# Supplementary material for: Single-cell transcriptome atlas unveils transcriptional regulation networks of banana root tips in response to Fusarium oxysporum infection
Source: Hortic Res. 2025 Aug 22;12(11):uhaf220. doi: 10.1093/hr/uhaf220 (PMC12598465; doi:10.1093/hr/uhaf220)
Supplement: Web_Material_uhaf220 [file web_material_uhaf220.zip]

Archive with 23 entries (23 files):
- Supplementary Fig S1.jpg
- Supplementary Fig S10.jpg
- Supplementary Fig S2.jpg
- Supplementary Fig S3.jpg
- Supplementary Fig S4.jpg
- Supplementary Fig S5.jpg
- Supplementary Fig S6.jpg
- Supplementary Fig S7.jpg
- Supplementary Fig S8.jpg
- Supplementary Fig S9.jpg
- Supplementary Table S1.xlsx
- Supplementary Table S10.xlsx
- Supplementary Table S11.xlsx
- Supplementary Table S12.xlsx
- Supplementary Table S13.xlsx
- Supplementary Table S2.xlsx
- Supplementary Table S3.xlsx
- Supplementary Table S4.xlsx
- Supplementary Table S5.xlsx
- Supplementary Table S6.xlsx
- Supplementary Table S7.xlsx
- Supplementary Table S8.xlsx
- Supplementary Table S9.xlsx
