# Supplementary material for: Single-cell transcriptome atlas unveils transcriptional regulation networks of banana root tips in response to Fusarium oxysporum infection
Source: Hortic Res. 2025 Aug 22;12(11):uhaf220. doi: 10.1093/hr/uhaf220 (PMC12598465; doi:10.1093/hr/uhaf220)
Supplement: Web_Material_uhaf220 [file web_material_uhaf220.zip › Supplementary Table S1.xlsx]

## Sheet: Sheet1
Supplementary Table S1. Sequencing statistics of the control (CK) and Foc TR4 treatment samples.
Sample	Estimated Number of Cells	Fraction Reads in Cells	Mean Reads per Cell	Median Genes per Cell	Total Genes Detected	Median UMI Counts per Cell	Reads Mapped Confidently to Genome	Reads Mapped Confidently to Intergenic Regions	Reads Mapped Confidently to Intronic Regions	Reads Mapped Confidently to Exonic Regions	Reads Mapped Confidently to Transcriptome
CK RT-1	13127	0.856	30511	4070	92079	6298	0.57	0.017	0.083	0.47	0.514
CK RT-2	12201	0.829	32899	4131	92015	6649	0.568	0.018	0.077	0.474	0.511
Foc TR4-RT-1	12955	0.843	30829	3537	90362	5532	0.567	0.017	0.074	0.476	0.511
Foc TR4-RT-2	10700	0.823	36818	4616	91410	7718	0.581	0.017	0.072	0.492	0.529
