# Supplementary material for: Single-cell transcriptome atlas unveils transcriptional regulation networks of banana root tips in response to Fusarium oxysporum infection
Source: Hortic Res. 2025 Aug 22;12(11):uhaf220. doi: 10.1093/hr/uhaf220 (PMC12598465; doi:10.1093/hr/uhaf220)
Supplement: Web_Material_uhaf220 [file web_material_uhaf220.zip › Supplementary Table S11.xlsx]

## Sheet: Sheet1
Supplementary Table S11. Core transcription factors and key genes identified in eight Foc TR4-responsive modules.
GeneID	Colour	Module	Connectivity	Symbol	Z-connectivity连通性	Z-log2FC	S-score	CK-EP	Foc TR4-EP	CK-CO	Foc TR4-CO	CK-EN	Foc TR4-EN	CK-PE	Foc TR4-PE	CK-ME1	Foc TR4-ME1	CK-ME2	Foc TR4-ME2	CK-RC1	Foc TR4-RC1	CK-RC2	Foc TR4-RC2	CK-ST	Foc TR4-ST	CK-XY	Foc TR4-XY	CK-PH	Foc TR4-PH	CK-RH	Foc TR4-RH	Symbol	Description	KEGG_A_class	KEGG_B_class	Pathway	K_ID	GO Component	GO Function	GO Process	TF_family
BX_AAAchr04_3g00740	yellow	M5	96.5111	LBD41	1.26301	-0.0194311	0.621788	0.165089	0.191391	0.107426	0.0983085	0.0885882	0.126724	0.435558	2.81992	0.0999709	0.104016	0.0726025	0.0716879	0.142365	0.176794	0.156738	0.132336	0.246084	0.230329	0.17534	0.0745522	0.162774	0.17562	0.144996	0.0600329	LBD41	XP_009395577.1 PREDICTED: LOB domain-containing protein 41-like [Musa acuminata subsp. malaccensis]	-	-	-	-	-	-	-	LBD
BX_AAAchr04_2g00728	yellow	M5	97.0313	LBD41	1.27838	-0.0509602	0.613709	0.132107	0.185726	0.0843477	0.10014	0.0868047	0.129586	0.651621	2.98807	0.062242	0.0776865	0.0548523	0.0547456	0.111359	0.126343	0.164337	0.184468	0.180775	0.177007	0.0792683	0.128237	0.093945	0.128844	0	0.183383	LBD41	XP_009395577.1 PREDICTED: LOB domain-containing protein 41-like [Musa acuminata subsp. malaccensis]	-	-	-	-	-	-	-	LBD
BX_AAAchr04_1g00741	yellow	M5	97.0823	LBD41	1.27989	-0.0578758	0.611005	0.0849068	0.111659	0.0427154	0.0548144	0.0573525	0.0616507	0.645319	2.74356	0.0531174	0.0407934	0.0349334	0.0518621	0.0808374	0.0908688	0.141875	0.12877	0.112778	0.162925	0.0463993	0.081007	0.101514	0.126121	0.0350962	0.00602468	LBD41	XP_009395577.1 PREDICTED: LOB domain-containing protein 41-like [Musa acuminata subsp. malaccensis]	-	-	-	-	-	-	-	LBD
BX_AAAchr09_2g00062	yellow	M5	92.7636	LBD41	1.15227	-0.00913491	0.571569	0.130989	0.257486	0.148263	0.242119	0.108236	0.152553	0.307923	2.23126	0.0797632	0.126161	0.0722637	0.158301	0.0727838	0.168363	0.10441	0.0785468	0.091238	0.142658	0.0683345	0.112493	0.0448694	0.0795285	0.0373323	0.145057	LBD41	XP_009415791.1 PREDICTED: LOB domain-containing protein 40-like [Musa acuminata subsp. malaccensis]	-	-	-	-	-	-	-	LBD
BX_AAAchr04_2g03468	yellow	M5	90.0874	KAN4	1.07319	0.0655215	0.569358	0.0566066	0.0463729	0.0280895	0.0367989	0.0448705	0.0511887	0.13692	2.24525	0.0276127	0.0409567	0.0402473	0.0436738	0.0566987	0.0881785	0.0609626	0.0400261	0.00786596	0.0415831	0.00485222	0.0242579	0.00776012	0.0213262	0.0316924	0.163165	KAN4	XP_009398300.1 PREDICTED: probable transcription factor KAN4 isoform X1 [Musa acuminata subsp. malaccensis]	-	-	-	-	-	GO:0000976//transcription regulatory region sequence-specific DNA binding;GO:0003677//DNA binding	GO:0006355//regulation of transcription, DNA-templated;GO:0010158//abaxial cell fate specification	G2-like
BX_AAAchr03_2g03368	yellow	M5	92.2317	LBD41	1.13656	-0.070324	0.533116	0.173415	0.146394	0.102599	0.130586	0.139781	0.159628	0.557095	2.06694	0.0621729	0.0628602	0.0445566	0.0362501	0.104764	0.116145	0.304775	0.263479	0.139347	0.146446	0.082196	0.0715414	0.166588	0.162581	0.0698279	0.0695951	LBD41	XP_009394433.1 PREDICTED: LOB domain-containing protein 40 [Musa acuminata subsp. malaccensis]	-	-	-	-	-	-	-	LBD
BX_AAAchr11_1g01739	yellow	M5	78.3759	ERF071	0.727133	-0.0971101	0.315012	0.49591	0.440811	0.36236	0.403718	0.406078	0.338588	0.770792	2.13342	0.438613	0.450333	0.381229	0.352164	0.530013	0.593091	0.320971	0.361809	0.352705	0.37724	0.403509	0.358266	0.253226	0.166346	0.25949	0.144687	ERF071	CAG1864578.1 unnamed protein product, partial [Musa acuminata subsp. malaccensis]	-	-	-	-	-	GO:0003677//DNA binding;GO:0003700//transcription factor activity, sequence-specific DNA binding	GO:0006355//regulation of transcription, DNA-templated;GO:0009873//ethylene-activated signaling pathway	ERF
BX_AAAchr08_1g00976	yellow	M5	67.3454	Solyc04g005320	0.401194	-0.110417	0.145389	0.457463	0.533571	0.397907	0.354369	0.293524	0.261589	0.421083	1.00759	0.332004	0.307514	0.283534	0.255451	0.320895	0.290678	0.391449	0.362097	0.353613	0.318823	0.296992	0.326777	0.349481	0.275464	0.31194	0.355765	Solyc04g005320	XP_009411797.1 PREDICTED: truncated transcription factor CAULIFLOWER A-like [Musa acuminata subsp. malaccensis]	-	-	-	-	GO:0005634//nucleus	GO:0000977//RNA polymerase II regulatory region sequence-specific DNA binding;GO:0003677//DNA binding;GO:0003700//transcription factor activity, sequence-specific DNA binding;GO:0046983//protein dimerization activity	GO:0006355//regulation of transcription, DNA-templated;GO:0045944//positive regulation of transcription from RNA polymerase II promoter	MIKC
BX_AAAchr06_3g03738	yellow	M5	88.5238	PCO2	1.02699	0.175073	0.51584	0.0189024	0.0308255	0.0180923	0.0182605	0.0230542	0.0148155	0.0212614	1.15577	0.00965906	0.0129664	0.00592991	0.0086226	0.0270134	0.0330579	0	0	0.0062641	0.0148703	0.00234512	0.0146597	0.0205124	0.0269119	0.0368979	0.0566893	PCO2	XP_009407079.2 PREDICTED: plant cysteine oxidase 2-like [Musa acuminata subsp. malaccensis]	-	-	-	-	-	GO:0016702//oxidoreductase activity, acting on single donors with incorporation of molecular oxygen, incorporation of two atoms of oxygen	-	-
BX_AAAchr03_1g00857	yellow	M5	92.6679	PCO3	1.14945	0.0882142	0.512707	0.00491471	0.0121929	0.00341162	0.0254318	0.00394063	0.0127596	0.103944	2.1848	0.0039822	0.0146185	0.00451994	0.00859031	0.00297083	0.020436	0.00129626	0.0311624	0.0154047	0.0343365	0.0230022	0.0328632	0.00714719	0.0197538	0	0	PCO3	XP_018678983.1 PREDICTED: plant cysteine oxidase 4-like [Musa acuminata subsp. malaccensis]	-	-	-	-	-	GO:0016702//oxidoreductase activity, acting on single donors with incorporation of molecular oxygen, incorporation of two atoms of oxygen	-	-
BX_AAAchr02_1g02313	yellow	M5	93.7049	SRO2	1.18009	0.0600926	0.508091	0.0171191	0.0402581	0.00533645	0.0156161	0.0197375	0.0193057	0.0989597	1.5292	0.00647577	0.0150595	0.000973206	0.010874	0.00800844	0.0230433	0.0354047	0.011374	0.00986429	0.0239907	0.00706486	0.0163222	0.0102942	0.0620799	0	0	SRO2	XP_009388429.1 PREDICTED: probable inactive poly [ADP-ribose] polymerase SRO2 isoform X1 [Musa acuminata subsp. malaccensis]	-	-	-	-	-	-	-	-
BX_AAAchr11_3g02605	yellow	M5	96.2594	PDC2	1.25557	0.00270856	0.503853	0.00598078	0.0170114	0.00252155	0.0132739	0.00114672	0.0128803	0.147715	1.21843	0.00209515	0.00894641	0.00187884	0.00771851	0.00198607	0.00619985	0	0.00762679	0.00381313	0.0162871	0.0116576	0.00960306	0	0	0	0	PDC2	XP_009384923.1 PREDICTED: pyruvate decarboxylase 1-like [Musa acuminata subsp. malaccensis]	Metabolism;Metabolism;Metabolism	Global and overview maps;Global and overview maps;Carbohydrate metabolism	ko01100//Metabolic pathways;ko01110//Biosynthesis of secondary metabolites;ko00010//Glycolysis / Gluconeogenesis	K01568;K01568;K01568	-	GO:0000287//magnesium ion binding;GO:0003824//catalytic activity;GO:0016831//carboxy-lyase activity;GO:0030976//thiamine pyrophosphate binding	-	-
BX_AAAchr07_2g00357	yellow	M5	94.7613	Os01g0880800	1.2113	0.0287866	0.501793	0.00280171	0.028416	0.00521256	0.0248247	0.00463937	0.0311857	0.288076	3.16068	0.00887553	0.0174004	0.0131392	0.0280403	0.0128498	0.0475766	0.0393546	0.0339137	0.0289423	0.0338915	0.0173181	0.0567175	0.0108605	0.0373628	0	0.0216713	Os01g0880800	XP_009408755.1 PREDICTED: stearoyl-[acyl-carrier-protein] 9-desaturase 1, chloroplastic-like [Musa acuminata subsp. malaccensis]	Metabolism;Metabolism;Metabolism;Metabolism	Global and overview maps;Global and overview maps;Lipid metabolism;Lipid metabolism	ko01100//Metabolic pathways;ko01212//Fatty acid metabolism;ko00061//Fatty acid biosynthesis;ko01040//Biosynthesis of unsaturated fatty acids	K03921;K03921;K03921;K03921	-	GO:0016491//oxidoreductase activity;GO:0045300//acyl-[acyl-carrier-protein] desaturase activity	GO:0006631//fatty acid metabolic process	-
BX_AAAchr08_3g00166	yellow	M5	97.1657	CPK2	1.28235	-0.0212517	0.500189	0.0452181	0.048381	0.0198439	0.0325527	0.0253548	0.037403	0.528036	3.35123	0.0213399	0.0224113	0.0137031	0.042558	0.0187951	0.0316922	0.0140269	0.0164759	0.0592846	0.0969769	0.0848483	0.0641341	0.030396	0.0491358	0	0.0769552	CPK2	URE25945.1 calcium-dependent protein kinase [Musa troglodytarum]	Organismal Systems	Environmental adaptation	ko04626//Plant-pathogen interaction	K13412	-	GO:0004672//protein kinase activity;GO:0005509//calcium ion binding;GO:0005524//ATP binding	GO:0006468//protein phosphorylation	-
BX_AAAchr07_1g00338	yellow	M5	95.8947	Os01g0880800	1.24479	-2.55872e-05	0.497902	0.00915977	0.0337025	0.0145487	0.0483856	0.0206234	0.0661031	0.575502	4.60715	0.0366907	0.0426133	0.0260962	0.0515027	0.0512477	0.107274	0.00806184	0.045458	0.0510501	0.0837149	0.0504394	0.0926212	0.0309898	0.0766874	0	0.0313676	Os01g0880800	XP_009408755.1 PREDICTED: stearoyl-[acyl-carrier-protein] 9-desaturase 1, chloroplastic-like [Musa acuminata subsp. malaccensis]	Metabolism;Metabolism;Metabolism;Metabolism	Global and overview maps;Global and overview maps;Lipid metabolism;Lipid metabolism	ko01100//Metabolic pathways;ko01212//Fatty acid metabolism;ko00061//Fatty acid biosynthesis;ko01040//Biosynthesis of unsaturated fatty acids	K03921;K03921;K03921;K03921	-	GO:0016491//oxidoreductase activity;GO:0045300//acyl-[acyl-carrier-protein] desaturase activity	GO:0006631//fatty acid metabolic process	-
BX_AAAchr03_2g02368	yellow	M5	88.3497	BX_AAAchr03_2g02368	1.02185	0.148291	0.497713	0.0625807	0.0497154	0.0105687	0.0126678	0.00723148	0.0258872	0.0250393	1.01544	0.0177085	0.0147088	0.00976571	0.00597444	0.0164232	0.0137838	0.00300522	0.00147317	0.0584277	0.058671	0.0781212	0.108429	0.0552193	0.0367655	0.0244861	0	BX_AAAchr03_2g02368	XP_009393578.1 PREDICTED: uncharacterized protein LOC103979236 [Musa acuminata subsp. malaccensis]	-	-	-	-	-	-	-	-
BX_AAAchr06_1g00674	yellow	M5	93.8544	P4H7	1.1845	0.0397087	0.497627	0.0248555	0.0553738	0.0143143	0.019053	0.0222361	0.0229038	0.102588	1.26841	0.0205932	0.0276632	0.0277166	0.0346483	0.0203351	0.0411006	0.0159817	0.0263812	0.024434	0.0266446	0.0473613	0.0203623	0.0112265	0.0438886	0	0	P4H7	XP_009403381.2 PREDICTED: probable prolyl 4-hydroxylase 6 [Musa acuminata subsp. malaccensis]	Metabolism;Metabolism	Global and overview maps;Amino acid metabolism	ko01100//Metabolic pathways;ko00330//Arginine and proline metabolism	K00472;K00472	GO:0016020//membrane	GO:0005506//iron ion binding;GO:0016705//oxidoreductase activity, acting on paired donors, with incorporation or reduction of molecular oxygen;GO:0031418//L-ascorbic acid binding	GO:0016192//vesicle-mediated transport	-
BX_AAAchr06_1g03625	yellow	M5	90.7841	PCO2	1.09378	0.0979161	0.496262	0.012956	0.0138094	0.0148718	0.0182686	0.0119659	0.0299326	0.0484293	1.13191	0.00577819	0.0147796	0.0099726	0.00637569	0.0119477	0.0235585	0.00714377	0.0364648	0.00679538	0.0092739	0.00643767	0.0603173	0.0108232	0.00471515	0	0.0291328	PCO2	XP_009407079.2 PREDICTED: plant cysteine oxidase 2-like [Musa acuminata subsp. malaccensis]	-	-	-	-	-	GO:0016702//oxidoreductase activity, acting on single donors with incorporation of molecular oxygen, incorporation of two atoms of oxygen	-	-
BX_AAAchr10_2g00811	yellow	M5	96.7117	BX_AAAchr10_2g00811	1.26893	-0.0264903	0.491679	0.0306729	0.0432982	0.0255634	0.0858914	0.0608605	0.0669401	1.07226	6.4262	0.0359801	0.0685395	0.0499264	0.0682092	0.0243453	0.0607441	0.00136587	0.0666515	0.0639279	0.118581	0.0544312	0.0956092	0.0183718	0.046029	0	0.086163	BX_AAAchr10_2g00811	RWW54320.1 hypothetical protein BHE74_00039101 [Ensete ventricosum]	-	-	-	-	-	-	-	-
BX_AAAchr06_2g02276	yellow	M5	91.2568	ADH3	1.10775	0.0796044	0.490863	0.115408	0.140945	0.155964	0.134027	0.0671877	0.0872591	0.209343	4.00465	0.09217	0.0978493	0.058487	0.0613538	0.154247	0.148724	0.156869	0.16161	0.104085	0.127757	0.0259441	0.0588613	0.101608	0.113029	0.0485626	0.106206	ADH3	XP_009404957.1 PREDICTED: alcohol dehydrogenase 3 [Musa acuminata subsp. malaccensis]	Metabolism;Metabolism;Metabolism;Metabolism;Metabolism;Metabolism;Metabolism	Global and overview maps;Global and overview maps;Carbohydrate metabolism;Carbohydrate metabolism;Lipid metabolism;Amino acid metabolism;Lipid metabolism	ko01100//Metabolic pathways;ko01110//Biosynthesis of secondary metabolites;ko00010//Glycolysis / Gluconeogenesis;ko00620//Pyruvate metabolism;ko00592//alpha-Linolenic acid metabolism;ko00350//Tyrosine metabolism;ko00071//Fatty acid degradation	K18857;K18857;K18857;K18857;K18857;K18857;K18857	-	-	-	-
BX_AAAchr05_3g01410	yellow	M5	90.5891	BX_AAAchr05_3g01410	1.08802	0.0850399	0.486231	0.0505492	0.0574437	0.0429531	0.0530303	0.0656911	0.0703372	0.0824309	1.67348	0.0443052	0.0562242	0.0415922	0.0629194	0.0313081	0.0384243	0.0198709	0.0722718	0.0669678	0.0780247	0.0233325	0.0563837	0.073632	0.0691083	0.0228703	0.0931831	BX_AAAchr05_3g01410	XP_009400198.1 PREDICTED: uncharacterized protein LOC103984439 [Musa acuminata subsp. malaccensis]	-	-	-	-	-	-	-	-
BX_AAAchr03_1g01145	yellow	M5	92.638	BX_AAAchr03_1g01145	1.14856	0.0443948	0.486061	0.0407531	0.0439947	0.0260867	0.0166648	0.0290828	0.0202636	0.168588	2.19409	0.0134593	0.0214407	0.0132313	0.0274869	0.0212116	0.0229311	0.0752241	0.0677595	0.017046	0.0437095	0.0664298	0.0681783	0.0116772	0.0219648	0.0149439	0.121647	BX_AAAchr03_1g01145	XP_009391602.1 PREDICTED: early nodulin-93-like isoform X2 [Musa acuminata subsp. malaccensis]	-	-	-	-	-	-	-	-
BX_AAAchr08_1g03645	yellow	M5	96.1929	Os01g0880800	1.2536	-0.026144	0.485756	0.0200346	0.0384566	0.0369208	0.0519053	0.0480798	0.0448219	0.289832	1.74359	0.0385993	0.0396041	0.0431575	0.0518073	0.0599024	0.0800252	0.0208165	0.00630245	0.0566119	0.0651595	0.0413062	0.0713444	0.0336792	0.0294655	0	0.00602468	Os01g0880800	XP_009414603.1 PREDICTED: stearoyl-[acyl-carrier-protein] 9-desaturase 1, chloroplastic-like [Musa acuminata subsp. malaccensis]	Metabolism;Metabolism;Metabolism;Metabolism	Global and overview maps;Global and overview maps;Lipid metabolism;Lipid metabolism	ko01100//Metabolic pathways;ko01212//Fatty acid metabolism;ko00061//Fatty acid biosynthesis;ko01040//Biosynthesis of unsaturated fatty acids	K03921;K03921;K03921;K03921	-	GO:0016491//oxidoreductase activity;GO:0045300//acyl-[acyl-carrier-protein] desaturase activity	GO:0006631//fatty acid metabolic process	-
BX_AAAchr03_2g03350	greenyellow	M11	28.9712	BHLH148	1.36562	2.36494	1.96522	1.12537	1.75176	0.412029	0.494866	0.503392	0.744115	0.52662	0.126646	0.331854	0.478022	0.282504	0.304647	0.47041	0.636384	0.761278	1.56785	0.557055	0.735401	0.422595	0.474255	0.508213	0.549659	0.0514916	0.17137	BHLH148	XP_009394452.1 PREDICTED: transcription factor BHLH148-like [Musa acuminata subsp. malaccensis]	-	-	-	-	-	GO:0046983//protein dimerization activity	-	bHLH
BX_AAAchr06_2g04001	greenyellow	M11	27.3702	NAC068	1.1443	1.69474	1.47457	1.00763	1.70652	0.60604	0.720641	0.540701	0.668074	0.464858	0.466977	0.41428	0.549317	0.367458	0.395228	0.293511	0.44572	0.75792	1.25705	0.516169	0.762142	0.359905	0.575996	0.304462	0.283083	0.196586	0.415662	NAC068	CAG1848225.1 unnamed protein product [Musa acuminata subsp. malaccensis]	-	-	-	-	-	GO:0003677//DNA binding	GO:0006355//regulation of transcription, DNA-templated	NAC
BX_AAAchr03_3g02267	greenyellow	M11	26.9412	BHLH162	1.08499	1.51514	1.34308	0.746796	1.31573	0.266786	0.395849	0.276945	0.365346	0.374381	0.162465	0.134885	0.229359	0.136429	0.154159	0.216684	0.269316	0.665273	0.759672	0.4079	0.534182	0.212961	0.369433	0.288389	0.448957	0.0109589	0.161612	BHLH162	XP_009393604.1 PREDICTED: uncharacterized protein LOC103979252 [Musa acuminata subsp. malaccensis]	-	-	-	-	-	GO:0046983//protein dimerization activity	-	bHLH
BX_AAAchr03_3g03261	greenyellow	M11	26.7764	BHLH148	1.0622	1.44613	1.29256	1.71261	2.06278	0.501993	0.620348	0.623848	0.901386	0.679434	0.204273	0.399001	0.464668	0.296044	0.271281	0.491171	0.650759	1.4302	2.232	0.717405	0.972998	0.403391	0.579242	0.674665	0.685489	0.208785	0.398439	BHLH148	XP_009394452.1 PREDICTED: transcription factor BHLH148-like [Musa acuminata subsp. malaccensis]	-	-	-	-	-	GO:0046983//protein dimerization activity	-	bHLH
BX_AAAchr04_1g03385	greenyellow	M11	24.4215	MYB4	0.736651	0.46032	0.570852	0.784816	1.05182	0.360739	0.355968	0.332788	0.329172	0.227224	0.0891393	0.259182	0.258233	0.148716	0.144916	0.174685	0.195511	0.387424	0.559513	0.298984	0.344931	0.12315	0.289247	0.382779	0.283657	0.100045	0.0641199	MYB4	XP_009398450.1 PREDICTED: myb-related protein Myb4 [Musa acuminata subsp. malaccensis]	-	-	-	-	-	-	-	MYB
BX_AAAchr06_3g04008	greenyellow	M11	23.861	NAC068	0.65916	0.225666	0.399063	0.896251	1.50365	0.537836	0.684369	0.373158	0.663196	0.230235	0.429489	0.354163	0.495395	0.365674	0.418087	0.337448	0.494261	0.682542	0.856227	0.34892	0.51972	0.204025	0.427795	0.236081	0.265665	0.316416	0.298104	NAC068	CAG1848225.1 unnamed protein product [Musa acuminata subsp. malaccensis]	-	-	-	-	-	GO:0003677//DNA binding	GO:0006355//regulation of transcription, DNA-templated	NAC
BX_AAAchr07_2g02064	greenyellow	M11	23.7009	WRKY71	0.637038	0.158679	0.350022	0.876618	1.61876	0.500678	0.546983	0.69497	0.784707	0.482638	0.130723	0.375655	0.431692	0.250113	0.247506	0.496296	0.570681	0.553959	1.05957	0.607108	0.668221	0.389449	0.588715	0.522601	0.58066	0.100298	0.186278	WRKY71	XP_009396757.1 PREDICTED: WRKY transcription factor WRKY71 [Musa acuminata subsp. malaccensis]	-	-	-	-	-	GO:0003700//transcription factor activity, sequence-specific DNA binding;GO:0043565//sequence-specific DNA binding	GO:0006355//regulation of transcription, DNA-templated	WRKY
BX_AAAchr06_1g03883	greenyellow	M11	23.5875	NAC068	0.621351	0.111174	0.315245	0.762801	1.23241	0.504064	0.575083	0.448373	0.619503	0.302368	0.393546	0.305931	0.421694	0.346115	0.41511	0.391823	0.555114	0.479641	1.225	0.391304	0.611148	0.345682	0.475254	0.273938	0.37293	0.0748843	0.247878	NAC068	CAG1848225.1 unnamed protein product [Musa acuminata subsp. malaccensis]	-	-	-	-	-	GO:0003677//DNA binding	GO:0006355//regulation of transcription, DNA-templated	NAC
BX_AAAchr10_2g01177	greenyellow	M11	22.5153	WRKY71	0.473126	-0.33767	-0.0133517	1.3074	1.89513	0.428435	0.486752	0.602901	0.616844	0.695224	0.19603	0.354491	0.358763	0.209358	0.240106	0.234437	0.269578	0.54549	1.03346	0.735819	0.779286	0.351418	0.434432	0.470959	0.433568	0.110165	0.174186	WRKY71	XP_009420379.1 PREDICTED: WRKY transcription factor WRKY71-like [Musa acuminata subsp. malaccensis]	-	-	-	-	-	GO:0003700//transcription factor activity, sequence-specific DNA binding;GO:0043565//sequence-specific DNA binding	GO:0006355//regulation of transcription, DNA-templated	WRKY
BX_AAAchr03_2g02334	greenyellow	M11	20.9179	BHLH162	0.252301	-1.00636	-0.502896	1.25524	2.18418	0.465867	0.652221	0.560545	0.753639	0.741038	0.172037	0.263725	0.374471	0.237328	0.271107	0.327916	0.44304	0.81723	1.16926	0.664169	0.908708	0.509105	0.797238	0.472821	0.971157	0.421293	0.209961	BHLH162	XP_009393604.1 PREDICTED: uncharacterized protein LOC103979252 [Musa acuminata subsp. malaccensis]	-	-	-	-	-	GO:0046983//protein dimerization activity	-	bHLH
BX_AAAchr04_3g04250	greenyellow	M11	28.8765	RHA1A	1.35253	2.32529	1.93619	0.658441	1.11171	0.151854	0.195548	0.212079	0.328038	0.25969	0.0632183	0.092143	0.138119	0.0674324	0.0665146	0.181295	0.331325	0.404118	0.926749	0.160572	0.257179	0.115809	0.300294	0.141266	0.102091	0.0167485	0.185027	RHA1A	XP_009397917.1 PREDICTED: probable E3 ubiquitin-protein ligase RHA1A [Musa acuminata subsp. malaccensis]	-	-	-	-	-	-	-	-
BX_AAAchr10_1g03296	greenyellow	M11	28.7637	BX_AAAchr10_1g03296	1.33694	2.27807	1.90162	1.43486	2.53048	0.295384	0.557699	0.275684	0.433884	0.236497	0.238196	0.212639	0.374246	0.213102	0.292761	0.293027	0.463086	1.18381	1.60278	0.259001	0.409823	0.141725	0.346004	0.174109	0.311706	0.161672	0.420645	BX_AAAchr10_1g03296	XP_009380057.1 PREDICTED: uncharacterized protein LOC103968531 [Musa acuminata subsp. malaccensis]	-	-	-	-	-	-	-	-
BX_AAAchr03_3g00878	greenyellow	M11	28.5471	SAP1	1.30699	2.18739	1.83523	2.06792	2.50012	0.939395	1.18229	0.807719	1.10801	0.853687	0.801219	0.620966	0.792451	0.444582	0.505498	0.92935	1.2122	1.70016	2.32921	0.987892	1.06222	0.946398	0.879137	0.785742	0.912562	0.344527	0.57891	SAP1	XP_009391817.1 PREDICTED: zinc finger A20 and AN1 domain-containing stress-associated protein 11-like [Musa acuminata subsp. malaccensis]	-	-	-	-	-	GO:0003677//DNA binding;GO:0008270//zinc ion binding	-	-
BX_AAAchr10_3g02905	greenyellow	M11	28.4209	BX_AAAchr10_3g02905	1.28955	2.13457	1.79656	2.63862	4.60387	0.711177	1.09249	0.727173	1.09642	0.393362	0.474684	0.441726	0.777209	0.454463	0.606211	0.490714	0.793945	1.63543	2.45719	0.628226	0.966237	0.394421	0.64291	0.410675	0.647891	0.624593	0.716288	BX_AAAchr10_3g02905	XP_009380057.1 PREDICTED: uncharacterized protein LOC103968531 [Musa acuminata subsp. malaccensis]	-	-	-	-	-	-	-	-
BX_AAAchr03_1g00172	greenyellow	M11	26.5954	BX_AAAchr03_1g00172	1.03718	1.37037	1.2371	1.18498	1.6085	0.358715	0.531633	0.2967	0.501609	0.444825	0.354354	0.23621	0.418106	0.19589	0.291803	0.202638	0.264351	0.525079	1.0409	0.32749	0.360062	0.237033	0.418486	0.172889	0.173905	0.137976	0.142972	BX_AAAchr03_1g00172	THU57169.1 hypothetical protein C4D60_Mb03t00680 [Musa balbisiana]	-	-	-	-	-	-	-	-
BX_AAAchr03_3g02206	greenyellow	M11	26.5584	PLP2	1.03206	1.35487	1.22575	2.69208	3.83757	0.924996	1.34918	0.548235	0.840564	0.256784	0.661749	0.689076	1.18239	0.542054	1.01026	0.83721	1.02522	1.61844	2.9961	0.643865	0.92886	0.367115	0.715403	0.25501	0.456681	0.439955	0.412823	PLP2	XP_009393655.1 PREDICTED: patatin-like protein 2 [Musa acuminata subsp. malaccensis]	-	-	-	-	-	-	GO:0006629//lipid metabolic process	-
BX_AAAchr03_1g01619	greenyellow	M11	25.5907	ATJ8	0.898286	0.949774	0.929179	0.879944	1.15923	0.325043	0.37816	0.398262	0.612692	0.153334	0.150792	0.246327	0.303765	0.262529	0.291192	0.243244	0.310645	0.779403	1.31532	0.376135	0.352285	0.257087	0.333991	0.273052	0.280888	0.107	0.0142538	ATJ8	XP_009386819.1 PREDICTED: chaperone protein dnaJ 8, chloroplastic-like [Musa acuminata subsp. malaccensis]	-	-	-	-	-	-	-	-
BX_AAAchr03_2g01201	greenyellow	M11	25.3123	ATJ8	0.859806	0.833251	0.843873	1.57738	1.90796	0.585074	0.649659	0.723925	0.867445	0.46815	0.211884	0.412326	0.528229	0.358172	0.440021	0.46535	0.507471	1.08553	1.99224	0.59469	0.557983	0.46545	0.452181	0.444939	0.477105	0.623581	0.241994	ATJ8	XP_009386819.1 PREDICTED: chaperone protein dnaJ 8, chloroplastic-like [Musa acuminata subsp. malaccensis]	-	-	-	-	-	-	-	-
BX_AAAchr03_1g00993	greenyellow	M11	25.1838	BX_AAAchr03_1g00993	0.842036	0.779443	0.804481	5.16028	7.23558	1.9577	2.74569	1.87226	2.64777	2.19561	1.75247	1.95742	2.60076	1.68768	2.00656	2.05522	2.76332	2.36248	3.95289	2.39107	2.88479	1.48328	2.05774	2.12341	2.23316	1.3004	1.98559	BX_AAAchr03_1g00993	XP_009391443.1 PREDICTED: arginine/serine-rich coiled-coil protein 2 isoform X2 [Musa acuminata subsp. malaccensis]	-	-	-	-	-	-	-	-
BX_AAAchr05_2g02745	greenyellow	M11	25.0729	BX_AAAchr05_2g02745	0.826711	0.733034	0.770505	0.788107	1.11158	0.342998	0.44183	0.274311	0.351523	0.126578	0.250262	0.165371	0.233373	0.147391	0.206902	0.151173	0.175915	0.684146	0.944474	0.122645	0.120839	0.139456	0.317896	0.128533	0.143028	0.166526	0.140708	BX_AAAchr05_2g02745	CAG1840646.1 unnamed protein product [Musa acuminata subsp. malaccensis]	-	-	-	-	-	-	-	-
BX_AAAchr10_3g03660	greenyellow	M11	24.4375	RIBA1	0.738867	0.467031	0.575766	1.2475	1.60008	0.598638	0.609361	0.702047	0.857616	0.580134	0.296728	0.410751	0.367719	0.231978	0.266879	0.568328	0.57062	1.1725	1.79946	0.551682	0.591606	0.551671	0.476616	0.275867	0.306162	0.252306	0.281185	RIBA1	URE47714.1 riboflavin biosynthesis protein, partial [Musa troglodytarum]	Metabolism;Metabolism;Metabolism;Metabolism	Global and overview maps;Global and overview maps;Metabolism of cofactors and vitamins;Metabolism of cofactors and vitamins	ko01100//Metabolic pathways;ko01110//Biosynthesis of secondary metabolites;ko00790//Folate biosynthesis;ko00740//Riboflavin metabolism	K14652;K14652;K14652;K14652	-	GO:0003935//GTP cyclohydrolase II activity;GO:0008686//3,4-dihydroxy-2-butanone-4-phosphate synthase activity	GO:0009231//riboflavin biosynthetic process	-
BX_AAAchr03_1g03060	greenyellow	M11	24.3549	rsca	0.727443	0.432436	0.550439	0.56684	1.05524	0.0848714	0.089295	0.124487	0.197001	0.0270442	0.106037	0.0517575	0.059515	0.0431575	0.0390922	0.146014	0.262042	0.649467	1.00702	0.0991328	0.109737	0.0688456	0.144135	0.0679734	0.085012	0.0520809	0.159035	rsca	ACP43629.2 chitinase [Musa AB Group]	Metabolism;Environmental Information Processing;Metabolism	Global and overview maps;Signal transduction;Carbohydrate metabolism	ko01100//Metabolic pathways;ko04016//MAPK signaling pathway - plant;ko00520//Amino sugar and nucleotide sugar metabolism	K20547;K20547;K20547	-	GO:0004568//chitinase activity;GO:0008061//chitin binding	GO:0005975//carbohydrate metabolic process;GO:0006032//chitin catabolic process;GO:0016998//cell wall macromolecule catabolic process	-
BX_AAAchr03_2g00924	greenyellow	M11	24.3112	SAP1	0.721401	0.41414	0.537044	2.10065	3.04533	0.998036	1.31878	0.92026	1.29053	1.06995	0.567955	0.659949	0.859553	0.474449	0.549058	1.01737	1.3634	2.0422	3.77224	1.09282	1.18848	0.719926	1.37251	0.815091	0.946398	0.561306	0.531806	SAP1	XP_009391817.1 PREDICTED: zinc finger A20 and AN1 domain-containing stress-associated protein 11-like [Musa acuminata subsp. malaccensis]	-	-	-	-	-	GO:0003677//DNA binding;GO:0008270//zinc ion binding	-	-
BX_AAAchr06_3g04106	greenyellow	M11	24.2037	MPK5	0.706546	0.369159	0.504114	0.898283	1.35291	0.386135	0.512613	0.365778	0.462257	0.305168	0.147552	0.32527	0.459173	0.21463	0.230135	0.390204	0.565678	1.06266	1.4596	0.479738	0.515678	0.46029	0.578675	0.432352	0.52278	0.0768398	0.231349	MPK5	THU51694.1 hypothetical protein C4D60_Mb06t33760 [Musa balbisiana]	Organismal Systems;Environmental Information Processing	Environmental adaptation;Signal transduction	ko04626//Plant-pathogen interaction;ko04016//MAPK signaling pathway - plant	K20536;K20536	-	GO:0004672//protein kinase activity;GO:0005524//ATP binding	GO:0006468//protein phosphorylation	-
BX_AAAchr05_3g03682	greenyellow	M11	23.717	BX_AAAchr05_3g03682	0.639263	0.165416	0.354955	1.01946	1.48762	0.462522	0.562481	0.418305	0.478318	0.114675	0.347773	0.23797	0.313479	0.232436	0.242574	0.216168	0.260472	0.886077	0.896512	0.144598	0.222424	0.174578	0.270582	0.17362	0.177239	0.203529	0.221544	BX_AAAchr05_3g03682	CAG1840646.1 unnamed protein product [Musa acuminata subsp. malaccensis]	-	-	-	-	-	-	-	-
BX_AAAchr08_1g02206	purple	M7	23.1468	JAL19	-0.0147562	2.39525	1.43124	0.131016	0.323056	0.108107	0.256534	0.0636607	0.203764	0.0668045	0.227499	0.108978	0.316955	0.103461	0.34737	1.28433	6.47401	0.378554	0.702147	0.0790353	0.186198	0.0837461	0.32448	0.0554101	0.208581	0.0875911	0.347055	JAL19	THU69965.1 hypothetical protein C4D60_Mb08t19970 [Musa balbisiana]	-	-	-	-	-	GO:0030246//carbohydrate binding	-	-
BX_AAAchr08_2g02439	purple	M7	24.3663	BX_AAAchr08_2g02439	0.124431	2.13657	1.33171	0.134279	0.283902	0.105782	0.222522	0.0901181	0.199014	0.0310265	0.193172	0.0853223	0.190664	0.082505	0.189354	0.958212	4.22886	0.252557	0.566264	0.0920026	0.187269	0.0265885	0.241783	0.053635	0.130357	0.0219899	0.037265	BX_AAAchr08_2g02439	CAG1832191.1 unnamed protein product, partial [Musa acuminata subsp. malaccensis]	-	-	-	-	-	GO:0030246//carbohydrate binding	-	-
BX_AAAchr09_2g02828	purple	M7	28.3395	JAL34	0.577909	1.73949	1.27486	0.0766844	0.188789	0.0796511	0.171214	0.0597557	0.175646	0.0695664	0.0959736	0.0875261	0.142307	0.107305	0.12525	0.983549	3.53945	0.473961	1.24997	0.0605915	0.17641	0.0423118	0.181873	0.0756813	0.104637	0.108795	0.117321	JAL34	THU48023.1 hypothetical protein C4D60_Mb09t21860 [Musa balbisiana]	-	-	-	-	-	-	-	-
BX_AAAchr08_1g02214	purple	M7	27.2327	JAL19	0.451591	1.7321	1.21989	0.668152	1.08543	0.48322	0.90122	0.375183	0.671511	0.258849	0.681404	0.52303	1.18448	0.595198	1.34745	5.1255	18.3749	1.70239	3.10017	0.301885	0.743408	0.451004	0.921357	0.286736	0.777951	0.284493	0.571941	JAL19	CAG1832191.1 unnamed protein product, partial [Musa acuminata subsp. malaccensis]	-	-	-	-	-	GO:0030246//carbohydrate binding	-	-
BX_AAAchr08_2g02440	purple	M7	24.2483	BX_AAAchr08_2g02440	0.110971	1.95779	1.21906	0.144291	0.26409	0.0709173	0.168706	0.0863376	0.202324	0.0322511	0.161284	0.072515	0.178576	0.0839761	0.1664	0.918908	3.69942	0.0638595	0.541827	0.0536732	0.15086	0.0493631	0.196075	0.0242829	0.0872575	0.0729949	0.0490553	BX_AAAchr08_2g02440	CAG1832191.1 unnamed protein product, partial [Musa acuminata subsp. malaccensis]	-	-	-	-	-	GO:0030246//carbohydrate binding	-	-
BX_AAAchr10_1g02388	purple	M7	27.1853	SALT	0.446172	1.68961	1.19224	0.139743	0.30437	0.148295	0.307112	0.128487	0.258173	0.152442	0.187086	0.165386	0.391334	0.175437	0.365899	2.37985	8.3475	0.573034	1.37329	0.0985469	0.265833	0.113885	0.332485	0.168061	0.23068	0.0252284	0.471811	SALT	XP_009420663.2 PREDICTED: salt stress-induced protein-like isoform X2 [Musa acuminata subsp. malaccensis]	-	-	-	-	-	-	-	-
BX_AAAchr10_2g01454	purple	M7	26.9911	SALT	0.424012	1.68052	1.17792	0.152468	0.277012	0.17416	0.278416	0.126335	0.191391	0.0913502	0.311461	0.138394	0.26081	0.163296	0.310772	2.4413	8.5231	0.527251	1.14518	0.10924	0.229793	0.147698	0.243522	0.146088	0.291194	0.0935594	0.163456	SALT	XP_009420663.2 PREDICTED: salt stress-induced protein-like isoform X2 [Musa acuminata subsp. malaccensis]	-	-	-	-	-	-	-	-
BX_AAAchr10_1g02390	purple	M7	24.8486	SALT	0.179479	1.8366	1.17375	0.0475419	0.149743	0.0599629	0.127239	0.0342097	0.104848	0.0522044	0.0936342	0.0708325	0.122096	0.0692094	0.174529	0.979686	3.70596	0.11595	0.383558	0.0444037	0.0997803	0.0229916	0.149618	0.0541695	0.230946	0.0203367	0.128522	SALT	CAG1853055.1 unnamed protein product, partial [Musa acuminata subsp. malaccensis]	-	-	-	-	-	-	-	-
BX_AAAchr08_1g02215	purple	M7	28.377	JAL19	0.582188	1.56735	1.17329	1.18229	2.01816	0.92099	1.58827	0.633075	1.10555	0.272427	1.30375	1.00808	2.22096	0.996512	2.61306	9.92895	32.7056	3.42073	5.90274	0.49248	1.22274	0.771752	1.28312	0.554527	0.936483	0.381879	1.6305	JAL19	CAG1832191.1 unnamed protein product, partial [Musa acuminata subsp. malaccensis]	-	-	-	-	-	GO:0030246//carbohydrate binding	-	-
BX_AAAchr10_1g02391	purple	M7	27.1655	SALT	0.443918	1.56061	1.11393	0.404015	0.818623	0.599702	0.966489	0.348445	0.689314	0.278989	0.915436	0.491745	1.05386	0.578757	1.17728	6.5363	21.4559	1.44129	3.04122	0.308115	0.676851	0.560023	0.852553	0.336809	0.745224	0.12101	1.43734	SALT	CAG1853055.1 unnamed protein product, partial [Musa acuminata subsp. malaccensis]	-	-	-	-	-	-	-	-
BX_AAAchr08_1g02216	purple	M7	33.2415	JAL19	1.13739	1.0677	1.09557	0.846968	1.31909	0.864993	1.00277	0.471941	0.551265	0.411164	0.72715	0.448249	0.817108	0.434509	0.801695	4.01506	10.2304	3.62478	4.27368	0.304862	0.574654	0.425152	0.60979	0.326671	0.56786	0.302773	0.479073	JAL19	CAG1832191.1 unnamed protein product, partial [Musa acuminata subsp. malaccensis]	-	-	-	-	-	GO:0030246//carbohydrate binding	-	-
BX_AAAchr10_1g02393	purple	M7	28.9287	SALT	0.645151	1.31069	1.04447	0.99281	1.80705	1.21792	2.22861	0.883837	1.28903	0.599734	1.72117	1.11976	2.44905	1.31563	2.44651	13.956	40.2899	3.3615	6.12938	0.661958	1.34843	0.904946	1.83274	0.660075	1.49037	0.864608	1.53591	SALT	CAG1853055.1 unnamed protein product, partial [Musa acuminata subsp. malaccensis]	-	-	-	-	-	-	-	-
BX_AAAchr10_2g01456	purple	M7	28.5813	JAL33	0.605506	1.23896	0.985577	1.34383	2.85234	1.6524	3.05523	1.31535	2.03439	1.0782	2.84971	2.14821	4.48538	2.28494	4.49591	25.7585	71.6713	4.33321	10.0935	1.04918	2.13927	1.18607	2.9483	1.12349	2.07675	0.889748	3.56494	JAL33	THU53956.1 hypothetical protein C4D60_Mb10t19900 [Musa balbisiana]	-	-	-	-	-	-	-	-
BX_AAAchr10_2g01455	purple	M7	30.7684	SALT	0.855131	1.06605	0.981682	0.856628	1.28218	0.925176	1.82837	0.78198	1.06092	0.537882	1.51595	1.0268	2.28958	1.34732	2.35839	13.481	34.3208	3.62125	6.08909	0.5857	1.10304	0.776494	1.56093	0.711347	1.10479	1.06678	1.54059	SALT	THU53957.1 hypothetical protein C4D60_Mb10t19910 [Musa balbisiana]	-	-	-	-	-	-	-	-
BX_AAAchr10_1g02392	purple	M7	29.0891	SALT	0.663464	1.19113	0.980063	0.642919	1.24247	0.853726	1.60534	0.745279	1.0528	0.557766	1.31251	1.05797	2.12015	1.22612	2.30219	12.8776	34.9611	2.67855	4.76036	0.538322	1.1147	0.640411	1.68259	0.715771	1.06507	0.304453	1.46394	SALT	CAG1853055.1 unnamed protein product, partial [Musa acuminata subsp. malaccensis]	-	-	-	-	-	-	-	-
BX_AAAchr10_3g02008	purple	M7	29.494	SALT	0.709676	1.0862	0.935592	0.558147	0.8179	0.701772	1.22169	0.456818	0.567352	0.280504	0.644286	0.64515	1.3698	0.804846	1.29341	8.16676	21.0079	1.61488	3.1345	0.379769	0.772595	0.570115	0.793315	0.420315	0.625243	0.287122	1.44075	SALT	THU53957.1 hypothetical protein C4D60_Mb10t19910 [Musa balbisiana]	-	-	-	-	-	-	-	-
BX_AAAchr09_3g02970	purple	M7	28.2324	BX_AAAchr09_3g02970	0.56568	1.15491	0.91922	0.026161	0.0884421	0.0568965	0.0763856	0.0541054	0.0643433	0.0239986	0.0724668	0.0434148	0.0484043	0.0364401	0.0606847	0.605349	1.61314	0.591058	1.09606	0.0397897	0.0941742	0.00922894	0.106424	0.0381368	0.0547268	0.116871	0	BX_AAAchr09_3g02970	RRT34323.1 hypothetical protein B296_00056451 [Ensete ventricosum]	-	-	-	-	-	-	-	-
BX_AAAchr01_2g01967	purple	M7	35.7879	LOX1.1	1.42802	0.573582	0.915358	0.11004	0.229272	0.199889	0.286191	0.126411	0.11994	0.0890046	0.137697	0.197757	0.285162	0.179456	0.305191	2.4234	4.79011	1.51887	1.09021	0.099414	0.151464	0.150094	0.206651	0.099764	0.101544	0.0268745	0.141138	LOX1.1	XP_009415714.1 PREDICTED: probable linoleate 9S-lipoxygenase 5 [Musa acuminata subsp. malaccensis]	Metabolism	Lipid metabolism	ko00591//Linoleic acid metabolism	K15718	-	GO:0005515//protein binding;GO:0016491//oxidoreductase activity;GO:0016702//oxidoreductase activity, acting on single donors with incorporation of molecular oxygen, incorporation of two atoms of oxygen;GO:0046872//metal ion binding	GO:0034440//lipid oxidation	-
BX_AAAchr01_1g01931	purple	M7	36.6182	LOX1.5	1.52278	0.305252	0.792263	0.150063	0.232525	0.28072	0.293614	0.137045	0.173726	0.108123	0.18897	0.243054	0.28277	0.160879	0.296547	2.59309	4.46529	1.43879	1.07583	0.129652	0.117669	0.123354	0.261304	0.119408	0.145029	0.109127	0.134432	LOX1.5	XP_009387658.1 PREDICTED: probable linoleate 9S-lipoxygenase 5 [Musa acuminata subsp. malaccensis]	Metabolism	Lipid metabolism	ko00591//Linoleic acid metabolism	K15718	-	GO:0005515//protein binding;GO:0016491//oxidoreductase activity;GO:0016702//oxidoreductase activity, acting on single donors with incorporation of molecular oxygen, incorporation of two atoms of oxygen;GO:0046872//metal ion binding	GO:0034440//lipid oxidation	-
BX_AAAchr01_3g01589	purple	M7	34.7901	LOX1.1	1.31414	0.341572	0.7306	0.047941	0.0662568	0.0839407	0.0902554	0.0243959	0.0444185	0.0419793	0.0678252	0.0887341	0.109625	0.0571249	0.106438	0.678721	1.19077	0.30306	0.201273	0.0346907	0.0515615	0.0288084	0.0347771	0.0520985	0.0606225	0.0486444	0.0333892	LOX1.1	XP_009387658.1 PREDICTED: probable linoleate 9S-lipoxygenase 5 [Musa acuminata subsp. malaccensis]	Metabolism	Lipid metabolism	ko00591//Linoleic acid metabolism	K15718	-	GO:0005515//protein binding;GO:0016491//oxidoreductase activity;GO:0016702//oxidoreductase activity, acting on single donors with incorporation of molecular oxygen, incorporation of two atoms of oxygen;GO:0046872//metal ion binding	GO:0034440//lipid oxidation	-
BX_AAAchr09_1g02100	purple	M7	21.1412	JAL19	-0.243652	1.36729	0.722912	0.0965064	0.2616	0.119221	0.247764	0.165207	0.185833	0.0905898	0.234849	0.0907894	0.168705	0.116399	0.202373	1.60849	4.78063	1.26027	4.06867	0.0961085	0.279163	0.099681	0.733217	0.0769528	0.193282	0.127847	0.321771	JAL19	XP_009402040.1 PREDICTED: jacalin-related lectin 3-like [Musa acuminata subsp. malaccensis]	-	-	-	-	-	-	-	-
BX_AAAchr03_3g00853	purple	M7	30.0035	RGA5	0.767829	0.690104	0.721194	0.397792	0.212906	0.121044	0.145649	0.0853594	0.145471	0.211361	0.0883753	0.0775418	0.110232	0.0664102	0.106747	0.948821	1.99118	1.0898	1.29445	0.0535795	0.0819413	0.130699	0.0703734	0.0399921	0.0840893	0.0354453	0.175315	RGA5	XP_009391790.1 PREDICTED: uncharacterized protein LOC103977867 [Musa acuminata subsp. malaccensis]	-	-	-	-	-	GO:0046872//metal ion binding	-	-
BX_AAAchr08_1g02147	purple	M7	32.5236	DIR1	1.05546	0.126425	0.498039	0.139162	0.155602	0.191232	0.235964	0.17109	0.24673	0.262675	0.124788	0.122406	0.109114	0.107231	0.110986	2.58502	4.06054	1.85625	2.89159	0.22491	0.225837	0.180144	0.225615	0.164421	0.081012	0.159502	0.0756921	DIR1	XP_009413353.1 PREDICTED: dirigent protein 1-like [Musa acuminata subsp. malaccensis]	-	-	-	-	-	-	-	-
BX_AAAchr01_1g00643	purple	M7	26.3101	BX_AAAchr01_1g00643	0.346281	0.595909	0.496058	1.38531	2.08674	1.80097	2.53818	1.20371	1.31157	0.588087	1.45213	0.876364	1.22457	0.885451	1.31371	10.6312	21.2562	14.5066	19.5417	0.801207	1.19223	0.937062	1.45291	0.773391	1.09249	0.884372	1.12595	BX_AAAchr01_1g00643	XP_018681444.1 PREDICTED: uncharacterized protein LOC103987662 [Musa acuminata subsp. malaccensis]	-	-	-	-	-	-	-	-
BX_AAAchr10_3g03810	purple	M7	34.7216	TIP4-4	1.30632	-0.0762166	0.476799	0.593703	0.583941	1.12289	1.09302	0.421106	0.536479	0.281498	0.345481	0.406495	0.378333	0.391969	0.406873	3.50018	4.9543	2.91656	2.23676	0.355908	0.426516	0.345904	0.518544	0.443507	0.348744	0.508991	0.3794	TIP4-4	XP_009381045.1 PREDICTED: probable aquaporin TIP4-3 [Musa acuminata subsp. malaccensis]	-	-	-	-	GO:0016020//membrane	GO:0015267//channel activity	GO:0055085//transmembrane transport	-
BX_AAAchr03_3g02094	blue	M8	166.57	NAC002	0.929864	1.42792	1.2287	0.109987	0.218292	0.12704	0.116717	0.0433768	0.104473	0.0167159	0.0913372	0.0676125	0.0506011	0.0495978	0.0350624	0.0598888	0.0419382	0.639551	1.69693	0.0283017	0.0429376	0.0409815	0.116155	0.0263185	0.0445105	0.0470881	0.0368817	NAC002	XP_009393819.2 PREDICTED: NAC domain-containing protein 2-like [Musa acuminata subsp. malaccensis]	-	-	-	-	-	GO:0003677//DNA binding	GO:0006355//regulation of transcription, DNA-templated	NAC
BX_AAAchr01_3g02422	blue	M8	155.046	WRKY41	0.742337	1.35882	1.11222	0.443127	0.872868	0.222845	0.420935	0.203869	0.365412	0.0837525	0.121091	0.094498	0.20855	0.0780715	0.171217	0.198193	0.404821	0.899462	2.30305	0.0980148	0.167266	0.132037	0.322606	0.101604	0.176908	0.105838	0.21679	WRKY41	XP_009420628.1 PREDICTED: probable WRKY transcription factor 53 [Musa acuminata subsp. malaccensis]	-	-	-	-	-	GO:0003700//transcription factor activity, sequence-specific DNA binding;GO:0043565//sequence-specific DNA binding	GO:0006355//regulation of transcription, DNA-templated	WRKY
BX_AAAchr02_1g01839	blue	M8	152.844	ZAT10	0.70651	1.22496	1.01758	0.634962	1.22657	0.535602	0.803676	0.229523	0.424798	0.187291	0.230832	0.18474	0.261362	0.15402	0.251712	0.919895	1.53782	1.77796	4.24886	0.286951	0.343733	0.442864	0.702357	0.321269	0.364242	0.240296	0.140994	ZAT10	XP_009388925.1 PREDICTED: zinc finger protein 1-like [Musa acuminata subsp. malaccensis]	-	-	-	-	-	GO:0003700//transcription factor activity, sequence-specific DNA binding	-	C2H2
BX_AAAchr10_3g02635	blue	M8	190.332	WRKY6	1.31652	0.810191	1.01272	0.0867203	0.341089	0.0527903	0.0935207	0.0388171	0.0665473	0.0320317	0.0269478	0.0391924	0.0510697	0.0288447	0.0267773	0.183692	0.27094	0.924494	1.78402	0.0217487	0.0236401	0.0206715	0.0699872	0.0195532	0.0505706	0	0.0254117	WRKY6	XP_009421491.1 PREDICTED: probable WRKY transcription factor 31 [Musa acuminata subsp. malaccensis]	-	-	-	-	-	GO:0003700//transcription factor activity, sequence-specific DNA binding;GO:0043565//sequence-specific DNA binding	GO:0006355//regulation of transcription, DNA-templated	WRKY
BX_AAAchr09_3g00145	blue	M8	186.654	WRKY75	1.25667	0.809636	0.98845	0.0496806	0.166505	0.00993841	0.0411642	0.0102452	0.0175241	0	0.00193084	0.00630188	0.016641	0.00369938	0.0053274	0.0122331	0.0347462	0.619519	1.19516	0.00253706	0.0168817	0.00568621	0.0257387	0.00237112	0.0448677	0	0	WRKY75	XP_009415894.1 PREDICTED: probable WRKY transcription factor 43 [Musa acuminata subsp. malaccensis]	-	-	-	-	-	GO:0003700//transcription factor activity, sequence-specific DNA binding;GO:0043565//sequence-specific DNA binding	GO:0006355//regulation of transcription, DNA-templated	WRKY
BX_AAAchr07_1g00578	blue	M8	181.583	WRKY71	1.17415	0.687144	0.881946	0.185779	0.195748	0.0350438	0.0615131	0.0439827	0.0403964	0.0632926	0.0186776	0.0244634	0.0171611	0.020863	0.0160783	0.0153825	0.0214164	0.575498	1.0423	0.0228532	0.0272015	0.00780902	0.131477	0.0114596	0.0170162	0.0317997	0.0192842	WRKY71	XP_009408034.1 PREDICTED: WRKY transcription factor WRKY28-like [Musa acuminata subsp. malaccensis]	-	-	-	-	-	GO:0003700//transcription factor activity, sequence-specific DNA binding;GO:0043565//sequence-specific DNA binding	GO:0006355//regulation of transcription, DNA-templated	WRKY
BX_AAAchr09_2g02935	blue	M8	160.575	BX_AAAchr09_2g02935	0.832305	0.717756	0.763576	0.574119	1.08023	0.227221	0.323138	0.175192	0.272926	0.0825782	0.126369	0.139726	0.195785	0.113891	0.179961	0.464143	0.744663	1.28671	2.36745	0.136157	0.18244	0.124809	0.373243	0.174892	0.198243	0.101657	0.146618	BX_AAAchr09_2g02935	THU48126.1 hypothetical protein C4D60_Mb09t22930 [Musa balbisiana]	-	-	-	-	-	GO:0003700//transcription factor activity, sequence-specific DNA binding	-	C2H2
BX_AAAchr10_1g03011	blue	M8	192.042	WRKY6	1.34435	0.328023	0.734553	0.119053	0.289101	0.0738369	0.0850903	0.0372707	0.0578839	0.0409798	0.0567877	0.0469735	0.0429889	0.0211289	0.0301992	0.194657	0.26694	0.884576	1.33133	0.0198968	0.0355004	0.0553599	0.021444	0.0216386	0.0183754	0.0205406	0.0522256	WRKY6	XP_009421491.1 PREDICTED: probable WRKY transcription factor 31 [Musa acuminata subsp. malaccensis]	-	-	-	-	-	GO:0003700//transcription factor activity, sequence-specific DNA binding;GO:0043565//sequence-specific DNA binding	GO:0006355//regulation of transcription, DNA-templated	WRKY
BX_AAAchr06_2g02214	blue	M8	186.458	ERF110	1.25348	0.355249	0.71454	0.321915	0.21492	0.0522366	0.0535254	0.0197774	0.0468415	0.00446789	0.0205547	0.0252154	0.0181145	0.0222337	0.0252303	0.0437689	0.0381148	1.18259	1.80501	0.022668	0.0365967	0.0583388	0.0515446	0.0137239	0.00632933	0.0566144	0	ERF110	THU50258.1 hypothetical protein C4D60_Mb06t18280 [Musa balbisiana]	-	-	-	-	-	GO:0003677//DNA binding;GO:0003700//transcription factor activity, sequence-specific DNA binding	GO:0006355//regulation of transcription, DNA-templated;GO:0009873//ethylene-activated signaling pathway	ERF
BX_AAAchr03_1g02989	blue	M8	188.643	BHLH25	1.28904	0.249907	0.665561	0.0829217	0.167904	0.0799157	0.0771781	0.019432	0.0143316	0.0158472	0.0041605	0.0195733	0.0213963	0.0249316	0.0199635	0.150731	0.161862	1.50324	2.17316	0.0306327	0.0216721	0.0221444	0.101623	0.0150623	0.022762	0	0.0728014	BHLH25	XP_009392955.1 PREDICTED: transcription factor bHLH25 [Musa acuminata subsp. malaccensis]	-	-	-	-	-	GO:0046983//protein dimerization activity	-	bHLH
BX_AAAchr01_1g01116	blue	M8	110.518	MT4A	0.0177613	2.95147	1.77799	0.0578991	0.271845	0.0633157	0.294024	0.0263046	0.139153	0.0179822	0.25573	0.0315494	0.118265	0.0170936	0.124696	0.0296786	0.0948802	0.521216	3.03315	0.0226781	0.0860805	0.0332024	0.431365	0.0153285	0.0934217	0	0.326324	MT4A	XP_009398922.1 PREDICTED: metallothionein-like protein 2A [Musa acuminata subsp. malaccensis]	-	-	-	-	-	GO:0046872//metal ion binding	-	-
BX_AAAchr06_2g00080	blue	M8	131.634	GSVIVT00023967001	0.361366	2.4113	1.59133	0.0329814	0.0481641	0.0769349	0.108613	0.0168892	0.011215	0.0351488	0.0602051	0.00531177	0.0116522	0.0105185	0.0199827	0.0420473	0.0493669	0.288855	1.2724	0.0223171	0.0304	0.0505988	0.0885732	0.020733	0.0185893	0.0194396	0.0493634	GSVIVT00023967001	URE13428.1 Peroxidase [Musa troglodytarum]	-	-	-	-	-	GO:0004601//peroxidase activity;GO:0020037//heme binding	GO:0006979//response to oxidative stress;GO:0042744//hydrogen peroxide catabolic process	-
BX_AAAchr07_3g00449	blue	M8	142.456	MO3	0.537477	2.23955	1.55872	0.0488164	0.086736	0.0227912	0.0377054	0.00615377	0.0291108	0.00216453	0.00969958	0.00675365	0.00841002	0.014598	0.0175314	0.0177895	0.0166981	0.39964	1.61125	0.0128311	0.0351537	0.00979491	0.0112973	0.00559113	0.00825925	0	0.0300915	MO3	XP_009408212.1 PREDICTED: uncharacterized protein LOC103990700 [Musa acuminata subsp. malaccensis]	-	-	-	-	-	GO:0071949//FAD binding	-	-
BX_AAAchr07_2g00313	blue	M8	134.604	SAUR71	0.409706	2.24274	1.50953	0.00325322	0.0395758	0.00625219	0.0435777	0.0112692	0.0130596	0.0218686	0.0036117	0.00433669	0.0107266	0.00153285	0.0131369	0.0391295	0.0440778	0.387832	1.56622	0.0098692	0.022281	0	0.023325	0.0074712	0.0341604	0.0205406	0.17649	SAUR71	XP_009408359.1 PREDICTED: auxin-responsive protein SAUR71-like [Musa acuminata subsp. malaccensis]	-	-	-	-	-	-	GO:0009733//response to auxin	-
BX_AAAchr11_1g00533	blue	M8	141.4	GSVIVT00037159001	0.52029	2.15597	1.5017	0.00417105	0.0156809	0.00850763	0.0178262	0.000542417	0.00568529	0	0.0102673	0.00865952	0.00842703	0.00420454	0.00671346	0.0242216	0.0358301	0.544573	2.103	0.0103656	0.0162588	0.0234392	0.00292413	0.00493228	0.0166315	0	0.0508233	GSVIVT00037159001	XP_009382469.1 PREDICTED: peroxidase 5-like [Musa acuminata subsp. malaccensis]	Metabolism;Metabolism;Metabolism	Global and overview maps;Global and overview maps;Biosynthesis of other secondary metabolites	ko01100//Metabolic pathways;ko01110//Biosynthesis of secondary metabolites;ko00940//Phenylpropanoid biosynthesis	K00430;K00430;K00430	-	GO:0004601//peroxidase activity;GO:0020037//heme binding	GO:0006979//response to oxidative stress;GO:0042744//hydrogen peroxide catabolic process	-
BX_AAAchr01_3g00754	blue	M8	137.954	RPS15A	0.464207	2.1746	1.49044	0.396607	1.57035	0.407819	1.75757	0.253388	0.783014	0.206718	1.08551	0.22255	0.704792	0.20556	0.634409	0.221915	0.678366	5.25782	20.5002	0.174727	0.847342	0.296906	1.9452	0.18305	0.683594	0.58929	0.780502	RPS15A	XP_009398922.1 PREDICTED: metallothionein-like protein 2A [Musa acuminata subsp. malaccensis]	-	-	-	-	-	GO:0046872//metal ion binding	-	-
BX_AAAchr11_2g00522	blue	M8	146.627	GSVIVT00037159001	0.605338	1.97487	1.42705	0.00224315	0.00574827	0.0023328	0.00879962	0.0038521	0.00776009	0	0.00445491	0.00145756	0.00419605	0.000777722	0.00338443	0.00719092	0.0285999	0.359838	1.26574	0.00787241	0.0049915	0.012966	0.0068255	0.00130883	0.0484985	0	0	GSVIVT00037159001	XP_009382469.1 PREDICTED: peroxidase 5-like [Musa acuminata subsp. malaccensis]	Metabolism;Metabolism;Metabolism	Global and overview maps;Global and overview maps;Biosynthesis of other secondary metabolites	ko01100//Metabolic pathways;ko01110//Biosynthesis of secondary metabolites;ko00940//Phenylpropanoid biosynthesis	K00430;K00430;K00430	-	GO:0004601//peroxidase activity;GO:0020037//heme binding	GO:0006979//response to oxidative stress;GO:0042744//hydrogen peroxide catabolic process	-
BX_AAAchr01_2g01106	blue	M8	147.392	MT4A	0.617788	1.93809	1.40997	0.398755	1.71841	0.541809	2.00603	0.284727	0.998069	0.237744	1.19786	0.306715	0.809214	0.276218	0.726605	0.35074	1.14808	9.73198	33.5897	0.220726	0.959854	0.705135	2.5142	0.231431	1.14688	0.343219	1.04116	MT4A	XP_009398922.1 PREDICTED: metallothionein-like protein 2A [Musa acuminata subsp. malaccensis]	-	-	-	-	-	GO:0046872//metal ion binding	-	-
BX_AAAchr02_2g01746	blue	M8	149.035	BX_AAAchr02_2g01746	0.64453	1.77945	1.32548	0.0262658	0.10701	0.0293666	0.0902098	0.0171844	0.0379615	0.00376875	0.0541833	0.0117131	0.0186114	0.019354	0.0229435	0.0287371	0.061577	1.61478	5.13574	0.0244632	0.0489123	0.0837748	0.0313753	0.0300814	0.138108	0.294497	0.164157	BX_AAAchr02_2g01746	URD86219.1 Pathogenesis-related protein [Musa troglodytarum]	Environmental Information Processing;Organismal Systems;Environmental Information Processing	Signal transduction;Environmental adaptation;Signal transduction	ko04075//Plant hormone signal transduction;ko04626//Plant-pathogen interaction;ko04016//MAPK signaling pathway - plant	K13449;K13449;K13449	-	-	-	-
BX_AAAchr02_3g00604	blue	M8	160.375	PER24	0.829054	1.57667	1.27762	0.0163909	0.0348147	0.0458496	0.0755275	0.0560375	0.0675316	0.0054045	0.0264865	0.0215027	0.0258865	0.0218601	0.0345472	0.146259	0.153562	0.688799	1.97326	0.0261076	0.0480188	0.0178296	0.0765188	0.0325822	0.0607223	0.0223131	0.0313676	PER24	AGH14256.1 Peroxidase [Musa acuminata AAA Group]	Metabolism;Metabolism;Metabolism	Global and overview maps;Global and overview maps;Biosynthesis of other secondary metabolites	ko01100//Metabolic pathways;ko01110//Biosynthesis of secondary metabolites;ko00940//Phenylpropanoid biosynthesis	K00430;K00430;K00430	-	GO:0004601//peroxidase activity;GO:0020037//heme binding	GO:0006979//response to oxidative stress;GO:0042744//hydrogen peroxide catabolic process	-
BX_AAAchr01_1g01550	blue	M8	174.064	SARD1	1.05181	1.38349	1.25082	0.0681324	0.0592412	0.0225137	0.0499714	0.00868145	0.0202924	0	0.000990382	0.0104282	0.0238426	0.0102442	0.00946505	0.0635153	0.101692	0.412429	1.06953	0.00944319	0.0144775	0.00836009	0.0292928	0.0181044	0.0259757	0	0	SARD1	XP_009409798.1 PREDICTED: protein SAR DEFICIENT 1-like [Musa acuminata subsp. malaccensis]	-	-	-	-	-	GO:0005516//calmodulin binding	-	-
BX_AAAchr11_3g00501	blue	M8	158.52	GSVIVT00037159001	0.798872	1.52645	1.23542	0.00254899	0.019209	0.00693495	0.0323697	0.0012075	0.00742752	0.0162762	0.0036117	0.00120065	0.00568379	0.00752471	0.0060967	0.00854201	0.0337245	0.788482	2.20111	0.00884361	0.032497	0.00811381	0.00398579	0.00580831	0.0403202	0	0.101647	GSVIVT00037159001	XP_009382469.1 PREDICTED: peroxidase 5-like [Musa acuminata subsp. malaccensis]	Metabolism;Metabolism;Metabolism	Global and overview maps;Global and overview maps;Biosynthesis of other secondary metabolites	ko01100//Metabolic pathways;ko01110//Biosynthesis of secondary metabolites;ko00940//Phenylpropanoid biosynthesis	K00430;K00430;K00430	-	GO:0004601//peroxidase activity;GO:0020037//heme binding	GO:0006979//response to oxidative stress;GO:0042744//hydrogen peroxide catabolic process	-
BX_AAAchr06_1g02346	blue	M8	164.406	BX_AAAchr06_1g02346	0.894638	1.45937	1.23347	0.0323671	0.165639	0.045749	0.115642	0.0465241	0.135278	0.0152903	0.0736537	0.00944481	0.0191637	0.0134543	0.0178136	0.0391361	0.0532059	0.478223	1.28962	0.0164018	0.0526076	0.0376122	0.0734358	0.0129414	0.0225766	0.0516654	0.0355045	BX_AAAchr06_1g02346	XP_009405398.1 PREDICTED: cysteine-rich and transmembrane domain-containing protein A-like isoform X2 [Musa acuminata subsp. malaccensis]	-	-	-	-	GO:0005886//plasma membrane	-	-	-
BX_AAAchr02_1g02559	blue	M8	133.59	PCAP1	0.393208	1.79185	1.23239	0.031385	0.261678	0.108067	0.19995	0.181631	0.353245	0.0148099	0.0219498	0.0152297	0.041175	0.0161277	0.0462207	0.0521268	0.0572204	0.643897	2.06101	0.0710261	0.127739	0.338803	0.15373	0.0269614	0.0622574	0	0.239923	PCAP1	XP_009389956.1 PREDICTED: plasma membrane-associated cation-binding protein 1-like [Musa acuminata subsp. malaccensis]	-	-	-	-	GO:0005886//plasma membrane	-	-	-
BX_AAAchr07_1g02931	blue	M8	167.918	BX_AAAchr07_1g02931	0.951793	1.40884	1.22602	0.0336192	0.0500284	0.0203801	0.0483269	0.0400209	0.0413416	0.0217473	0.0232721	0.00981751	0.00852457	0.0107993	0.00978778	0.0911723	0.143585	0.501343	1.31721	0.0179815	0.0155995	0.0265479	0.0353937	0.0682144	0.0488716	0.0205406	0.014562	BX_AAAchr07_1g02931	XP_009410767.1 PREDICTED: uncharacterized protein LOC103992685 [Musa acuminata subsp. malaccensis]	-	-	-	-	-	-	-	-
BX_AAAchr09_3g00760	black	M10	33.3586	WRKY75	0.715826	-2.60564	1.84971	3.51816	1.30163	0.704124	0.261811	0.363894	0.169789	0.494194	0.508659	0.683307	0.278436	0.472701	0.189001	0.83999	0.285589	1.29565	0.609492	0.415597	0.171126	0.614239	0.357486	0.378474	0.154589	0.471837	0.014562	WRKY75	XP_009416583.1 PREDICTED: probable WRKY transcription factor 75 [Musa acuminata subsp. malaccensis]	-	-	-	-	-	GO:0003700//transcription factor activity, sequence-specific DNA binding;GO:0043565//sequence-specific DNA binding	GO:0006355//regulation of transcription, DNA-templated	WRKY
BX_AAAchr07_2g00870	black	M10	28.8404	CPRF2	0.289105	-1.89076	1.2501	1.1339	0.510874	0.378005	0.132373	0.320482	0.0763147	0.160963	0.259692	0.219308	0.088117	0.181927	0.0937504	0.19527	0.0657381	0.236253	0.113674	0.321575	0.125534	0.145286	0.0964044	0.282072	0.0933869	0.180534	0.0101059	CPRF2	XP_018684633.1 PREDICTED: light-inducible protein CPRF2-like isoform X1 [Musa acuminata subsp. malaccensis]	-	-	-	-	-	GO:0003700//transcription factor activity, sequence-specific DNA binding	GO:0006355//regulation of transcription, DNA-templated	bZIP
BX_AAAchr08_3g00864	black	M10	24.4964	ERF112	-0.121159	-1.54004	0.875559	1.18879	0.589962	0.1347	0.0861937	0.229742	0.157595	0.0513706	0.0163471	0.122645	0.0552025	0.0645738	0.0298533	0.0954909	0.0393525	0.87569	0.472287	0.237623	0.0939238	0.0985988	0.0872663	0.287157	0.13751	0.0712049	0.16962	ERF112	XP_009411924.2 PREDICTED: ethylene-responsive transcription factor ABR1-like isoform X1 [Musa acuminata subsp. malaccensis]	-	-	-	-	-	GO:0003677//DNA binding;GO:0003700//transcription factor activity, sequence-specific DNA binding	GO:0006355//regulation of transcription, DNA-templated;GO:0009873//ethylene-activated signaling pathway	ERF
BX_AAAchr07_3g00840	black	M10	34.1192	RISBZ2	0.787666	-0.913456	0.86314	2.33866	1.37938	0.6834	0.25981	0.381316	0.183093	0.264505	0.562205	0.43249	0.213839	0.354623	0.209979	0.355001	0.140249	0.381744	0.268029	0.59785	0.326317	0.267912	0.195254	0.5193	0.237553	0.204803	0.127866	RISBZ2	XP_009407738.1 PREDICTED: basic leucine zipper 63-like isoform X2 [Musa acuminata subsp. malaccensis]	-	-	-	-	-	GO:0003700//transcription factor activity, sequence-specific DNA binding	GO:0006355//regulation of transcription, DNA-templated	bZIP
BX_AAAchr10_3g01475	black	M10	35.9054	WRKY49	0.956362	-0.0538874	0.414877	4.01668	3.0024	1.46492	0.924312	1.34613	0.901373	1.19432	0.952786	0.961792	0.653566	0.954292	0.704528	0.915402	0.542501	2.30244	1.60576	1.90842	1.0695	0.704783	0.513526	0.676529	0.477517	0.510121	0.17796	WRKY49	XP_018674960.1 PREDICTED: probable WRKY transcription factor 49 isoform X1 [Musa acuminata subsp. malaccensis]	-	-	-	-	-	GO:0003700//transcription factor activity, sequence-specific DNA binding;GO:0043565//sequence-specific DNA binding	GO:0006355//regulation of transcription, DNA-templated	WRKY
BX_AAAchr10_2g00938	black	M10	17.1374	AP2-1	-0.816177	-0.0805627	-0.278133	1.49225	1.10726	1.07803	0.810275	0.650343	0.441754	0.503648	0.456746	0.907308	0.693662	0.70647	0.547223	1.06462	0.854723	0.694998	0.709217	0.729762	0.552131	0.664978	0.473378	0.46282	0.388063	0.616407	0.804585	AP2-1	XP_009386544.1 PREDICTED: AP2-like ethylene-responsive transcription factor TOE3 isoform X1 [Musa acuminata subsp. malaccensis]	-	-	-	-	-	GO:0003677//DNA binding;GO:0003700//transcription factor activity, sequence-specific DNA binding	GO:0006355//regulation of transcription, DNA-templated	AP2
BX_AAAchr09_2g02673	black	M10	27.0992	CYP76B6	0.12466	-2.79842	1.72892	1.04063	0.365084	0.331732	0.0687204	0.199698	0.0700559	0.15374	0.0152141	0.273264	0.0798256	0.0962242	0.0176313	0.215291	0.0608147	0.246436	0.145357	0.177137	0.0555075	0.174314	0.00548363	0.0687384	0.0939372	0.084231	0.146469	CYP76B6	CAG1836343.1 unnamed protein product [Musa acuminata subsp. malaccensis]	-	-	-	-	-	GO:0004497//monooxygenase activity;GO:0005506//iron ion binding;GO:0016705//oxidoreductase activity, acting on paired donors, with incorporation or reduction of molecular oxygen;GO:0020037//heme binding	-	-
BX_AAAchr01_2g01771	black	M10	38.0466	Os03g0700700	1.15858	-1.61074	1.42988	1.38329	0.673236	0.647906	0.343412	0.360443	0.161802	0.0547952	0.379631	0.169762	0.095933	0.194865	0.137677	0.250845	0.177433	0.686226	0.439776	0.226035	0.156888	0.169691	0.150947	0.213192	0.144137	0.22575	0.060183	Os03g0700700	XP_009407551.1 PREDICTED: probable linoleate 9S-lipoxygenase 5 [Musa acuminata subsp. malaccensis]	Metabolism	Lipid metabolism	ko00591//Linoleic acid metabolism	K15718	-	GO:0005515//protein binding;GO:0016491//oxidoreductase activity;GO:0016702//oxidoreductase activity, acting on single donors with incorporation of molecular oxygen, incorporation of two atoms of oxygen;GO:0046872//metal ion binding	GO:0034440//lipid oxidation	-
BX_AAAchr01_3g01373	black	M10	31.7694	LOX1.5	0.565736	-1.93421	1.38682	1.93765	0.862605	0.521471	0.325731	0.549665	0.330288	0.272973	0.50206	0.2055	0.0918182	0.1689	0.102812	0.264645	0.157558	0.523901	0.664319	0.516114	0.263131	0.25927	0.309367	0.194806	0.127834	0.171028	0.327373	LOX1.5	XP_009407551.1 PREDICTED: probable linoleate 9S-lipoxygenase 5 [Musa acuminata subsp. malaccensis]	Metabolism	Lipid metabolism	ko00591//Linoleic acid metabolism	K15718	-	GO:0005515//protein binding;GO:0016491//oxidoreductase activity;GO:0016702//oxidoreductase activity, acting on single donors with incorporation of molecular oxygen, incorporation of two atoms of oxygen;GO:0046872//metal ion binding	GO:0034440//lipid oxidation	-
BX_AAAchr07_2g02055	black	M10	41.1587	ATJ8	1.45251	-0.785189	1.05212	1.0791	0.65937	0.298554	0.11857	0.277397	0.177132	0.130236	0.12011	0.164285	0.0815277	0.139702	0.0467687	0.229706	0.11955	0.376312	0.272505	0.235182	0.14905	0.113083	0.100499	0.23998	0.151045	0.0188843	0.0773949	ATJ8	XP_009396818.1 PREDICTED: chaperone protein dnaJ 8, chloroplastic-like [Musa acuminata subsp. malaccensis]	-	-	-	-	-	-	-	-
BX_AAAchr09_3g03194	black	M10	39.6177	SK3	1.30697	-0.700324	0.942982	1.91715	1.19918	0.91881	0.53337	0.422724	0.21256	0.357156	0.758974	0.441863	0.270856	0.399783	0.248904	0.536826	0.370865	1.10405	0.810941	0.540005	0.350009	0.57438	0.435577	0.320025	0.162063	0.270183	0.180724	SK3	XP_009419150.1 PREDICTED: shikimate kinase 3, chloroplastic isoform X1 [Musa acuminata subsp. malaccensis]	Metabolism;Metabolism;Metabolism;Metabolism	Global and overview maps;Global and overview maps;Global and overview maps;Amino acid metabolism	ko01100//Metabolic pathways;ko01110//Biosynthesis of secondary metabolites;ko01230//Biosynthesis of amino acids;ko00400//Phenylalanine, tyrosine and tryptophan biosynthesis	K00891;K00891;K00891;K00891	-	-	-	-
BX_AAAchr11_2g00049	black	M10	34.2911	BX_AAAchr11_2g00049	0.803898	-1.00356	0.923695	1.40848	0.810366	0.475035	0.311944	0.407239	0.256633	0.192483	0.21719	0.338926	0.245836	0.224953	0.186815	0.427899	0.284278	0.514025	0.779587	0.402623	0.20432	0.337233	0.325377	0.266127	0.18276	0.0564529	0.0718038	BX_AAAchr11_2g00049	XP_009381967.1 PREDICTED: chorismate synthase, chloroplastic [Musa acuminata subsp. malaccensis]	Metabolism;Metabolism;Metabolism;Metabolism	Global and overview maps;Global and overview maps;Global and overview maps;Amino acid metabolism	ko01100//Metabolic pathways;ko01110//Biosynthesis of secondary metabolites;ko01230//Biosynthesis of amino acids;ko00400//Phenylalanine, tyrosine and tryptophan biosynthesis	K01736;K01736;K01736;K01736	-	GO:0004107//chorismate synthase activity	GO:0009073//aromatic amino acid family biosynthetic process	-
BX_AAAchr10_1g03224	black	M10	38.9262	Dctpp1	1.24166	-0.643171	0.882567	1.41631	0.899965	0.227176	0.11808	0.247114	0.0933615	0.0969919	0.0334014	0.189323	0.104161	0.106479	0.0633442	0.210294	0.163084	0.314982	0.128045	0.0774299	0.072135	0.202117	0.108722	0.107177	0.0805809	0.0727084	0.0333584	Dctpp1	RRT43572.1 hypothetical protein B296_00047588 [Ensete ventricosum]	Metabolism;Metabolism	Global and overview maps;Nucleotide metabolism	ko01100//Metabolic pathways;ko00240//Pyrimidine metabolism	K16904;K16904	-	GO:0047429//nucleoside-triphosphate diphosphatase activity	GO:0009143//nucleoside triphosphate catabolic process	-
BX_AAAchr08_2g03947	black	M10	22.1091	VAMP727	-0.346626	-1.65213	0.852626	3.97857	1.91438	2.86823	1.58831	1.54494	0.729623	0.824776	0.632292	1.55356	0.820154	1.35693	0.83273	1.44269	0.698426	2.75486	1.54265	1.12894	0.687853	1.08686	1.06642	1.21022	0.80167	0.950376	0.561679	VAMP727	THU71151.1 hypothetical protein C4D60_Mb08t32510 [Musa balbisiana]	Metabolism;Metabolism	Global and overview maps;Carbohydrate metabolism	ko01100//Metabolic pathways;ko00520//Amino sugar and nucleotide sugar metabolism	K01183;K01183	GO:0005669//transcription factor TFIID complex;GO:0016020//membrane	-	GO:0005975//carbohydrate metabolic process;GO:0006367//transcription initiation from RNA polymerase II promoter;GO:0016192//vesicle-mediated transport	-
BX_AAAchr05_3g00808	black	M10	36.2217	POT1	0.98623	-0.732881	0.834221	1.64112	1.01735	0.412623	0.290326	0.159315	0.0994469	0.183208	0.553912	0.152711	0.146045	0.115347	0.0935228	0.382001	0.295034	1.05039	0.165184	0.181746	0.102424	0.1564	0.140273	0.0898684	0.0682666	0.0544938	0.126712	POT1	XP_009399897.1 PREDICTED: potassium transporter 1 isoform X2 [Musa acuminata subsp. malaccensis]	-	-	-	-	GO:0016020//membrane	GO:0015079//potassium ion transmembrane transporter activity	GO:0071805//potassium ion transmembrane transport	-
BX_AAAchr04_3g03082	black	M10	42.4583	ATJ8	1.57524	-0.336098	0.831756	1.53498	1.06151	0.40384	0.1707	0.29762	0.26277	0.161103	0.161547	0.27692	0.156544	0.215808	0.111046	0.456665	0.239597	0.792859	0.54748	0.305915	0.205158	0.174901	0.146923	0.298231	0.164494	0.0943186	0.19227	ATJ8	XP_009396818.1 PREDICTED: chaperone protein dnaJ 8, chloroplastic-like [Musa acuminata subsp. malaccensis]	-	-	-	-	-	-	-	-
BX_AAAchr09_2g03036	black	M10	37.7311	SK3	1.12879	-0.546488	0.779408	2.08914	1.36335	1.07016	0.651692	0.561546	0.383094	0.408636	1.0778	0.530583	0.33951	0.531089	0.319395	0.675646	0.503213	1.09076	0.698105	0.615311	0.285005	0.607192	0.284858	0.295239	0.174131	0.474737	0.203418	SK3	XP_009419151.1 PREDICTED: shikimate kinase 3, chloroplastic isoform X2 [Musa acuminata subsp. malaccensis]	Metabolism;Metabolism;Metabolism;Metabolism	Global and overview maps;Global and overview maps;Global and overview maps;Amino acid metabolism	ko01100//Metabolic pathways;ko01110//Biosynthesis of secondary metabolites;ko01230//Biosynthesis of amino acids;ko00400//Phenylalanine, tyrosine and tryptophan biosynthesis	K00891;K00891;K00891;K00891	-	-	-	-
BX_AAAchr08_2g04077	black	M10	38.6684	STR15	1.21731	-0.481321	0.775718	1.00856	0.670106	0.0973744	0.0588999	0.133148	0.0810728	0.103076	0.121462	0.105523	0.0530956	0.103837	0.0741971	0.0862231	0.0398479	0.238271	0.252102	0.113907	0.0449648	0.0978637	0.0611782	0.108998	0.0373402	0.129258	0	STR15	XP_009414423.1 PREDICTED: thiosulfate sulfurtransferase 16, chloroplastic-like [Musa acuminata subsp. malaccensis]	-	-	-	-	-	-	-	-
BX_AAAchr09_3g00897	black	M10	37.8611	At1g77060	1.14107	-0.514975	0.765411	1.11903	0.736637	0.332839	0.259165	0.261625	0.13973	0.135986	0.174534	0.216545	0.197068	0.139554	0.0873489	0.494907	0.340783	0.479484	0.429946	0.29189	0.160856	0.229573	0.241652	0.199007	0.0920827	0.291393	0.133216	At1g77060	URE23695.1 carboxyvinyl-carboxyphosphonate phosphorylmutase [Musa troglodytarum]	-	-	-	-	-	GO:0003824//catalytic activity	-	-
BX_AAAchr10_1g03025	black	M10	30.0067	At4g22758	0.399263	-0.983045	0.749532	3.05785	1.76931	1.25852	0.845891	1.31014	0.897326	0.606847	0.318572	0.426143	0.279362	0.394806	0.240115	0.838794	0.51291	1.9243	0.915096	0.874758	0.520325	0.851437	0.35687	0.407139	0.3133	0.3962	0.824653	At4g22758	XP_009379775.1 PREDICTED: uncharacterized protein LOC103968341 [Musa acuminata subsp. malaccensis]	-	-	-	-	-	-	-	-
BX_AAAchr02_2g00713	black	M10	38.8127	ATJ11	1.23094	-0.35475	0.705225	1.00805	0.693539	0.291769	0.201716	0.236503	0.159983	0.208948	0.31901	0.241063	0.14804	0.195051	0.162545	0.175746	0.111959	0.626778	0.393892	0.274251	0.189871	0.252561	0.111953	0.207596	0.155556	0.211153	0.164998	ATJ11	URD86594.1 DnaJ domain [Musa troglodytarum]	-	-	-	-	-	-	-	-
BX_AAAchr06_1g03846	green	M1	20.1142	BX_AAAchr06_1g03846	0.259105	-0.408893	0.348978	0.750465	0.592719	0.673496	0.674647	0.879264	0.912418	1.01981	0.771203	0.647485	0.635138	0.785849	0.744072	0.649085	0.605928	0.602823	0.521333	0.945906	0.86377	0.834582	0.840808	1.01877	0.97329	1.71439	1.15114	BX_AAAchr06_1g03846	KZV21874.1 glucose-6-phosphate 1-epimerase [Dorcoceras hygrometricum]	Metabolism;Metabolism;Metabolism	Global and overview maps;Global and overview maps;Carbohydrate metabolism	ko01100//Metabolic pathways;ko01110//Biosynthesis of secondary metabolites;ko00010//Glycolysis / Gluconeogenesis	K01792;K01792;K01792	-	GO:0003677//DNA binding;GO:0003700//transcription factor activity, sequence-specific DNA binding;GO:0003824//catalytic activity;GO:0016853//isomerase activity;GO:0030246//carbohydrate binding	GO:0005975//carbohydrate metabolic process;GO:0006355//regulation of transcription, DNA-templated	ERF
BX_AAAchr04_3g04498	green	M1	28.9431	SPL8	1.04906	1.41217	-0.427678	0	0.00380943	0.00344971	0.00743472	0.00249346	0	0	0	0.00636898	0.00440819	0.00300909	0.00579612	0.00126512	0.000385443	0.00416892	0	0	0.00371408	0	0.00749394	0.00261146	0.00980147	3.0618	5.68012	SPL8	XP_009397654.1 PREDICTED: squamosa promoter-binding-like protein 10 [Musa acuminata subsp. malaccensis]	-	-	-	-	GO:0005634//nucleus	GO:0003677//DNA binding	-	SBP
BX_AAAchr01_2g01309	green	M1	26.1607	BHLH14	0.800113	1.73139	-0.718791	0.00674589	0.016032	0.00921189	0.00486145	0.00254005	0.004494	0.00762571	0.00269959	0.0065495	0.00579932	0.00442738	0.0071479	0.00445552	0.0015673	0.00704132	0	0.00601261	0.0124013	0.0114775	0.00564046	0.0253425	0.00956314	0.922429	2.04495	BHLH14	XP_009412473.1 PREDICTED: transcription factor MYC3-like [Musa acuminata subsp. malaccensis]	-	-	-	-	-	GO:0003700//transcription factor activity, sequence-specific DNA binding;GO:0046983//protein dimerization activity	GO:0006355//regulation of transcription, DNA-templated	bHLH
BX_AAAchr04_2g03690	green	M1	28.1026	At4g13200	0.973856	-1.92533	1.54474	0.119442	0.148898	0.139677	0.131852	0.13853	0.149153	0.0968386	0.212714	0.116305	0.106684	0.0814267	0.0988385	0.119123	0.0934709	0.0885375	0.0850973	0.150306	0.136673	0.125731	0.0991037	0.144525	0.16451	1.69168	0.487305	At4g13200	XP_009398057.1 PREDICTED: uncharacterized protein At4g13200, chloroplastic [Musa acuminata subsp. malaccensis]	-	-	-	-	-	-	GO:0010027//thylakoid membrane organization	-
BX_AAAchr06_2g01849	green	M1	31.3358	GSVIVT00023967001	1.26315	-1.69907	1.5247	0.00529798	0.008015	0.0270535	0.018703	0.00286996	0.0145605	0.00246968	0.129441	0.00347844	0.00318948	0.00627881	0.00561143	0.00420778	0.00168347	0.0288336	0	0.0122069	0.0162971	0.0325869	0	0.104968	0.0917516	1.18866	0.388487	GSVIVT00023967001	XP_009404516.1 PREDICTED: peroxidase P7-like [Musa acuminata subsp. malaccensis]	Metabolism;Metabolism;Metabolism	Global and overview maps;Global and overview maps;Biosynthesis of other secondary metabolites	ko01100//Metabolic pathways;ko01110//Biosynthesis of secondary metabolites;ko00940//Phenylpropanoid biosynthesis	K00430;K00430;K00430	-	GO:0004601//peroxidase activity;GO:0020037//heme binding	GO:0006979//response to oxidative stress;GO:0042744//hydrogen peroxide catabolic process	-
BX_AAAchr02_1g01985	green	M1	25.1302	OFUT7	0.707906	-2.00975	1.48901	0.195114	0.146482	0.200281	0.125458	0.105413	0.0861958	0.252461	0.12444	0.111001	0.0702428	0.108908	0.0547949	0.30292	0.177834	0.0500914	0.055972	0.175298	0.140838	0.200465	0.237984	0.121028	0.120912	1.47285	0.404745	OFUT7	CAG1862247.1 unnamed protein product [Musa acuminata subsp. malaccensis]	-	-	-	-	-	-	-	-
BX_AAAchr03_3g02599	green	M1	35.2212	BX_AAAchr03_3g02599	1.61078	-1.17972	1.35215	0.019569	0.0269687	0.021821	0.0204841	0.0476606	0.024095	0.0103102	0.00760244	0.0139485	0.0137929	0.0128868	0.00602483	0.0138843	0.0102766	0	0	0.0346912	0.0220381	0.0577172	0.0194424	0.0444755	0.0474859	1.58762	0.693328	BX_AAAchr03_3g02599	XP_018678799.1 PREDICTED: uncharacterized protein LOC103979562 [Musa acuminata subsp. malaccensis]	-	-	-	-	-	-	-	-
BX_AAAchr09_3g03347	green	M1	20.8618	BX_AAAchr09_3g03347	0.325999	-1.97619	1.31611	0.160015	0.161956	0.216446	0.218712	0.123595	0.146656	0.316806	0.100808	0.135801	0.113433	0.201698	0.191503	0.152109	0.135445	0.115783	0.245267	0.175892	0.188388	0.143132	0.239281	0.165988	0.222948	1.07528	0.301078	BX_AAAchr09_3g03347	XP_009419329.1 PREDICTED: uncharacterized protein LOC103999331 [Musa acuminata subsp. malaccensis]	Genetic Information Processing	Folding, sorting and degradation	ko04141//Protein processing in endoplasmic reticulum	K14009	GO:0005783//endoplasmic reticulum;GO:0016020//membrane	-	GO:0006886//intracellular protein transport	-
BX_AAAchr03_3g02074	green	M1	29.5674	BX_AAAchr03_3g02074	1.10491	-1.39514	1.27905	0.237963	0.195861	0.259408	0.224234	0.232792	0.293564	0.229405	0.191758	0.229547	0.200651	0.243018	0.23958	0.314988	0.270498	0.280613	0.217904	0.277014	0.276572	0.479493	0.337801	0.325194	0.333568	1.62358	0.628722	BX_AAAchr03_3g02074	XP_010930879.1 V-type proton ATPase 16 kDa proteolipid subunit [Elaeis guineensis]	Metabolism;Metabolism;Cellular Processes	Global and overview maps;Energy metabolism;Transport and catabolism	ko01100//Metabolic pathways;ko00190//Oxidative phosphorylation;ko04145//Phagosome	K02155;K02155;K02155	GO:0033177//proton-transporting two-sector ATPase complex, proton-transporting domain;GO:0033179//proton-transporting V-type ATPase, V0 domain	GO:0015078//hydrogen ion transmembrane transporter activity;GO:0046961//proton-transporting ATPase activity, rotational mechanism	GO:1902600//hydrogen ion transmembrane transport	-
BX_AAAchr03_1g02357	green	M1	36.8194	BX_AAAchr03_1g02357	1.75378	-0.839393	1.20515	0	0	0.00120873	0.00024966	0	0.00176166	0	0	0.000780214	0	0.00049254	0	0.000372033	0.0004312	0	0	0	0	0.0156402	0	0	0	2.13304	1.12636	BX_AAAchr03_1g02357	XP_009392727.1 PREDICTED: peptide-N4-(N-acetyl-beta-glucosaminyl)asparagine amidase A-like [Musa acuminata subsp. malaccensis]	-	-	-	-	-	-	-	-
BX_AAAchr03_2g02030	green	M1	36.8238	BX_AAAchr03_2g02030	1.75417	-0.835883	1.2032	0.00110554	0	0.00046465	0.000155736	0	0	0	0	0.00128419	0	0.000408504	0	0.000472471	0.000195786	0	0	0	0.000537075	0.0156402	0.00268097	0	0	3.65718	1.93497	BX_AAAchr03_2g02030	XP_009392727.1 PREDICTED: peptide-N4-(N-acetyl-beta-glucosaminyl)asparagine amidase A-like [Musa acuminata subsp. malaccensis]	-	-	-	-	-	-	-	-
BX_AAAchr06_2g00854	green	M1	37.6025	At2g25737	1.82384	-0.595971	1.08712	0.127661	0.121969	0.133108	0.143557	0.0623786	0.0589348	0.0477045	0.147026	0.0727105	0.0876719	0.112511	0.117058	0.146871	0.15404	0.163571	0.0776138	0.097765	0.107352	0.157343	0.108854	0.0264045	0.0228498	8.03264	4.85885	At2g25737	XP_009403528.1 PREDICTED: uncharacterized protein LOC103987063 [Musa acuminata subsp. malaccensis]	-	-	-	-	GO:0016020//membrane	-	-	-
BX_AAAchr11_3g01014	green	M1	23.2113	BX_AAAchr11_3g01014	0.536214	-1.45362	1.08666	0.321213	0.310136	0.375278	0.323607	0.404338	0.32286	0.635788	0.27113	0.309177	0.251398	0.36094	0.304266	0.302227	0.206659	0.250114	0.117848	0.513106	0.367526	0.627406	0.443597	0.460601	0.338982	1.76935	0.663167	BX_AAAchr11_3g01014	URD79103.1 saccharopine dehydrogenase [Musa troglodytarum]	-	-	-	-	-	GO:0003723//RNA binding;GO:0003746//translation elongation factor activity;GO:0043022//ribosome binding	GO:0045901//positive regulation of translational elongation;GO:0045905//positive regulation of translational termination	-
BX_AAAchr11_1g00454	green	M1	21.728	MSBP2	0.403496	-1.52023	1.07354	0.325366	0.374177	0.345405	0.34447	0.469291	0.479791	0.343017	0.497024	0.31201	0.338399	0.351901	0.383891	0.336273	0.33557	0.371763	0.554821	0.380891	0.375423	0.375601	0.340818	0.365884	0.313324	1.72394	0.622569	MSBP2	XP_009382384.1 PREDICTED: membrane steroid-binding protein 2-like [Musa acuminata subsp. malaccensis]	-	-	-	-	-	-	-	-
BX_AAAchr04_2g00410	green	M1	38.007	CAX1a	1.86004	-0.53183	1.06311	0.0115673	0.0101995	0.0150248	0.011906	0.00700194	0.00212971	0	0.00459463	0.0114076	0.00444838	0.0118382	0.0124021	0.00532697	0.00462725	0.00323736	0.0183996	0.00434694	0.00575017	0.0583802	0.00203421	0	0	4.67342	2.92992	CAX1a	XP_009394720.1 PREDICTED: vacuolar cation/proton exchanger 1a-like [Musa acuminata subsp. malaccensis]	-	-	-	-	GO:0016020//membrane	GO:0008324//cation transmembrane transporter activity	GO:0006812//cation transport;GO:0055085//transmembrane transport	-
BX_AAAchr03_3g01956	green	M1	38.085	BX_AAAchr03_3g01956	1.86702	-0.518864	1.05813	0	0.000545375	0.00040473	0.000227834	0	0	0	0	0.00078196	0.000435899	0	0	0.00021152	0.000510587	0	0	0	0	0.0156402	0	0	0	2.04541	1.29165	BX_AAAchr03_3g01956	XP_009392727.1 PREDICTED: peptide-N4-(N-acetyl-beta-glucosaminyl)asparagine amidase A-like [Musa acuminata subsp. malaccensis]	-	-	-	-	-	-	-	-
BX_AAAchr07_2g02333	green	M1	38.1103	BX_AAAchr07_2g02333	1.86928	-0.503182	1.04962	0.000180295	0.000443733	0.00314324	0.000538421	0.000826558	0.00233516	0	0.00663663	0.00107326	0.000858739	0.000832553	0.00344779	0.00416777	0.00181019	0	0	0.00542656	0.00284706	0.0312805	0.00713394	0	0.00112557	13.22	8.42164	BX_AAAchr07_2g02333	XP_009410037.1 PREDICTED: peptide-N4-(N-acetyl-beta-glucosaminyl)asparagine amidase A-like [Musa acuminata subsp. malaccensis]	-	-	-	-	-	-	-	-
BX_AAAchr04_1g04588	green	M1	34.4453	UAM3	1.54136	-0.647208	1.00487	0.487412	0.499444	0.618636	0.623406	0.727949	0.718337	0.523468	0.823518	0.443135	0.474051	0.496256	0.462561	0.663544	0.686667	0.311125	0.391174	0.686666	0.748502	0.840087	0.72127	0.902272	0.917803	3.08169	1.81153	UAM3	XP_009397227.1 PREDICTED: UDP-arabinopyranose mutase 3 [Musa acuminata subsp. malaccensis]	Metabolism;Metabolism	Global and overview maps;Carbohydrate metabolism	ko01100//Metabolic pathways;ko00520//Amino sugar and nucleotide sugar metabolism	K13379;K13379	-	GO:0016866//intramolecular transferase activity	GO:0071669//plant-type cell wall organization or biogenesis	-
BX_AAAchr05_3g01328	red	M2	34.8056	DOF1.7	0.973908	0.289188	0.563076	0.02693	0.0646997	0.0221537	0.0224037	0.291333	0.389362	0.0345263	0.0302039	0.0172753	0.0180781	0.0156614	0.0171855	0.0103547	0.0145777	0.119655	0.0524411	0.0400266	0.0617292	0.0219081	0.0197339	0.962988	1.24004	0.0821535	0	DOF1.7	XP_009400291.1 PREDICTED: dof zinc finger protein DOF1.7-like [Musa acuminata subsp. malaccensis]	-	-	-	-	-	GO:0003677//DNA binding;GO:0003700//transcription factor activity, sequence-specific DNA binding	GO:0006355//regulation of transcription, DNA-templated	Dof
BX_AAAchr04_1g00121	red	M2	32.686	BHLH68	0.833402	-1.11914	-0.338123	0.0298827	0.00901965	0.0135612	0.00759184	0.0884909	0.0520445	0.0493204	0.0422079	0.0415152	0.0319779	0.0563758	0.0420435	0.0190278	0.00841175	0.0103409	0	0.21091	0.146733	0.00774886	0.0244748	1.05018	0.811231	0	0.0400641	BHLH68	CAG1840853.1 unnamed protein product [Musa acuminata subsp. malaccensis]	-	-	-	-	-	GO:0046983//protein dimerization activity	-	bHLH
BX_AAAchr07_2g00797	red	M2	3.12327	ERF105	-1.12622	0.124168	-0.375989	0.433367	0.655641	0.499555	0.692746	0.719791	0.888901	0.51788	0.352742	0.409665	0.643332	0.437785	0.544307	0.350735	0.529902	0.321198	0.478721	0.855244	1.13091	0.460338	0.844696	0.79018	0.958374	0.085216	0.483503	ERF105	THU61300.1 hypothetical protein C4D60_Mb07t21840 [Musa balbisiana]	-	-	-	-	-	GO:0003677//DNA binding;GO:0003700//transcription factor activity, sequence-specific DNA binding	GO:0006355//regulation of transcription, DNA-templated;GO:0009873//ethylene-activated signaling pathway	ERF
BX_AAAchr10_2g01788	red	M2	12.6462	HOX20	-0.494973	-0.901496	-0.738887	1.03209	0.582854	0.447891	0.377419	0.400074	0.328466	0.222535	0.432061	0.286937	0.256354	0.1923	0.167558	0.224656	0.163005	0.586042	0.349264	0.747174	0.546058	0.286695	0.21091	1.29153	1.07966	0.328082	0.286097	HOX20	THU52645.1 hypothetical protein C4D60_Mb10t06120 [Musa balbisiana]	-	-	-	-	-	GO:0003677//DNA binding;GO:0003700//transcription factor activity, sequence-specific DNA binding;GO:0043565//sequence-specific DNA binding	GO:0006355//regulation of transcription, DNA-templated	HD-ZIP
BX_AAAchr10_3g03657	red	M2	18.9324	HOX20	-0.0782803	-1.38852	-0.864425	1.03522	0.588385	0.566132	0.391797	0.750362	0.494945	0.355971	0.373118	0.384079	0.237601	0.328014	0.192285	0.180151	0.0853035	0.549849	0.333909	1.30399	0.861226	0.407778	0.300977	2.33622	1.63661	0.423884	0.603653	HOX20	XP_009380877.1 PREDICTED: homeobox-leucine zipper protein HOX20-like [Musa acuminata subsp. malaccensis]	-	-	-	-	-	GO:0003677//DNA binding;GO:0003700//transcription factor activity, sequence-specific DNA binding;GO:0043565//sequence-specific DNA binding	GO:0006355//regulation of transcription, DNA-templated	HD-ZIP
BX_AAAchr05_2g00116	red	M2	13.2143	MADS9	-0.457322	-1.20842	-0.907978	0.261945	0.183031	0.238671	0.164694	0.191048	0.132772	0.422308	0.331009	0.234437	0.173244	0.207176	0.131944	0.121465	0.09924	0.261787	0.0957765	0.608003	0.511693	0.70025	0.521877	1.05033	0.78549	0.208297	0.195589	MADS9	XP_009399166.1 PREDICTED: MADS-box transcription factor 2 [Musa acuminata subsp. malaccensis]	-	-	-	-	GO:0005634//nucleus	GO:0000977//RNA polymerase II regulatory region sequence-specific DNA binding;GO:0003677//DNA binding;GO:0003700//transcription factor activity, sequence-specific DNA binding;GO:0046983//protein dimerization activity	GO:0006355//regulation of transcription, DNA-templated;GO:0045944//positive regulation of transcription from RNA polymerase II promoter	MIKC
BX_AAAchr03_1g00714	red	M2	3.0057	ARF5	-1.13402	-0.865658	-0.973002	1.29751	1.13649	1.38865	1.03466	1.41275	1.22408	0.953417	1.62691	0.782108	0.705984	0.583625	0.477566	1.21781	0.989446	1.55542	1.30276	1.48108	1.22077	1.36903	1.1945	1.83594	1.55484	0.556467	0.566187	ARF5	XP_009390465.1 PREDICTED: auxin response factor 19 isoform X1 [Musa acuminata subsp. malaccensis]	-	-	-	-	GO:0005634//nucleus	GO:0003677//DNA binding	GO:0006355//regulation of transcription, DNA-templated;GO:0009725//response to hormone	ARF
BX_AAAchr10_1g02822	red	M2	34.2927	RBL1	0.939906	2.18573	1.6874	0.0558242	0.0421396	0.0226766	0.0316567	0.0337462	0.162468	0.0416703	0.0630568	0.0173945	0.0197282	0.0172542	0.0249253	0.023155	0.0276053	0.0605186	0.151067	0.0160868	0.0148361	0.0269883	0.0399261	1.19841	3.07105	0	0	RBL1	XP_009421337.1 PREDICTED: RHOMBOID-like protein 2 [Musa acuminata subsp. malaccensis]	-	-	-	-	GO:0016020//membrane	GO:0004252//serine-type endopeptidase activity;GO:0046872//metal ion binding	GO:0006508//proteolysis	-
BX_AAAchr06_1g00656	red	M2	35.0706	WEB1	0.991471	2.10469	1.6594	0.0127035	0.0137863	0.00426414	0.0127918	0.0106219	0.0150902	0	0.0037215	0.0109893	0.00590454	0.0100959	0.0118045	0.00958043	0.0206147	0.0271336	0.0432085	0.00918499	0.021332	0.00332425	0.0110875	0.924563	2.30064	0	0	WEB1	XP_009405054.1 PREDICTED: protein WEAK CHLOROPLAST MOVEMENT UNDER BLUE LIGHT 1-like [Musa acuminata subsp. malaccensis]	-	-	-	-	-	GO:0005509//calcium ion binding	-	-
BX_AAAchr01_1g01758	red	M2	35.1975	BX_AAAchr01_1g01758	0.999886	2.0797	1.64777	0.0030009	0.00316919	0.00495281	0.0100269	0.0362791	0.0439228	0.0119794	0.00332709	0.00419318	0.005582	0.00509924	0.00341798	0.00912637	0.00573013	0	0.0458232	0.00792552	0.00912552	0.0018119	0.00235678	0.659657	1.62664	0	0.0429849	BX_AAAchr01_1g01758	CAG1859732.1 unnamed protein product [Musa acuminata subsp. malaccensis]	-	-	-	-	-	-	-	-
BX_AAAchr07_2g02316	red	M2	35.9014	RH17	1.04654	1.96862	1.59979	0.0514996	0.0944031	0.0695474	0.0887052	0.0687569	0.15655	0.0791793	0.0894511	0.0732104	0.063682	0.0584791	0.074731	0.0563942	0.0749968	0.0514317	0.206327	0.0845406	0.109116	0.130567	0.118762	3.9193	9.28277	0	0.142775	RH17	XP_009410014.1 PREDICTED: DEAD-box ATP-dependent RNA helicase 17 isoform X1 [Musa acuminata subsp. malaccensis]	-	-	-	-	-	GO:0003676//nucleic acid binding;GO:0005524//ATP binding;GO:0046872//metal ion binding	-	-
BX_AAAchr01_3g01401	red	M2	36.5176	BX_AAAchr01_3g01401	1.08739	1.8886	1.56812	0.00345329	0.00996525	0.00661521	0.0129426	0.0356897	0.138671	0	0	0.00175234	0.00412332	0.00422031	0.0127051	0.00110382	0.00264424	0.0185019	0.00074944	0.00599591	0.0200206	0.00121239	0.0153362	0.640077	1.47262	0	0	BX_AAAchr01_3g01401	CAG1859732.1 unnamed protein product [Musa acuminata subsp. malaccensis]	-	-	-	-	-	-	-	-
BX_AAAchr10_3g02435	red	M2	39.2467	RBL1	1.26829	1.41171	1.35434	0.131968	0.180362	0.124064	0.153197	0.169819	0.426806	0.24857	0.120282	0.0850137	0.100611	0.0901526	0.116677	0.114677	0.134035	0.360061	0.438892	0.381571	0.451884	0.131758	0.30109	12.302	23.8058	0.0389856	0.167704	RBL1	XP_009421337.1 PREDICTED: RHOMBOID-like protein 2 [Musa acuminata subsp. malaccensis]	-	-	-	-	GO:0016020//membrane	GO:0004252//serine-type endopeptidase activity;GO:0046872//metal ion binding	GO:0006508//proteolysis	-
BX_AAAchr03_3g02187	red	M2	32.2404	BX_AAAchr03_3g02187	0.803866	1.59923	1.28108	0.031654	0.0299012	0.0567915	0.0819547	0.262795	0.416381	0.178955	0.199345	0.0705085	0.101572	0.0489291	0.0494205	0.025148	0.0315198	0.0084627	0.0162021	0.248548	0.371734	0.0338395	0.0230388	0.644579	1.33516	0	0.0214629	BX_AAAchr03_3g02187	XP_009393681.1 PREDICTED: uncharacterized protein LOC103979311 [Musa acuminata subsp. malaccensis]	-	-	-	-	-	-	-	-
BX_AAAchr01_2g01794	red	M2	40.1607	BX_AAAchr01_2g01794	1.32888	1.16362	1.22973	0.0012309	0.00256015	0.00100655	0.0051267	0.0665897	0.0761614	0	0	0.00371224	0.00528988	0.00335168	0.00697229	0.00294664	0.00726465	0.0152774	0.0117362	0.00506456	0.0257027	0.00140344	0.00352059	0.597686	1.05703	0	0	BX_AAAchr01_2g01794	CAG1859732.1 unnamed protein product [Musa acuminata subsp. malaccensis]	-	-	-	-	-	-	-	-
BX_AAAchr07_3g02992	red	M2	39.0025	BX_AAAchr07_3g02992	1.2521	1.1524	1.19228	0.0834321	0.133726	0.192286	0.211355	0.181312	0.211367	0.205374	0.233591	0.136243	0.111034	0.112823	0.141244	0.135843	0.143841	0.218805	0.267437	0.363081	0.45187	0.303234	0.350449	0.967726	1.7045	0.361449	0.217572	BX_AAAchr07_3g02992	RWW59259.1 hypothetical protein BHE74_00033818 [Ensete ventricosum]	-	-	-	-	-	-	-	-
BX_AAAchr07_2g03048	red	M2	34.6266	ILL1	0.962038	1.32428	1.17938	0.167213	0.219072	0.341311	0.434781	0.326655	0.428992	0.45719	0.520567	0.196239	0.231029	0.202889	0.213842	0.218456	0.253903	0.437379	0.519668	0.813561	1.00107	0.554083	0.718543	1.36249	2.55425	0.444922	0.329974	ILL1	URE17489.1 Iaa-amino acid hydrolase [Musa troglodytarum]	-	-	-	-	-	GO:0016787//hydrolase activity	-	-
BX_AAAchr06_2g00700	red	M2	39.8946	WEB1	1.31124	1.07517	1.1696	0.0474274	0.0383198	0.0254251	0.0258515	0.0164169	0.0648135	0.042827	0.014988	0.0154616	0.0216568	0.0143063	0.0245269	0.0219124	0.0240426	0.0762941	0.0863938	0.0307312	0.0233287	0.0367399	0.0152353	2.72847	4.67298	0.0350962	0.0373246	WEB1	RRT79437.1 hypothetical protein B296_00009603 [Ensete ventricosum]	-	-	-	-	-	GO:0005509//calcium ion binding	-	-
BX_AAAchr07_1g02236	red	M2	40.2339	MT4A	1.33373	1.00415	1.13598	0.0368015	0.0358765	0.0414641	0.0363613	0.0535577	0.128111	0.037819	0.0353637	0.0273295	0.0248697	0.0232183	0.0230969	0.034932	0.034253	0.0966766	0.145579	0.0397693	0.0448539	0.0183153	0.0487387	4.04886	6.75796	0.0165073	0	MT4A	THU60133.1 hypothetical protein C4D60_Mb07t09410 [Musa balbisiana]	-	-	-	-	-	GO:0046872//metal ion binding	-	-
BX_AAAchr03_2g01382	red	M2	40.9627	BX_AAAchr03_2g01382	1.38204	0.87617	1.07852	0.0173191	0.0225984	0.0211811	0.0326908	0.0402759	0.0863683	0.0233799	0.0230112	0.0248509	0.028937	0.0271358	0.0238755	0.0277426	0.0238075	0.0304168	0.101338	0.101032	0.0689462	0.0263733	0.0218507	2.70814	4.31504	0	0	BX_AAAchr03_2g01382	THU58417.1 hypothetical protein C4D60_Mb03t14030 [Musa balbisiana]	-	-	-	-	-	-	-	-
BX_AAAchr03_1g01789	red	M2	41.2477	BX_AAAchr03_1g01789	1.40094	0.741207	1.0051	0.0588355	0.0714564	0.0809845	0.0878609	0.155964	0.197252	0.0841845	0.156802	0.0753465	0.108736	0.0723457	0.0967008	0.0869216	0.0847864	0.200497	0.12659	0.269725	0.252688	0.0615026	0.0556747	6.75336	10.2463	0.0539259	0.086226	BX_AAAchr03_1g01789	THU58417.1 hypothetical protein C4D60_Mb03t14030 [Musa balbisiana]	-	-	-	-	-	-	-	-
BX_AAAchr09_1g00427	red	M2	41.2114	NTF2B	1.39853	0.702563	0.980948	0.0289672	0.0150818	0.0215511	0.0151269	0.0511954	0.0106506	0.0243315	0.0725825	0.0188148	0.00906718	0.0138728	0.0222938	0.0107204	0.0182872	0.0355265	0.00074944	0.053981	0.0622425	0.0609738	0.0127397	1.60149	2.39597	0.020825	0.0332624	NTF2B	XP_009417248.1 PREDICTED: nuclear transport factor 2-like [Musa acuminata subsp. malaccensis]	-	-	-	-	-	-	GO:0006913//nucleocytoplasmic transport	-
BX_AAAchr10_3g02761	grey	M6	9.51893	-1.27426	2.36916	0.91179	0.133577	0.222225	0.186725	0.275593	0.177267	0.255716	0.255562	0.169924	0.149259	0.260955	10.4783	14.2823	0.254265	0.282976	0.15846	0.422506	0.191818	0.287948	0.276095	0.348858	0.224111	0.279958	0.1601	0.14127	SHR	THU53375.1 hypothetical protein C4D60_Mb10t13740 [Musa balbisiana]	-	-	-	-	-	-	-	GRAS
BX_AAAchr10_1g03133	grey	M6	9.46411	-1.28084	1.76018	0.543771	0.0630739	0.124094	0.101859	0.115979	0.0866529	0.141608	0.0901875	0.0500403	0.0667101	0.105573	4.64413	6.53722	0.0785422	0.105386	0.136587	0.196963	0.0792648	0.120344	0.0475597	0.271051	0.0804118	0.103146	0.0888128	0.094849	SHR	THU53375.1 hypothetical protein C4D60_Mb10t13740 [Musa balbisiana]	-	-	-	-	-	-	-	GRAS
BX_AAAchr08_2g00831	grey	M6	23.0655	0.349907	1.59787	1.09868	0.0474029	0.0755833	0.0530003	0.100457	0.0607318	0.0831776	0.0540259	0.083288	0.973007	1.49951	0.0730486	0.101436	0.106505	0.159899	0.0824991	0.130525	0.0741746	0.108566	0.0590165	0.0837793	0.178824	0.236882	0.0898768	0.366816	B34	NP_001131276.1 histone H3.2 [Zea mays]	-	-	-	-	GO:0000786//nucleosome	GO:0003677//DNA binding;GO:0030527//structural constituent of chromatin;GO:0046982//protein heterodimerization activity	-	-
BX_AAAchr06_1g02288	grey	M6	27.1423	0.838688	0.575783	0.680945	0.233081	0.299176	0.271643	0.335012	0.336729	0.438791	0.330291	0.51627	5.44922	7.10491	0.412781	0.479713	0.566629	0.692419	0.238082	0.481085	0.416587	0.541556	0.375964	0.507188	1.0854	1.10996	0.504889	0.28282	BX_AAAchr06_1g02288	NP_001238509.1 histone H3.2 [Glycine max]	-	-	-	-	GO:0000786//nucleosome	GO:0003677//DNA binding;GO:0030527//structural constituent of chromatin;GO:0046982//protein heterodimerization activity	-	-
BX_AAAchr04_3g05019	grey	M6	26.7612	0.792998	0.535471	0.638482	0.195924	0.251568	0.177103	0.207922	0.149746	0.24807	0.289195	0.333175	3.23486	4.19002	0.165304	0.188543	0.284429	0.361864	0.154462	0.393561	0.207088	0.267298	0.291222	0.266842	0.472786	0.703367	0.189732	0.138872	At1g51060	XP_009397162.1 PREDICTED: probable histone H2A.2 [Musa acuminata subsp. malaccensis]	-	-	-	-	GO:0000786//nucleosome	GO:0003677//DNA binding;GO:0030527//structural constituent of chromatin;GO:0046982//protein heterodimerization activity	-	-
BX_AAAchr05_2g00096	grey	M6	26.9765	0.81881	0.447255	0.595877	0.678382	0.953026	0.745074	0.866687	0.712159	0.974238	1.09283	0.862492	13.5999	17.3632	0.986664	1.05829	1.44173	1.91171	1.01995	1.32307	0.849953	1.11584	0.743727	1.0619	2.60014	2.73075	1.0206	1.04168	B34	NP_001131276.1 histone H3.2 [Zea mays]	-	-	-	-	GO:0000786//nucleosome	GO:0003677//DNA binding;GO:0030527//structural constituent of chromatin;GO:0046982//protein heterodimerization activity	-	-
BX_AAAchr01_3g01871	grey	M6	27.135	0.837814	0.401471	0.576008	0.710519	1.08725	0.803692	1.22184	1.37041	1.97106	1.26157	1.58864	9.19274	11.6489	0.807925	0.983684	1.28096	1.73507	0.749423	1.46964	1.55646	2.14143	0.921201	1.40446	2.45149	2.71637	1.02279	1.30483	B34	NP_001131276.1 histone H3.2 [Zea mays]	-	-	-	-	GO:0000786//nucleosome	GO:0003677//DNA binding;GO:0030527//structural constituent of chromatin;GO:0046982//protein heterodimerization activity	-	-
BX_AAAchr05_3g00098	grey	M6	27.1072	0.834478	0.369816	0.555681	0.758063	0.994174	0.708871	0.879625	0.774349	0.997304	0.959983	0.918333	14.716	18.5517	1.04963	1.12357	1.51488	1.87778	0.656472	1.36074	0.919514	1.19917	0.68398	0.916511	2.6966	2.89051	1.35106	0.863524	B34	NP_001131276.1 histone H3.2 [Zea mays]	-	-	-	-	GO:0000786//nucleosome	GO:0003677//DNA binding;GO:0030527//structural constituent of chromatin;GO:0046982//protein heterodimerization activity	-	-
BX_AAAchr02_2g00620	grey	M6	26.8396	0.802394	0.226729	0.456995	0.494494	0.789097	0.750531	1.01003	0.897335	1.10955	0.799053	0.788334	7.50987	9.24827	0.720419	0.735221	0.828933	1.039	0.417545	0.901112	0.919612	1.32282	0.954208	0.946049	1.44756	1.87618	0.64033	1.33348	MAP1B	XP_009382175.1 PREDICTED: methionine aminopeptidase 1B, chloroplastic-like [Musa acuminata subsp. malaccensis]	-	-	-	-	GO:0000786//nucleosome	GO:0003677//DNA binding;GO:0030527//structural constituent of chromatin;GO:0046982//protein heterodimerization activity;GO:0070006//metalloaminopeptidase activity	GO:0006508//proteolysis	-
BX_AAAchr02_1g00655	grey	M6	26.8721	0.8063	0.159909	0.418465	0.377798	0.591555	0.588817	0.851242	0.593316	0.925632	0.955023	0.741946	6.69972	8.16089	0.553103	0.595774	0.820942	1.02921	0.50516	0.844243	0.711155	1.06843	0.703025	0.714277	1.20122	1.48486	0.775561	1.16321	MAP1B	XP_009382175.1 PREDICTED: methionine aminopeptidase 1B, chloroplastic-like [Musa acuminata subsp. malaccensis]	-	-	-	-	GO:0000786//nucleosome	GO:0003677//DNA binding;GO:0030527//structural constituent of chromatin;GO:0046982//protein heterodimerization activity;GO:0070006//metalloaminopeptidase activity	GO:0006508//proteolysis	-
BX_AAAchr04_3g03576	grey	M6	9.2385	-1.30789	1.50921	0.382371	0.14412	0.25893	0.212488	0.257094	0.149166	0.236491	0.1365	0.143151	0.13801	0.209626	2.17258	2.82323	0.201615	0.269809	0.196986	0.4367	0.139439	0.202261	0.151772	0.232868	0.16299	0.189092	0.0736376	0.328899	UBC22	XP_009398629.1 PREDICTED: ubiquitin-conjugating enzyme E2 22 [Musa acuminata subsp. malaccensis]	Genetic Information Processing	Folding, sorting and degradation	ko04120//Ubiquitin mediated proteolysis	K10583	-	-	-	-
BX_AAAchr10_3g03458	grey	M6	27.1807	0.843288	0.0440031	0.363717	1.99375	2.68031	2.64542	3.13599	4.44347	4.88977	3.14074	2.92759	34.874	41.6821	4.59159	5.00237	4.44938	5.0497	2.54554	4.34546	3.59137	4.50649	3.16711	3.22223	9.00486	8.53093	3.54213	3.63953	H2B	XP_009380667.1 PREDICTED: histone H2B.11 [Musa acuminata subsp. malaccensis]	-	-	-	-	GO:0000786//nucleosome	GO:0003677//DNA binding;GO:0030527//structural constituent of chromatin;GO:0046982//protein heterodimerization activity	-	-
BX_AAAchr09_3g02337	grey	M6	9.43045	-1.28487	1.45752	0.360562	0.0503888	0.0613082	0.0590588	0.0759407	0.102615	0.0958298	0.054947	0.0578259	0.0554643	0.0835364	0.97295	1.27388	0.0840141	0.0865749	0.0881005	0.0397033	0.0694609	0.0933924	0.0765486	0.116716	0.10231	0.108511	0.0486424	0.04691	NPK1	XP_009418122.1 PREDICTED: mitogen-activated protein kinase kinase kinase NPK1-like [Musa acuminata subsp. malaccensis]	-	-	-	-	-	GO:0004672//protein kinase activity;GO:0005524//ATP binding	GO:0006468//protein phosphorylation	-
BX_AAAchr06_3g00988	grey	M6	9.37246	-1.29183	1.45851	0.358378	0.0333705	0.0443529	0.0386719	0.0476369	0.0566139	0.0545115	0.0255536	0.0680095	0.0371601	0.055977	0.805955	1.06129	0.0612337	0.0824552	0.0526425	0.045201	0.059868	0.0683618	0.0289743	0.0286907	0.0511691	0.0405234	0.1122	0.0188951	BX_AAAchr06_3g00988	XP_009403642.1 PREDICTED: E3 ubiquitin-protein ligase RNF168-like [Musa acuminata subsp. malaccensis]	-	-	-	-	-	-	-	-
BX_AAAchr02_3g00609	grey	M6	26.9695	0.817969	-0.0423704	0.301765	0.446845	0.703587	0.663953	0.835414	0.677184	0.907459	0.720778	0.810414	7.57563	8.9275	0.615339	0.656787	0.827622	1.01736	0.530541	1.06621	0.777452	1.05531	0.58247	0.908582	1.15133	1.52455	0.935046	0.964779	MAP1B	XP_009382175.1 PREDICTED: methionine aminopeptidase 1B, chloroplastic-like [Musa acuminata subsp. malaccensis]	-	-	-	-	GO:0000786//nucleosome	GO:0003677//DNA binding;GO:0030527//structural constituent of chromatin;GO:0046982//protein heterodimerization activity;GO:0070006//metalloaminopeptidase activity	GO:0006508//proteolysis	-
BX_AAAchr10_2g00178	grey	M6	27.5484	0.887378	-0.150594	0.264595	1.39615	1.68552	1.35085	1.55511	1.90091	2.27837	1.93024	2.31937	16.9077	19.5753	1.77649	1.99589	2.16411	2.37881	1.15006	1.57843	2.75971	3.20978	1.7664	2.11583	4.45888	4.68473	1.30387	1.47842	MtrDRAFT_AC149210g1v1	XP_009419951.1 PREDICTED: histone H2A-like [Musa acuminata subsp. malaccensis]	-	-	-	-	GO:0000786//nucleosome	GO:0003677//DNA binding;GO:0030527//structural constituent of chromatin;GO:0046982//protein heterodimerization activity	-	-
BX_AAAchr08_2g02617	grey	M6	27.3517	0.863801	-0.135449	0.264251	1.02771	1.25761	1.05673	1.06938	1.06393	1.27328	1.23746	1.4228	17.1249	19.8759	1.14799	1.09536	2.06359	2.34358	0.97475	1.30911	1.40828	1.62283	1.21519	1.16334	3.55608	3.41127	1.04529	1.21658	At2g28720	XP_009414311.1 PREDICTED: histone H2B-like [Musa acuminata subsp. malaccensis]	-	-	-	-	GO:0000786//nucleosome	GO:0003677//DNA binding;GO:0030527//structural constituent of chromatin;GO:0046982//protein heterodimerization activity	-	-
