# Supplementary material for: Single-cell transcriptome atlas unveils transcriptional regulation networks of banana root tips in response to Fusarium oxysporum infection
Source: Hortic Res. 2025 Aug 22;12(11):uhaf220. doi: 10.1093/hr/uhaf220 (PMC12598465; doi:10.1093/hr/uhaf220)
Supplement: Web_Material_uhaf220 [file web_material_uhaf220.zip › Supplementary Table S12.xlsx]

## Sheet: Sheet1
Supplementary Table S12. The primers used for RT-qPCR experiments.
Gene ID	Gene Name	Primer Direction	Sequence (5' → 3')
BX_AAAchr08_2g01434	MaACA7	Forward (F)	GTCATGGCAACGGAAGCAAG
		Reverse (R)	ACAGTGATGGGCTGACGATG
BX_AAAchr06_2g02276	MaADH3	Forward (F)	CTGGGAAGCCAAGGGTCAAA
		Reverse (R)	GCTCTCTTCGGACAAGCAGT
BX_AAAchr04_2g03468	MaKAN4	Forward (F)	CGTCAGCAACTCCCTCTACC
		Reverse (R)	AGGCATCATCGAGCCATCTG
Reference_gene	Actin	Forward (F)	TGAGAGTGGCTTGACCCTGA
		Reverse (R)	GTGACATTTAGTCGTCTGCTGG
