# Supplementary material for: Single-cell transcriptome atlas unveils transcriptional regulation networks of banana root tips in response to Fusarium oxysporum infection
Source: Hortic Res. 2025 Aug 22;12(11):uhaf220. doi: 10.1093/hr/uhaf220 (PMC12598465; doi:10.1093/hr/uhaf220)
Supplement: Web_Material_uhaf220 [file web_material_uhaf220.zip › Supplementary Table S13.xlsx]

## Sheet: Sheet1
Supplementary Table S13. The probe used for RNA in situ hybridization experiments.
Gene ID	Gene Name	Direction	Probe Sequence
BX_AAAchr09_3g00760	WRKY75	Antisense	GUUGUGGACUCCCUCGUAAGUCGUCUCCACAAUGCCUUCGUCUUUGGAUAGCCGCUGCACUUGCUUCUUCACAUUGCAGCCUUGAUGUGUGCACCGGUAGUAGCUUCUUGGGAACUUGUUAUUCUUCACUGCCUUCUGGCCGUACUUCCUCCAGCGAUAGCCAUCGUCGAGUAUGUCCACAUGACUCCUGGUGUGGAAGGCGUACCGCUGCUUCUGCUGCUGCACCUUCUUCUCCUCCUCGAGAGGCGAUUCCACCUGAUGAGCUCCUUGCGCUUCAGAUGGAACCUGGGCGCUACUGAUCAU
BX_AAAchr04_3g05019	HTA10	Antisense	CAGAUUGUGGAUGUUGGGCAUCACGCCGCCGCUGGCGAUGGUGACGGAGCCCAGCAGCUUCGUCAGCUCGUCGUCGUUCCGCACCGCCAACUGGAUGUGGCGGGGCACGAUCCGAGUCUUCUUGUUGUCCCGCGCUGCAUUGCCCGCCAGCUCCAACACCUCAGCAGCAAGAUACUCGAGAACGGCGGCGAGGUAGACGGGGGCACCGGCGCCGACUCGCUCGGCGUACUUGCCGGCCUUCAAGAACCGCGCAAUCCGGCCAACAGGGAACUGGAGGCCAGCCUUGCUACUCCUCGACGU
BX_AAAchr06_2g00731	BX_AAAchr06_2g00731	Antisense	GCAUCCUAACGCUAGCCAACGUCGGGAUGGCAGCUGCAACACUUGCGACGACGGCCGCCUUUGCUCCCGCCAUGGCUCCCUCAUGGGAACAGCGCUUGGCCAUGGCCAGCUUCUGAUCCAGAGCGGCCUGAGUGACGGAACCCAUGCUUCGCUUUCGCUGAGUUGCUGCAGCGGUUCCAACCAUUCCGACCUUCACUGUGCCUUCACUUCCCACAUUGCCGCCGAUGCCAGUAGUGCCGACUGUUCCGAAUCUUGCACUGCCGCCAAUGCCGGUCGUGCCGACGGUGCCGAAGGUUACGUUGCCGCCUUUG
BX_AAAchr10_3g01914	MUR1	Antisense	GUGUAGUCGGGGAUCUCGAAAGAGACGGCGACGUGGGACUGGGCAGCGAGGUUGUAGACCUCGUCGGGGAGCAGGGCGUCGACCCAGCGGCGGAGGGAAGAGGCGUCGGAGAGGUCGGCGUAGUGGAGCUUCAUGCGGGCCUUGGCGGCGUUGUGGGGGUCGACGUACAGAUGUUCCAGGCGGGCGGUGUUGAAGUUGGAGGACCGCCGGAUGAGGCCGUGCACCUCGUACCCCUUCCCCAACAGGAACUCCGUCAGGUACGACCCAUCCUGCCCGGUGAUGCCCGUGACUAG
