# Supplementary material for: Single-cell transcriptome atlas unveils transcriptional regulation networks of banana root tips in response to Fusarium oxysporum infection
Source: Hortic Res. 2025 Aug 22;12(11):uhaf220. doi: 10.1093/hr/uhaf220 (PMC12598465; doi:10.1093/hr/uhaf220)
Supplement: Web_Material_uhaf220 [file web_material_uhaf220.zip › Supplementary Table S2.xlsx]

## Sheet: Sheet1
Supplementary Table S2. Effective cell statistics of the control (CK) and Foc TR4 treatment samples.
Sample	Number of Reads	Valid Barcodes	Sequencing Saturation	Q30 Bases in Barcode	Q30 Bases in RNA Read	Q30 Bases in UMI
CK RT-1	400521662	0.937	0.393	0.975	0.936	0.97
CK RT-2	401403359	0.931	0.397	0.975	0.935	0.97
Foc TR4-RT-1	399390294	0.895	0.466	0.974	0.939	0.97
Foc TR4-RT-2	393948687	0.93	0.397	0.973	0.934	0.968
