# Supplementary material for: Single-cell transcriptome atlas unveils transcriptional regulation networks of banana root tips in response to Fusarium oxysporum infection
Source: Hortic Res. 2025 Aug 22;12(11):uhaf220. doi: 10.1093/hr/uhaf220 (PMC12598465; doi:10.1093/hr/uhaf220)
Supplement: Web_Material_uhaf220 [file web_material_uhaf220.zip › Supplementary Table S3.xlsx]

## Sheet: Sheet1
Supplementary Table S3. Statistical of cell data in each sample before and after filtering.
Samples	Before filter num	After filter num	pct	Before filter median UMI per cell	After filter median UMI per cell	Before filter median genes per cell	After filter median genes per cell
CK RT-1	13127	11788	0.898	6298	5987.5	4070	3945.5
CK RT-2	12201	11052	0.9058	6649	6428	4131	4056
Foc TR4-RT-1	12955	11670	0.9008	5532	5299	3537	3425
Foc TR4-RT-2	10700	9796	0.9155	7717.5	7449.5	4616.5	4513
