# Supplementary material for: Single-cell transcriptome atlas unveils transcriptional regulation networks of banana root tips in response to Fusarium oxysporum infection
Source: Hortic Res. 2025 Aug 22;12(11):uhaf220. doi: 10.1093/hr/uhaf220 (PMC12598465; doi:10.1093/hr/uhaf220)
Supplement: Web_Material_uhaf220 [file web_material_uhaf220.zip › Supplementary Table S4.xlsx]

## Sheet: Sheet1
Supplementary Table S4. Identification of banana-specific marker genes by using Arabidopsis homologs.
Target cluster	Gene ID	Gene Name	Orthologs in Arabidopsis	E value	Types of marker genes in Arabidopsis	Target_Cluster_pct	Other_Cluster_pct	Target_Cluster_mean	Other_Cluster_mean	Log2FC	Pvalue	References (PMID)
0,11	BX_AAAchr05_1g00100	B34	AT5G13000.1	0	Root meristematic cell	0.968	0.4	19.6128	2.0887	3.23112	0	35605192；34782770
0,11	BX_AAAchr08_1g02384	At2g28720	AT5G59910.1	2.13e-61	Root meristematic cell	0.93	0.353	15.4422	1.83212	3.07529	0	30718350；32943451；35605192
0,11	BX_AAAchr04_3g05019	HTA10	AT4G27230.2	1.46e-52	Root meristematic cell	0.621	0.13	3.16818	0.401367	2.98066	0	35605192
0,11	BX_AAAchr06_3g04129	BX_AAAchr06_3g04129	AT5G59690.1	8.48e-64	Root meristematic cell	0.841	0.276	6.15894	0.871642	2.82088	0	35605192；30718350
0,11	BX_AAAchr08_3g00730	HIS2A	AT1G08880.1	5.47e-57	Root meristematic cell	0.625	0.186	2.50864	0.411187	2.60904	0	35605192
0,11	BX_AAAchr02_2g01510	BX_AAAchr02_2g01510	AT1G20696.3	2.98e-20	Root meristematic cell	0.615	0.158	1.64659	0.289366	2.50851	0	35605192；30718350
0,11	BX_AAAchr03_2g03226	PYRB2	AT3G20330.1	2.52e-73	Root meristematic cell	0.765	0.244	3.35093	0.603888	2.47221	0	35605192
0,11	BX_AAAchr04_2g02906	H2AV	AT3G54560.1	6.75e-61	Root meristematic cell	0.833	0.266	3.85964	0.754505	2.35486	0	35605192；30718350
0,11	BX_AAAchr09_3g00422	BX_AAAchr09_3g00422	AT1G07790.1	7.98e-61	Root meristematic cell	0.693	0.31	4.17378	0.874154	2.2554	0	35605192；30718350
6	BX_AAAchr06_2g02568	MAD2	AT3G25980	3.82e-60	Root meristematic cell	0.804	0.122	6.27456	0.261963	4.58208	0	35605192 ; 34782770;31004836;33422696
6,13	BX_AAAchr01_3g01778	BX_AAAchr01_3g01778	At3g51280	4e-58	Root meristematic cell	0.615	0.032	2.43508	0.0547103	5.47602	0	34782770;31004836;33422696
6,13	BX_AAAchr07_2g02709	CYCB1-1	AT3G11520	8.82e-15	Root meristematic cell	0.588	0.036	2.16801	0.059608	5.18472	0	34782770;33422696
6,13	BX_AAAchr05_3g00783	FZR3	AT5G13840	3.8e-108	Root meristematic cell	0.837	0.128	6.52164	0.310549	4.39234	0	34782770;31004836
6,13	BX_AAAchr05_3g00717	AUR1	AT4G32830.1	2.23e-148	Root meristematic cell	0.77	0.209	3.30495	0.415376	2.99214	0	34782770;31004836;31004836
6,13	BX_AAAchr03_1g01102	UBC19	AT1G50490	3.25e-75	Root meristematic cell	0.859	0.273	6.75096	0.94965	2.82963	0	30718350;35605192;34782770;31004836
6,13	BX_AAAchr10_2g00143	IMK2	AT3G51740.1	6.03e-29	Root meristematic cell	0.416	0.023	0.950419	0.0349554	4.76497	0	34782770
6,13	BX_AAAchr03_2g00201	XTH28	AT1G14720.1	6.29e-16	Portion of meristem tissue	0.591	0.077	2.07089	0.16371	3.66104	0	30913408
1	BX_AAAchr11_2g02518	RALFL33	AT3G16570.1	2.27e-05	Cortex	0.588	0.288	2.48281	0.701058	1.82437	0	30913408
1	BX_AAAchr09_2g02869	PARA	AT1G78340	3.25e-09	Cortex	0.777	0.418	4.93523	1.51044	1.70815	0	32943451
1,7	BX_AAAchr09_1g01939	EXPA29	AT1G20190.1	6.38e-39	Cortex	0.554	0.293	2.752	0.873343	1.65586	0	36996230；34358681；33822225；33608047；35134336；30923229；30718350；30913408；32943451
1,7	BX_AAAchr07_2g00306	XTHB	AT2G06850.1	1.52e-65	Cortex	0.589	0.363	2.19375	0.98278	1.15846	0	30923229；31091459；30718350；30913408； 32943451； 35134336； 33608047；33822225；34358681；36996230
1,7	BX_AAAchr07_3g00917	BX_AAAchr07_3g00917	AT5G11420	7.17e-30	Cortex	0.439	0.287	1.95442	0.636904	1.6176	1.04923e-97	30923229 ；30718350 ；30913408；35134336
5	BX_AAAchr06_1g02315	GLO1	AT3G05910	2.97e-19	Cortex	0.47	0.112	1.53891	0.26763	2.52359	0	30923229 ; 30718350 ; 30913408 ; 32943451 ; 35134336 ; 33822225 ; 34358681 ; 36996230
5	BX_AAAchr02_2g01835	THI1-2	AT5G54770.1	3.07e-73	Cortex	0.681	0.354	3.24852	1.02212	1.66822	0	35595749
5	BX_AAAchr10_3g02002	GIF1	AT5G28640.1	1.5e-19	Cortex	0.567	0.271	1.54329	0.53706	1.52285	0	32943451
7	BX_AAAchr04_1g02432	At4g12490	AT4G22460	5.47e-12	Cortex	0.474	0.074	4.0727	0.169415	4.58735	0	30923229 ; 31091459 ; 30718350 ; 30913408 ; 32943451 ; 35134336 ; 33608047 ; 33822225 ; 34358681 ; 36996230
7	BX_AAAchr11_2g02024	TIP2-2	AT4G17340	5.69e-94	Cortex	0.41	0.108	5.10043	0.301116	4.08223	0	31091459 ; 30718350 ; 30913408 ; 31004836 ; 32943451 ; 35134336 ; 33822225 ; 34358681 ; 36996230
7	BX_AAAchr11_3g00228	TIP1-1	AT3G26520	1.28e-65	Cortex	0.737	0.263	9.50301	0.905131	3.39219	0	30923229 ; 31091459 ; 30718350 ; 30913408 ; 31004836 ; 32943451 ; 35134336 ; 33422696 ; 33822225 ; 34358681 ; 36996230
7	BX_AAAchr05_3g01364	PIP1-2	AT3G61430	7.82e-148	Cortex	0.827	0.408	12.8236	1.55346	3.04525	0	31291572 ; 30923229 ; 31091459 ; 30718350 ; 30913408 ; 31004836 ; 32943451 ; 35134336 ; 33422696 ; 33822225 ; 34358681 ; 35927456 ; 36996230
2	BX_AAAchr03_1g00870	BX_AAAchr03_1g00870	AT1G72230	3.59e-05	Root stele	0.559	0.455	15.7853	3.81729	2.04796	1.05449e-166	31091459 ; 30718350 ; 30913408 ; 34358681
2	BX_AAAchr07_3g02714	GASA6	AT5G15230.2	1.2e-28	Root stele	0.536	0.255	2.05182	0.59575	1.78413	0	30913408 ; 34358681
2	BX_AAAchr06_3g03227	AC101	AT3G12110	0	Root stele	0.459	0.288	1.56735	0.541205	1.53408	7.34878e-217	31091459 ; 30718350 ; 30913408 ; 32943451 ; 34358681
2	BX_AAAchr01_2g01722	BX_AAAchr01_2g01722	AT2G41420	1.54e-10	Root stele	0.464	0.262	1.94488	0.793918	1.29262	6.55982e-256	31091459 ; 30718350 ; 30913408 ; 34358681
2	BX_AAAchr06_3g04272	ACT2	AT5G09810	0	Root stele	0.611	0.404	1.9683	0.863922	1.18798	0	31091459 ; 30718350 ; 30913408 ; 31004836 ; 32943451 ; 34358681
3	BX_AAAchr09_2g01680	Cht10	AT4G01700	5.46e-40	Lateral root cap	0.816	0.189	11.0505	0.635512	4.12005	0	30913408 ; 32943451 ; 35134336 ; 33822225 ; 34358681 ; 36996230
3	BX_AAAchr02_1g02269	GME-1	AT5G28840	0	Columella root cap	0.658	0.246	2.30707	0.690903	1.73951	0	30913408 ; 31004836 ; 32943451 ; 35134336 ; 33822225 ; 34358681 ; 369962
3,8	BX_AAAchr10_3g01914	MUR1	AT5G66280	6.36e-150	Lateral root cap	0.652	0.124	2.38753	0.244972	3.28483	0	31091459 ; 31004836 ; 32943451 ; 35134336 ; 34358681 ; 35927456 ; 36996230
3,8	BX_AAAchr05_3g00954	BACOVA_02659	AT5G20950	8.47e-116	Columella root cap	0.802	0.422	3.40328	1.10166	1.62724	0	30913408 ; 31004836 ; 32943451 ; 35134336 ; 33422696 ; 34358681 ; 36996230
3,8	BX_AAAchr05_3g00820	LBD15	AT2G40470	8.34e-57	Columella root cap	0.574	0.146	1.8454	0.333081	2.46999	0	30718350 ; 30913408 ; 31004836 ; 32943451 ; 35134336 ; 34358681 ; 36996230
8	BX_AAAchr02_2g02489	SMB	AT1G79580	8.79e-39	Columella root cap	0.553	0.015	1.90558	0.0300324	5.98757	0	30718350 ; 30913408 ; 31004836 ; 32943451 ; 35134336 ; 34358681 ; 36996230
8	BX_AAAchr08_3g02680	SPAC24B11.05	AT5G02230	3.1e-18	Lateral root cap	0.552	0.036	2.86497	0.0868397	5.04402	0	30913408 ; 33422696 ; 33822225 ; 35927456
4	BX_AAAchr09_3g00760	WRKY75	AT5G13080	1.79e-26	Root epidermal cell	0.504	0.187	2.50559	0.45674	2.45571	0	30718350;DOI: 10.1101/2020.06.29.178863;33422696
4	BX_AAAchr10_3g03389	TIP2-2	AT3G16240	9.48e-77	Root epidermal cell	0.81	0.5	13.8559	3.70005	1.90488	0	31091459;32943451;30913408
4	BX_AAAchr10_2g01260	TSJT1	Os11g05050	0	Root epidermal cell	0.498	0.154	2.28231	0.442079	2.36812	0	33352304
4	BX_AAAchr04_3g04980	BX_AAAchr04_3g04980	AT1G28330	2.24e-15	Root epidermal cell	0.521	0.175	2.06371	0.547522	1.91425	0	32943451
9	BX_AAAchr04_2g00686	PER72	AT5G66390	1.66e-70	Root endodermis	0.456	0.036	6.16796	0.100762	5.93577	0	31291572 ; 30923229 ; 31091459 ; 30718350 ; 30913408 ; 31004836 ; 32943451 ; 35134336 ; 33422696 ; 33822225 ; 34358681 ; 36996230
9	BX_AAAchr06_2g00263	UCC1	AT2G32300	0.002	Root endodermis	0.478	0.083	4.70003	0.244479	4.26489	0	31291572 ; 30923229 ; 31091459 ; 30718350 ; 30913408 ; 31004836 ; 32943451 ; 35134336 ; 33822225 ; 34358681 ; 36996230
9	BX_AAAchr04_2g03205	PIP2-2	AT2G37170	2.28e-123	Root endodermis	0.474	0.084	2.14822	0.198061	3.43912	0	31291572 ; 30923229 ; 31091459 ; 30718350 ; 30913408 ; 31004836 ; 32943451 ; 35134336 ; 33422696 ; 33822225 ; 34358681 ; 35927456 ; 36996230
14	BX_AAAchr05_3g01385	FLZ2	AT4G17670	9.31e-15	Xylem	0.501	0.138	2.73483	0.269187	3.34477	1.02097e-159	30718350
14	BX_AAAchr01_2g00376	ENO2	AT2G36530	9.12e-179	Xylem	0.455	0.164	2.02797	0.287251	2.81965	6.39882e-91	31091459 ; 30913408
14	BX_AAAchr08_1g00042	TSJT1	AT5G19140	4.53e-35	Xylem	0.448	0.138	1.84297	0.266209	2.7914	5.51008e-115	34687312 ; 35595749
14	BX_AAAchr04_3g04980	BX_AAAchr04_3g04980	AT1G28330	2.24e-15	Xylem	0.522	0.203	2.93817	0.661255	2.15164	4.49225e-93	33725481 ; 32592820 ; https://doi.org/10.1101/2022.10.07.511353
14	BX_AAAchr06_3g00155	GAPC2	AT1G13440	0	Xylem	0.923	0.597	8.75296	2.11023	2.05237	4.15296e-171	34687312 ; 30913408 ; https://doi.org/10.1101/2022.10.07.511353
14	BX_AAAchr10_1g03019	Os11g0148500	AT3G52990	0	Xylem	0.718	0.413	2.91263	0.85017	1.7765	4.64544e-88	33725481
14	BX_AAAchr08_2g02662	SODA.4	AT3G10920	4.86e-80	Xylem	0.643	0.362	2.23993	0.756681	1.5657	1.15211e-67	34687312
15	BX_AAAchr03_2g00598	ACL5	AT5G19530	3.53e-113	Metaxylem	0.416	0.004	2.19695	0.0103924	7.72384	0	30923229 ; 34358681
15	BX_AAAchr03_2g01358	WAT1	AT2G02800	5.63e-91	Metaxylem	0.702	0.059	4.70226	0.194645	4.59444	0	31004836 ; 32943451 ; 35134336 ; 33822225 ; 36996230
15	BX_AAAchr08_3g03825	WLIM1	AT1G10200	2.47e-58	Metaxylem	0.424	0.031	1.58054	0.093718	4.07595	0	30923229 ; 32943451 ; 33822225 ; 34358681
15	BX_AAAchr09_3g00658	IAA27	AT2G22670	3.13e-42	Metaxylem	0.517	0.08	1.83808	0.140735	3.70714	0	30923229 ; 31004836 ; 32943451 ; 35134336 ; 33822225 ; 34358681 ; 36996230
15	BX_AAAchr06_2g01416	BX_AAAchr06_2g01416	AT3G43190	0	Metaxylem	0.552	0.288	1.57679	0.582606	1.4364	2.2628e-55	32943451 ; 35134336 ; 33822225 ; 34358681 ; 36996230
15	BX_AAAchr04_2g00285	RIC2	AT1G16920	2.28e-97	Xylem	0.569	0.258	1.56723	0.441398	1.82807	1.1496e-79	30913408
15	BX_AAAchr06_2g02339	FQR1	AT5G54500	1.62e-68	Xylem	0.448	0.004	1.66844	0.0112296	7.21505	0	31091459 ; 30718350 ; 30913408 ; 35666176
15	BX_AAAchr09_2g00169	SAHH	AT4G13940	0	Xylem	0.796	NTF2B	4.35554	1.66084	1.39094	6.37718e-65	33725481 ; 31091459 ; 30718350 ; 30913408 ; 32592820 ; 33422696
15	BX_AAAchr10_1g03277	SBT1.8	AT2G05920	3.32e-16	Xylem pole pericycle	0.595	0.081	1.8511	0.163986	3.49673	0	30923229 ; 32943451 ; 35134336 ; 33822225 ; 34358681
15	BX_AAAchr11_3g02693	CHI3	AT5G05270	4.63e-10	Xylem pole pericycle	0.57	0.008	16.117	0.0165814	9.9248	0	35134336 ; 33822225
17	BX_AAAchr06_3g01421	CHS2	AT5G13930	0	Xylem pole pericycle	0.578	0.01	18.6205	0.0232711	9.64414	0	35134336 ; 33822225 ; 34358681
17	BX_AAAchr10_3g02219	CYTB5-D	AT2G32720	3.77e-09	Xylem pole pericycle	0.593	0.01	10.0303	0.0207756	8.91526	0	30923229 ; 32943451 ; 35134336 ; 33822225
17	BX_AAAchr02_2g00638	AN3	AT3G51240	1.03e-142	Xylem pole pericycle	0.616	0.021	10.1816	0.046479	7.77517	0	30923229 ; 35134336 ; 33822225
17	BX_AAAchr09_3g00705	At1g06550	AT1G06550	3.36e-53	Xylem pole pericycle	0.527	0.223	6.13824	0.407519	3.91289	5.57254e-50	32943451 ; 35134336 ; 34358681
17	BX_AAAchr10_1g02757	CYP73A11	AT2G30490	9.39e-65	Xylem pole pericycle	0.426	0.104	2.18408	0.196985	3.47087	1.09188e-71	30923229 ; 32943451 ; 35134336 ; 33822225 ; 34358681
10	BX_AAAchr01_2g01106	MT4A	AT1G07770	1.07e-13	Columella root cap	0.532	0.255	24.0631	0.842322	4.83631	4.79647e-191	31091459 ; 35134336 ; 33422696 ; 33822225 ; 34358681
10	BX_AAAchr11_1g01744	RCS1	AT4G14880	7.19e-119	Root cap	0.315	0.089	4.25575	0.205659	4.37109	5.84151e-179	30923229 ; 33608047
10	BX_AAAchr10_3g02838	BX_AAAchr10_3g02838	AT2G43120	8.92e-29	Lateral root cap	0.335	0.1	3.23461	0.19837	4.02732	7.84585e-178	31091459 ; 30913408 ; 32943451 ; 35927456
10	BX_AAAchr07_2g03009	ABCA7	At3g41760		Lateral root cap	0.37	0.156	3.56227	0.319864	3.47727	4.78023e-120	35134336
10	BX_AAAchr09_3g03417	NHL10	AT2G35980		Lateral root cap	0.328	0.145	3.26385	0.441396	2.88643	1.09309e-89	33422696
10	BX_AAAchr09_3g00305	ABCG36	AT1G15520	2.58e-164	Lateral root cap	0.327	0.238	2.87786	0.45439	2.663	1.10769e-30	31291572 ; 31091459 ; 30718350 ; 30913408 ; 35134336 ; 33822225 ; 36996230
10	BX_AAAchr05_2g02468	FQR1	AT5G54500		Lateral root cap	0.536	0.407	6.92037	1.2687	2.4475	2.48001e-76	32943451 ; 34358681 ; 35927456
10	BX_AAAchr04_1g03282	UBC16	AT1G75440	4.07e-71	Root cap	0.373	0.305	2.88548	0.63506	2.18385	1.58479e-26	33608047
10	BX_AAAchr05_3g01321	NHL6	AT1G65690		Lateral root cap	0.417	0.311	3.73009	0.867917	2.10358	2.4218e-42	31004836 ; 34358681
16	BX_AAAchr06_1g01944	BX_AAAchr06_1g01944	AT5G47920.1	1.04e-05	Phloem pole pericycle	0.83	0.055	3.81858	0.132908	4.84454	0	30923229；32943451；34358681；35927456
16	BX_AAAchr09_3g03373	BX_AAAchr09_3g03373	AT3G27027.1	1.35e-17	Phloem parenchyma	0.678	0.039	2.25544	0.0968115	4.54209	0	33725481；33955487
16	BX_AAAchr08_2g01831	At1g67720	AT2G37050	3.67e-76	Phloem pole pericycle	0.768	0.113	3.11073	0.255427	3.60627	0	30923229；32943451；35134336；34358681；35927456
16	BX_AAAchr01_2g01722	BX_AAAchr01_2g01722	AT2G41420.1	1.54e-10	Phloem	0.938	0.277	8.96558	0.835795	3.42318	0	34687312；31091459； 30718350；35134336
16	BX_AAAchr07_1g01312	BX_AAAchr07_1g01312	AT3G03160.1	7.13e-06	Phloem	0.674	0.119	2.00057	0.201956	3.30829	0	33725481
16	BX_AAAchr08_3g02620	GSVIVT00026920001	AT4G33440	1.15e-23	Phloem pole pericycle	0.622	0.084	1.58248	0.17907	3.14358	0	33822225
16	BX_AAAchr03_3g01980	Os01g0270100	AT3G12490.2	4.54e-40	Phloem	0.84	0.243	3.52992	0.448626	2.97605	2.79e-289	34687312；32592820
16	BX_AAAchr04_2g03024	ACT2	AT5G09810.1	0	Phloem	0.786	0.268	3.73831	0.476805	2.97092	3.6e-217	36996230；35134336；32592820；30718350；31091459；31291572；34687312
16	BX_AAAchr11_3g00057	LTI6B	AT3G05890.1	8e-12	Phloem	0.612	0.111	2.40143	0.358756	2.74282	0	31291572；31091459；35134336
12	BX_AAAchr11_2g00291	HIPP44	AT2G18196.1	8.14e-27	Phloem	0.645	0.01	3.45728	0.0182975	7.56185	0	30718350；35595749；32943451；35927456
12	BX_AAAchr07_3g01341	BX_AAAchr07_3g01341	AT2G41420.1	7.21e-08	Phloem	0.686	0.02	3.5889	0.0384844	6.54312	0	34687312； 31091459；30718350；35134336
12	BX_AAAchr02_2g00486	CAM53	AT5G21274.1	9.74e-51	Phloem	0.431	0.013	1.50217	0.0241662	5.95791	0	34687312
12	BX_AAAchr09_2g00939	At1g11820	AT5G35740.1	3.79e-18	Sieve element	0.717	0.023	2.7648	0.0541506	5.67405	0	35927456；36996230；34358681；32943451；30923229
12	BX_AAAchr09_2g01209	NTF2B	AT1G27970.2	2.85e-25	Phloem	0.525	0.015	1.68979	0.0372832	5.50218	0	35134336；30718350；34687312
12	BX_AAAchr09_3g03373	BX_AAAchr09_3g03373	AT1G27970.2	2.85e-25	Phloem parenchyma	0.524	0.037	1.80364	0.0898256	4.32764	0	33725481；33955487
18	BX_AAAchr08_3g02884	GAD1	AT5G17330.1	0	Root hair	0.539	0.007	5.41701	0.0230348	7.87754	0	31291572；31091459；33822225；31004836；3342269；33422696；30913408
18	BX_AAAchr11_3g02475	EXPA2	AT2G40610.1	1.31e-65	Root hair	0.511	0.106	2.95928	0.26231	3.4959	3.58133e-61	30913408
18	BX_AAAchr03_3g03480	Os05g0567100	AT1G11910.1	6.75e-126	Root hair	0.603	0.15	2.45196	0.261733	3.22777	2.31328e-60	31091459；30913408；31004836；32943451；35134336；33422696；36996230；33822225
18	BX_AAAchr03_3g02717	BX_AAAchr03_3g02717	AT1G56340.1	0	Root hair	0.837	0.597	10.6487	1.91974	2.4717	9.98575e-36	31291572； 30913408；36996230
18	BX_AAAchr01_3g00417	At4g28440	AT1G23750.1	1.58e-38	Root hair	0.553	0.239	2.00556	0.374402	2.42134	1.78591e-25	30923229；31091459；30718350；30913408；31004836；32943451；33422696；34358681； 36996230；33822225；35134336
18	BX_AAAchr03_1g03096	PMM	AT2G45790.1	7.19e-103	Root hair	0.589	0.236	2.19598	0.414033	2.40705	9.6994e-32	31291572；33822225
18	BX_AAAchr03_2g02807	BX_AAAchr03_2g02807	AT1G09210.1	0	Root hair	0.809	0.571	8.9688	1.75705	2.35176	6.93253e-30	31291572；30913408；34358681
