# Supplementary material for: Single-cell transcriptome atlas unveils transcriptional regulation networks of banana root tips in response to Fusarium oxysporum infection
Source: Hortic Res. 2025 Aug 22;12(11):uhaf220. doi: 10.1093/hr/uhaf220 (PMC12598465; doi:10.1093/hr/uhaf220)
Supplement: Web_Material_uhaf220 [file web_material_uhaf220.zip › Supplementary Table S5.xlsx]

## Sheet: Sheet1
Supplementary Table S5. GO enrichment of genes during the differentiation trajectory of stem cells and proximal meristem.
GeneID	Gene_cluster	Symbol	Description	KEGG_A_class	KEGG_B_class	Pathway	K_ID	GO Component	GO Function	GO Process	TF_family	Gene_type	P_value	FDR
BX_AAAchr01_1g01129	1	TUBB1	THU63847.1 hypothetical protein C4D60_Mb01t20150 [Musa balbisiana]	Cellular Processes	Transport and catabolism	ko04145//Phagosome	K07375	GO:0005874//microtubule	GO:0003924//GTPase activity;GO:0005200//structural constituent of cytoskeleton;GO:0005525//GTP binding	GO:0007017//microtubule-based process	-	protein_coding	0	0
BX_AAAchr01_1g01586	1	BX_AAAchr01_1g01586	CAG1859555.1 unnamed protein product [Musa acuminata subsp. malaccensis]	-	-	-	-	-	-	-	-	protein_coding	0	0
BX_AAAchr01_1g01833	1	KN	XP_009416696.1 PREDICTED: syntaxin-related protein KNOLLE [Musa acuminata subsp. malaccensis]	Genetic Information Processing	Folding, sorting and degradation	ko04130//SNARE interactions in vesicular transport	K08486	GO:0016020//membrane	-	GO:0016192//vesicle-mediated transport	-	protein_coding	0	0
BX_AAAchr01_1g02101	1	At3g51280	XP_018678844.1 PREDICTED: protein POLLENLESS 3-LIKE 2 [Musa acuminata subsp. malaccensis]	-	-	-	-	-	GO:0005515//protein binding	-	-	protein_coding	0	0
BX_AAAchr01_2g01591	1	BX_AAAchr01_2g01591	CAG1859555.1 unnamed protein product [Musa acuminata subsp. malaccensis]	-	-	-	-	-	-	-	-	protein_coding	0	0
BX_AAAchr01_2g01877	1	KN	THU64456.1 hypothetical protein C4D60_Mb01t26650 [Musa balbisiana]	Genetic Information Processing	Folding, sorting and degradation	ko04130//SNARE interactions in vesicular transport	K08486	GO:0016020//membrane	-	GO:0016192//vesicle-mediated transport	-	protein_coding	0	0
BX_AAAchr01_2g01878	1	BX_AAAchr01_2g01878	XP_018673498.1 PREDICTED: uncharacterized protein LOC108951185 [Musa acuminata subsp. malaccensis]	-	-	-	-	-	-	-	-	protein_coding	0	0
BX_AAAchr01_2g02140	1	At3g51280	XP_018678844.1 PREDICTED: protein POLLENLESS 3-LIKE 2 [Musa acuminata subsp. malaccensis]	-	-	-	-	-	GO:0005515//protein binding	-	-	protein_coding	0	0
BX_AAAchr01_3g00094	1	BX_AAAchr01_3g00094	XP_009386691.1 PREDICTED: non-classical arabinogalactan protein 30-like [Musa acuminata subsp. malaccensis]	-	-	-	-	-	-	-	-	protein_coding	0	0
BX_AAAchr01_3g01778	1	At3g51280	XP_018678844.1 PREDICTED: protein POLLENLESS 3-LIKE 2 [Musa acuminata subsp. malaccensis]	-	-	-	-	-	GO:0005515//protein binding	-	-	protein_coding	0	0
BX_AAAchr02_1g00821	1	BX_AAAchr02_1g00821	XP_009383992.1 PREDICTED: uncharacterized protein LOC103971646 [Musa acuminata subsp. malaccensis]	-	-	-	-	-	-	-	-	protein_coding	0	0
BX_AAAchr02_1g01356	1	BX_AAAchr02_1g01356	-	-	-	-	-	-	-	-	-	protein_coding	0	0
BX_AAAchr02_1g01357	1	BX_AAAchr02_1g01357	-	-	-	-	-	-	-	-	-	protein_coding	0	0
BX_AAAchr02_1g01418	1	BX_AAAchr02_1g01418	XP_009389333.1 PREDICTED: uncharacterized protein LOC103975920 isoform X2 [Musa acuminata subsp. malaccensis]	-	-	-	-	-	-	-	-	protein_coding	0	0
BX_AAAchr02_1g02245	1	TUBA	XP_009388502.1 PREDICTED: tubulin alpha-2 chain [Musa acuminata subsp. malaccensis]	Cellular Processes	Transport and catabolism	ko04145//Phagosome	K07374	GO:0005874//microtubule	GO:0005200//structural constituent of cytoskeleton;GO:0005525//GTP binding	GO:0007017//microtubule-based process	-	protein_coding	0	0
BX_AAAchr02_1g02677	1	BX_AAAchr02_1g02677	XP_009390097.1 PREDICTED: uncharacterized protein LOC103976568 [Musa acuminata subsp. malaccensis]	-	-	-	-	-	-	-	-	protein_coding	0	0
BX_AAAchr02_2g00791	1	BX_AAAchr02_2g00791	XP_009383992.1 PREDICTED: uncharacterized protein LOC103971646 [Musa acuminata subsp. malaccensis]	-	-	-	-	-	-	-	-	protein_coding	0	0
BX_AAAchr02_2g01319	1	Os01g0756700	XP_018678000.1 PREDICTED: potassium channel KAT3-like isoform X2 [Musa acuminata subsp. malaccensis]	-	-	-	-	GO:0016020//membrane	GO:0005216//ion channel activity;GO:0005249//voltage-gated potassium channel activity	GO:0006811//ion transport;GO:0006813//potassium ion transport;GO:0055085//transmembrane transport	-	protein_coding	0	0
BX_AAAchr02_2g01380	1	BX_AAAchr02_2g01380	XP_009389333.1 PREDICTED: uncharacterized protein LOC103975920 isoform X2 [Musa acuminata subsp. malaccensis]	-	-	-	-	-	-	-	-	protein_coding	0	0
BX_AAAchr02_2g02578	1	BX_AAAchr02_2g02578	XP_009390097.1 PREDICTED: uncharacterized protein LOC103976568 [Musa acuminata subsp. malaccensis]	-	-	-	-	-	-	-	-	protein_coding	0	0
BX_AAAchr02_3g00761	1	BX_AAAchr02_3g00761	XP_009383992.1 PREDICTED: uncharacterized protein LOC103971646 [Musa acuminata subsp. malaccensis]	-	-	-	-	-	-	-	-	protein_coding	0	0
BX_AAAchr02_3g01328	1	BX_AAAchr02_3g01328	XP_009389332.1 PREDICTED: uncharacterized protein LOC103975920 isoform X1 [Musa acuminata subsp. malaccensis]	-	-	-	-	-	-	-	-	protein_coding	0	0
BX_AAAchr02_3g02063	1	BX_AAAchr02_3g02063	XP_009390097.1 PREDICTED: uncharacterized protein LOC103976568 [Musa acuminata subsp. malaccensis]	-	-	-	-	-	-	-	-	protein_coding	0	0
BX_AAAchr03_1g00073	1	BX_AAAchr03_1g00073	XP_018678468.1 PREDICTED: uncharacterized protein LOC103978189 isoform X2 [Musa acuminata subsp. malaccensis]	-	-	-	-	-	-	-	-	protein_coding	0	0
BX_AAAchr03_1g01102	1	UBC19	THU57905.1 hypothetical protein C4D60_Mb03t08500 [Musa balbisiana]	Genetic Information Processing	Folding, sorting and degradation	ko04120//Ubiquitin mediated proteolysis	K06688	-	-	-	-	protein_coding	0	0
BX_AAAchr03_1g01614	1	At2g25060	XP_009386829.1 PREDICTED: early nodulin-like protein 3 [Musa acuminata subsp. malaccensis]	-	-	-	-	-	GO:0009055//electron carrier activity	-	-	protein_coding	0	0
BX_AAAchr03_1g02860	1	CYCB1-1	XP_009393101.1 PREDICTED: G2/mitotic-specific cyclin S13-7-like [Musa acuminata subsp. malaccensis]	-	-	-	-	-	GO:0016538//cyclin-dependent protein serine/threonine kinase regulator activity	GO:0044772//mitotic cell cycle phase transition	-	protein_coding	0	0
BX_AAAchr03_2g00201	1	XTH28	URD91696.1 Hydroxyproline-rich glycoprotein family protein [Musa troglodytarum]	-	-	-	-	GO:0005618//cell wall;GO:0048046//apoplast	GO:0004553//hydrolase activity, hydrolyzing O-glycosyl compounds;GO:0016762//xyloglucan:xyloglucosyl transferase activity	GO:0005975//carbohydrate metabolic process;GO:0044042//glucan metabolic process	-	protein_coding	0	0
BX_AAAchr03_2g01196	1	At2g25060	XP_009386829.1 PREDICTED: early nodulin-like protein 3 [Musa acuminata subsp. malaccensis]	-	-	-	-	-	GO:0009055//electron carrier activity	-	-	protein_coding	0	0
BX_AAAchr03_2g02097	1	BX_AAAchr03_2g02097	XP_009393843.1 PREDICTED: lysine-rich arabinogalactan protein 18-like [Musa acuminata subsp. malaccensis]	-	-	-	-	GO:0005886//plasma membrane	-	-	-	protein_coding	0	0
BX_AAAchr03_2g02883	1	CYCB1-1	XP_009393101.1 PREDICTED: G2/mitotic-specific cyclin S13-7-like [Musa acuminata subsp. malaccensis]	-	-	-	-	-	GO:0016538//cyclin-dependent protein serine/threonine kinase regulator activity	GO:0044772//mitotic cell cycle phase transition	-	protein_coding	0	0
BX_AAAchr03_3g01136	1	At2g25060	URD94218.1 early nodulin-like protein [Musa troglodytarum]	-	-	-	-	-	GO:0009055//electron carrier activity	-	-	protein_coding	0	0
BX_AAAchr03_3g01502	1	BX_AAAchr03_3g01502	XP_018678468.1 PREDICTED: uncharacterized protein LOC103978189 isoform X2 [Musa acuminata subsp. malaccensis]	-	-	-	-	-	-	-	-	protein_coding	0	0
BX_AAAchr03_3g02023	1	BX_AAAchr03_3g02023	RZR74514.1 hypothetical protein BHM03_00037864 [Ensete ventricosum]	-	-	-	-	-	-	-	-	protein_coding	0	0
BX_AAAchr04_1g00755	1	BX_AAAchr04_1g00755	XP_009395595.1 PREDICTED: uncharacterized protein LOC103980810 isoform X1 [Musa acuminata subsp. malaccensis]	-	-	-	-	-	-	-	-	protein_coding	0	0
BX_AAAchr04_1g01355	1	TUBB1	XP_009396166.1 PREDICTED: tubulin beta-1 chain [Musa acuminata subsp. malaccensis]	Cellular Processes	Transport and catabolism	ko04145//Phagosome	K07375	GO:0005874//microtubule	GO:0003924//GTPase activity;GO:0005200//structural constituent of cytoskeleton;GO:0005525//GTP binding	GO:0007017//microtubule-based process	-	protein_coding	0	0
BX_AAAchr04_1g03245	1	UBC22	XP_009398629.1 PREDICTED: ubiquitin-conjugating enzyme E2 22 [Musa acuminata subsp. malaccensis]	Genetic Information Processing	Folding, sorting and degradation	ko04120//Ubiquitin mediated proteolysis	K10583	-	-	-	-	protein_coding	0	0
BX_AAAchr04_1g03565	1	PDCB3	URD99121.1 X8 domain [Musa troglodytarum]	-	-	-	-	-	-	-	-	protein_coding	0	0
BX_AAAchr04_1g04025	1	BX_AAAchr04_1g04025	XP_009397823.1 PREDICTED: uncharacterized protein LOC103982580 [Musa acuminata subsp. malaccensis]	-	-	-	-	-	-	-	-	protein_coding	0	0
BX_AAAchr04_1g04107	1	BX_AAAchr04_1g04107	RRT84826.1 hypothetical protein B296_00007284 [Ensete ventricosum]	-	-	-	-	-	-	-	-	protein_coding	0	0
BX_AAAchr04_1g04483	1	BX_AAAchr04_1g04483	XP_009397350.1 PREDICTED: uncharacterized protein LOC103982221 [Musa acuminata subsp. malaccensis]	-	-	-	-	-	-	-	-	protein_coding	0	0
BX_AAAchr04_2g00121	1	At4g10955	XP_009395029.1 PREDICTED: GDSL esterase/lipase At4g10955-like [Musa acuminata subsp. malaccensis]	-	-	-	-	-	-	-	-	protein_coding	0	0
BX_AAAchr04_2g00741	1	BX_AAAchr04_2g00741	XP_009395595.1 PREDICTED: uncharacterized protein LOC103980810 isoform X1 [Musa acuminata subsp. malaccensis]	-	-	-	-	-	-	-	-	protein_coding	0	0
BX_AAAchr04_2g01315	1	TUBB1	XP_009396166.1 PREDICTED: tubulin beta-1 chain [Musa acuminata subsp. malaccensis]	Cellular Processes	Transport and catabolism	ko04145//Phagosome	K07375	GO:0005874//microtubule	GO:0003924//GTPase activity;GO:0005200//structural constituent of cytoskeleton;GO:0005525//GTP binding	GO:0007017//microtubule-based process	-	protein_coding	0	0
BX_AAAchr04_2g02587	1	Os03g0219700	XP_009406889.1 PREDICTED: DEAD-box ATP-dependent RNA helicase 47B [Musa acuminata subsp. malaccensis]	-	-	-	-	-	GO:0003676//nucleic acid binding;GO:0005524//ATP binding	-	-	protein_coding	0	0
BX_AAAchr04_2g03171	1	At2g25060	XP_009398652.1 PREDICTED: early nodulin-like protein 1 [Musa acuminata subsp. malaccensis]	-	-	-	-	-	GO:0009055//electron carrier activity	-	-	protein_coding	0	0
BX_AAAchr04_2g03192	1	UBC22	XP_009398629.1 PREDICTED: ubiquitin-conjugating enzyme E2 22 [Musa acuminata subsp. malaccensis]	Genetic Information Processing	Folding, sorting and degradation	ko04120//Ubiquitin mediated proteolysis	K10583	-	-	-	-	protein_coding	0	0
BX_AAAchr04_2g03497	1	PDCB3	CAG1843798.1 unnamed protein product [Musa acuminata subsp. malaccensis]	-	-	-	-	-	-	-	-	protein_coding	0	0
BX_AAAchr04_2g03958	1	BX_AAAchr04_2g03958	XP_009397823.1 PREDICTED: uncharacterized protein LOC103982580 [Musa acuminata subsp. malaccensis]	-	-	-	-	-	-	-	-	protein_coding	0	0
BX_AAAchr04_2g04053	1	BX_AAAchr04_2g04053	RRT84826.1 hypothetical protein B296_00007284 [Ensete ventricosum]	-	-	-	-	-	-	-	-	protein_coding	0	0
BX_AAAchr04_3g00754	1	BX_AAAchr04_3g00754	XP_009395595.1 PREDICTED: uncharacterized protein LOC103980810 isoform X1 [Musa acuminata subsp. malaccensis]	-	-	-	-	-	-	-	-	protein_coding	0	0
BX_AAAchr04_3g01129	1	HMGCL	URD95523.1 Hydroxymethylglutaryl-CoA lyase, mitochondrial [Musa troglodytarum]	Metabolism;Metabolism;Cellular Processes;Metabolism;Metabolism	Global and overview maps;Global and overview maps;Transport and catabolism;Amino acid metabolism;Carbohydrate metabolism	ko01100//Metabolic pathways;ko01110//Biosynthesis of secondary metabolites;ko04146//Peroxisome;ko00280//Valine, leucine and isoleucine degradation;ko00650//Butanoate metabolism	K01640;K01640;K01640;K01640;K01640	-	GO:0003824//catalytic activity;GO:0016833//oxo-acid-lyase activity	-	-	protein_coding	0	0
BX_AAAchr04_3g01358	1	TUBB1	XP_009396166.1 PREDICTED: tubulin beta-1 chain [Musa acuminata subsp. malaccensis]	Cellular Processes	Transport and catabolism	ko04145//Phagosome	K07375	GO:0005874//microtubule	GO:0003924//GTPase activity;GO:0005200//structural constituent of cytoskeleton;GO:0005525//GTP binding	GO:0007017//microtubule-based process	-	protein_coding	0	0
BX_AAAchr04_3g03576	1	UBC22	XP_009398629.1 PREDICTED: ubiquitin-conjugating enzyme E2 22 [Musa acuminata subsp. malaccensis]	Genetic Information Processing	Folding, sorting and degradation	ko04120//Ubiquitin mediated proteolysis	K10583	-	-	-	-	protein_coding	0	0
BX_AAAchr04_3g03895	1	PDCB3	CAG1843798.1 unnamed protein product [Musa acuminata subsp. malaccensis]	-	-	-	-	-	-	-	-	protein_coding	0	0
BX_AAAchr04_3g04100	1	CKS2	XP_009398042.1 PREDICTED: cyclin-dependent kinases regulatory subunit 1-like [Musa acuminata subsp. malaccensis]	-	-	-	-	-	GO:0016538//cyclin-dependent protein serine/threonine kinase regulator activity	-	-	protein_coding	0	0
BX_AAAchr04_3g04353	1	BX_AAAchr04_3g04353	XP_009397823.1 PREDICTED: uncharacterized protein LOC103982580 [Musa acuminata subsp. malaccensis]	-	-	-	-	-	-	-	-	protein_coding	0	0
BX_AAAchr04_3g04435	1	Gigyf2	CAG1844288.1 unnamed protein product [Musa acuminata subsp. malaccensis]	-	-	-	-	-	GO:0005515//protein binding	-	-	protein_coding	0	0
BX_AAAchr04_3g04832	1	BX_AAAchr04_3g04832	XP_009397350.1 PREDICTED: uncharacterized protein LOC103982221 [Musa acuminata subsp. malaccensis]	-	-	-	-	-	-	-	-	protein_coding	0	0
BX_AAAchr04_3g04942	1	SAG39	XP_009397226.2 PREDICTED: senescence-specific cysteine protease SAG39-like [Musa acuminata subsp. malaccensis]	-	-	-	-	-	GO:0008234//cysteine-type peptidase activity	GO:0006508//proteolysis	-	protein_coding	0	0
BX_AAAchr05_1g00385	1	BX_AAAchr05_1g00385	XP_009399439.1 PREDICTED: uncharacterized protein LOC103983851 [Musa acuminata subsp. malaccensis]	-	-	-	-	-	-	-	-	protein_coding	0	0
BX_AAAchr05_1g01367	1	ERD3	URD78632.1 hypothetical protein MUK42_05609 [Musa troglodytarum]	-	-	-	-	-	GO:0005515//protein binding;GO:0008168//methyltransferase activity	-	-	protein_coding	0	0
BX_AAAchr05_2g00223	1	LBD4	RZS11689.1 hypothetical protein BHM03_00043052 [Ensete ventricosum]	-	-	-	-	-	-	-	LBD	protein_coding	0	0
BX_AAAchr05_3g00388	1	BX_AAAchr05_3g00388	XP_009399439.1 PREDICTED: uncharacterized protein LOC103983851 [Musa acuminata subsp. malaccensis]	-	-	-	-	-	-	-	-	protein_coding	0	0
BX_AAAchr05_3g00717	1	AUR1	XP_009399803.1 PREDICTED: serine/threonine-protein kinase Aurora-1 isoform X1 [Musa acuminata subsp. malaccensis]	-	-	-	-	-	GO:0004672//protein kinase activity;GO:0005524//ATP binding	GO:0006468//protein phosphorylation	-	protein_coding	0	0
BX_AAAchr05_3g00783	1	FZR3	URE00268.1 Eukaryotic translation initiation factor eIF2A [Musa troglodytarum]	Genetic Information Processing	Folding, sorting and degradation	ko04120//Ubiquitin mediated proteolysis	K03364	-	GO:0005515//protein binding;GO:0010997//anaphase-promoting complex binding;GO:0097027//ubiquitin-protein transferase activator activity	GO:1904668//positive regulation of ubiquitin protein ligase activity	-	protein_coding	0	0
BX_AAAchr05_3g00805	1	Os03g0292100	XP_009399894.1 PREDICTED: probable protein phosphatase 2C 32 [Musa acuminata subsp. malaccensis]	-	-	-	-	-	GO:0004722//protein serine/threonine phosphatase activity	GO:0006470//protein dephosphorylation	-	protein_coding	0	0
BX_AAAchr05_3g00955	1	KIN12G	XP_009400042.1 PREDICTED: kinesin-like protein KIN-12G [Musa acuminata subsp. malaccensis]	-	-	-	-	-	-	-	-	protein_coding	0	0
BX_AAAchr05_3g01241	1	MAP65-3	URE07528.1 calcium-binding protein [Musa troglodytarum]	-	-	-	-	-	GO:0005509//calcium ion binding;GO:0008017//microtubule binding	GO:0000226//microtubule cytoskeleton organization	-	protein_coding	0	0
BX_AAAchr05_3g01986	1	BX_AAAchr05_3g01986	XP_009386533.1 PREDICTED: classical arabinogalactan protein 7-like [Musa acuminata subsp. malaccensis]	-	-	-	-	-	-	-	-	protein_coding	0	0
BX_AAAchr05_3g02437	1	ERD3	URD78632.1 hypothetical protein MUK42_05609 [Musa troglodytarum]	-	-	-	-	-	GO:0005515//protein binding;GO:0008168//methyltransferase activity	-	-	protein_coding	0	0
BX_AAAchr06_1g00057	1	CDKB2-1	XP_009383222.1 PREDICTED: cyclin-dependent kinase B2-1-like [Musa acuminata subsp. malaccensis]	-	-	-	-	-	GO:0004672//protein kinase activity;GO:0005524//ATP binding	GO:0006468//protein phosphorylation	-	protein_coding	0	0
BX_AAAchr06_1g00102	1	CDKB1-1	XP_009383275.1 PREDICTED: cyclin-dependent kinase B1-1 [Musa acuminata subsp. malaccensis]	-	-	-	-	-	GO:0004672//protein kinase activity;GO:0005524//ATP binding	GO:0006468//protein phosphorylation	-	protein_coding	0	0
BX_AAAchr06_1g00176	1	BX_AAAchr06_1g00176	XP_009383353.1 PREDICTED: uncharacterized protein LOC103971122 [Musa acuminata subsp. malaccensis]	-	-	-	-	-	-	-	-	protein_coding	0	0
BX_AAAchr06_1g00686	1	ADF11	THU49087.1 hypothetical protein C4D60_Mb06t05860 [Musa balbisiana]	-	-	-	-	GO:0015629//actin cytoskeleton	GO:0003779//actin binding	GO:0030042//actin filament depolymerization	-	protein_coding	0	0
BX_AAAchr06_1g01424	1	BX_AAAchr06_1g01424	XP_009404168.1 PREDICTED: uncharacterized protein LOC103987563 [Musa acuminata subsp. malaccensis]	-	-	-	-	-	-	-	-	protein_coding	0	0
BX_AAAchr06_1g01527	1	BX_AAAchr06_1g01527	XP_009404277.1 PREDICTED: uncharacterized protein LOC103987646 [Musa acuminata subsp. malaccensis]	-	-	-	-	-	-	-	-	protein_coding	0	0
BX_AAAchr06_1g01731	1	HMGB13	XP_009404466.1 PREDICTED: high mobility group B protein 13 [Musa acuminata subsp. malaccensis]	-	-	-	-	-	GO:0003677//DNA binding	-	-	protein_coding	0	0
BX_AAAchr06_1g02507	1	MAD2	XP_009405553.1 PREDICTED: mitotic spindle checkpoint protein MAD2 isoform X2 [Musa acuminata subsp. malaccensis]	-	-	-	-	-	-	-	-	protein_coding	0	0
BX_AAAchr06_1g02937	1	BX_AAAchr06_1g02937	THU50847.1 hypothetical protein C4D60_Mb06t24650 [Musa balbisiana]	-	-	-	-	GO:0005886//plasma membrane	-	-	-	protein_coding	0	0
BX_AAAchr06_1g03265	1	TCX5	XP_009406227.1 PREDICTED: protein tesmin/TSO1-like CXC 5 [Musa acuminata subsp. malaccensis]	-	-	-	-	-	GO:0003924//GTPase activity;GO:0005525//GTP binding	-	CPP	protein_coding	0	0
BX_AAAchr06_1g03280	1	Os02g0245800	XP_009406247.1 PREDICTED: potassium channel KAT3-like isoform X2 [Musa acuminata subsp. malaccensis]	-	-	-	-	GO:0016020//membrane	GO:0005216//ion channel activity;GO:0005249//voltage-gated potassium channel activity	GO:0006811//ion transport;GO:0006813//potassium ion transport;GO:0055085//transmembrane transport	-	protein_coding	0	0
BX_AAAchr06_1g03313	1	OLE9	THU51154.1 hypothetical protein C4D60_Mb06t28020 [Musa balbisiana]	-	-	-	-	-	-	-	-	protein_coding	0	0
BX_AAAchr06_1g03589	1	GGAT2	THU51369.1 hypothetical protein C4D60_Mb06t30310 [Musa balbisiana]	-	-	-	-	-	GO:0003723//RNA binding;GO:0003824//catalytic activity;GO:0005515//protein binding;GO:0030170//pyridoxal phosphate binding	GO:0009058//biosynthetic process;GO:0009451//RNA modification	-	protein_coding	0	0
BX_AAAchr06_2g00066	1	CDKB2-1	XP_009383222.1 PREDICTED: cyclin-dependent kinase B2-1-like [Musa acuminata subsp. malaccensis]	-	-	-	-	-	GO:0004672//protein kinase activity;GO:0005524//ATP binding	GO:0006468//protein phosphorylation	-	protein_coding	0	0
BX_AAAchr06_2g00190	1	BX_AAAchr06_2g00190	XP_009383353.1 PREDICTED: uncharacterized protein LOC103971122 [Musa acuminata subsp. malaccensis]	-	-	-	-	-	-	-	-	protein_coding	0	0
BX_AAAchr06_2g00735	1	ADF2	THU49087.1 hypothetical protein C4D60_Mb06t05860 [Musa balbisiana]	-	-	-	-	GO:0015629//actin cytoskeleton	GO:0003779//actin binding	GO:0030042//actin filament depolymerization	-	protein_coding	0	0
BX_AAAchr06_2g01493	1	BX_AAAchr06_2g01493	XP_009404168.1 PREDICTED: uncharacterized protein LOC103987563 [Musa acuminata subsp. malaccensis]	-	-	-	-	-	-	-	-	protein_coding	0	0
BX_AAAchr06_2g01594	1	BX_AAAchr06_2g01594	XP_009404277.1 PREDICTED: uncharacterized protein LOC103987646 [Musa acuminata subsp. malaccensis]	-	-	-	-	-	-	-	-	protein_coding	0	0
BX_AAAchr06_2g01804	1	HMGB13	THU49931.1 hypothetical protein C4D60_Mb06t14770 [Musa balbisiana]	-	-	-	-	-	GO:0003677//DNA binding	-	-	protein_coding	0	0
BX_AAAchr06_2g02568	1	MAD2	XP_009405553.1 PREDICTED: mitotic spindle checkpoint protein MAD2 isoform X2 [Musa acuminata subsp. malaccensis]	-	-	-	-	-	-	-	-	protein_coding	0	0
BX_AAAchr06_2g03399	1	Os02g0245800	XP_009406247.1 PREDICTED: potassium channel KAT3-like isoform X2 [Musa acuminata subsp. malaccensis]	-	-	-	-	GO:0016020//membrane	GO:0005216//ion channel activity;GO:0005249//voltage-gated potassium channel activity	GO:0006811//ion transport;GO:0006813//potassium ion transport;GO:0055085//transmembrane transport	-	protein_coding	0	0
BX_AAAchr06_2g03432	1	OLE9	XP_009406278.1 PREDICTED: glucan endo-1,3-beta-D-glucosidase-like isoform X2 [Musa acuminata subsp. malaccensis]	-	-	-	-	-	-	-	-	protein_coding	0	0
BX_AAAchr06_2g04326	1	TPX2	XP_009407399.1 PREDICTED: targeting protein for Xklp2-A-like [Musa acuminata subsp. malaccensis]	-	-	-	-	GO:0005819//spindle;GO:0005874//microtubule	-	GO:0032147//activation of protein kinase activity;GO:0060236//regulation of mitotic spindle organization	-	protein_coding	0	0
BX_AAAchr06_3g00050	1	CDKB2-1	XP_009383222.1 PREDICTED: cyclin-dependent kinase B2-1-like [Musa acuminata subsp. malaccensis]	-	-	-	-	-	GO:0004672//protein kinase activity;GO:0005524//ATP binding	GO:0006468//protein phosphorylation	-	protein_coding	0	0
BX_AAAchr06_3g00091	1	CDKB1-1	XP_009383275.1 PREDICTED: cyclin-dependent kinase B1-1 [Musa acuminata subsp. malaccensis]	-	-	-	-	-	GO:0004672//protein kinase activity;GO:0005524//ATP binding	GO:0006468//protein phosphorylation	-	protein_coding	0	0
BX_AAAchr06_3g00171	1	BX_AAAchr06_3g00171	XP_009383353.1 PREDICTED: uncharacterized protein LOC103971122 [Musa acuminata subsp. malaccensis]	-	-	-	-	-	-	-	-	protein_coding	0	0
BX_AAAchr06_3g00747	1	ADF2	THU49087.1 hypothetical protein C4D60_Mb06t05860 [Musa balbisiana]	-	-	-	-	-	-	-	-	protein_coding	0	0
BX_AAAchr06_3g00988	1	BX_AAAchr06_3g00988	XP_009403642.1 PREDICTED: E3 ubiquitin-protein ligase RNF168-like [Musa acuminata subsp. malaccensis]	-	-	-	-	-	-	-	-	protein_coding	0	0
BX_AAAchr06_3g01506	1	BX_AAAchr06_3g01506	XP_009404168.1 PREDICTED: uncharacterized protein LOC103987563 [Musa acuminata subsp. malaccensis]	-	-	-	-	-	-	-	-	protein_coding	0	0
BX_AAAchr06_3g01606	1	BX_AAAchr06_3g01606	XP_009404277.1 PREDICTED: uncharacterized protein LOC103987646 [Musa acuminata subsp. malaccensis]	-	-	-	-	-	-	-	-	protein_coding	0	0
BX_AAAchr06_3g01818	1	HMGB13	XP_009404466.1 PREDICTED: high mobility group B protein 13 [Musa acuminata subsp. malaccensis]	-	-	-	-	-	GO:0003677//DNA binding	-	-	protein_coding	0	0
BX_AAAchr06_3g02618	1	MAD2	XP_009405553.1 PREDICTED: mitotic spindle checkpoint protein MAD2 isoform X2 [Musa acuminata subsp. malaccensis]	-	-	-	-	-	-	-	-	protein_coding	0	0
BX_AAAchr06_3g03030	1	BX_AAAchr06_3g03030	XP_018683886.1 PREDICTED: lysine-rich arabinogalactan protein 18-like [Musa acuminata subsp. malaccensis]	-	-	-	-	GO:0005886//plasma membrane	-	-	-	protein_coding	0	0
BX_AAAchr06_3g03426	1	OLE9	XP_009406278.1 PREDICTED: glucan endo-1,3-beta-D-glucosidase-like isoform X2 [Musa acuminata subsp. malaccensis]	-	-	-	-	-	-	-	-	protein_coding	0	0
BX_AAAchr06_3g03704	1	GGAT2	THU51369.1 hypothetical protein C4D60_Mb06t30310 [Musa balbisiana]	-	-	-	-	-	GO:0003723//RNA binding;GO:0003824//catalytic activity;GO:0005515//protein binding;GO:0030170//pyridoxal phosphate binding	GO:0009058//biosynthetic process;GO:0009451//RNA modification	-	protein_coding	0	0
BX_AAAchr06_3g04335	1	BX_AAAchr06_3g04335	XP_009407399.1 PREDICTED: targeting protein for Xklp2-A-like [Musa acuminata subsp. malaccensis]	-	-	-	-	GO:0005819//spindle;GO:0005874//microtubule	-	GO:0032147//activation of protein kinase activity;GO:0060236//regulation of mitotic spindle organization	-	protein_coding	0	0
BX_AAAchr07_1g00568	1	BX_AAAchr07_1g00568	XP_009408041.1 PREDICTED: uncharacterized protein LOC103990579 isoform X2 [Musa acuminata subsp. malaccensis]	-	-	-	-	-	-	-	-	protein_coding	0	0
BX_AAAchr07_1g00584	1	At2g25060	THU61441.1 hypothetical protein C4D60_Mb07t23310 [Musa balbisiana]	-	-	-	-	-	GO:0009055//electron carrier activity	-	-	protein_coding	0	0
BX_AAAchr07_1g02216	1	TUBA	THU60153.1 hypothetical protein C4D60_Mb07t09620 [Musa balbisiana]	Cellular Processes	Transport and catabolism	ko04145//Phagosome	K07374	GO:0005874//microtubule	GO:0005200//structural constituent of cytoskeleton;GO:0005525//GTP binding	GO:0007017//microtubule-based process	-	protein_coding	0	0
BX_AAAchr07_1g02637	1	CYCB1-1	XP_009410435.1 PREDICTED: G2/mitotic-specific cyclin S13-7-like [Musa acuminata subsp. malaccensis]	-	-	-	-	-	GO:0016538//cyclin-dependent protein serine/threonine kinase regulator activity	GO:0044772//mitotic cell cycle phase transition	-	protein_coding	0	0
BX_AAAchr07_2g00606	1	KNAT3	THU73883.1 hypothetical protein C4D60_Mb04t27530 [Musa balbisiana]	-	-	-	-	GO:0005634//nucleus	GO:0003677//DNA binding	GO:0006355//regulation of transcription, DNA-templated	TALE	protein_coding	0	0
BX_AAAchr07_2g00622	1	At2g25060	THU61441.1 hypothetical protein C4D60_Mb07t23310 [Musa balbisiana]	-	-	-	-	-	GO:0009055//electron carrier activity	-	-	protein_coding	0	0
BX_AAAchr07_2g01517	1	AUR1	CAG1856499.1 unnamed protein product [Musa acuminata subsp. malaccensis]	-	-	-	-	-	GO:0004672//protein kinase activity;GO:0005524//ATP binding	GO:0006468//protein phosphorylation	-	protein_coding	0	0
BX_AAAchr07_2g02297	1	TUBA	THU60153.1 hypothetical protein C4D60_Mb07t09620 [Musa balbisiana]	Cellular Processes	Transport and catabolism	ko04145//Phagosome	K07374	GO:0005874//microtubule	GO:0005200//structural constituent of cytoskeleton;GO:0005525//GTP binding	GO:0007017//microtubule-based process	-	protein_coding	0	0
BX_AAAchr07_2g02709	1	CYCB1-1	XP_009410435.1 PREDICTED: G2/mitotic-specific cyclin S13-7-like [Musa acuminata subsp. malaccensis]	-	-	-	-	-	GO:0016538//cyclin-dependent protein serine/threonine kinase regulator activity	GO:0044772//mitotic cell cycle phase transition	-	protein_coding	0	0
BX_AAAchr07_3g00596	1	BX_AAAchr07_3g00596	XP_009408041.1 PREDICTED: uncharacterized protein LOC103990579 isoform X2 [Musa acuminata subsp. malaccensis]	-	-	-	-	-	-	-	-	protein_coding	0	0
BX_AAAchr07_3g00610	1	At2g25060	THU61441.1 hypothetical protein C4D60_Mb07t23310 [Musa balbisiana]	-	-	-	-	-	GO:0009055//electron carrier activity	-	-	protein_coding	0	0
BX_AAAchr07_3g02683	1	CYCB1-1	XP_009410435.1 PREDICTED: G2/mitotic-specific cyclin S13-7-like [Musa acuminata subsp. malaccensis]	-	-	-	-	-	GO:0016538//cyclin-dependent protein serine/threonine kinase regulator activity	GO:0044772//mitotic cell cycle phase transition	-	protein_coding	0	0
BX_AAAchr07_3g03136	1	OLE9	THU59434.1 hypothetical protein C4D60_Mb07t02110 [Musa balbisiana]	-	-	-	-	-	-	-	-	protein_coding	0	0
BX_AAAchr08_1g00354	1	BX_AAAchr08_1g00354	XP_009412461.1 PREDICTED: uncharacterized protein LOC103993945 [Musa acuminata subsp. malaccensis]	-	-	-	-	-	-	-	-	protein_coding	0	0
BX_AAAchr08_1g01554	1	CYCB2-2	XP_009413056.1 PREDICTED: uncharacterized protein LOC103994446 [Musa acuminata subsp. malaccensis]	-	-	-	-	-	GO:0003723//RNA binding;GO:0016779//nucleotidyltransferase activity	GO:0006396//RNA processing	-	protein_coding	0	0
BX_AAAchr08_1g01588	1	CPP1	XP_009413030.1 PREDICTED: uncharacterized protein LOC103994428 [Musa acuminata subsp. malaccensis]	-	-	-	-	-	-	-	-	protein_coding	0	0
BX_AAAchr08_1g02123	1	TPX2	CAG1832124.1 unnamed protein product [Musa acuminata subsp. malaccensis]	-	-	-	-	GO:0005819//spindle;GO:0005874//microtubule	-	GO:0032147//activation of protein kinase activity;GO:0060236//regulation of mitotic spindle organization	-	protein_coding	0	0
BX_AAAchr08_1g02730	1	CYCB1-1	CAG1832628.1 unnamed protein product [Musa acuminata subsp. malaccensis]	-	-	-	-	-	GO:0016538//cyclin-dependent protein serine/threonine kinase regulator activity	GO:0044772//mitotic cell cycle phase transition	-	protein_coding	0	0
BX_AAAchr08_1g02923	1	BX_AAAchr08_1g02923	XP_009415400.1 PREDICTED: uncharacterized protein LOC103996247 [Musa acuminata subsp. malaccensis]	-	-	-	-	-	-	-	-	protein_coding	0	0
BX_AAAchr08_1g03096	1	KAT1	CAG1832947.1 unnamed protein product [Musa acuminata subsp. malaccensis]	-	-	-	-	-	GO:0005249//voltage-gated potassium channel activity	GO:0006813//potassium ion transport	-	protein_coding	0	0
BX_AAAchr08_2g00345	1	BX_AAAchr08_2g00345	XP_009412464.1 PREDICTED: L-type lectin-domain containing receptor kinase IX.1-like isoform X1 [Musa acuminata subsp. malaccensis]	-	-	-	-	-	GO:0004672//protein kinase activity;GO:0005524//ATP binding;GO:0030246//carbohydrate binding	GO:0006468//protein phosphorylation	-	protein_coding	0	0
BX_AAAchr08_2g00348	1	BX_AAAchr08_2g00348	XP_009412461.1 PREDICTED: uncharacterized protein LOC103993945 [Musa acuminata subsp. malaccensis]	-	-	-	-	-	-	-	-	protein_coding	0	0
BX_AAAchr08_2g01538	1	CYCB2-2	XP_009413056.1 PREDICTED: uncharacterized protein LOC103994446 [Musa acuminata subsp. malaccensis]	-	-	-	-	-	GO:0003723//RNA binding;GO:0016779//nucleotidyltransferase activity	GO:0006396//RNA processing	-	protein_coding	0	0
BX_AAAchr08_2g01565	1	BX_AAAchr08_2g01565	XP_009413030.1 PREDICTED: uncharacterized protein LOC103994428 [Musa acuminata subsp. malaccensis]	-	-	-	-	-	-	-	-	protein_coding	0	0
BX_AAAchr08_2g02329	1	TPX2	XP_018685374.1 PREDICTED: protein TPX2-like isoform X4 [Musa acuminata subsp. malaccensis]	-	-	-	-	GO:0005819//spindle;GO:0005874//microtubule	-	GO:0032147//activation of protein kinase activity;GO:0060236//regulation of mitotic spindle organization	-	protein_coding	0	0
BX_AAAchr08_2g02956	1	CYCB1-1	XP_009413958.1 PREDICTED: G2/mitotic-specific cyclin S13-7-like isoform X2 [Musa acuminata subsp. malaccensis]	-	-	-	-	-	GO:0016538//cyclin-dependent protein serine/threonine kinase regulator activity	GO:0044772//mitotic cell cycle phase transition	-	protein_coding	0	0
BX_AAAchr08_2g03326	1	KAT1	CAG1832947.1 unnamed protein product [Musa acuminata subsp. malaccensis]	-	-	-	-	-	GO:0005249//voltage-gated potassium channel activity	GO:0006813//potassium ion transport	-	protein_coding	0	0
BX_AAAchr08_3g00360	1	BX_AAAchr08_3g00360	XP_009412461.1 PREDICTED: uncharacterized protein LOC103993945 [Musa acuminata subsp. malaccensis]	-	-	-	-	-	-	-	-	protein_coding	0	0
BX_AAAchr08_3g00865	1	MSH4	XP_009411922.1 PREDICTED: DNA mismatch repair protein MSH4 isoform X1 [Musa acuminata subsp. malaccensis]	-	-	-	-	-	GO:0005524//ATP binding;GO:0016409//palmitoyltransferase activity;GO:0030983//mismatched DNA binding	GO:0006298//mismatch repair	-	protein_coding	0	0
BX_AAAchr08_3g01554	1	CYCB2-1	XP_009413056.1 PREDICTED: uncharacterized protein LOC103994446 [Musa acuminata subsp. malaccensis]	-	-	-	-	-	GO:0003723//RNA binding;GO:0016779//nucleotidyltransferase activity	GO:0006396//RNA processing	-	protein_coding	0	0
BX_AAAchr08_3g01591	1	BX_AAAchr08_3g01591	XP_009413030.1 PREDICTED: uncharacterized protein LOC103994428 [Musa acuminata subsp. malaccensis]	-	-	-	-	-	-	-	-	protein_coding	0	0
BX_AAAchr08_3g02434	1	TPX2	CAG1832124.1 unnamed protein product [Musa acuminata subsp. malaccensis]	-	-	-	-	GO:0005819//spindle;GO:0005874//microtubule	-	GO:0032147//activation of protein kinase activity;GO:0060236//regulation of mitotic spindle organization	-	protein_coding	0	0
BX_AAAchr08_3g02728	1	At2g38370	XP_009414265.1 PREDICTED: WEB family protein At2g38370-like [Musa acuminata subsp. malaccensis]	-	-	-	-	-	-	-	-	protein_coding	0	0
BX_AAAchr08_3g03021	1	CYCB1-1	XP_009413958.1 PREDICTED: G2/mitotic-specific cyclin S13-7-like isoform X2 [Musa acuminata subsp. malaccensis]	-	-	-	-	-	GO:0016538//cyclin-dependent protein serine/threonine kinase regulator activity	GO:0044772//mitotic cell cycle phase transition	-	protein_coding	0	0
BX_AAAchr08_3g03431	1	KAT1	CAG1832947.1 unnamed protein product [Musa acuminata subsp. malaccensis]	-	-	-	-	GO:0016020//membrane	GO:0005216//ion channel activity;GO:0005249//voltage-gated potassium channel activity	GO:0006811//ion transport;GO:0006813//potassium ion transport;GO:0055085//transmembrane transport	-	protein_coding	0	0
BX_AAAchr09_1g00199	1	BX_AAAchr09_1g00199	CAG1834670.1 unnamed protein product [Musa acuminata subsp. malaccensis]	-	-	-	-	-	-	-	-	protein_coding	0	0
BX_AAAchr09_1g00934	1	UBC19	XP_009417947.1 PREDICTED: ubiquitin-conjugating enzyme E2 19-like [Musa acuminata subsp. malaccensis]	Genetic Information Processing	Folding, sorting and degradation	ko04120//Ubiquitin mediated proteolysis	K06688	-	-	-	-	protein_coding	0	0
BX_AAAchr09_1g02171	1	BX_AAAchr09_1g02171	XP_009419022.1 PREDICTED: uncharacterized protein LOC103999091 isoform X2 [Musa acuminata subsp. malaccensis]	-	-	-	-	-	-	-	-	protein_coding	0	0
BX_AAAchr09_2g00672	1	KAT2	THU46516.1 hypothetical protein C4D60_Mb09t05770 [Musa balbisiana]	-	-	-	-	GO:0016020//membrane	GO:0005216//ion channel activity;GO:0005249//voltage-gated potassium channel activity	GO:0006811//ion transport;GO:0006813//potassium ion transport;GO:0055085//transmembrane transport	-	protein_coding	0	0
BX_AAAchr09_2g01715	1	UBC19	XP_009417947.1 PREDICTED: ubiquitin-conjugating enzyme E2 19-like [Musa acuminata subsp. malaccensis]	Genetic Information Processing	Folding, sorting and degradation	ko04120//Ubiquitin mediated proteolysis	K06688	-	-	-	-	protein_coding	0	0
BX_AAAchr09_2g03355	1	PATL4	XP_009419547.1 PREDICTED: patellin-4 [Musa acuminata subsp. malaccensis]	-	-	-	-	-	GO:0008289//lipid binding	-	-	protein_coding	0	0
BX_AAAchr09_3g00423	1	KIN5A	CAG1834145.1 unnamed protein product [Musa acuminata subsp. malaccensis]	-	-	-	-	-	GO:0003777//microtubule motor activity;GO:0005524//ATP binding;GO:0008017//microtubule binding	GO:0007018//microtubule-based movement	-	protein_coding	0	0
BX_AAAchr09_3g00680	1	KAT2	THU46516.1 hypothetical protein C4D60_Mb09t05770 [Musa balbisiana]	-	-	-	-	GO:0016020//membrane	GO:0005216//ion channel activity;GO:0005249//voltage-gated potassium channel activity	GO:0006811//ion transport;GO:0006813//potassium ion transport;GO:0055085//transmembrane transport	-	protein_coding	0	0
BX_AAAchr09_3g01804	1	UBC19	XP_009417947.1 PREDICTED: ubiquitin-conjugating enzyme E2 19-like [Musa acuminata subsp. malaccensis]	Genetic Information Processing	Folding, sorting and degradation	ko04120//Ubiquitin mediated proteolysis	K06688	-	-	-	-	protein_coding	0	0
BX_AAAchr09_3g02337	1	NPK1	XP_009418122.1 PREDICTED: mitogen-activated protein kinase kinase kinase NPK1-like [Musa acuminata subsp. malaccensis]	-	-	-	-	-	GO:0004672//protein kinase activity;GO:0005524//ATP binding	GO:0006468//protein phosphorylation	-	protein_coding	0	0
BX_AAAchr09_3g03514	1	PATL4	XP_009419547.1 PREDICTED: patellin-4 [Musa acuminata subsp. malaccensis]	-	-	-	-	-	GO:0008289//lipid binding	-	-	protein_coding	0	0
BX_AAAchr10_1g02925	1	AGP16	XP_009421243.1 PREDICTED: arabinogalactan peptide 16-like [Musa acuminata subsp. malaccensis]	-	-	-	-	-	-	-	-	protein_coding	0	0
BX_AAAchr10_1g03133	1	SHR	THU53375.1 hypothetical protein C4D60_Mb10t13740 [Musa balbisiana]	-	-	-	-	-	-	-	GRAS	protein_coding	0	0
BX_AAAchr10_1g03697	1	PDCB5	THU52917.1 hypothetical protein C4D60_Mb10t08950 [Musa balbisiana]	-	-	-	-	-	-	-	-	protein_coding	0	0
BX_AAAchr10_2g00143	1	IMK2	XP_009386989.1 PREDICTED: probably inactive leucine-rich repeat receptor-like protein kinase IMK2 [Musa acuminata subsp. malaccensis]	-	-	-	-	-	GO:0004672//protein kinase activity;GO:0005515//protein binding	GO:0006468//protein phosphorylation	-	protein_coding	0	0
BX_AAAchr10_3g00122	1	IMK2	XP_009386989.1 PREDICTED: probably inactive leucine-rich repeat receptor-like protein kinase IMK2 [Musa acuminata subsp. malaccensis]	-	-	-	-	-	GO:0004672//protein kinase activity;GO:0005515//protein binding	GO:0006468//protein phosphorylation	-	protein_coding	0	0
BX_AAAchr10_3g02553	1	AGP16	XP_009421243.1 PREDICTED: arabinogalactan peptide 16-like [Musa acuminata subsp. malaccensis]	-	-	-	-	-	-	-	-	protein_coding	0	0
BX_AAAchr10_3g02761	1	SHR	THU53375.1 hypothetical protein C4D60_Mb10t13740 [Musa balbisiana]	-	-	-	-	-	-	-	GRAS	protein_coding	0	0
BX_AAAchr10_3g03318	1	PDCB5	XP_018674600.1 PREDICTED: PLASMODESMATA CALLOSE-BINDING PROTEIN 5-like [Musa acuminata subsp. malaccensis]	-	-	-	-	-	-	-	-	protein_coding	0	0
BX_AAAchr10_3g03639	1	EXO	RWV81167.1 hypothetical protein GW17_00057440 [Ensete ventricosum]	-	-	-	-	-	-	-	-	protein_coding	0	0
BX_AAAchr11_1g00128	1	BX_AAAchr11_1g00128	XP_009382064.1 PREDICTED: uncharacterized protein LOC103970132 isoform X2 [Musa acuminata subsp. malaccensis]	-	-	-	-	-	-	-	-	protein_coding	0	0
BX_AAAchr11_2g00140	1	BX_AAAchr11_2g00140	XP_009382064.1 PREDICTED: uncharacterized protein LOC103970132 isoform X2 [Musa acuminata subsp. malaccensis]	-	-	-	-	-	-	-	-	protein_coding	0	0
BX_AAAchr11_2g01860	1	BX_AAAchr11_2g01860	RWW29898.1 hypothetical protein GW17_00005546 [Ensete ventricosum]	-	-	-	-	-	-	-	-	protein_coding	0	0
BX_AAAchr11_2g02179	1	CYCB2-2	XP_009384613.1 PREDICTED: G2/mitotic-specific cyclin-2-like [Musa acuminata subsp. malaccensis]	-	-	-	-	-	GO:0016538//cyclin-dependent protein serine/threonine kinase regulator activity	GO:0044772//mitotic cell cycle phase transition	-	protein_coding	0	0
BX_AAAchr11_2g02294	1	ERD3	URD78634.1 hypothetical protein MUK42_05609 [Musa troglodytarum]	-	-	-	-	-	GO:0005515//protein binding;GO:0008168//methyltransferase activity	-	-	protein_coding	0	0
BX_AAAchr11_2g02395	1	GLC1	XP_009384878.1 PREDICTED: glucan endo-1,3-beta-glucosidase-like [Musa acuminata subsp. malaccensis]	-	-	-	-	-	GO:0004553//hydrolase activity, hydrolyzing O-glycosyl compounds	GO:0005975//carbohydrate metabolic process	-	protein_coding	0	0
BX_AAAchr11_3g00130	1	BX_AAAchr11_3g00130	XP_009382064.1 PREDICTED: uncharacterized protein LOC103970132 isoform X2 [Musa acuminata subsp. malaccensis]	-	-	-	-	-	-	-	-	protein_coding	0	0
BX_AAAchr11_3g01010	1	At1g66250	XP_009382992.1 PREDICTED: glucan endo-1,3-beta-glucosidase 3-like isoform X1 [Musa acuminata subsp. malaccensis]	Metabolism;Metabolism	Global and overview maps;Carbohydrate metabolism	ko01100//Metabolic pathways;ko00500//Starch and sucrose metabolism	K19891;K19891	-	GO:0004553//hydrolase activity, hydrolyzing O-glycosyl compounds	GO:0005975//carbohydrate metabolic process	-	protein_coding	0	0
BX_AAAchr11_3g02007	1	BX_AAAchr11_3g02007	XP_009384266.1 PREDICTED: uncharacterized protein LOC103971857 [Musa acuminata subsp. malaccensis]	-	-	-	-	-	-	-	-	protein_coding	0	0
BX_AAAchr11_3g02335	1	CYCB2-2	XP_009384613.1 PREDICTED: G2/mitotic-specific cyclin-2-like [Musa acuminata subsp. malaccensis]	-	-	-	-	-	GO:0016538//cyclin-dependent protein serine/threonine kinase regulator activity	GO:0044772//mitotic cell cycle phase transition	-	protein_coding	0	0
BX_AAAchr11_3g02710	1	ERD3	URD78634.1 hypothetical protein MUK42_05609 [Musa troglodytarum]	-	-	-	-	-	GO:0005515//protein binding;GO:0008168//methyltransferase activity	-	-	protein_coding	0	0
BX_AAAchr11_3g02717	1	BX_AAAchr11_3g02717	URD79340.1 hypothetical protein MUK42_05642 [Musa troglodytarum]	-	-	-	-	-	-	-	-	protein_coding	0	0
BX_AAAchr05_3g00658	1	Os02g0733300	CAG1837630.1 unnamed protein product [Musa acuminata subsp. malaccensis]	Metabolism;Metabolism	Global and overview maps;Carbohydrate metabolism	ko01100//Metabolic pathways;ko00500//Starch and sucrose metabolism	K01179;K01179	-	GO:0004553//hydrolase activity, hydrolyzing O-glycosyl compounds	GO:0005975//carbohydrate metabolic process	-	protein_coding	4.94065645841247e-324	2.8952246846297e-321
BX_AAAchr09_3g03452	1	XTH9	XP_009419605.1 PREDICTED: xyloglucan endotransglucosylase/hydrolase protein 9 [Musa acuminata subsp. malaccensis]	-	-	-	-	GO:0005618//cell wall;GO:0048046//apoplast	GO:0004553//hydrolase activity, hydrolyzing O-glycosyl compounds;GO:0016762//xyloglucan:xyloglucosyl transferase activity	GO:0005975//carbohydrate metabolic process;GO:0010411//xyloglucan metabolic process;GO:0042546//cell wall biogenesis;GO:0044042//glucan metabolic process	-	protein_coding	4.74303020007597e-322	2.76281509154425e-319
BX_AAAchr08_2g01080	1	Togaram1	XP_009411679.1 PREDICTED: protein FAM179A-like [Musa acuminata subsp. malaccensis]	-	-	-	-	-	-	-	-	protein_coding	3.04003532542577e-319	1.76124857394127e-316
BX_AAAchr11_3g02351	1	CYCB2-2	THU56718.1 hypothetical protein C4D60_Mb11t20160 [Musa balbisiana]	-	-	-	-	-	GO:0004185//serine-type carboxypeptidase activity	GO:0006508//proteolysis	-	protein_coding	3.50907061751741e-317	2.02205477860269e-314
BX_AAAchr03_1g00495	1	CDKB2-1	XP_009390657.1 PREDICTED: cyclin-dependent kinase B2-1-like [Musa acuminata subsp. malaccensis]	-	-	-	-	-	GO:0004672//protein kinase activity;GO:0005524//ATP binding	GO:0006468//protein phosphorylation	-	protein_coding	3.41388333731086e-316	1.95668457805502e-313
BX_AAAchr09_3g00394	1	ROPGEF5	XP_009416217.1 PREDICTED: rop guanine nucleotide exchange factor 7-like isoform X2 [Musa acuminata subsp. malaccensis]	-	-	-	-	-	GO:0005085//guanyl-nucleotide exchange factor activity	-	-	protein_coding	3.99338378349371e-314	2.26460779849107e-311
BX_AAAchr06_2g00112	1	CDKB1-1	XP_009383275.1 PREDICTED: cyclin-dependent kinase B1-1 [Musa acuminata subsp. malaccensis]	-	-	-	-	-	GO:0004672//protein kinase activity;GO:0005524//ATP binding	GO:0006468//protein phosphorylation	-	protein_coding	2.17437332296786e-313	1.22657543555629e-310
BX_AAAchr11_3g00714	1	dnaJ	URD80555.1 chaperone protein, partial [Musa troglodytarum]	-	-	-	-	-	GO:0005524//ATP binding;GO:0031072//heat shock protein binding;GO:0051082//unfolded protein binding	GO:0006457//protein folding;GO:0009408//response to heat	-	protein_coding	2.50008745980558e-313	1.40292865938199e-310
BX_AAAchr09_2g00991	1	BX_AAAchr09_2g00991	CAG1834670.1 unnamed protein product [Musa acuminata subsp. malaccensis]	-	-	-	-	-	-	-	-	protein_coding	2.93002584493549e-311	0
BX_AAAchr04_3g02618	1	Os03g0219700	XP_009406889.1 PREDICTED: DEAD-box ATP-dependent RNA helicase 47B [Musa acuminata subsp. malaccensis]	-	-	-	-	-	GO:0003676//nucleic acid binding;GO:0005524//ATP binding	-	-	protein_coding	8.74600046058954e-311	4.85698e-308
BX_AAAchr08_2g02655	1	At2g38370	THU70118.1 hypothetical protein C4D60_Mb08t21680 [Musa balbisiana]	-	-	-	-	-	-	-	-	protein_coding	2.52586e-307	1.39547e-304
BX_AAAchr09_2g00418	1	KIN5A	XP_009416255.1 PREDICTED: kinesin-like protein KIN-5A [Musa acuminata subsp. malaccensis]	-	-	-	-	-	GO:0003777//microtubule motor activity;GO:0005524//ATP binding;GO:0008017//microtubule binding	GO:0007018//microtubule-based movement	-	protein_coding	3.08649e-306	1.69646e-303
BX_AAAchr05_1g00231	1	LBD4	RZS11689.1 hypothetical protein BHM03_00043052 [Ensete ventricosum]	-	-	-	-	-	-	-	LBD	protein_coding	1.13309e-303	6.1647e-301
BX_AAAchr03_3g03513	1	NAT2	XP_009394193.1 PREDICTED: nucleobase-ascorbate transporter 2-like [Musa acuminata subsp. malaccensis]	-	-	-	-	GO:0016020//membrane	GO:0022857//transmembrane transporter activity	GO:0055085//transmembrane transport	-	protein_coding	3.34091e-303	1.80848e-300
BX_AAAchr09_3g00173	1	KIN12B	XP_009415942.1 PREDICTED: kinesin-like protein KIN-12A [Musa acuminata subsp. malaccensis]	-	-	-	-	-	GO:0003777//microtubule motor activity;GO:0005524//ATP binding;GO:0008017//microtubule binding	GO:0007018//microtubule-based movement	-	protein_coding	2.77969e-302	1.49712e-299
BX_AAAchr09_2g01689	1	KIN14A	CAG1835344.1 unnamed protein product [Musa acuminata subsp. malaccensis]	-	-	-	-	-	GO:0003777//microtubule motor activity;GO:0005515//protein binding;GO:0005524//ATP binding;GO:0008017//microtubule binding	GO:0007018//microtubule-based movement	-	protein_coding	1.37075e-300	7.34587e-298
BX_AAAchr06_1g01522	1	BX_AAAchr06_1g01522	XP_009404273.1 PREDICTED: uncharacterized protein LOC103987643 isoform X2 [Musa acuminata subsp. malaccensis]	-	-	-	-	-	-	-	-	protein_coding	2.62954e-299	1.40216e-296
BX_AAAchr09_3g01035	1	BX_AAAchr09_3g01035	CAG1834670.1 unnamed protein product [Musa acuminata subsp. malaccensis]	-	-	-	-	-	-	-	-	protein_coding	2.37839e-298	1.26196e-295
BX_AAAchr08_1g01370	1	PHR1	XP_009411395.1 PREDICTED: helicase swr-1 isoform X1 [Musa acuminata subsp. malaccensis]	-	-	-	-	-	GO:0003677//DNA binding	GO:0007142//male meiosis II	G2-like	protein_coding	7.32837e-298	3.86924e-295
BX_AAAchr03_1g02418	1	BX_AAAchr03_1g02418	XP_009393843.1 PREDICTED: lysine-rich arabinogalactan protein 18-like [Musa acuminata subsp. malaccensis]	-	-	-	-	GO:0005886//plasma membrane	-	-	-	protein_coding	3.4861e-296	1.83157e-293
BX_AAAchr01_3g01487	1	BX_AAAchr01_3g01487	XP_018673498.1 PREDICTED: uncharacterized protein LOC108951185 [Musa acuminata subsp. malaccensis]	-	-	-	-	-	-	-	-	protein_coding	1.96844e-289	1.02916e-286
BX_AAAchr05_3g00234	1	LBD4	RZS11689.1 hypothetical protein BHM03_00043052 [Ensete ventricosum]	-	-	-	-	-	-	-	LBD	protein_coding	1.22163e-287	6.32534e-285
BX_AAAchr10_1g03135	1	BX_AAAchr10_1g03135	XP_009379917.1 PREDICTED: uncharacterized protein LOC103968426 isoform X3 [Musa acuminata subsp. malaccensis]	-	-	-	-	-	-	-	-	protein_coding	1.23707e-287	6.37447e-285
BX_AAAchr02_3g00702	1	BX_AAAchr02_3g00702	XP_009386608.1 PREDICTED: uncharacterized protein LOC103973692 [Musa acuminata subsp. malaccensis]	-	-	-	-	-	-	-	-	protein_coding	5.57046e-287	2.85666e-284
BX_AAAchr04_2g01104	1	HMGCL	URD95523.1 Hydroxymethylglutaryl-CoA lyase, mitochondrial [Musa troglodytarum]	Metabolism;Metabolism;Cellular Processes;Metabolism;Metabolism	Global and overview maps;Global and overview maps;Transport and catabolism;Amino acid metabolism;Carbohydrate metabolism	ko01100//Metabolic pathways;ko01110//Biosynthesis of secondary metabolites;ko04146//Peroxisome;ko00280//Valine, leucine and isoleucine degradation;ko00650//Butanoate metabolism	K01640;K01640;K01640;K01640;K01640	-	GO:0003824//catalytic activity;GO:0004497//monooxygenase activity;GO:0005506//iron ion binding;GO:0016705//oxidoreductase activity, acting on paired donors, with incorporation or reduction of molecular oxygen;GO:0016833//oxo-acid-lyase activity;GO:0020037//heme binding	-	-	protein_coding	2.24774e-282	1.1472e-279
BX_AAAchr04_1g04573	1	PDCB3	XP_009397256.1 PREDICTED: PLASMODESMATA CALLOSE-BINDING PROTEIN 3-like [Musa acuminata subsp. malaccensis]	-	-	-	-	-	-	-	-	protein_coding	1.61649e-281	8.21117e-279
BX_AAAchr08_2g03160	1	BX_AAAchr08_2g03160	XP_009415400.1 PREDICTED: uncharacterized protein LOC103996247 [Musa acuminata subsp. malaccensis]	-	-	-	-	-	-	-	-	protein_coding	8.38813e-281	4.22084e-278
BX_AAAchr10_1g00184	1	IMK2	XP_009386989.1 PREDICTED: probably inactive leucine-rich repeat receptor-like protein kinase IMK2 [Musa acuminata subsp. malaccensis]	-	-	-	-	-	GO:0004672//protein kinase activity;GO:0005524//ATP binding	GO:0006468//protein phosphorylation	-	protein_coding	4.07829e-279	2.04258e-276
BX_AAAchr08_3g01364	1	JASON	XP_009411395.1 PREDICTED: helicase swr-1 isoform X1 [Musa acuminata subsp. malaccensis]	-	-	-	-	-	-	GO:0007142//male meiosis II	-	protein_coding	1.05779e-278	5.27319e-276
BX_AAAchr06_2g03701	1	GGAT2	THU51369.1 hypothetical protein C4D60_Mb06t30310 [Musa balbisiana]	-	-	-	-	-	GO:0003723//RNA binding;GO:0003824//catalytic activity;GO:0005515//protein binding;GO:0030170//pyridoxal phosphate binding	GO:0009058//biosynthetic process;GO:0009451//RNA modification	-	protein_coding	4.78259e-277	2.37314e-274
BX_AAAchr11_1g00670	1	TAN1	XP_009382603.1 PREDICTED: microtubule-binding protein TANGLED1 [Musa acuminata subsp. malaccensis]	-	-	-	-	-	GO:0008017//microtubule binding	GO:2000694//regulation of phragmoplast microtubule organization	-	protein_coding	9.44489e-277	4.66499e-274
BX_AAAchr11_3g02452	1	ERD3	URD78634.1 hypothetical protein MUK42_05609 [Musa troglodytarum]	-	-	-	-	-	GO:0005515//protein binding;GO:0008168//methyltransferase activity	-	-	protein_coding	1.29102e-274	6.34731e-272
BX_AAAchr05_3g02594	1	BX_AAAchr05_3g02594	XP_009401870.1 PREDICTED: uncharacterized protein LOC103985772 [Musa acuminata subsp. malaccensis]	-	-	-	-	-	-	-	-	protein_coding	2.70752e-271	1.30717e-268
BX_AAAchr03_2g01529	1	BX_AAAchr03_2g01529	XP_018678468.1 PREDICTED: uncharacterized protein LOC103978189 isoform X2 [Musa acuminata subsp. malaccensis]	-	-	-	-	-	-	-	-	protein_coding	6.60093e-270	3.17259e-267
BX_AAAchr10_3g01605	1	BX_AAAchr10_3g01605	XP_009420187.1 PREDICTED: uncharacterized protein LOC103999986 [Musa acuminata subsp. malaccensis]	-	-	-	-	-	-	-	-	protein_coding	1.07472e-268	5.14233e-266
BX_AAAchr08_2g01361	1	JASON	XP_009411395.1 PREDICTED: helicase swr-1 isoform X1 [Musa acuminata subsp. malaccensis]	-	-	-	-	-	-	GO:0007142//male meiosis II	-	protein_coding	1.19461e-268	5.69058e-266
BX_AAAchr10_1g01973	1	BX_AAAchr10_1g01973	XP_009420187.1 PREDICTED: uncharacterized protein LOC103999986 [Musa acuminata subsp. malaccensis]	-	-	-	-	-	-	-	-	protein_coding	4.68814e-264	2.21355e-261
BX_AAAchr02_1g00695	1	BX_AAAchr02_1g00695	XP_009382599.1 PREDICTED: uncharacterized protein LOC103970519 [Musa acuminata subsp. malaccensis]	-	-	-	-	-	-	-	-	protein_coding	2.07728e-262	9.76502e-260
BX_AAAchr08_1g00855	1	MSH4	XP_009411922.1 PREDICTED: DNA mismatch repair protein MSH4 isoform X1 [Musa acuminata subsp. malaccensis]	-	-	-	-	-	GO:0005524//ATP binding;GO:0016409//palmitoyltransferase activity;GO:0030983//mismatched DNA binding	GO:0006298//mismatch repair	-	protein_coding	4.33278e-261	2.01908e-258
BX_AAAchr10_1g02342	1	KIN12F	XP_009420712.1 PREDICTED: kinesin-like protein KIN-12F [Musa acuminata subsp. malaccensis]	-	-	-	-	-	GO:0003777//microtubule motor activity;GO:0005524//ATP binding;GO:0008017//microtubule binding	GO:0007018//microtubule-based movement	-	protein_coding	1.533e-259	7.08219e-257
BX_AAAchr03_1g00726	1	SCE1	URD92290.1 tRNA synthetases class II (D, K and N) [Musa troglodytarum]	-	-	-	-	GO:0005634//nucleus	GO:0003677//DNA binding	-	SBP	protein_coding	2.06482e-258	9.49819e-256
BX_AAAchr10_2g01051	1	BX_AAAchr10_2g01051	XP_009420187.1 PREDICTED: uncharacterized protein LOC103999986 [Musa acuminata subsp. malaccensis]	-	-	-	-	-	-	-	-	protein_coding	2.57161e-257	1.17788e-254
BX_AAAchr02_1g01587	1	PIP2-6	XP_009389186.1 PREDICTED: probable aquaporin PIP2-6 [Musa acuminata subsp. malaccensis]	-	-	-	-	GO:0016020//membrane	GO:0015267//channel activity	GO:0055085//transmembrane transport	-	protein_coding	7.9486e-257	3.62524e-254
BX_AAAchr10_3g02763	1	BX_AAAchr10_3g02763	XP_009379917.1 PREDICTED: uncharacterized protein LOC103968426 isoform X3 [Musa acuminata subsp. malaccensis]	-	-	-	-	-	-	-	-	protein_coding	8.96753e-257	4.07263e-254
BX_AAAchr01_3g01398	1	KIN7A	XP_009407329.1 PREDICTED: kinesin-like protein KIN-7A [Musa acuminata subsp. malaccensis]	-	-	-	-	-	GO:0003777//microtubule motor activity;GO:0005524//ATP binding;GO:0008017//microtubule binding;GO:0030247//polysaccharide binding	GO:0007018//microtubule-based movement	-	protein_coding	4.50109e-256	2.03556e-253
BX_AAAchr01_2g01120	1	TUBB2	XP_009398811.1 PREDICTED: tubulin beta-2 chain-like [Musa acuminata subsp. malaccensis]	Cellular Processes	Transport and catabolism	ko04145//Phagosome	K07375	GO:0005874//microtubule	GO:0003924//GTPase activity;GO:0005200//structural constituent of cytoskeleton;GO:0005525//GTP binding	GO:0007017//microtubule-based process	-	protein_coding	1.55189e-253	6.98874e-251
BX_AAAchr10_3g02588	1	MYB3R4	XP_009421204.1 PREDICTED: myb-related protein 3R-1-like isoform X1 [Musa acuminata subsp. malaccensis]	-	-	-	-	-	-	-	MYB	protein_coding	3.64483e-253	1.63453e-250
BX_AAAchr05_2g01528	1	ERD3	URD78632.1 hypothetical protein MUK42_05609 [Musa troglodytarum]	-	-	-	-	-	GO:0005515//protein binding;GO:0008168//methyltransferase activity;GO:0010997//anaphase-promoting complex binding;GO:0097027//ubiquitin-protein transferase activator activity	GO:1904668//positive regulation of ubiquitin protein ligase activity	-	protein_coding	7.61037e-249	3.39866e-246
BX_AAAchr04_2g03969	1	Os07g0195400	URD95342.1 Phosphoglucomutase/phosphomannomutase, C-terminal domain [Musa troglodytarum]	-	-	-	-	-	GO:0004610//phosphoacetylglucosamine mutase activity;GO:0016868//intramolecular transferase activity, phosphotransferases	GO:0005975//carbohydrate metabolic process;GO:0071704//organic substance metabolic process	-	protein_coding	1.46559e-247	6.49098e-245
BX_AAAchr03_1g00308	1	XTH28	URD91696.1 Hydroxyproline-rich glycoprotein family protein [Musa troglodytarum]	-	-	-	-	GO:0005618//cell wall;GO:0048046//apoplast	GO:0004553//hydrolase activity, hydrolyzing O-glycosyl compounds;GO:0016762//xyloglucan:xyloglucosyl transferase activity	GO:0005975//carbohydrate metabolic process;GO:0044042//glucan metabolic process	-	protein_coding	1.64877e-247	7.27222e-245
BX_AAAchr08_2g01110	1	KIN14F	THU69008.1 hypothetical protein C4D60_Mb08t09820 [Musa balbisiana]	-	-	-	-	-	GO:0003777//microtubule motor activity;GO:0005515//protein binding;GO:0005524//ATP binding;GO:0008017//microtubule binding	GO:0007018//microtubule-based movement	-	protein_coding	2.48763e-247	1.09272e-244
BX_AAAchr09_2g00173	1	KIN12B	XP_009415942.1 PREDICTED: kinesin-like protein KIN-12A [Musa acuminata subsp. malaccensis]	-	-	-	-	-	GO:0003777//microtubule motor activity;GO:0005524//ATP binding;GO:0008017//microtubule binding	GO:0007018//microtubule-based movement	-	protein_coding	1.37533e-246	6.01663e-244
BX_AAAchr06_3g02895	1	PRX74	XP_009405647.1 PREDICTED: peroxidase 1 [Musa acuminata subsp. malaccensis]	Metabolism;Metabolism;Metabolism	Global and overview maps;Global and overview maps;Biosynthesis of other secondary metabolites	ko01100//Metabolic pathways;ko01110//Biosynthesis of secondary metabolites;ko00940//Phenylpropanoid biosynthesis	K00430;K00430;K00430	-	GO:0004601//peroxidase activity;GO:0020037//heme binding	GO:0006979//response to oxidative stress;GO:0042744//hydrogen peroxide catabolic process	-	protein_coding	1.99236e-246	8.64541e-244
BX_AAAchr06_2g03384	1	GLR2.7	XP_009406221.1 PREDICTED: glutamate receptor 2.7-like isoform X1 [Musa acuminata subsp. malaccensis]	-	-	-	-	GO:0016020//membrane	GO:0003924//GTPase activity;GO:0005525//GTP binding;GO:0015276//ligand-gated ion channel activity	-	-	protein_coding	2.12963e-246	9.2038e-244
BX_AAAchr04_1g01134	1	HMGCL	URD95523.1 Hydroxymethylglutaryl-CoA lyase, mitochondrial [Musa troglodytarum]	Metabolism;Metabolism;Cellular Processes;Metabolism;Metabolism	Global and overview maps;Global and overview maps;Transport and catabolism;Amino acid metabolism;Carbohydrate metabolism	ko01100//Metabolic pathways;ko01110//Biosynthesis of secondary metabolites;ko04146//Peroxisome;ko00280//Valine, leucine and isoleucine degradation;ko00650//Butanoate metabolism	K01640;K01640;K01640;K01640;K01640	-	GO:0003824//catalytic activity;GO:0004497//monooxygenase activity;GO:0005506//iron ion binding;GO:0016705//oxidoreductase activity, acting on paired donors, with incorporation or reduction of molecular oxygen;GO:0016833//oxo-acid-lyase activity;GO:0020037//heme binding	-	-	protein_coding	1.11515e-245	4.80006e-243
BX_AAAchr11_2g00606	1	Togaram1	XP_009382542.1 PREDICTED: protein FAM179B-like [Musa acuminata subsp. malaccensis]	-	-	-	-	-	-	-	-	protein_coding	3.73218e-243	1.60006e-240
BX_AAAchr04_2g02444	1	BX_AAAchr04_2g02444	XP_009398508.1 PREDICTED: uncharacterized protein LOC103983052 [Musa acuminata subsp. malaccensis]	-	-	-	-	-	-	-	-	protein_coding	1.06522e-241	4.54863e-239
BX_AAAchr03_1g02773	1	CSLD5	XP_009393194.1 PREDICTED: cellulose synthase-like protein D5 [Musa acuminata subsp. malaccensis]	Metabolism;Metabolism	Global and overview maps;Carbohydrate metabolism	ko01100//Metabolic pathways;ko00520//Amino sugar and nucleotide sugar metabolism	K00770;K00770	GO:0016020//membrane	GO:0016760//cellulose synthase (UDP-forming) activity	GO:0030244//cellulose biosynthetic process	-	protein_coding	4.31625e-240	1.83578e-237
BX_AAAchr01_3g01486	1	KN	THU64456.1 hypothetical protein C4D60_Mb01t26650 [Musa balbisiana]	Genetic Information Processing	Folding, sorting and degradation	ko04130//SNARE interactions in vesicular transport	K08486	GO:0016020//membrane	-	GO:0016192//vesicle-mediated transport	-	protein_coding	4.6906e-240	1.98711e-237
BX_AAAchr05_3g02588	1	CYCB2-2	CAG1839169.1 unnamed protein product [Musa acuminata subsp. malaccensis]	-	-	-	-	-	GO:0016538//cyclin-dependent protein serine/threonine kinase regulator activity	GO:0044772//mitotic cell cycle phase transition	-	protein_coding	7.23364e-239	3.05237e-236
BX_AAAchr04_1g02593	1	BX_AAAchr04_1g02593	THU73396.1 hypothetical protein C4D60_Mb04t22400 [Musa balbisiana]	-	-	-	-	-	-	-	-	protein_coding	8.97598e-239	3.77273e-236
BX_AAAchr04_1g00312	1	NAT2	THU71551.1 hypothetical protein C4D60_Mb04t02620 [Musa balbisiana]	-	-	-	-	GO:0016020//membrane	GO:0022857//transmembrane transporter activity	GO:0055085//transmembrane transport	-	protein_coding	1.35394e-236	5.62463e-234
BX_AAAchr04_2g03167	1	KNAT3	THU73883.1 hypothetical protein C4D60_Mb04t27530 [Musa balbisiana]	-	-	-	-	GO:0005634//nucleus	GO:0003677//DNA binding	GO:0006355//regulation of transcription, DNA-templated	TALE	protein_coding	1.59916e-236	6.61766e-234
BX_AAAchr04_2g03068	1	EDE1	XP_009398766.1 PREDICTED: protein ENDOSPERM DEFECTIVE 1-like [Musa acuminata subsp. malaccensis]	-	-	-	-	-	-	-	-	protein_coding	1.03587e-235	4.2538e-233
BX_AAAchr08_2g01540	1	BX_AAAchr08_2g01540	RRT35239.1 hypothetical protein B296_00059073, partial [Ensete ventricosum]	-	-	-	-	-	-	-	-	protein_coding	1.44436e-234	5.86387e-232
BX_AAAchr02_1g02887	1	BX_AAAchr02_1g02887	XP_009390228.2 PREDICTED: uncharacterized protein LOC103976665 [Musa acuminata subsp. malaccensis]	-	-	-	-	-	-	-	-	protein_coding	1.57287e-234	6.36153e-232
BX_AAAchr11_1g00271	1	BX_AAAchr11_1g00271	XP_009382207.1 PREDICTED: protein bfr2-like [Musa acuminata subsp. malaccensis]	-	-	-	-	-	-	GO:0007142//male meiosis II	-	protein_coding	5.87707e-233	2.36806e-230
BX_AAAchr08_3g01096	1	Togaram1	XP_009411679.1 PREDICTED: protein FAM179A-like [Musa acuminata subsp. malaccensis]	-	-	-	-	-	-	-	-	protein_coding	2.46161e-232	9.88146e-230
BX_AAAchr01_3g00763	1	TUBB2	XP_009398811.1 PREDICTED: tubulin beta-2 chain-like [Musa acuminata subsp. malaccensis]	Cellular Processes	Transport and catabolism	ko04145//Phagosome	K07375	GO:0005874//microtubule	GO:0003924//GTPase activity;GO:0005200//structural constituent of cytoskeleton;GO:0005525//GTP binding	GO:0007017//microtubule-based process	-	protein_coding	3.86862e-229	1.54141e-226
BX_AAAchr08_1g02554	1	At5g56590	XP_009414127.1 PREDICTED: glucan endo-1,3-beta-glucosidase 10 [Musa acuminata subsp. malaccensis]	-	-	-	-	-	GO:0004553//hydrolase activity, hydrolyzing O-glycosyl compounds	GO:0005975//carbohydrate metabolic process	-	protein_coding	6.61787e-229	2.62705e-226
BX_AAAchr01_3g00211	1	OSCA1	XP_009404922.1 PREDICTED: calcium permeable stress-gated cation channel 1-like [Musa acuminata subsp. malaccensis]	-	-	-	-	GO:0016020//membrane	GO:0005227//calcium activated cation channel activity	-	-	protein_coding	1.32238e-226	5.21078e-224
BX_AAAchr10_3g02890	1	BX_AAAchr10_3g02890	XP_009380040.1 PREDICTED: uncharacterized protein LOC103968518 [Musa acuminata subsp. malaccensis]	-	-	-	-	-	-	-	-	protein_coding	2.00725e-226	7.88047e-224
BX_AAAchr09_2g00814	1	CML5	URE33040.1 hypothetical protein MUK42_06858 [Musa troglodytarum]	-	-	-	-	-	GO:0005509//calcium ion binding	-	-	protein_coding	2.9645e-225	1.15962e-222
BX_AAAchr05_3g01333	1	EB1C	XP_009400287.1 PREDICTED: microtubule-associated protein RP/EB family member 1C-like [Musa acuminata subsp. malaccensis]	-	-	-	-	-	GO:0005515//protein binding;GO:0008017//microtubule binding	-	-	protein_coding	1.70995e-221	6.66445e-219
BX_AAAchr10_2g01771	1	EXO	XP_009380864.1 PREDICTED: protein EXORDIUM-like [Musa acuminata subsp. malaccensis]	-	-	-	-	-	-	-	-	protein_coding	2.17389e-221	8.44194e-219
BX_AAAchr08_2g00847	1	MSH4	XP_009411922.1 PREDICTED: DNA mismatch repair protein MSH4 isoform X1 [Musa acuminata subsp. malaccensis]	-	-	-	-	-	GO:0005524//ATP binding;GO:0016409//palmitoyltransferase activity;GO:0030983//mismatched DNA binding	GO:0006298//mismatch repair	-	protein_coding	6.50284e-221	2.51615e-218
BX_AAAchr07_1g03097	1	OLE9	THU59434.1 hypothetical protein C4D60_Mb07t02110 [Musa balbisiana]	-	-	-	-	-	-	-	-	protein_coding	7.69525e-219	2.96683e-216
BX_AAAchr11_3g00583	1	Togaram1	XP_009382542.1 PREDICTED: protein FAM179B-like [Musa acuminata subsp. malaccensis]	-	-	-	-	-	-	-	-	protein_coding	2.45838e-218	9.44406e-216
BX_AAAchr01_1g01834	1	BX_AAAchr01_1g01834	XP_018673498.1 PREDICTED: uncharacterized protein LOC108951185 [Musa acuminata subsp. malaccensis]	-	-	-	-	-	-	-	-	protein_coding	4.02554e-216	1.54092e-213
BX_AAAchr04_1g01555	1	BX_AAAchr04_1g01555	XP_009396387.1 PREDICTED: uncharacterized protein LOC103981391 isoform X1 [Musa acuminata subsp. malaccensis]	-	-	-	-	-	-	-	-	protein_coding	1.62764e-214	6.2082e-212
BX_AAAchr01_1g00591	1	CSC1	XP_009404922.1 PREDICTED: calcium permeable stress-gated cation channel 1-like [Musa acuminata subsp. malaccensis]	-	-	-	-	GO:0016020//membrane	GO:0005227//calcium activated cation channel activity	-	-	protein_coding	6.02528e-214	2.29003e-211
BX_AAAchr04_2g02834	1	KIN14E	XP_009389309.1 PREDICTED: kinesin-like protein KIFC3 isoform X1 [Musa acuminata subsp. malaccensis]	-	-	-	-	-	GO:0003777//microtubule motor activity;GO:0005524//ATP binding;GO:0008017//microtubule binding	GO:0007018//microtubule-based movement	-	protein_coding	8.8913e-214	3.36738e-211
BX_AAAchr08_1g02420	1	At2g38370	XP_009414265.1 PREDICTED: WEB family protein At2g38370-like [Musa acuminata subsp. malaccensis]	-	-	-	-	-	-	-	-	protein_coding	1.00461e-213	3.79134e-211
BX_AAAchr04_2g00808	1	BACOVA_02659	XP_009395659.1 PREDICTED: uncharacterized protein LOC103980862 [Musa acuminata subsp. malaccensis]	Metabolism;Metabolism;Metabolism;Metabolism;Metabolism	Global and overview maps;Global and overview maps;Carbohydrate metabolism;Biosynthesis of other secondary metabolites;Metabolism of other amino acids	ko01100//Metabolic pathways;ko01110//Biosynthesis of secondary metabolites;ko00500//Starch and sucrose metabolism;ko00999//Biosynthesis of various plant secondary metabolites;ko00460//Cyanoamino acid metabolism	K05349;K05349;K05349;K05349;K05349	-	GO:0004553//hydrolase activity, hydrolyzing O-glycosyl compounds	GO:0005975//carbohydrate metabolic process	-	protein_coding	6.05103e-211	2.26766e-208
BX_AAAchr04_3g03445	1	EDE1	XP_009398766.1 PREDICTED: protein ENDOSPERM DEFECTIVE 1-like [Musa acuminata subsp. malaccensis]	-	-	-	-	-	-	-	-	protein_coding	1.1088e-210	4.1408e-208
BX_AAAchr11_1g01023	1	MAP70.2	XP_009382991.1 PREDICTED: microtubule-associated protein 70-1 [Musa acuminata subsp. malaccensis]	-	-	-	-	-	GO:0004553//hydrolase activity, hydrolyzing O-glycosyl compounds;GO:0008017//microtubule binding	GO:0005975//carbohydrate metabolic process;GO:0007010//cytoskeleton organization	-	protein_coding	3.81673e-210	1.42041e-207
BX_AAAchr11_3g02445	1	BX_AAAchr11_3g02445	URD79340.1 hypothetical protein MUK42_05642 [Musa troglodytarum]	-	-	-	-	-	-	-	-	protein_coding	1.70664e-209	6.32932e-207
BX_AAAchr04_3g03547	1	KNAT3	THU73883.1 hypothetical protein C4D60_Mb04t27530 [Musa balbisiana]	-	-	-	-	GO:0005634//nucleus	GO:0003677//DNA binding	GO:0006355//regulation of transcription, DNA-templated	TALE	protein_coding	7.25534e-209	2.67226e-206
BX_AAAchr07_2g00114	1	VPS2.2	XP_011658526.1 vacuolar protein sorting-associated protein 2 homolog 2 [Cucumis sativus]	Cellular Processes	Transport and catabolism	ko04144//Endocytosis	K12191	-	-	GO:0007034//vacuolar transport	LSD	protein_coding	1.55593e-207	5.7111e-205
BX_AAAchr11_2g00659	1	TAN1	XP_009382603.1 PREDICTED: microtubule-binding protein TANGLED1 [Musa acuminata subsp. malaccensis]	-	-	-	-	-	GO:0008017//microtubule binding	GO:2000694//regulation of phragmoplast microtubule organization	-	protein_coding	1.69826e-207	6.21228e-205
BX_AAAchr01_2g00573	1	OSCA1	XP_009404922.1 PREDICTED: calcium permeable stress-gated cation channel 1-like [Musa acuminata subsp. malaccensis]	-	-	-	-	GO:0016020//membrane	GO:0005227//calcium activated cation channel activity	-	-	protein_coding	5.63697e-206	2.04804e-203
BX_AAAchr07_3g00119	1	Os07g0143700	THU61841.1 hypothetical protein C4D60_Mb07t27510 [Musa balbisiana]	-	-	-	-	-	GO:0003676//nucleic acid binding;GO:0005524//ATP binding	GO:0007034//vacuolar transport	LSD	protein_coding	1.06775e-204	3.85324e-202
BX_AAAchr04_1g03069	1	EDE1	XP_009398766.1 PREDICTED: protein ENDOSPERM DEFECTIVE 1-like [Musa acuminata subsp. malaccensis]	-	-	-	-	-	-	-	-	protein_coding	8.72883e-204	3.12895e-201
BX_AAAchr04_1g00129	1	At4g10955	THU71417.1 hypothetical protein C4D60_Mb04t01160 [Musa balbisiana]	-	-	-	-	-	-	-	-	protein_coding	1.9806e-202	7.07602e-200
BX_AAAchr02_1g01245	1	PATL3	XP_009389513.1 PREDICTED: patellin-3-like isoform X2 [Musa acuminata subsp. malaccensis]	-	-	-	-	-	GO:0008289//lipid binding	-	-	protein_coding	3.62943e-200	1.29237e-197
BX_AAAchr09_1g00018	1	CML28	URE33040.1 hypothetical protein MUK42_06858 [Musa troglodytarum]	-	-	-	-	-	GO:0005509//calcium ion binding	-	-	protein_coding	7.66462e-199	2.72018e-196
BX_AAAchr01_1g00319	1	TLP1	URD72917.1 thaumatin-like protein [Musa troglodytarum]	-	-	-	-	-	-	-	-	protein_coding	4.54483e-198	1.60764e-195
BX_AAAchr06_2g02903	1	PRX74	XP_009405647.1 PREDICTED: peroxidase 1 [Musa acuminata subsp. malaccensis]	Metabolism;Metabolism;Metabolism	Global and overview maps;Global and overview maps;Biosynthesis of other secondary metabolites	ko01100//Metabolic pathways;ko01110//Biosynthesis of secondary metabolites;ko00940//Phenylpropanoid biosynthesis	K00430;K00430;K00430	-	GO:0004601//peroxidase activity;GO:0020037//heme binding	GO:0006979//response to oxidative stress;GO:0042744//hydrogen peroxide catabolic process	-	protein_coding	1.0256e-197	3.61593e-195
BX_AAAchr10_3g01959	1	KIN12F	XP_009420712.1 PREDICTED: kinesin-like protein KIN-12F [Musa acuminata subsp. malaccensis]	-	-	-	-	-	GO:0003777//microtubule motor activity;GO:0005515//protein binding;GO:0005524//ATP binding;GO:0008017//microtubule binding;GO:0008270//zinc ion binding	GO:0007018//microtubule-based movement	-	protein_coding	1.37591e-197	4.83508e-195
BX_AAAchr03_1g01974	1	UGT73C3	XP_009387373.1 PREDICTED: UDP-glycosyltransferase 73C6-like [Musa acuminata subsp. malaccensis]	-	-	-	-	-	GO:0008194//UDP-glycosyltransferase activity	-	-	protein_coding	6.47305e-196	2.26726e-193
BX_AAAchr04_2g02934	1	BX_AAAchr04_2g02934	XP_009386691.1 PREDICTED: non-classical arabinogalactan protein 30-like [Musa acuminata subsp. malaccensis]	-	-	-	-	-	-	-	-	protein_coding	4.34126e-194	1.5107e-191
BX_AAAchr11_1g00611	1	Togaram1	XP_009382542.1 PREDICTED: protein FAM179B-like [Musa acuminata subsp. malaccensis]	-	-	-	-	-	-	-	-	protein_coding	8.00074e-193	2.77514e-190
BX_AAAchr05_2g01673	1	CYCB2-2	CAG1839169.1 unnamed protein product [Musa acuminata subsp. malaccensis]	-	-	-	-	-	GO:0016538//cyclin-dependent protein serine/threonine kinase regulator activity	GO:0044772//mitotic cell cycle phase transition	-	protein_coding	1.67766e-192	5.80036e-190
BX_AAAchr04_3g01085	1	LECRKS7	RRT79630.1 hypothetical protein B296_00018825 [Ensete ventricosum]	-	-	-	-	-	GO:0004672//protein kinase activity;GO:0005524//ATP binding;GO:0030246//carbohydrate binding	GO:0006468//protein phosphorylation	-	protein_coding	2.34291e-192	8.07439e-190
BX_AAAchr02_1g02087	1	BX_AAAchr02_1g02087	XP_009388672.1 PREDICTED: uncharacterized protein LOC103975432 isoform X2 [Musa acuminata subsp. malaccensis]	-	-	-	-	-	-	-	-	protein_coding	3.09033e-192	1.06161e-189
BX_AAAchr11_3g00131	1	CYCB2-2	THU54920.1 hypothetical protein C4D60_Mb11t01130 [Musa balbisiana]	-	-	-	-	-	GO:0004672//protein kinase activity;GO:0005524//ATP binding	GO:0006468//protein phosphorylation	-	protein_coding	1.4125e-191	4.83679e-189
BX_AAAchr03_1g00440	1	BX_AAAchr03_1g00440	URD92370.1 Reticulon [Musa troglodytarum]	-	-	-	-	-	-	-	-	protein_coding	4.19466e-190	1.42273e-187
BX_AAAchr05_3g00505	1	CYPRO4	XP_009399587.1 PREDICTED: protein CYPRO4-like [Musa acuminata subsp. malaccensis]	-	-	-	-	-	GO:0005515//protein binding	-	-	protein_coding	1.01579e-189	3.43445e-187
BX_AAAchr11_1g00129	1	PIX13	THU54920.1 hypothetical protein C4D60_Mb11t01130 [Musa balbisiana]	-	-	-	-	-	GO:0004672//protein kinase activity;GO:0005524//ATP binding	GO:0006468//protein phosphorylation	-	protein_coding	1.4051e-189	4.73582e-187
BX_AAAchr11_2g00339	1	FLA8	THU55085.1 hypothetical protein C4D60_Mb11t02840 [Musa balbisiana]	-	-	-	-	-	-	-	-	protein_coding	1.01688e-188	3.41658e-186
BX_AAAchr04_3g00126	1	At4g10955	THU71417.1 hypothetical protein C4D60_Mb04t01160 [Musa balbisiana]	-	-	-	-	-	GO:0005515//protein binding	-	-	protein_coding	2.41365e-188	8.08421e-186
BX_AAAchr11_2g00141	1	CYCB2-2	THU54919.1 hypothetical protein C4D60_Mb11t01120 [Musa balbisiana]	-	-	-	-	-	GO:0016538//cyclin-dependent protein serine/threonine kinase regulator activity	GO:0044772//mitotic cell cycle phase transition	-	protein_coding	2.80682e-188	9.37181e-186
BX_AAAchr06_1g03011	1	KIN12G	XP_009405795.1 PREDICTED: kinesin-like protein KIN-12G isoform X1 [Musa acuminata subsp. malaccensis]	-	-	-	-	-	GO:0003777//microtubule motor activity;GO:0005524//ATP binding;GO:0008017//microtubule binding	GO:0007018//microtubule-based movement	-	protein_coding	2.54959e-186	8.46022e-184
BX_AAAchr04_1g04034	1	Os07g0195400	URD95342.1 Phosphoglucomutase/phosphomannomutase, C-terminal domain [Musa troglodytarum]	-	-	-	-	-	GO:0004610//phosphoacetylglucosamine mutase activity;GO:0016868//intramolecular transferase activity, phosphotransferases	GO:0005975//carbohydrate metabolic process;GO:0071704//organic substance metabolic process	-	protein_coding	6.75078e-186	2.2263e-183
BX_AAAchr06_3g01601	1	BX_AAAchr06_3g01601	XP_009404273.1 PREDICTED: uncharacterized protein LOC103987643 isoform X2 [Musa acuminata subsp. malaccensis]	-	-	-	-	-	-	-	-	protein_coding	1.40955e-185	4.6342e-183
BX_AAAchr09_3g00837	1	CML5	URE33041.1 hypothetical protein MUK42_06858, partial [Musa troglodytarum]	-	-	-	-	-	GO:0005509//calcium ion binding	-	-	protein_coding	2.72742e-184	8.93961e-182
BX_AAAchr01_1g01755	1	KIN7A	RWW02357.1 hypothetical protein GW17_00034561 [Ensete ventricosum]	-	-	-	-	-	GO:0003777//microtubule motor activity;GO:0005524//ATP binding;GO:0008017//microtubule binding;GO:0030247//polysaccharide binding	GO:0007018//microtubule-based movement	-	protein_coding	3.96262e-184	1.29486e-181
BX_AAAchr02_2g02627	1	BX_AAAchr02_2g02627	RZR75034.1 hypothetical protein BHM03_00048335 [Ensete ventricosum]	-	-	-	-	-	-	-	-	protein_coding	9.68317e-184	3.15454e-181
BX_AAAchr04_3g03477	1	SCL28	URD97890.1 GRAS domain family [Musa troglodytarum]	-	-	-	-	-	-	-	GRAS	protein_coding	2.23409e-183	7.25605e-181
BX_AAAchr03_1g01779	1	PIP1-2	XP_009386206.1 PREDICTED: probable aquaporin PIP1-2 [Musa acuminata subsp. malaccensis]	-	-	-	-	GO:0016020//membrane	GO:0015267//channel activity	GO:0055085//transmembrane transport	-	protein_coding	3.12438e-183	1.01169e-180
BX_AAAchr09_2g03311	1	UBQ4	XP_042434885.1 polyubiquitin-like [Zingiber officinale]	Genetic Information Processing	Folding, sorting and degradation	ko04120//Ubiquitin mediated proteolysis	K08770	-	GO:0005515//protein binding	-	-	protein_coding	9.10261e-182	2.92978e-179
BX_AAAchr08_3g01518	1	BX_AAAchr08_3g01518	URE28622.1 hypothetical protein MUK42_18176 [Musa troglodytarum]	-	-	-	-	-	-	-	-	protein_coding	1.096e-181	3.51704e-179
BX_AAAchr06_2g01454	1	BX_AAAchr06_2g01454	XP_018683042.1 PREDICTED: cell division cycle-associated protein 7-like isoform X4 [Musa acuminata subsp. malaccensis]	-	-	-	-	-	-	GO:0006355//regulation of transcription, DNA-templated	-	protein_coding	4.64097e-181	1.48483e-178
BX_AAAchr04_1g02837	1	KIN14E	XP_009389309.1 PREDICTED: kinesin-like protein KIFC3 isoform X1 [Musa acuminata subsp. malaccensis]	-	-	-	-	-	GO:0003777//microtubule motor activity;GO:0005524//ATP binding;GO:0008017//microtubule binding	GO:0007018//microtubule-based movement	-	protein_coding	6.71489e-181	2.14197e-178
BX_AAAchr02_2g01213	1	PATL3	XP_018677654.1 PREDICTED: patellin-3-like isoform X1 [Musa acuminata subsp. malaccensis]	-	-	-	-	-	GO:0008289//lipid binding	-	-	protein_coding	1.36531e-179	4.34225e-177
BX_AAAchr06_2g00973	1	BX_AAAchr06_2g00973	XP_009403642.1 PREDICTED: E3 ubiquitin-protein ligase RNF168-like [Musa acuminata subsp. malaccensis]	-	-	-	-	-	-	-	-	protein_coding	9.48755e-178	3.00851e-175
BX_AAAchr04_3g04813	1	VPS2.2	KAF3532151.1 hypothetical protein DY000_02037573 [Brassica cretica]	Cellular Processes	Transport and catabolism	ko04144//Endocytosis	K12191	-	-	GO:0007034//vacuolar transport	-	protein_coding	4.84407e-177	1.52702e-174
BX_AAAchr09_1g00915	1	KIN14A	URE23203.1 KISc [Musa troglodytarum]	-	-	-	-	-	GO:0003777//microtubule motor activity;GO:0005515//protein binding;GO:0005524//ATP binding;GO:0008017//microtubule binding	GO:0007018//microtubule-based movement	-	protein_coding	6.39876e-175	2.00532e-172
BX_AAAchr05_1g02035	1	KIN4C	XP_009401321.1 PREDICTED: kinesin-like protein KIN-4C isoform X1 [Musa acuminata subsp. malaccensis]	-	-	-	-	-	GO:0003777//microtubule motor activity;GO:0005524//ATP binding;GO:0008017//microtubule binding	GO:0007018//microtubule-based movement	-	protein_coding	7.03894e-175	2.19951e-172
BX_AAAchr04_2g01533	1	BX_AAAchr04_2g01533	XP_009396387.1 PREDICTED: uncharacterized protein LOC103981391 isoform X1 [Musa acuminata subsp. malaccensis]	-	-	-	-	-	-	-	-	protein_coding	7.07808e-174	2.20532e-171
BX_AAAchr04_3g04363	1	Os07g0195400	THU74555.1 hypothetical protein C4D60_Mb04t34610 [Musa balbisiana]	-	-	-	-	-	GO:0004610//phosphoacetylglucosamine mutase activity;GO:0016868//intramolecular transferase activity, phosphotransferases	GO:0005975//carbohydrate metabolic process;GO:0071704//organic substance metabolic process	-	protein_coding	1.72244e-172	5.33557e-170
BX_AAAchr08_1g02498	1	NET3C	XP_009414182.1 PREDICTED: protein NETWORKED 3C-like [Musa acuminata subsp. malaccensis]	-	-	-	-	-	GO:0003779//actin binding	-	-	protein_coding	1.01201e-171	3.12587e-169
BX_AAAchr05_2g02547	1	Os05g0155601	XP_009402512.1 PREDICTED: importin subunit alpha-1b-like [Musa acuminata subsp. malaccensis]	Genetic Information Processing	Translation	ko03013//Nucleocytoplasmic transport	K15042	GO:0005737//cytoplasm	GO:0005515//protein binding;GO:0061608//nuclear import signal receptor activity	GO:0006606//protein import into nucleus	-	protein_coding	1.01514e-171	3.12652e-169
BX_AAAchr05_1g00388	1	TOP2	XP_009399445.1 PREDICTED: DNA topoisomerase 2-like [Musa acuminata subsp. malaccensis]	-	-	-	-	-	GO:0003677//DNA binding;GO:0003918//DNA topoisomerase type II (ATP-hydrolyzing) activity;GO:0005524//ATP binding	GO:0006259//DNA metabolic process;GO:0006265//DNA topological change	-	protein_coding	7.06636e-171	2.17012e-168
BX_AAAchr04_3g03316	1	TLP1	XP_009393838.1 PREDICTED: thaumatin-like protein 1b [Musa acuminata subsp. malaccensis]	-	-	-	-	-	-	-	-	protein_coding	1.63615e-170	5.01037e-168
BX_AAAchr11_3g00262	1	BX_AAAchr11_3g00262	XP_009382207.1 PREDICTED: protein bfr2-like [Musa acuminata subsp. malaccensis]	-	-	-	-	-	-	GO:0007142//male meiosis II	-	protein_coding	9.69746e-170	2.95276e-167
BX_AAAchr10_3g03323	1	CHUP1	XP_018675039.1 PREDICTED: protein CHUP1, chloroplastic-like [Musa acuminata subsp. malaccensis]	-	-	-	-	-	-	-	-	protein_coding	3.69862e-167	1.11041e-164
BX_AAAchr02_1g02086	1	IQD31	XP_009388673.1 PREDICTED: protein IQ-DOMAIN 31-like [Musa acuminata subsp. malaccensis]	-	-	-	-	-	GO:0005515//protein binding	-	-	protein_coding	4.2641e-167	1.27661e-164
BX_AAAchr10_2g01404	1	KIN12F	XP_009420712.1 PREDICTED: kinesin-like protein KIN-12F [Musa acuminata subsp. malaccensis]	-	-	-	-	-	GO:0003777//microtubule motor activity;GO:0005524//ATP binding;GO:0008017//microtubule binding	GO:0007018//microtubule-based movement	-	protein_coding	3.5374e-165	1.0561e-162
BX_AAAchr07_2g01149	1	NAKR3	XP_009409622.1 PREDICTED: protein SODIUM POTASSIUM ROOT DEFECTIVE 2-like [Musa acuminata subsp. malaccensis]	-	-	-	-	-	GO:0046872//metal ion binding	-	-	protein_coding	4.07726e-165	1.21389e-162
BX_AAAchr04_1g02935	1	BX_AAAchr04_1g02935	XP_009386691.1 PREDICTED: non-classical arabinogalactan protein 30-like [Musa acuminata subsp. malaccensis]	-	-	-	-	-	-	-	-	protein_coding	4.09457e-164	1.21231e-161
BX_AAAchr11_2g00281	1	NPF5.2	URD82662.1 hypothetical protein MUK42_02885 [Musa troglodytarum]	-	-	-	-	GO:0016020//membrane	GO:0022857//transmembrane transporter activity;GO:0042937//tripeptide transporter activity;GO:0071916//dipeptide transmembrane transporter activity	GO:0042938//dipeptide transport;GO:0055085//transmembrane transport	-	protein_coding	5.31262e-164	1.56861e-161
BX_AAAchr08_1g01080	1	Togaram1	XP_009411679.1 PREDICTED: protein FAM179A-like [Musa acuminata subsp. malaccensis]	-	-	-	-	-	-	-	-	protein_coding	4.65763e-162	1.36768e-159
BX_AAAchr07_3g01124	1	NAKR2	XP_009409622.1 PREDICTED: protein SODIUM POTASSIUM ROOT DEFECTIVE 2-like [Musa acuminata subsp. malaccensis]	-	-	-	-	-	GO:0046872//metal ion binding	-	-	protein_coding	6.00432e-162	1.75831e-159
BX_AAAchr11_2g02194	1	CYCB2-2	THU56718.1 hypothetical protein C4D60_Mb11t20160 [Musa balbisiana]	-	-	-	-	-	GO:0004185//serine-type carboxypeptidase activity	GO:0006508//proteolysis	-	protein_coding	1.2552e-158	3.65576e-156
BX_AAAchr08_2g02762	1	BX_AAAchr08_2g02762	XP_009414150.1 PREDICTED: uncharacterized protein LOC103995311 [Musa acuminata subsp. malaccensis]	-	-	-	-	-	-	-	-	protein_coding	3.94034e-158	1.14451e-155
BX_AAAchr05_1g01510	1	CYCB2-2	CAG1839169.1 unnamed protein product [Musa acuminata subsp. malaccensis]	-	-	-	-	-	GO:0005509//calcium ion binding	-	-	protein_coding	5.09758e-158	1.47664e-155
BX_AAAchr08_3g02857	1	At2g01630	XP_009414127.1 PREDICTED: glucan endo-1,3-beta-glucosidase 10 [Musa acuminata subsp. malaccensis]	-	-	-	-	-	GO:0004553//hydrolase activity, hydrolyzing O-glycosyl compounds	GO:0005975//carbohydrate metabolic process	-	protein_coding	6.0389e-158	1.74461e-155
BX_AAAchr04_2g03903	1	PME68	XP_009397881.1 PREDICTED: probable pectinesterase 68 [Musa acuminata subsp. malaccensis]	-	-	-	-	-	GO:0030599//pectinesterase activity	GO:0042545//cell wall modification	-	protein_coding	2.48191e-157	7.15082e-155
BX_AAAchr05_2g00360	1	BX_AAAchr05_2g00360	XP_009399439.1 PREDICTED: uncharacterized protein LOC103983851 [Musa acuminata subsp. malaccensis]	-	-	-	-	-	-	-	-	protein_coding	4.5315e-157	1.30211e-154
BX_AAAchr06_3g03372	1	GLR2.7	XP_009406221.1 PREDICTED: glutamate receptor 2.7-like isoform X1 [Musa acuminata subsp. malaccensis]	-	-	-	-	GO:0016020//membrane	GO:0003924//GTPase activity;GO:0005525//GTP binding;GO:0015276//ligand-gated ion channel activity	-	-	protein_coding	1.22588e-155	3.50373e-153
BX_AAAchr06_1g00918	1	BX_AAAchr06_1g00918	XP_009403642.1 PREDICTED: E3 ubiquitin-protein ligase RNF168-like [Musa acuminata subsp. malaccensis]	-	-	-	-	-	-	-	-	protein_coding	1.65869e-155	4.72814e-153
BX_AAAchr09_2g02902	1	BX_AAAchr09_2g02902	XP_009419022.1 PREDICTED: uncharacterized protein LOC103999091 isoform X2 [Musa acuminata subsp. malaccensis]	-	-	-	-	-	-	-	-	protein_coding	2.05482e-155	5.84179e-153
BX_AAAchr06_3g01467	1	BX_AAAchr06_3g01467	-	-	-	-	-	-	-	-	-	protein_coding	2.44394e-155	6.92968e-153
BX_AAAchr02_2g00039	1	ACA7	XP_009380700.1 PREDICTED: alpha carbonic anhydrase 7-like [Musa acuminata subsp. malaccensis]	Metabolism;Metabolism	Global and overview maps;Energy metabolism	ko01100//Metabolic pathways;ko00910//Nitrogen metabolism	K01674;K01674	-	GO:0004089//carbonate dehydratase activity;GO:0008270//zinc ion binding	-	-	protein_coding	1.3716e-154	3.87883e-152
BX_AAAchr07_1g03043	1	BX_AAAchr07_1g03043	XP_009410898.2 PREDICTED: uncharacterized protein LOC103992781 [Musa acuminata subsp. malaccensis]	-	-	-	-	-	-	-	-	protein_coding	4.98787e-154	1.39948e-151
BX_AAAchr03_1g00523	1	HSP81-3	XP_009390627.1 PREDICTED: heat shock protein 81-1-like [Musa acuminata subsp. malaccensis]	Genetic Information Processing;Organismal Systems	Folding, sorting and degradation;Environmental adaptation	ko04141//Protein processing in endoplasmic reticulum;ko04626//Plant-pathogen interaction	K04079;K04079	-	GO:0005524//ATP binding;GO:0016887//ATPase activity;GO:0051082//unfolded protein binding	GO:0006457//protein folding	-	protein_coding	9.68215e-152	2.70948e-149
BX_AAAchr10_2g01565	1	PS1	CAG1853149.1 unnamed protein product [Musa acuminata subsp. malaccensis]	-	-	-	-	-	GO:0005515//protein binding	-	-	protein_coding	1.51996e-151	4.24244e-149
BX_AAAchr09_2g00082	1	BX_AAAchr09_2g00082	XP_009415818.1 PREDICTED: uncharacterized protein LOC103996607 [Musa acuminata subsp. malaccensis]	-	-	-	-	-	-	-	-	protein_coding	1.21776e-150	3.38134e-148
BX_AAAchr06_3g04320	1	BX_AAAchr06_3g04320	XP_009407417.1 PREDICTED: uncharacterized protein LOC103990106 [Musa acuminata subsp. malaccensis]	-	-	-	-	-	-	-	-	protein_coding	2.9608e-150	8.19996e-148
BX_AAAchr08_1g02535	1	BX_AAAchr08_1g02535	XP_009414150.1 PREDICTED: uncharacterized protein LOC103995311 [Musa acuminata subsp. malaccensis]	-	-	-	-	-	-	-	-	protein_coding	1.53677e-148	4.24513e-146
BX_AAAchr04_2g03702	1	CKS2	XP_009398042.1 PREDICTED: cyclin-dependent kinases regulatory subunit 1-like [Musa acuminata subsp. malaccensis]	-	-	-	-	-	GO:0016538//cyclin-dependent protein serine/threonine kinase regulator activity	-	-	protein_coding	7.09515e-148	1.94989e-145
BX_AAAchr03_1g03525	1	NAT2	XP_009394193.1 PREDICTED: nucleobase-ascorbate transporter 2-like [Musa acuminata subsp. malaccensis]	-	-	-	-	GO:0016020//membrane	GO:0022857//transmembrane transporter activity	GO:0055085//transmembrane transport	-	protein_coding	1.37806e-145	3.74873e-143
BX_AAAchr04_3g02881	1	KIN14E	XP_009389309.1 PREDICTED: kinesin-like protein KIFC3 isoform X1 [Musa acuminata subsp. malaccensis]	-	-	-	-	-	GO:0003777//microtubule motor activity;GO:0005524//ATP binding;GO:0008017//microtubule binding	GO:0007018//microtubule-based movement	-	protein_coding	6.68597e-144	1.8096e-141
BX_AAAchr03_2g03591	1	NAT2	XP_009394193.1 PREDICTED: nucleobase-ascorbate transporter 2-like [Musa acuminata subsp. malaccensis]	-	-	-	-	GO:0016020//membrane	GO:0022857//transmembrane transporter activity	GO:0055085//transmembrane transport	-	protein_coding	3.1091e-143	8.39379e-141
BX_AAAchr07_1g01083	1	NAKR3	XP_009409622.1 PREDICTED: protein SODIUM POTASSIUM ROOT DEFECTIVE 2-like [Musa acuminata subsp. malaccensis]	-	-	-	-	-	GO:0046872//metal ion binding	-	-	protein_coding	9.94907e-143	2.67925e-140
BX_AAAchr04_3g01568	1	BX_AAAchr04_3g01568	XP_009396388.1 PREDICTED: uncharacterized protein LOC103981391 isoform X2 [Musa acuminata subsp. malaccensis]	-	-	-	-	-	-	-	-	protein_coding	2.0011e-142	5.36194e-140
BX_AAAchr06_1g04169	1	BX_AAAchr06_1g04169	XP_009407417.1 PREDICTED: uncharacterized protein LOC103990106 [Musa acuminata subsp. malaccensis]	-	-	-	-	-	-	-	-	protein_coding	4.2729e-141	1.13923e-138
BX_AAAchr07_1g00904	1	BX_AAAchr07_1g00904	XP_009407646.1 PREDICTED: uncharacterized protein LOC103990289 [Musa acuminata subsp. malaccensis]	-	-	-	-	-	-	-	-	protein_coding	1.52458e-140	4.05469e-138
BX_AAAchr08_2g01099	1	BX_AAAchr08_2g01099	XP_009411659.1 PREDICTED: uncharacterized protein LOC103993354 [Musa acuminata subsp. malaccensis]	-	-	-	-	-	-	-	-	protein_coding	2.75536e-140	7.30989e-138
BX_AAAchr06_2g01589	1	BX_AAAchr06_2g01589	XP_009404273.1 PREDICTED: uncharacterized protein LOC103987643 isoform X2 [Musa acuminata subsp. malaccensis]	-	-	-	-	-	-	-	-	protein_coding	4.11904e-140	1.09007e-137
BX_AAAchr02_3g02107	1	BX_AAAchr02_3g02107	RWW35752.1 hypothetical protein BHE74_00059278 [Ensete ventricosum]	-	-	-	-	-	-	-	-	protein_coding	1.67598e-139	4.42442e-137
BX_AAAchr07_2g02583	1	At5g56140	XP_009410309.1 PREDICTED: KH domain-containing protein At5g56140-like isoform X2 [Musa acuminata subsp. malaccensis]	-	-	-	-	-	GO:0003676//nucleic acid binding;GO:0003723//RNA binding	-	-	protein_coding	1.08948e-138	2.85502e-136
BX_AAAchr03_3g02797	1	BX_AAAchr03_3g02797	-	-	-	-	-	-	-	-	-	protein_coding	1.38555e-137	3.60445e-135
BX_AAAchr07_1g03187	1	BX_AAAchr07_1g03187	CAG1857965.1 unnamed protein product [Musa acuminata subsp. malaccensis]	-	-	-	-	-	-	-	-	protein_coding	1.37236e-136	3.56149e-134
BX_AAAchr04_1g02667	1	MAP65-3	XP_009391119.1 PREDICTED: 65-kDa microtubule-associated protein 3-like [Musa acuminata subsp. malaccensis]	-	-	-	-	-	GO:0008017//microtubule binding	GO:0000226//microtubule cytoskeleton organization	-	protein_coding	6.25889e-136	1.62036e-133
BX_AAAchr06_1g01383	1	BX_AAAchr06_1g01383	XP_018683042.1 PREDICTED: cell division cycle-associated protein 7-like isoform X4 [Musa acuminata subsp. malaccensis]	-	-	-	-	-	-	-	-	protein_coding	1.33933e-135	3.45903e-133
BX_AAAchr02_3g00646	1	BX_AAAchr02_3g00646	XP_009382599.1 PREDICTED: uncharacterized protein LOC103970519 [Musa acuminata subsp. malaccensis]	-	-	-	-	-	-	-	-	protein_coding	2.11109e-135	5.43911e-133
BX_AAAchr04_2g02429	1	PME68	XP_009399936.1 PREDICTED: probable pectinesterase 68 [Musa acuminata subsp. malaccensis]	-	-	-	-	-	GO:0030599//pectinesterase activity	GO:0042545//cell wall modification	-	protein_coding	5.16506e-135	1.32756e-132
BX_AAAchr02_2g00655	1	BX_AAAchr02_2g00655	XP_009382599.1 PREDICTED: uncharacterized protein LOC103970519 [Musa acuminata subsp. malaccensis]	-	-	-	-	-	-	-	-	protein_coding	7.52061e-135	1.92837e-132
BX_AAAchr10_1g02490	1	PS1	CAG1853149.1 unnamed protein product [Musa acuminata subsp. malaccensis]	-	-	-	-	-	GO:0005515//protein binding	-	-	protein_coding	9.4358e-135	2.41367e-132
BX_AAAchr07_3g02254	1	TUBA	THU60153.1 hypothetical protein C4D60_Mb07t09620 [Musa balbisiana]	Cellular Processes	Transport and catabolism	ko04145//Phagosome	K07374	GO:0005874//microtubule	GO:0005200//structural constituent of cytoskeleton;GO:0005525//GTP binding	GO:0007017//microtubule-based process	-	protein_coding	1.20217e-133	3.06055e-131
BX_AAAchr03_3g00959	1	EDE1	THU58161.1 hypothetical protein C4D60_Mb03t11250 [Musa balbisiana]	-	-	-	-	-	-	-	-	protein_coding	2.76679e-133	7.02712e-131
BX_AAAchr08_1g01122	1	KIN14F	THU69008.1 hypothetical protein C4D60_Mb08t09820 [Musa balbisiana]	-	-	-	-	-	GO:0003777//microtubule motor activity;GO:0005515//protein binding;GO:0005524//ATP binding;GO:0008017//microtubule binding	GO:0007018//microtubule-based movement	-	protein_coding	5.22435e-133	1.32375e-130
BX_AAAchr09_2g00967	1	BX_AAAchr09_2g00967	XP_009416810.1 PREDICTED: uncharacterized protein LOC103997352 isoform X2 [Musa acuminata subsp. malaccensis]	-	-	-	-	-	-	-	-	protein_coding	1.45177e-132	3.66982e-130
BX_AAAchr06_2g03144	1	At4g34500	XP_009405967.1 PREDICTED: probable receptor-like serine/threonine-protein kinase At4g34500 [Musa acuminata subsp. malaccensis]	-	-	-	-	-	GO:0004672//protein kinase activity;GO:0005524//ATP binding	GO:0006468//protein phosphorylation	-	protein_coding	4.09354e-132	1.02992e-129
BX_AAAchr05_2g00363	1	TOP2	XP_009399445.1 PREDICTED: DNA topoisomerase 2-like [Musa acuminata subsp. malaccensis]	-	-	-	-	-	GO:0003677//DNA binding;GO:0003918//DNA topoisomerase type II (ATP-hydrolyzing) activity;GO:0005524//ATP binding	GO:0006259//DNA metabolic process;GO:0006265//DNA topological change	-	protein_coding	9.31233e-132	2.33746e-129
BX_AAAchr03_1g01429	1	EDE1	XP_009391895.1 PREDICTED: protein ENDOSPERM DEFECTIVE 1-like [Musa acuminata subsp. malaccensis]	-	-	-	-	-	-	-	-	protein_coding	1.34005e-131	3.35577e-129
BX_AAAchr04_3g00822	1	BACOVA_02659	THU71969.1 hypothetical protein C4D60_Mb04t07150 [Musa balbisiana]	Metabolism;Metabolism;Metabolism;Metabolism;Metabolism	Global and overview maps;Global and overview maps;Carbohydrate metabolism;Biosynthesis of other secondary metabolites;Metabolism of other amino acids	ko01100//Metabolic pathways;ko01110//Biosynthesis of secondary metabolites;ko00500//Starch and sucrose metabolism;ko00999//Biosynthesis of various plant secondary metabolites;ko00460//Cyanoamino acid metabolism	K05349;K05349;K05349;K05349;K05349	-	GO:0004553//hydrolase activity, hydrolyzing O-glycosyl compounds	GO:0005975//carbohydrate metabolic process	-	protein_coding	3.44359e-129	8.52388e-127
BX_AAAchr10_3g02106	1	PS1	CAG1853149.1 unnamed protein product [Musa acuminata subsp. malaccensis]	-	-	-	-	-	GO:0005515//protein binding	-	-	protein_coding	6.54661e-129	1.61674e-126
BX_AAAchr04_1g03216	1	KNAT3	THU73883.1 hypothetical protein C4D60_Mb04t27530 [Musa balbisiana]	-	-	-	-	GO:0005634//nucleus	GO:0003677//DNA binding	GO:0006355//regulation of transcription, DNA-templated	TALE	protein_coding	1.6755e-128	4.12827e-126
BX_AAAchr06_3g03043	1	WDL7	XP_009405900.1 PREDICTED: protein WVD2-like 7 isoform X1 [Musa acuminata subsp. malaccensis]	-	-	-	-	-	-	-	-	protein_coding	2.38072e-128	5.85241e-126
BX_AAAchr06_1g04183	1	BX_AAAchr06_1g04183	XP_009407399.1 PREDICTED: targeting protein for Xklp2-A-like [Musa acuminata subsp. malaccensis]	-	-	-	-	GO:0005819//spindle;GO:0005874//microtubule	-	GO:0032147//activation of protein kinase activity;GO:0060236//regulation of mitotic spindle organization	-	protein_coding	2.32615e-126	5.66629e-124
BX_AAAchr05_3g03139	1	KIN4C	XP_009401321.1 PREDICTED: kinesin-like protein KIN-4C isoform X1 [Musa acuminata subsp. malaccensis]	-	-	-	-	-	GO:0003777//microtubule motor activity;GO:0005524//ATP binding;GO:0008017//microtubule binding	GO:0007018//microtubule-based movement	-	protein_coding	1.67317e-125	4.0481e-123
BX_AAAchr04_1g03973	1	PME68	XP_009397881.1 PREDICTED: probable pectinesterase 68 [Musa acuminata subsp. malaccensis]	-	-	-	-	-	GO:0030599//pectinesterase activity	GO:0042545//cell wall modification	-	protein_coding	5.53805e-125	1.33087e-122
BX_AAAchr08_3g01115	1	BX_AAAchr08_3g01115	XP_009411659.1 PREDICTED: uncharacterized protein LOC103993354 [Musa acuminata subsp. malaccensis]	-	-	-	-	-	-	-	-	protein_coding	7.93368e-125	1.90231e-122
BX_AAAchr04_2g02657	1	MAP65-3	XP_009391119.1 PREDICTED: 65-kDa microtubule-associated protein 3-like [Musa acuminata subsp. malaccensis]	-	-	-	-	-	GO:0008017//microtubule binding	GO:0000226//microtubule cytoskeleton organization	-	protein_coding	1.7418e-124	4.1671e-122
BX_AAAchr07_3g02729	1	BX_AAAchr07_3g02729	XP_009410492.1 PREDICTED: uncharacterized protein LOC103992498 [Musa acuminata subsp. malaccensis]	-	-	-	-	-	-	-	-	protein_coding	7.07165e-124	1.68057e-121
BX_AAAchr10_1g03366	1	KIN12C	XP_009380126.1 PREDICTED: kinesin-like protein KIN-12C [Musa acuminata subsp. malaccensis]	-	-	-	-	-	GO:0003777//microtubule motor activity;GO:0005524//ATP binding;GO:0008017//microtubule binding	GO:0007018//microtubule-based movement	-	protein_coding	1.05991e-123	2.50774e-121
BX_AAAchr07_2g03135	1	BX_AAAchr07_2g03135	XP_009410898.2 PREDICTED: uncharacterized protein LOC103992781 [Musa acuminata subsp. malaccensis]	-	-	-	-	-	-	-	-	protein_coding	2.54367e-123	6.00508e-121
BX_AAAchr02_1g02724	1	BX_AAAchr02_1g02724	RWW35752.1 hypothetical protein BHE74_00059278 [Ensete ventricosum]	-	-	-	-	-	-	-	-	protein_coding	4.81247e-122	1.1262e-119
BX_AAAchr07_3g01702	1	Os03g0292100	XP_009409564.1 PREDICTED: probable protein phosphatase 2C 32 [Musa acuminata subsp. malaccensis]	-	-	-	-	-	GO:0004722//protein serine/threonine phosphatase activity	GO:0006470//protein dephosphorylation	-	protein_coding	6.02168e-122	1.40611e-119
BX_AAAchr01_2g01792	1	KIN7A	XP_009407329.1 PREDICTED: kinesin-like protein KIN-7A [Musa acuminata subsp. malaccensis]	-	-	-	-	-	GO:0003777//microtubule motor activity;GO:0005524//ATP binding;GO:0008017//microtubule binding	GO:0007018//microtubule-based movement	-	protein_coding	9.51966e-122	2.21808e-119
BX_AAAchr09_3g01013	1	BX_AAAchr09_3g01013	XP_009416810.1 PREDICTED: uncharacterized protein LOC103997352 isoform X2 [Musa acuminata subsp. malaccensis]	-	-	-	-	-	-	-	-	protein_coding	1.87399e-121	4.35693e-119
BX_AAAchr03_2g02793	1	CSLD5	THU62661.1 hypothetical protein C4D60_Mb01t07440 [Musa balbisiana]	Metabolism;Metabolism	Global and overview maps;Carbohydrate metabolism	ko01100//Metabolic pathways;ko00520//Amino sugar and nucleotide sugar metabolism	K00770;K00770	GO:0016020//membrane	GO:0016760//cellulose synthase (UDP-forming) activity	GO:0030244//cellulose biosynthetic process	-	protein_coding	1.97115e-121	4.57291e-119
BX_AAAchr03_3g02705	1	CSLD5	XP_009393194.1 PREDICTED: cellulose synthase-like protein D5 [Musa acuminata subsp. malaccensis]	Metabolism;Metabolism	Global and overview maps;Carbohydrate metabolism	ko01100//Metabolic pathways;ko00520//Amino sugar and nucleotide sugar metabolism	K00770;K00770	GO:0016020//membrane	GO:0016760//cellulose synthase (UDP-forming) activity	GO:0030244//cellulose biosynthetic process	-	protein_coding	1.35995e-120	3.14816e-118
BX_AAAchr10_2g01676	1	BX_AAAchr10_2g01676	XP_018675791.1 PREDICTED: uncharacterized protein LOC103972122 [Musa acuminata subsp. malaccensis]	-	-	-	-	-	-	-	-	protein_coding	6.6501e-120	1.53612e-117
BX_AAAchr07_3g03278	1	BCCP1	URE17197.1 Targeting protein for Xklp2 (TPX2) [Musa troglodytarum]	-	-	-	-	GO:0005819//spindle;GO:0005874//microtubule;GO:0009317//acetyl-CoA carboxylase complex	GO:0003989//acetyl-CoA carboxylase activity	GO:0006633//fatty acid biosynthetic process;GO:0032147//activation of protein kinase activity;GO:0060236//regulation of mitotic spindle organization	-	protein_coding	5.01005e-119	1.14739e-116
BX_AAAchr05_3g00391	1	TOP2	XP_009399445.1 PREDICTED: DNA topoisomerase 2-like [Musa acuminata subsp. malaccensis]	-	-	-	-	-	GO:0003677//DNA binding;GO:0003918//DNA topoisomerase type II (ATP-hydrolyzing) activity;GO:0005524//ATP binding	GO:0006259//DNA metabolic process;GO:0006265//DNA topological change	-	protein_coding	1.60293e-118	3.66315e-116
BX_AAAchr02_1g00035	1	ACA7	XP_009380700.1 PREDICTED: alpha carbonic anhydrase 7-like [Musa acuminata subsp. malaccensis]	Metabolism;Metabolism	Global and overview maps;Energy metabolism	ko01100//Metabolic pathways;ko00910//Nitrogen metabolism	K01674;K01674	-	GO:0004089//carbonate dehydratase activity;GO:0008270//zinc ion binding	-	-	protein_coding	1.97657e-117	4.50742e-115
BX_AAAchr02_3g00135	1	JASON	XP_009388297.1 PREDICTED: uncharacterized protein LOC103975115 [Musa acuminata subsp. malaccensis]	-	-	-	-	-	-	GO:0007142//male meiosis II	-	protein_coding	1.77298e-115	4.00903e-113
BX_AAAchr04_2g00866	1	ICR1	XP_009395704.1 PREDICTED: interactor of constitutive active ROPs 1-like [Musa acuminata subsp. malaccensis]	-	-	-	-	-	-	-	-	protein_coding	2.10407e-115	4.7377e-113
BX_AAAchr07_2g01881	1	SCAMP4	XP_009409813.1 PREDICTED: secretory carrier-associated membrane protein 4-like [Musa acuminata subsp. malaccensis]	-	-	-	-	GO:0016020//membrane	-	GO:0015031//protein transport	-	protein_coding	3.75864e-115	8.44551e-113
BX_AAAchr04_1g04590	1	PHYC	XP_009402833.1 PREDICTED: phytochrome C [Musa acuminata subsp. malaccensis]	-	-	-	-	-	GO:0005515//protein binding	GO:0006355//regulation of transcription, DNA-templated;GO:0009584//detection of visible light	-	protein_coding	7.43876e-115	1.66101e-112
BX_AAAchr06_2g01731	1	KIN8A	XP_009404406.1 PREDICTED: kinesin-like protein KIN-8A [Musa acuminata subsp. malaccensis]	-	-	-	-	-	GO:0003777//microtubule motor activity;GO:0005524//ATP binding;GO:0008017//microtubule binding	GO:0007018//microtubule-based movement	-	protein_coding	8.02415e-115	1.788e-112
BX_AAAchr08_3g01128	1	KIN14F	THU69008.1 hypothetical protein C4D60_Mb08t09820 [Musa balbisiana]	-	-	-	-	-	GO:0003777//microtubule motor activity;GO:0005515//protein binding;GO:0005524//ATP binding;GO:0008017//microtubule binding	GO:0007018//microtubule-based movement	-	protein_coding	1.84725e-114	4.09067e-112
BX_AAAchr07_3g03079	1	BX_AAAchr07_3g03079	XP_009410898.2 PREDICTED: uncharacterized protein LOC103992781 [Musa acuminata subsp. malaccensis]	-	-	-	-	-	-	-	-	protein_coding	2.7637e-114	6.1075e-112
BX_AAAchr07_3g00925	1	BX_AAAchr07_3g00925	XP_009407646.1 PREDICTED: uncharacterized protein LOC103990289 [Musa acuminata subsp. malaccensis]	-	-	-	-	-	-	-	-	protein_coding	1.08714e-113	2.39753e-111
BX_AAAchr02_3g01155	1	PATL3	XP_018677654.1 PREDICTED: patellin-3-like isoform X1 [Musa acuminata subsp. malaccensis]	-	-	-	-	-	GO:0008289//lipid binding	-	-	protein_coding	1.24913e-113	2.74911e-111
BX_AAAchr04_1g02548	1	PIP1-1	XP_009380931.1 PREDICTED: aquaporin PIP1-1 [Musa acuminata subsp. malaccensis]	-	-	-	-	GO:0016020//membrane	GO:0015267//channel activity	GO:0055085//transmembrane transport	-	protein_coding	2.09548e-113	4.58354e-111
BX_AAAchr09_3g01686	1	BX_AAAchr09_3g01686	XP_009417672.1 PREDICTED: uncharacterized protein LOC103998031 isoform X1 [Musa acuminata subsp. malaccensis]	-	-	-	-	-	-	-	-	protein_coding	1.25199e-112	2.73295e-110
BX_AAAchr10_3g02971	1	KIN12C	XP_009380126.1 PREDICTED: kinesin-like protein KIN-12C [Musa acuminata subsp. malaccensis]	-	-	-	-	-	GO:0003777//microtubule motor activity;GO:0005524//ATP binding;GO:0008017//microtubule binding	GO:0007018//microtubule-based movement	-	protein_coding	1.50312e-112	3.27449e-110
BX_AAAchr01_3g00955	1	PAT18	XP_009412325.1 PREDICTED: protein S-acyltransferase 18 [Musa acuminata subsp. malaccensis]	-	-	-	-	-	GO:0016409//palmitoyltransferase activity	-	-	protein_coding	6.1433e-112	1.33287e-109
BX_AAAchr06_2g03040	1	BX_AAAchr06_2g03040	THU50848.1 hypothetical protein C4D60_Mb06t24660 [Musa balbisiana]	-	-	-	-	GO:0005886//plasma membrane	-	-	-	protein_coding	7.02211e-112	1.52046e-109
BX_AAAchr03_1g01404	1	BUBR1	CAG1849841.1 unnamed protein product [Musa acuminata subsp. malaccensis]	-	-	-	-	-	-	GO:0007094//mitotic spindle assembly checkpoint	-	protein_coding	1.00746e-110	2.16826e-108
BX_AAAchr04_1g03427	1	FEI1	XP_009398396.1 PREDICTED: LRR receptor-like serine/threonine-protein kinase FEI 2 [Musa acuminata subsp. malaccensis]	-	-	-	-	-	GO:0004672//protein kinase activity;GO:0005515//protein binding;GO:0005524//ATP binding	GO:0006468//protein phosphorylation	-	protein_coding	4.13796e-110	8.85242e-108
BX_AAAchr08_3g02838	1	BX_AAAchr08_3g02838	XP_009414150.1 PREDICTED: uncharacterized protein LOC103995311 [Musa acuminata subsp. malaccensis]	-	-	-	-	-	-	-	-	protein_coding	6.76929e-110	1.44241e-107
BX_AAAchr03_2g00785	1	At2g38370	CAG1849668.1 unnamed protein product [Musa acuminata subsp. malaccensis]	-	-	-	-	-	-	-	-	protein_coding	2.15315e-109	4.56979e-107
BX_AAAchr03_2g01008	1	EDE1	XP_009391895.1 PREDICTED: protein ENDOSPERM DEFECTIVE 1-like [Musa acuminata subsp. malaccensis]	-	-	-	-	-	-	-	-	protein_coding	7.25906e-109	1.5376e-106
BX_AAAchr09_3g03077	1	KIN12F	XP_009419057.1 PREDICTED: kinesin-like protein KIN-12F [Musa acuminata subsp. malaccensis]	-	-	-	-	-	GO:0003777//microtubule motor activity;GO:0005524//ATP binding;GO:0008017//microtubule binding	GO:0007018//microtubule-based movement	-	protein_coding	7.3353e-109	1.55069e-106
BX_AAAchr04_2g01355	1	At4g09580	XP_009396198.1 PREDICTED: uncharacterized membrane protein At4g09580-like [Musa acuminata subsp. malaccensis]	-	-	-	-	-	-	-	-	protein_coding	8.40033e-109	1.77234e-106
BX_AAAchr11_3g00304	1	At1g01540	THU55072.1 hypothetical protein C4D60_Mb11t02700 [Musa balbisiana]	-	-	-	-	-	GO:0004672//protein kinase activity;GO:0005524//ATP binding	GO:0006468//protein phosphorylation	-	protein_coding	3.13525e-108	6.60188e-106
BX_AAAchr05_3g03088	1	BX_AAAchr05_3g03088	XP_009401387.1 PREDICTED: uncharacterized protein LOC103985422 [Musa acuminata subsp. malaccensis]	-	-	-	-	-	-	-	-	protein_coding	3.49329e-108	7.34139e-106
BX_AAAchr04_1g02424	1	PME68	XP_009399936.1 PREDICTED: probable pectinesterase 68 [Musa acuminata subsp. malaccensis]	-	-	-	-	-	GO:0030599//pectinesterase activity	GO:0042545//cell wall modification	-	protein_coding	4.53467e-108	9.51127e-106
BX_AAAchr04_2g03100	1	SCL28	XP_009398727.1 PREDICTED: scarecrow-like protein 28 [Musa acuminata subsp. malaccensis]	-	-	-	-	-	-	-	GRAS	protein_coding	2.62053e-107	5.4857e-105
BX_AAAchr06_2g03115	1	KIN12G	XP_009405795.1 PREDICTED: kinesin-like protein KIN-12G isoform X1 [Musa acuminata subsp. malaccensis]	-	-	-	-	-	GO:0003777//microtubule motor activity;GO:0005524//ATP binding;GO:0008017//microtubule binding	GO:0007018//microtubule-based movement	-	protein_coding	4.8775e-107	1.01905e-104
BX_AAAchr04_1g03779	1	CKS2	XP_009398042.1 PREDICTED: cyclin-dependent kinases regulatory subunit 1-like [Musa acuminata subsp. malaccensis]	-	-	-	-	-	GO:0016538//cyclin-dependent protein serine/threonine kinase regulator activity	-	-	protein_coding	6.9958e-107	1.45877e-104
BX_AAAchr11_1g01538	1	UGT87A2	XP_009383715.1 PREDICTED: UDP-glycosyltransferase 87A2-like [Musa acuminata subsp. malaccensis]	-	-	-	-	-	GO:0008194//UDP-glycosyltransferase activity	-	-	protein_coding	9.31892e-107	1.93942e-104
BX_AAAchr11_3g00632	1	TAN1	XP_009382603.1 PREDICTED: microtubule-binding protein TANGLED1 [Musa acuminata subsp. malaccensis]	-	-	-	-	-	GO:0008017//microtubule binding	GO:2000694//regulation of phragmoplast microtubule organization	-	protein_coding	1.10927e-106	2.30411e-104
BX_AAAchr05_3g01221	1	BX_AAAchr05_3g01221	XP_018682319.1 PREDICTED: uncharacterized protein LOC103984583 [Musa acuminata subsp. malaccensis]	-	-	-	-	-	-	-	-	protein_coding	2.83996e-106	5.88757e-104
BX_AAAchr07_2g01535	1	NFI1	URE19603.1 CPDc [Musa troglodytarum]	-	-	-	-	-	GO:0016791//phosphatase activity	-	-	protein_coding	4.17965e-106	8.64816e-104
BX_AAAchr07_1g00119	1	KIN14R	XP_009408543.1 PREDICTED: chromosome-associated kinesin KIF4 [Musa acuminata subsp. malaccensis]	-	-	-	-	-	GO:0003777//microtubule motor activity;GO:0005524//ATP binding;GO:0008017//microtubule binding	GO:0007018//microtubule-based movement	-	protein_coding	6.26589e-106	1.29398e-103
BX_AAAchr09_1g00178	1	BX_AAAchr09_1g00178	XP_009416810.1 PREDICTED: uncharacterized protein LOC103997352 isoform X2 [Musa acuminata subsp. malaccensis]	-	-	-	-	-	-	-	-	protein_coding	8.88385e-106	1.8311e-103
BX_AAAchr04_3g03424	1	PER56	XP_009392735.1 PREDICTED: peroxidase 56-like [Musa acuminata subsp. malaccensis]	Metabolism;Metabolism;Metabolism	Global and overview maps;Global and overview maps;Biosynthesis of other secondary metabolites	ko01100//Metabolic pathways;ko01110//Biosynthesis of secondary metabolites;ko00940//Phenylpropanoid biosynthesis	K00430;K00430;K00430	-	GO:0004601//peroxidase activity;GO:0020037//heme binding	GO:0006979//response to oxidative stress;GO:0042744//hydrogen peroxide catabolic process	-	protein_coding	1.99462e-105	4.10333e-103
BX_AAAchr06_3g03109	1	KIN12G	XP_009405795.1 PREDICTED: kinesin-like protein KIN-12G isoform X1 [Musa acuminata subsp. malaccensis]	-	-	-	-	-	GO:0003777//microtubule motor activity;GO:0005524//ATP binding;GO:0008017//microtubule binding	GO:0007018//microtubule-based movement	-	protein_coding	1.0452e-104	2.13788e-102
BX_AAAchr07_2g00621	1	CM2	URE21455.1 hypothetical protein MUK42_10502, partial [Musa troglodytarum]	Metabolism;Metabolism;Metabolism;Metabolism	Global and overview maps;Global and overview maps;Global and overview maps;Amino acid metabolism	ko01100//Metabolic pathways;ko01110//Biosynthesis of secondary metabolites;ko01230//Biosynthesis of amino acids;ko00400//Phenylalanine, tyrosine and tryptophan biosynthesis	K01850;K01850;K01850;K01850	-	GO:0004106//chorismate mutase activity;GO:0009055//electron carrier activity	GO:0009073//aromatic amino acid family biosynthetic process;GO:0046417//chorismate metabolic process	-	protein_coding	2.75564e-104	5.61501e-102
BX_AAAchr05_1g01984	1	BX_AAAchr05_1g01984	XP_009401387.1 PREDICTED: uncharacterized protein LOC103985422 [Musa acuminata subsp. malaccensis]	-	-	-	-	-	-	-	-	protein_coding	7.19043e-104	1.46237e-101
BX_AAAchr09_3g01787	1	KIN14A	URE23199.1 KISc [Musa troglodytarum]	-	-	-	-	-	GO:0003777//microtubule motor activity;GO:0005515//protein binding;GO:0005524//ATP binding;GO:0008017//microtubule binding	GO:0007018//microtubule-based movement	-	protein_coding	1.25608e-103	2.54975e-101
BX_AAAchr02_3g01119	1	VWA5B1	XP_009389548.1 PREDICTED: uncharacterized protein LOC103976087 [Musa acuminata subsp. malaccensis]	-	-	-	-	-	-	-	-	protein_coding	4.1455e-103	8.3833e-101
BX_AAAchr03_1g00819	1	TBL19	XP_009391265.1 PREDICTED: uncharacterized protein LOC103977471 [Musa acuminata subsp. malaccensis]	-	-	-	-	-	GO:0016740//transferase activity	-	-	protein_coding	1.12094e-102	2.25831e-100
BX_AAAchr01_3g00935	1	SCL28	XP_009412565.1 PREDICTED: scarecrow-like protein 28 [Musa acuminata subsp. malaccensis]	-	-	-	-	-	-	-	GRAS	protein_coding	1.49811e-102	3.01252e-100
BX_AAAchr03_3g02560	1	BX_AAAchr03_3g02560	XP_009393355.1 PREDICTED: uncharacterized protein LOC103979058 [Musa acuminata subsp. malaccensis]	-	-	-	-	-	-	-	-	protein_coding	2.93634e-102	5.89358e-100
BX_AAAchr07_2g00954	1	BX_AAAchr07_2g00954	XP_009407646.1 PREDICTED: uncharacterized protein LOC103990289 [Musa acuminata subsp. malaccensis]	-	-	-	-	-	-	-	-	protein_coding	3.08475e-102	6.17989e-100
BX_AAAchr04_3g02608	1	At1g65710	XP_009383552.1 PREDICTED: uncharacterized protein At1g65710-like [Musa acuminata subsp. malaccensis]	-	-	-	-	-	-	-	-	protein_coding	1.90266e-101	3.78343e-99
BX_AAAchr04_3g04298	1	PME68	XP_009397881.1 PREDICTED: probable pectinesterase 68 [Musa acuminata subsp. malaccensis]	-	-	-	-	-	GO:0030599//pectinesterase activity	GO:0042545//cell wall modification	-	protein_coding	2.54466e-101	5.05068e-99
BX_AAAchr04_1g02443	1	BX_AAAchr04_1g02443	XP_009398508.1 PREDICTED: uncharacterized protein LOC103983052 [Musa acuminata subsp. malaccensis]	-	-	-	-	-	-	-	-	protein_coding	3.24133e-101	6.42154e-99
BX_AAAchr02_3g01411	1	At1g65710	RWW71646.1 hypothetical protein BHE74_00020595 [Ensete ventricosum]	-	-	-	-	-	-	-	-	protein_coding	3.29092e-101	6.50776e-99
BX_AAAchr04_1g00663	1	BX_AAAchr04_1g00663	XP_009395491.1 PREDICTED: uncharacterized protein LOC103980734 [Musa acuminata subsp. malaccensis]	-	-	-	-	-	GO:0005515//protein binding	-	-	protein_coding	5.88645e-101	1.15976e-98
BX_AAAchr08_3g03268	1	BX_AAAchr08_3g03268	XP_009415400.1 PREDICTED: uncharacterized protein LOC103996247 [Musa acuminata subsp. malaccensis]	-	-	-	-	-	-	-	-	protein_coding	1.50903e-100	2.96223e-98
BX_AAAchr06_2g04311	1	BX_AAAchr06_2g04311	XP_009407417.1 PREDICTED: uncharacterized protein LOC103990106 [Musa acuminata subsp. malaccensis]	-	-	-	-	-	-	-	-	protein_coding	2.69682e-100	5.28418e-98
BX_AAAchr03_3g00852	1	KIN14F	CAG1849766.1 unnamed protein product [Musa acuminata subsp. malaccensis]	-	-	-	-	-	GO:0003777//microtubule motor activity;GO:0005515//protein binding;GO:0005524//ATP binding;GO:0008017//microtubule binding	GO:0007018//microtubule-based movement	-	protein_coding	5.90077e-100	1.1541e-97
BX_AAAchr07_2g03189	1	BX_AAAchr07_2g03189	THU59434.1 hypothetical protein C4D60_Mb07t02110 [Musa balbisiana]	-	-	-	-	-	-	-	-	protein_coding	1.72104e-99	3.35995e-97
BX_AAAchr04_3g02695	1	MAP65-3	XP_009391119.1 PREDICTED: 65-kDa microtubule-associated protein 3-like [Musa acuminata subsp. malaccensis]	-	-	-	-	-	GO:0008017//microtubule binding	GO:0000226//microtubule cytoskeleton organization	-	protein_coding	2.17365e-99	4.23586e-97
BX_AAAchr09_3g03046	1	BX_AAAchr09_3g03046	XP_009419021.1 PREDICTED: uncharacterized protein LOC103999091 isoform X1 [Musa acuminata subsp. malaccensis]	-	-	-	-	-	-	-	-	protein_coding	4.43155e-99	8.62021e-97
BX_AAAchr03_2g02643	1	BX_AAAchr03_2g02643	XP_009393355.1 PREDICTED: uncharacterized protein LOC103979058 [Musa acuminata subsp. malaccensis]	-	-	-	-	-	-	-	-	protein_coding	1.59699e-98	3.09521e-96
BX_AAAchr09_1g02202	1	KIN12F	URE39688.1 KISc [Musa troglodytarum]	-	-	-	-	GO:0016020//membrane	GO:0003777//microtubule motor activity;GO:0004252//serine-type endopeptidase activity;GO:0005524//ATP binding;GO:0008017//microtubule binding;GO:0008236//serine-type peptidase activity	GO:0006465//signal peptide processing;GO:0006508//proteolysis;GO:0007018//microtubule-based movement	-	protein_coding	1.34292e-97	2.5981e-95
BX_AAAchr05_3g00434	1	PSAG	THU66394.1 hypothetical protein C4D60_Mb05t13690 [Musa balbisiana]	Metabolism;Metabolism	Global and overview maps;Energy metabolism	ko01100//Metabolic pathways;ko00195//Photosynthesis	K08905;K08905	GO:0009522//photosystem I;GO:0009535//chloroplast thylakoid membrane;GO:0016020//membrane	-	GO:0015979//photosynthesis	-	protein_coding	2.07128e-97	4e-95
BX_AAAchr10_3g01983	1	QKY	XP_009420683.1 PREDICTED: protein QUIRKY [Musa acuminata subsp. malaccensis]	-	-	-	-	-	-	-	-	protein_coding	1.60531e-96	3.08345e-94
BX_AAAchr06_1g01278	1	BX_AAAchr06_1g01278	RWW48939.1 hypothetical protein BHE74_00044947 [Ensete ventricosum]	-	-	-	-	-	-	-	-	protein_coding	2.171e-96	4.16257e-94
BX_AAAchr04_1g00900	1	ICR1	XP_009395704.1 PREDICTED: interactor of constitutive active ROPs 1-like [Musa acuminata subsp. malaccensis]	-	-	-	-	-	-	-	-	protein_coding	1.35965e-95	2.60228e-93
BX_AAAchr04_3g00665	1	BX_AAAchr04_3g00665	XP_009395491.1 PREDICTED: uncharacterized protein LOC103980734 [Musa acuminata subsp. malaccensis]	-	-	-	-	-	GO:0005515//protein binding	-	-	protein_coding	2.26804e-95	4.32542e-93
BX_AAAchr07_3g03233	1	BX_AAAchr07_3g03233	CAG1857965.1 unnamed protein product [Musa acuminata subsp. malaccensis]	-	-	-	-	-	-	-	-	protein_coding	5.57149e-95	1.06066e-92
BX_AAAchr04_2g01333	1	SGO1	XP_018679964.1 PREDICTED: shugoshin-1-like isoform X3 [Musa acuminata subsp. malaccensis]	-	-	-	-	GO:0000775//chromosome, centromeric region;GO:0005634//nucleus	-	GO:0034090//maintenance of meiotic sister chromatid cohesion;GO:0045132//meiotic chromosome segregation;GO:0045144//meiotic sister chromatid segregation	-	protein_coding	6.61173e-95	1.25646e-92
BX_AAAchr05_3g01281	1	BX_AAAchr05_3g01281	XP_009400325.1 PREDICTED: DNA-binding protein MNB1B [Musa acuminata subsp. malaccensis]	-	-	-	-	-	-	-	-	protein_coding	1.20704e-94	2.28974e-92
BX_AAAchr05_2g02551	1	BX_AAAchr05_2g02551	XP_009402509.1 PREDICTED: calreticulin-like [Musa acuminata subsp. malaccensis]	Genetic Information Processing;Cellular Processes	Folding, sorting and degradation;Transport and catabolism	ko04141//Protein processing in endoplasmic reticulum;ko04145//Phagosome	K08057;K08057	GO:0005783//endoplasmic reticulum	GO:0005509//calcium ion binding;GO:0005515//protein binding;GO:0051082//unfolded protein binding	GO:0006457//protein folding	-	protein_coding	2.7311e-93	5.12643e-91
BX_AAAchr07_2g03322	1	BX_AAAchr07_2g03322	XP_009411119.1 PREDICTED: uncharacterized protein LOC103992919 [Musa acuminata subsp. malaccensis]	-	-	-	-	GO:0005819//spindle;GO:0005874//microtubule	-	GO:0032147//activation of protein kinase activity;GO:0060236//regulation of mitotic spindle organization	-	protein_coding	3.73271e-93	6.99426e-91
BX_AAAchr04_2g02637	1	PIP2-6	XP_009412922.1 PREDICTED: probable aquaporin PIP2-6 [Musa acuminata subsp. malaccensis]	-	-	-	-	GO:0016020//membrane	GO:0015267//channel activity	GO:0055085//transmembrane transport	-	protein_coding	3.85753e-93	7.21554e-91
BX_AAAchr07_1g02510	1	At4g26480	THU59917.1 hypothetical protein C4D60_Mb07t07090 [Musa balbisiana]	-	-	-	-	-	GO:0003676//nucleic acid binding;GO:0003723//RNA binding	-	-	protein_coding	6.26189e-93	1.16925e-90
BX_AAAchr04_2g02600	1	BX_AAAchr04_2g02600	XP_009408509.1 PREDICTED: uncharacterized protein LOC103990902 [Musa acuminata subsp. malaccensis]	-	-	-	-	-	-	-	-	protein_coding	1.40477e-92	2.61394e-90
BX_AAAchr02_1g01207	1	VWA5B1	XP_009389548.1 PREDICTED: uncharacterized protein LOC103976087 [Musa acuminata subsp. malaccensis]	-	-	-	-	-	-	-	-	protein_coding	1.67544e-92	3.10681e-90
BX_AAAchr05_3g01577	1	IMK2	XP_009400786.1 PREDICTED: probably inactive leucine-rich repeat receptor-like protein kinase IMK2 [Musa acuminata subsp. malaccensis]	-	-	-	-	-	GO:0004672//protein kinase activity;GO:0005515//protein binding	GO:0006468//protein phosphorylation	-	protein_coding	8.72674e-92	1.6071e-89
BX_AAAchr05_2g02170	1	IST1	XP_009401371.1 PREDICTED: uncharacterized protein LOC103985413 [Musa acuminata subsp. malaccensis]	-	-	-	-	-	-	GO:0015031//protein transport	-	protein_coding	2.5401e-91	4.66978e-89
BX_AAAchr07_1g00060	1	BX_AAAchr07_1g00060	XP_009408616.1 PREDICTED: uncharacterized protein LOC103991002 isoform X4 [Musa acuminata subsp. malaccensis]	-	-	-	-	-	-	-	-	protein_coding	2.81197e-91	5.16073e-89
BX_AAAchr03_3g01566	1	UGT73C3	XP_009387373.1 PREDICTED: UDP-glycosyltransferase 73C6-like [Musa acuminata subsp. malaccensis]	-	-	-	-	-	GO:0008194//UDP-glycosyltransferase activity	-	-	protein_coding	5.2912e-91	9.6942e-89
BX_AAAchr04_1g03223	1	At2g25060	XP_009398652.1 PREDICTED: early nodulin-like protein 1 [Musa acuminata subsp. malaccensis]	-	-	-	-	-	GO:0009055//electron carrier activity	-	-	protein_coding	7.03685e-91	1.28705e-88
BX_AAAchr04_2g02578	1	At1g65710	XP_009383552.1 PREDICTED: uncharacterized protein At1g65710-like [Musa acuminata subsp. malaccensis]	-	-	-	-	-	-	-	-	protein_coding	1.50322e-90	2.74472e-88
BX_AAAchr11_2g00753	1	dnaJ	URD80555.1 chaperone protein, partial [Musa troglodytarum]	-	-	-	-	-	GO:0005524//ATP binding;GO:0031072//heat shock protein binding;GO:0051082//unfolded protein binding	GO:0006457//protein folding;GO:0009408//response to heat	-	protein_coding	1.74928e-90	3.18856e-88
BX_AAAchr06_2g03054	1	WDL7	XP_009405900.1 PREDICTED: protein WVD2-like 7 isoform X1 [Musa acuminata subsp. malaccensis]	-	-	-	-	-	-	-	-	protein_coding	2.71951e-90	4.94868e-88
BX_AAAchr02_1g02619	1	At5g39865	XP_009390033.1 PREDICTED: uncharacterized protein LOC103976524 [Musa acuminata subsp. malaccensis]	-	-	-	-	-	-	-	-	protein_coding	3.60206e-90	6.54355e-88
BX_AAAchr10_1g02959	1	MYB3R4	XP_009421204.1 PREDICTED: myb-related protein 3R-1-like isoform X1 [Musa acuminata subsp. malaccensis]	-	-	-	-	-	-	-	MYB	protein_coding	4.70628e-90	8.53501e-88
BX_AAAchr04_1g02584	1	At1g65710	XP_009383552.1 PREDICTED: uncharacterized protein At1g65710-like [Musa acuminata subsp. malaccensis]	-	-	-	-	-	-	-	-	protein_coding	5.49131e-90	9.94188e-88
BX_AAAchr06_1g03035	1	At4g34500	XP_009405967.1 PREDICTED: probable receptor-like serine/threonine-protein kinase At4g34500 [Musa acuminata subsp. malaccensis]	-	-	-	-	-	GO:0004672//protein kinase activity;GO:0005524//ATP binding	GO:0006468//protein phosphorylation	-	protein_coding	2.51589e-89	4.53198e-87
BX_AAAchr09_2g02930	1	KIN12F	XP_009419057.1 PREDICTED: kinesin-like protein KIN-12F [Musa acuminata subsp. malaccensis]	-	-	-	-	-	GO:0003777//microtubule motor activity;GO:0005524//ATP binding;GO:0008017//microtubule binding	GO:0007018//microtubule-based movement	-	protein_coding	4.50988e-89	8.11022e-87
BX_AAAchr09_3g02151	1	KIN7A	XP_009418072.1 PREDICTED: kinesin-like protein KIN-7A isoform X1 [Musa acuminata subsp. malaccensis]	-	-	-	-	-	GO:0003777//microtubule motor activity;GO:0005524//ATP binding;GO:0008017//microtubule binding	GO:0007018//microtubule-based movement	-	protein_coding	1.46565e-88	2.63129e-86
BX_AAAchr07_2g00061	1	BX_AAAchr07_2g00061	XP_009408616.1 PREDICTED: uncharacterized protein LOC103991002 isoform X4 [Musa acuminata subsp. malaccensis]	-	-	-	-	-	-	-	-	protein_coding	2.55499e-88	4.57933e-86
BX_AAAchr03_2g02398	1	BX_AAAchr03_2g02398	CAG1850932.1 unnamed protein product [Musa acuminata subsp. malaccensis]	-	-	-	-	-	-	-	-	protein_coding	3.48811e-88	6.24133e-86
BX_AAAchr04_3g02449	1	PME68	XP_009399936.1 PREDICTED: probable pectinesterase 68 [Musa acuminata subsp. malaccensis]	-	-	-	-	-	GO:0030599//pectinesterase activity	GO:0042545//cell wall modification	-	protein_coding	5.01261e-88	8.95419e-86
BX_AAAchr08_2g02782	1	At2g01630	XP_009414127.1 PREDICTED: glucan endo-1,3-beta-glucosidase 10 [Musa acuminata subsp. malaccensis]	-	-	-	-	-	GO:0004553//hydrolase activity, hydrolyzing O-glycosyl compounds	GO:0005975//carbohydrate metabolic process	-	protein_coding	7.46313e-88	1.33095e-85
BX_AAAchr09_3g00077	1	BX_AAAchr09_3g00077	XP_009415818.1 PREDICTED: uncharacterized protein LOC103996607 [Musa acuminata subsp. malaccensis]	-	-	-	-	-	-	-	-	protein_coding	1.13038e-87	2.01253e-85
BX_AAAchr05_3g00166	1	SNAP33	XP_009399114.1 PREDICTED: SNAP25 homologous protein SNAP33 [Musa acuminata subsp. malaccensis]	-	-	-	-	GO:0031201//SNARE complex	GO:0005484//SNAP receptor activity	-	-	protein_coding	1.23029e-87	2.18677e-85
BX_AAAchr08_1g01099	1	BX_AAAchr08_1g01099	XP_009411659.1 PREDICTED: uncharacterized protein LOC103993354 [Musa acuminata subsp. malaccensis]	-	-	-	-	-	-	-	-	protein_coding	1.49684e-87	2.65615e-85
BX_AAAchr08_3g01537	1	CALS3	XP_009413070.1 PREDICTED: callose synthase 3-like isoform X1 [Musa acuminata subsp. malaccensis]	-	-	-	-	GO:0000148//1,3-beta-D-glucan synthase complex;GO:0016020//membrane	GO:0003843//1,3-beta-D-glucan synthase activity	GO:0006075//(1->3)-beta-D-glucan biosynthetic process	-	protein_coding	4.27486e-87	7.56072e-85
BX_AAAchr08_1g00384	1	BX_AAAchr08_1g00384	XP_009412438.1 PREDICTED: uncharacterized protein LOC103993923 [Musa acuminata subsp. malaccensis]	-	-	-	-	-	-	-	-	protein_coding	1.53561e-86	2.70702e-84
BX_AAAchr11_3g02329	1	BX_AAAchr11_3g02329	THU56701.1 hypothetical protein C4D60_Mb11t19980 [Musa balbisiana]	-	-	-	-	-	-	-	-	protein_coding	2.39704e-86	4.21171e-84
BX_AAAchr04_1g03099	1	SCL28	XP_009398727.1 PREDICTED: scarecrow-like protein 28 [Musa acuminata subsp. malaccensis]	-	-	-	-	-	-	-	GRAS	protein_coding	7.96924e-86	1.39566e-83
BX_AAAchr05_3g01809	1	EXPB16	XP_009386073.1 PREDICTED: expansin-B16 [Musa acuminata subsp. malaccensis]	-	-	-	-	GO:0005576//extracellular region	-	GO:0019953//sexual reproduction	-	protein_coding	1.1216e-85	1.96107e-83
BX_AAAchr02_2g01173	1	VWA5B1	XP_009389548.1 PREDICTED: uncharacterized protein LOC103976087 [Musa acuminata subsp. malaccensis]	-	-	-	-	-	-	-	-	protein_coding	1.35707e-85	2.3689e-83
BX_AAAchr09_3g01030	1	COR413PM2	XP_009416797.1 PREDICTED: cold-regulated 413 plasma membrane protein 2-like [Musa acuminata subsp. malaccensis]	-	-	-	-	GO:0016020//membrane	-	-	-	protein_coding	2.78634e-85	4.84019e-83
BX_AAAchr01_1g01310	1	SCL28	XP_009412565.1 PREDICTED: scarecrow-like protein 28 [Musa acuminata subsp. malaccensis]	-	-	-	-	-	-	-	GRAS	protein_coding	3.68676e-85	6.39397e-83
BX_AAAchr10_2g01432	1	QKY	XP_009420683.1 PREDICTED: protein QUIRKY [Musa acuminata subsp. malaccensis]	-	-	-	-	-	-	-	-	protein_coding	4.16766e-85	7.21632e-83
BX_AAAchr05_3g00854	1	ARF2-B	URE03670.1 ARF [Musa troglodytarum]	Cellular Processes	Transport and catabolism	ko04144//Endocytosis	K07937	-	GO:0003924//GTPase activity;GO:0005525//GTP binding	-	-	protein_coding	7.02624e-85	1.21268e-82
BX_AAAchr04_3g04930	1	PAP27	XP_018681010.1 PREDICTED: probable inactive purple acid phosphatase 27 isoform X2 [Musa acuminata subsp. malaccensis]	-	-	-	-	-	GO:0003993//acid phosphatase activity;GO:0016787//hydrolase activity;GO:0046872//metal ion binding	-	-	protein_coding	7.10263e-85	1.22389e-82
BX_AAAchr10_1g02368	1	QKY	XP_009420683.1 PREDICTED: protein QUIRKY [Musa acuminata subsp. malaccensis]	-	-	-	-	-	-	-	-	protein_coding	2.08529e-84	3.5875e-82
BX_AAAchr06_3g02393	1	nep2	XP_009405316.1 PREDICTED: probable aspartyl protease At4g16563 [Musa acuminata subsp. malaccensis]	-	-	-	-	-	GO:0004190//aspartic-type endopeptidase activity	GO:0006508//proteolysis	-	protein_coding	3.82136e-84	6.56367e-82
BX_AAAchr02_3g00032	1	ACA7	XP_009380700.1 PREDICTED: alpha carbonic anhydrase 7-like [Musa acuminata subsp. malaccensis]	Metabolism;Metabolism	Global and overview maps;Energy metabolism	ko01100//Metabolic pathways;ko00910//Nitrogen metabolism	K01674;K01674	-	GO:0004089//carbonate dehydratase activity;GO:0008270//zinc ion binding	-	-	protein_coding	4.52993e-84	7.76829e-82
BX_AAAchr06_1g02950	1	WDL7	XP_009405900.1 PREDICTED: protein WVD2-like 7 isoform X1 [Musa acuminata subsp. malaccensis]	-	-	-	-	-	-	-	-	protein_coding	5.88825e-84	1.00815e-81
BX_AAAchr09_1g00193	1	COR413PM2	XP_009416797.1 PREDICTED: cold-regulated 413 plasma membrane protein 2-like [Musa acuminata subsp. malaccensis]	-	-	-	-	GO:0016020//membrane	-	-	-	protein_coding	1.08911e-83	1.86174e-81
BX_AAAchr11_3g02679	1	IMK2	XP_009384784.1 PREDICTED: probably inactive leucine-rich repeat receptor-like protein kinase IMK2 [Musa acuminata subsp. malaccensis]	-	-	-	-	-	GO:0004672//protein kinase activity;GO:0005515//protein binding;GO:0005524//ATP binding	GO:0006468//protein phosphorylation	-	protein_coding	1.566e-83	2.66842e-81
BX_AAAchr04_3g02573	1	PIP1-1	XP_009380931.1 PREDICTED: aquaporin PIP1-1 [Musa acuminata subsp. malaccensis]	-	-	-	-	GO:0016020//membrane	GO:0015267//channel activity	GO:0055085//transmembrane transport	-	protein_coding	3.68708e-83	6.27272e-81
BX_AAAchr07_1g00583	1	CM2	URE21455.1 hypothetical protein MUK42_10502, partial [Musa troglodytarum]	Metabolism;Metabolism;Metabolism;Metabolism	Global and overview maps;Global and overview maps;Global and overview maps;Amino acid metabolism	ko01100//Metabolic pathways;ko01110//Biosynthesis of secondary metabolites;ko01230//Biosynthesis of amino acids;ko00400//Phenylalanine, tyrosine and tryptophan biosynthesis	K01850;K01850;K01850;K01850	-	GO:0004106//chorismate mutase activity;GO:0009055//electron carrier activity	GO:0009073//aromatic amino acid family biosynthetic process;GO:0046417//chorismate metabolic process	-	protein_coding	5.02524e-83	8.53575e-81
BX_AAAchr10_3g02438	1	BX_AAAchr10_3g02438	CAG1853449.1 unnamed protein product [Musa acuminata subsp. malaccensis]	-	-	-	-	-	-	GO:0008285//negative regulation of cell proliferation	-	protein_coding	8.2943e-83	1.40662e-80
BX_AAAchr04_1g00941	1	BX_AAAchr04_1g00941	XP_009395742.2 PREDICTED: uncharacterized protein LOC103980934 [Musa acuminata subsp. malaccensis]	-	-	-	-	-	-	-	-	protein_coding	1.10243e-82	1.86665e-80
BX_AAAchr01_1g01464	1	BX_AAAchr01_1g01464	THU64120.1 hypothetical protein C4D60_Mb01t23130 [Musa balbisiana]	-	-	-	-	-	-	-	-	protein_coding	2.45518e-82	4.13752e-80
BX_AAAchr10_3g01913	1	VIII-2	XP_009420769.1 PREDICTED: myosin-2-like [Musa acuminata subsp. malaccensis]	-	-	-	-	-	GO:0005515//protein binding	-	-	protein_coding	3.54859e-82	5.97076e-80
BX_AAAchr07_1g02687	1	BX_AAAchr07_1g02687	XP_009410492.1 PREDICTED: uncharacterized protein LOC103992498 [Musa acuminata subsp. malaccensis]	-	-	-	-	-	-	-	-	protein_coding	6.36589e-82	1.06776e-79
BX_AAAchr01_1g00896	1	PUX7	XP_009401234.1 PREDICTED: plant UBX domain-containing protein 7 [Musa acuminata subsp. malaccensis]	-	-	-	-	-	GO:0005515//protein binding	-	-	protein_coding	8.99694e-82	1.50671e-79
BX_AAAchr04_2g00655	1	BX_AAAchr04_2g00655	XP_009395491.1 PREDICTED: uncharacterized protein LOC103980734 [Musa acuminata subsp. malaccensis]	-	-	-	-	-	GO:0005515//protein binding	-	-	protein_coding	1.23739e-81	2.069e-79
BX_AAAchr02_2g02524	1	At5g39865	XP_009390033.1 PREDICTED: uncharacterized protein LOC103976524 [Musa acuminata subsp. malaccensis]	-	-	-	-	-	-	-	-	protein_coding	1.67036e-81	2.78427e-79
BX_AAAchr07_3g02541	1	At5g56140	THU59917.1 hypothetical protein C4D60_Mb07t07090 [Musa balbisiana]	-	-	-	-	-	GO:0003676//nucleic acid binding;GO:0003723//RNA binding	-	-	protein_coding	4.9824e-81	8.25369e-79
BX_AAAchr08_1g01857	1	BX_AAAchr08_1g01857	XP_009387687.1 PREDICTED: uncharacterized protein LOC103974562 [Musa acuminata subsp. malaccensis]	-	-	-	-	-	-	-	-	protein_coding	7.78156e-81	1.2851e-78
BX_AAAchr04_1g01390	1	At4g09580	XP_009396198.1 PREDICTED: uncharacterized membrane protein At4g09580-like [Musa acuminata subsp. malaccensis]	-	-	-	-	-	-	-	-	protein_coding	6.15438e-80	1.01325e-77
BX_AAAchr09_3g00718	1	At2g42960	URE32431.1 receptor-like protein kinase, partial [Musa troglodytarum]	-	-	-	-	-	GO:0004672//protein kinase activity;GO:0005524//ATP binding	GO:0006468//protein phosphorylation	-	protein_coding	7.38038e-80	1.21324e-77
BX_AAAchr06_2g00333	1	TOP2	XP_009402954.1 PREDICTED: DNA topoisomerase 2-like [Musa acuminata subsp. malaccensis]	-	-	-	-	-	GO:0003677//DNA binding;GO:0003918//DNA topoisomerase type II (ATP-hydrolyzing) activity;GO:0005524//ATP binding	GO:0006259//DNA metabolic process;GO:0006265//DNA topological change	-	protein_coding	1.96737e-79	3.22914e-77
BX_AAAchr11_2g02171	1	BX_AAAchr11_2g02171	THU56701.1 hypothetical protein C4D60_Mb11t19980 [Musa balbisiana]	-	-	-	-	-	-	-	-	protein_coding	3.97374e-79	6.50237e-77
BX_AAAchr08_3g02803	1	NET3A	XP_009414182.1 PREDICTED: protein NETWORKED 3C-like [Musa acuminata subsp. malaccensis]	-	-	-	-	-	GO:0003779//actin binding	-	-	protein_coding	9.66106e-78	1.57606e-75
BX_AAAchr06_2g01355	1	BX_AAAchr06_2g01355	URE08348.1 hypothetical protein MUK42_23598 [Musa troglodytarum]	-	-	-	-	-	-	-	-	protein_coding	1.69807e-77	2.76175e-75
BX_AAAchr08_2g01605	1	BX_AAAchr08_2g01605	XP_009413765.1 PREDICTED: MAR-binding filament-like protein 1-1 [Musa acuminata subsp. malaccensis]	-	-	-	-	-	-	-	-	protein_coding	3.32558e-77	5.40053e-75
BX_AAAchr09_2g01590	1	BX_AAAchr09_2g01590	XP_009417672.1 PREDICTED: uncharacterized protein LOC103998031 isoform X1 [Musa acuminata subsp. malaccensis]	-	-	-	-	-	-	-	-	protein_coding	3.55913e-77	5.77106e-75
BX_AAAchr03_1g01325	1	KIN14F	CAG1849766.1 unnamed protein product [Musa acuminata subsp. malaccensis]	-	-	-	-	-	GO:0003777//microtubule motor activity;GO:0005515//protein binding;GO:0005524//ATP binding;GO:0008017//microtubule binding	GO:0007018//microtubule-based movement	-	protein_coding	5.91401e-77	9.56054e-75
BX_AAAchr05_1g01994	1	IST1	XP_009401371.1 PREDICTED: uncharacterized protein LOC103985413 [Musa acuminata subsp. malaccensis]	-	-	-	-	-	-	GO:0015031//protein transport	-	protein_coding	6.47336e-77	1.0449e-74
BX_AAAchr02_3g01478	1	PIP2-6	XP_009389186.1 PREDICTED: probable aquaporin PIP2-6 [Musa acuminata subsp. malaccensis]	-	-	-	-	GO:0016020//membrane	GO:0015267//channel activity	GO:0055085//transmembrane transport	-	protein_coding	8.07161e-77	1.29897e-74
BX_AAAchr04_3g02632	1	BX_AAAchr04_3g02632	XP_009408509.1 PREDICTED: uncharacterized protein LOC103990902 [Musa acuminata subsp. malaccensis]	-	-	-	-	-	-	-	-	protein_coding	2.52457e-76	4.05065e-74
BX_AAAchr05_2g02212	1	KIN4C	XP_009401321.1 PREDICTED: kinesin-like protein KIN-4C isoform X1 [Musa acuminata subsp. malaccensis]	-	-	-	-	-	GO:0003777//microtubule motor activity;GO:0005524//ATP binding;GO:0008017//microtubule binding	GO:0007018//microtubule-based movement	-	protein_coding	2.6334e-76	4.21894e-74
BX_AAAchr01_1g01465	1	BX_AAAchr01_1g01465	XP_009410995.1 PREDICTED: L-lactate dehydrogenase A-like [Musa acuminata subsp. malaccensis]	Metabolism;Metabolism;Metabolism;Metabolism;Metabolism;Metabolism	Global and overview maps;Global and overview maps;Carbohydrate metabolism;Amino acid metabolism;Carbohydrate metabolism;Carbohydrate metabolism	ko01100//Metabolic pathways;ko01110//Biosynthesis of secondary metabolites;ko00010//Glycolysis / Gluconeogenesis;ko00270//Cysteine and methionine metabolism;ko00620//Pyruvate metabolism;ko00640//Propanoate metabolism	K00016;K00016;K00016;K00016;K00016;K00016	GO:0005737//cytoplasm	GO:0003824//catalytic activity;GO:0004459//L-lactate dehydrogenase activity;GO:0016491//oxidoreductase activity;GO:0016616//oxidoreductase activity, acting on the CH-OH group of donors, NAD or NADP as acceptor	GO:0019752//carboxylic acid metabolic process	-	protein_coding	1.6978e-75	2.70386e-73
BX_AAAchr09_1g00813	1	BX_AAAchr09_1g00813	XP_009417672.1 PREDICTED: uncharacterized protein LOC103998031 isoform X1 [Musa acuminata subsp. malaccensis]	-	-	-	-	-	-	-	-	protein_coding	3.38468e-75	5.38234e-73
BX_AAAchr06_1g00534	1	At5g39865	XP_009403223.1 PREDICTED: uncharacterized protein At3g28850-like [Musa acuminata subsp. malaccensis]	-	-	-	-	-	-	-	-	protein_coding	6.44195e-75	1.02137e-72
BX_AAAchr04_2g01061	1	ALKBH2	XP_009395888.1 PREDICTED: probable L-type lectin-domain containing receptor kinase S.7 [Musa acuminata subsp. malaccensis]	-	-	-	-	-	GO:0030246//carbohydrate binding	GO:0006281//DNA repair	-	protein_coding	9.93497e-75	1.57286e-72
BX_AAAchr02_3g02014	1	At5g39865	XP_009390033.1 PREDICTED: uncharacterized protein LOC103976524 [Musa acuminata subsp. malaccensis]	-	-	-	-	-	-	-	-	protein_coding	1.21093e-74	1.91427e-72
BX_AAAchr10_2g01058	1	BX_AAAchr10_2g01058	XP_009420183.1 PREDICTED: putative protein TPRXL [Musa acuminata subsp. malaccensis]	-	-	-	-	-	-	-	-	protein_coding	1.6908e-74	2.66892e-72
BX_AAAchr04_3g01376	1	SGO1	XP_018679970.1 PREDICTED: shugoshin-1-like isoform X11 [Musa acuminata subsp. malaccensis]	-	-	-	-	GO:0000775//chromosome, centromeric region;GO:0005634//nucleus	-	GO:0034090//maintenance of meiotic sister chromatid cohesion;GO:0045132//meiotic chromosome segregation;GO:0045144//meiotic sister chromatid segregation	-	protein_coding	2.47279e-74	3.88612e-72
BX_AAAchr07_1g03225	1	BCCP1	URE17197.1 Targeting protein for Xklp2 (TPX2) [Musa troglodytarum]	-	-	-	-	GO:0005819//spindle;GO:0005874//microtubule;GO:0009317//acetyl-CoA carboxylase complex	GO:0003989//acetyl-CoA carboxylase activity	GO:0006633//fatty acid biosynthetic process;GO:0032147//activation of protein kinase activity;GO:0060236//regulation of mitotic spindle organization	-	protein_coding	1.03131e-73	1.61366e-71
BX_AAAchr07_1g01653	1	Os03g0292100	XP_009409564.1 PREDICTED: probable protein phosphatase 2C 32 [Musa acuminata subsp. malaccensis]	-	-	-	-	-	GO:0004722//protein serine/threonine phosphatase activity	GO:0006470//protein dephosphorylation	-	protein_coding	1.86583e-73	2.91515e-71
BX_AAAchr02_1g00755	1	PAD1	XP_009383343.1 PREDICTED: proteasome subunit alpha type-7 [Musa acuminata subsp. malaccensis]	Genetic Information Processing	Folding, sorting and degradation	ko03050//Proteasome	K02731	GO:0005839//proteasome core complex;GO:0019773//proteasome core complex, alpha-subunit complex	-	GO:0006511//ubiquitin-dependent protein catabolic process;GO:0051603//proteolysis involved in cellular protein catabolic process	-	protein_coding	1.34085e-72	2.07377e-70
BX_AAAchr04_2g02129	1	BX_AAAchr04_2g02129	XP_009396839.1 PREDICTED: uncharacterized protein LOC103981818 [Musa acuminata subsp. malaccensis]	-	-	-	-	-	-	-	-	protein_coding	2.85537e-72	4.40978e-70
BX_AAAchr06_2g00273	1	TUBA	XP_009402887.1 PREDICTED: tubulin alpha chain [Musa acuminata subsp. malaccensis]	Cellular Processes	Transport and catabolism	ko04145//Phagosome	K07374	GO:0005874//microtubule	GO:0005200//structural constituent of cytoskeleton;GO:0005525//GTP binding	GO:0007017//microtubule-based process	-	protein_coding	3.03052e-72	4.67355e-70
BX_AAAchr02_2g00917	1	NPK1	XP_009385293.1 PREDICTED: mitogen-activated protein kinase kinase kinase NPK1-like [Musa acuminata subsp. malaccensis]	Environmental Information Processing	Signal transduction	ko04016//MAPK signaling pathway - plant	K20606	-	GO:0004672//protein kinase activity;GO:0005524//ATP binding	GO:0006468//protein phosphorylation	-	protein_coding	4.02295e-72	6.19511e-70
BX_AAAchr07_1g00864	1	At4g34480	XP_009407686.1 PREDICTED: glucan endo-1,3-beta-glucosidase 7 [Musa acuminata subsp. malaccensis]	-	-	-	-	-	GO:0004553//hydrolase activity, hydrolyzing O-glycosyl compounds	GO:0005975//carbohydrate metabolic process	-	protein_coding	4.48683e-72	6.89955e-70
BX_AAAchr03_1g01663	1	UBC22	XP_009385898.1 PREDICTED: ubiquitin-conjugating enzyme E2 22 [Musa acuminata subsp. malaccensis]	Genetic Information Processing	Folding, sorting and degradation	ko04120//Ubiquitin mediated proteolysis	K10583	-	-	-	-	protein_coding	7.84253e-72	1.20252e-69
BX_AAAchr06_2g03228	1	pitC	XP_009406054.1 PREDICTED: uncharacterized protein LOC103989044 [Musa acuminata subsp. malaccensis]	-	-	-	-	-	-	-	-	protein_coding	5.03864e-71	7.69291e-69
BX_AAAchr07_2g02764	1	BX_AAAchr07_2g02764	XP_009410492.1 PREDICTED: uncharacterized protein LOC103992498 [Musa acuminata subsp. malaccensis]	-	-	-	-	-	-	-	-	protein_coding	1.35578e-70	2.0641e-68
BX_AAAchr11_3g02562	1	GLC1	XP_009384878.1 PREDICTED: glucan endo-1,3-beta-glucosidase-like [Musa acuminata subsp. malaccensis]	-	-	-	-	-	GO:0004553//hydrolase activity, hydrolyzing O-glycosyl compounds	GO:0005975//carbohydrate metabolic process	-	protein_coding	1.66024e-70	2.52403e-68
BX_AAAchr06_1g03115	1	pitC	XP_009406054.1 PREDICTED: uncharacterized protein LOC103989044 [Musa acuminata subsp. malaccensis]	-	-	-	-	-	-	-	-	protein_coding	1.07031e-69	1.61799e-67
BX_AAAchr11_3g02352	1	At5g42100	XP_009384631.1 PREDICTED: glucan endo-1,3-beta-glucosidase 10-like isoform X1 [Musa acuminata subsp. malaccensis]	-	-	-	-	-	GO:0004553//hydrolase activity, hydrolyzing O-glycosyl compounds	GO:0005975//carbohydrate metabolic process	-	protein_coding	1.10924e-69	1.67449e-67
BX_AAAchr08_3g01888	1	BX_AAAchr08_3g01888	XP_009413194.1 PREDICTED: uncharacterized protein LOC103994558 isoform X1 [Musa acuminata subsp. malaccensis]	-	-	-	-	-	-	-	-	protein_coding	1.20675e-69	1.81913e-67
BX_AAAchr07_2g02102	1	SNRNP25	CAG1858138.1 unnamed protein product [Musa acuminata subsp. malaccensis]	-	-	-	-	GO:0005689//U12-type spliceosomal complex	-	GO:0000398//mRNA splicing, via spliceosome	-	protein_coding	1.42335e-69	2.14262e-67
BX_AAAchr05_3g03492	1	BX_AAAchr05_3g03492	XP_009402509.1 PREDICTED: calreticulin-like [Musa acuminata subsp. malaccensis]	Genetic Information Processing;Cellular Processes	Folding, sorting and degradation;Transport and catabolism	ko04141//Protein processing in endoplasmic reticulum;ko04145//Phagosome	K08057;K08057	GO:0005783//endoplasmic reticulum	GO:0005509//calcium ion binding;GO:0005515//protein binding;GO:0051082//unfolded protein binding	GO:0006457//protein folding	-	protein_coding	1.44554e-69	2.17297e-67
BX_AAAchr03_3g03384	1	TPX2	XP_009394325.1 PREDICTED: uncharacterized protein LOC103979834 isoform X1 [Musa acuminata subsp. malaccensis]	-	-	-	-	GO:0005819//spindle;GO:0005874//microtubule	-	GO:0032147//activation of protein kinase activity;GO:0060236//regulation of mitotic spindle organization	-	protein_coding	1.75856e-69	2.63612e-67
BX_AAAchr01_1g00590	1	tprkb	XP_009404959.1 PREDICTED: EKC/KEOPS complex subunit TPRKB [Musa acuminata subsp. malaccensis]	-	-	-	-	GO:0012511//monolayer-surrounded lipid storage body;GO:0016020//membrane	-	-	-	protein_coding	2.08513e-69	3.12128e-67
BX_AAAchr01_2g01299	1	SCL28	XP_009412565.1 PREDICTED: scarecrow-like protein 28 [Musa acuminata subsp. malaccensis]	-	-	-	-	-	-	-	GRAS	protein_coding	2.75661e-69	4.12069e-67
BX_AAAchr05_3g02006	1	BX_AAAchr05_3g02006	XP_009386021.1 PREDICTED: uncharacterized protein LOC103973242 [Musa acuminata subsp. malaccensis]	-	-	-	-	-	-	-	-	protein_coding	4.9005e-69	7.31526e-67
BX_AAAchr10_3g00079	1	BX_AAAchr10_3g00079	XP_009419831.1 PREDICTED: paramyosin-like [Musa acuminata subsp. malaccensis]	-	-	-	-	-	-	-	-	protein_coding	1.33807e-68	1.9891e-66
BX_AAAchr07_3g00070	1	BX_AAAchr07_3g00070	XP_009408616.1 PREDICTED: uncharacterized protein LOC103991002 isoform X4 [Musa acuminata subsp. malaccensis]	-	-	-	-	-	-	-	-	protein_coding	1.66353e-68	2.46949e-66
BX_AAAchr08_1g01707	1	LTI6B	RWW57479.1 hypothetical protein BHE74_00035732 [Ensete ventricosum]	-	-	-	-	GO:0016020//membrane	-	-	-	protein_coding	2.55272e-68	3.78424e-66
BX_AAAchr05_2g00754	1	IMK2	XP_009400786.1 PREDICTED: probably inactive leucine-rich repeat receptor-like protein kinase IMK2 [Musa acuminata subsp. malaccensis]	-	-	-	-	-	GO:0004672//protein kinase activity;GO:0005515//protein binding	GO:0006468//protein phosphorylation	-	protein_coding	4.90384e-68	7.24956e-66
BX_AAAchr01_2g00306	1	TLP1	THU63175.1 hypothetical protein C4D60_Mb01t12930 [Musa balbisiana]	-	-	-	-	-	-	-	-	protein_coding	5.9887e-68	8.81688e-66
BX_AAAchr03_2g00978	1	BUBR1	CAG1849841.1 unnamed protein product [Musa acuminata subsp. malaccensis]	-	-	-	-	-	-	GO:0007094//mitotic spindle assembly checkpoint	-	protein_coding	9.43326e-68	1.38691e-65
BX_AAAchr02_2g01688	1	At1g64760	URD86321.1 hypothetical protein MUK42_27758 [Musa troglodytarum]	-	-	-	-	-	GO:0003723//RNA binding;GO:0004553//hydrolase activity, hydrolyzing O-glycosyl compounds	GO:0005975//carbohydrate metabolic process;GO:0006355//regulation of transcription, DNA-templated	-	protein_coding	1.57564e-67	2.30392e-65
BX_AAAchr08_3g01706	1	LTI6B	RWW57479.1 hypothetical protein BHE74_00035732 [Ensete ventricosum]	-	-	-	-	GO:0016020//membrane	-	-	-	protein_coding	4.51208e-67	6.5618e-65
BX_AAAchr03_3g02798	1	CYCB1-1	XP_009393101.1 PREDICTED: G2/mitotic-specific cyclin S13-7-like [Musa acuminata subsp. malaccensis]	-	-	-	-	-	GO:0016538//cyclin-dependent protein serine/threonine kinase regulator activity	GO:0044772//mitotic cell cycle phase transition	-	protein_coding	8.32464e-67	1.20247e-64
BX_AAAchr01_2g02272	1	ICR4	XP_009420022.1 PREDICTED: interactor of constitutive active ROPs 4-like isoform X1 [Musa acuminata subsp. malaccensis]	-	-	-	-	-	-	-	-	protein_coding	1.0567e-66	1.52432e-64
BX_AAAchr05_2g00163	1	SNAP33	XP_009399114.1 PREDICTED: SNAP25 homologous protein SNAP33 [Musa acuminata subsp. malaccensis]	-	-	-	-	GO:0031201//SNARE complex	GO:0005484//SNAP receptor activity	-	-	protein_coding	1.17995e-66	1.69982e-64
BX_AAAchr06_3g02867	1	FLA6	XP_009405666.1 PREDICTED: fasciclin-like arabinogalactan protein 12 [Musa acuminata subsp. malaccensis]	-	-	-	-	-	-	-	-	protein_coding	1.31108e-66	1.88367e-64
BX_AAAchr08_2g00217	1	LECRK82	XP_009412582.1 PREDICTED: L-type lectin-domain containing receptor kinase VIII.1-like [Musa acuminata subsp. malaccensis]	-	-	-	-	-	GO:0030246//carbohydrate binding	-	-	protein_coding	1.32055e-66	1.89473e-64
BX_AAAchr06_1g00725	1	KIN10C	XP_018682614.1 PREDICTED: kinesin-like protein KIN-10C [Musa acuminata subsp. malaccensis]	-	-	-	-	-	GO:0003777//microtubule motor activity;GO:0005524//ATP binding;GO:0008017//microtubule binding	GO:0007018//microtubule-based movement	-	protein_coding	1.83154e-66	2.6244e-64
BX_AAAchr03_2g03094	1	DDB_G0289029	XP_018679163.1 PREDICTED: IST1-like protein isoform X1 [Musa acuminata subsp. malaccensis]	-	-	-	-	-	-	GO:0015031//protein transport	-	protein_coding	3.50052e-66	5.00248e-64
BX_AAAchr05_2g02512	1	HMA9	URE04943.1 Nuclear transcription factor Y subunit [Musa troglodytarum]	Environmental Information Processing	Signal transduction	ko04016//MAPK signaling pathway - plant	K17686	GO:0016020//membrane	GO:0000166//nucleotide binding;GO:0005215//transporter activity;GO:0005507//copper ion binding;GO:0005524//ATP binding;GO:0016887//ATPase activity;GO:0019829//cation-transporting ATPase activity;GO:0046872//metal ion binding;GO:0046982//protein heterodimerization activity	GO:0006812//cation transport	NF-YC	protein_coding	3.87887e-66	5.53579e-64
BX_AAAchr09_3g03474	1	GLR3.4	XP_009419590.1 PREDICTED: glutamate receptor 3.5-like [Musa acuminata subsp. malaccensis]	-	-	-	-	GO:0016020//membrane	GO:0005515//protein binding;GO:0015276//ligand-gated ion channel activity	-	-	protein_coding	1.13883e-65	1.61883e-63
BX_AAAchr07_1g00645	1	SCL28	XP_009407962.1 PREDICTED: scarecrow-like protein 28 isoform X1 [Musa acuminata subsp. malaccensis]	-	-	-	-	-	-	-	GRAS	protein_coding	1.26065e-65	1.78962e-63
BX_AAAchr07_2g01805	1	At4g30420	XP_009409769.1 PREDICTED: WAT1-related protein At4g30420 [Musa acuminata subsp. malaccensis]	-	-	-	-	GO:0016020//membrane	GO:0022857//transmembrane transporter activity	-	-	protein_coding	2.21495e-65	3.13604e-63
BX_AAAchr07_3g01485	1	AUR1	CAG1856499.1 unnamed protein product [Musa acuminata subsp. malaccensis]	-	-	-	-	-	GO:0004672//protein kinase activity;GO:0005524//ATP binding	GO:0006468//protein phosphorylation	-	protein_coding	2.38816e-65	3.37682e-63
BX_AAAchr01_3g00108	1	BX_AAAchr01_3g00108	XP_009392104.1 PREDICTED: actin-depolymerizing factor [Musa acuminata subsp. malaccensis]	-	-	-	-	GO:0015629//actin cytoskeleton	GO:0003779//actin binding	GO:0030042//actin filament depolymerization	-	protein_coding	4.6719e-65	6.58862e-63
BX_AAAchr05_3g01021	1	BX_AAAchr05_3g01021	XP_009400571.1 PREDICTED: uncharacterized protein LOC103984736 [Musa acuminata subsp. malaccensis]	-	-	-	-	-	-	-	-	protein_coding	5.52253e-65	7.77799e-63
BX_AAAchr09_3g00290	1	MST3	XP_009416065.1 PREDICTED: sugar carrier protein C-like [Musa acuminata subsp. malaccensis]	-	-	-	-	GO:0016020//membrane	GO:0015144//carbohydrate transmembrane transporter activity;GO:0015145//monosaccharide transmembrane transporter activity;GO:0022857//transmembrane transporter activity	GO:0015749//monosaccharide transport;GO:0055085//transmembrane transport	-	protein_coding	1.17905e-64	1.65623e-62
BX_AAAchr06_3g03150	1	SNAP33	CAG1847462.1 unnamed protein product [Musa acuminata subsp. malaccensis]	-	-	-	-	GO:0031201//SNARE complex	GO:0005484//SNAP receptor activity	-	-	protein_coding	1.82398e-64	2.55883e-62
BX_AAAchr06_3g03130	1	At4g34500	XP_009405967.1 PREDICTED: probable receptor-like serine/threonine-protein kinase At4g34500 [Musa acuminata subsp. malaccensis]	-	-	-	-	-	GO:0004672//protein kinase activity;GO:0005524//ATP binding	GO:0006468//protein phosphorylation	-	protein_coding	2.00799e-64	2.81329e-62
BX_AAAchr11_3g00107	1	NIP2	XP_009382045.1 PREDICTED: NEP1-interacting protein 2-like [Musa acuminata subsp. malaccensis]	-	-	-	-	-	-	-	-	protein_coding	2.30912e-64	3.23096e-62
BX_AAAchr11_1g00318	1	At1g01540	XP_009382265.1 PREDICTED: probable serine/threonine-protein kinase At1g01540 [Musa acuminata subsp. malaccensis]	-	-	-	-	-	GO:0004672//protein kinase activity;GO:0005524//ATP binding	GO:0006468//protein phosphorylation	-	protein_coding	2.31935e-64	3.24104e-62
BX_AAAchr06_1g00316	1	TOP2	XP_009402954.1 PREDICTED: DNA topoisomerase 2-like [Musa acuminata subsp. malaccensis]	-	-	-	-	-	GO:0003677//DNA binding;GO:0003918//DNA topoisomerase type II (ATP-hydrolyzing) activity;GO:0005524//ATP binding	GO:0006259//DNA metabolic process;GO:0006265//DNA topological change	-	protein_coding	9.5947e-64	1.33553e-61
BX_AAAchr03_1g00442	1	NAAT1	XP_009390723.1 PREDICTED: probable aminotransferase TAT2 [Musa acuminata subsp. malaccensis]	Metabolism;Metabolism;Metabolism;Metabolism;Metabolism;Metabolism;Metabolism;Metabolism;Metabolism	Global and overview maps;Global and overview maps;Amino acid metabolism;Amino acid metabolism;Amino acid metabolism;Metabolism of cofactors and vitamins;Biosynthesis of other secondary metabolites;Amino acid metabolism;Biosynthesis of other secondary metabolites	ko01100//Metabolic pathways;ko01110//Biosynthesis of secondary metabolites;ko00270//Cysteine and methionine metabolism;ko00400//Phenylalanine, tyrosine and tryptophan biosynthesis;ko00350//Tyrosine metabolism;ko00130//Ubiquinone and other terpenoid-quinone biosynthesis;ko00960//Tropane, piperidine and pyridine alkaloid biosynthesis;ko00360//Phenylalanine metabolism;ko00950//Isoquinoline alkaloid …	K00815;K00815;K00815;K00815;K00815;K00815;K00815;K00815;K00815	-	GO:0003824//catalytic activity;GO:0008483//transaminase activity;GO:0030170//pyridoxal phosphate binding	GO:0006520//cellular amino acid metabolic process;GO:0009058//biosynthetic process	-	protein_coding	8.29019e-63	1.14651e-60
BX_AAAchr07_2g01581	1	AGP20	XP_009409430.1 PREDICTED: arabinogalactan peptide 20-like [Musa acuminata subsp. malaccensis]	-	-	-	-	-	-	-	-	protein_coding	1.48329e-62	2.04606e-60
BX_AAAchr10_1g03057	1	ROPGAP1	XP_009379815.1 PREDICTED: rho GTPase-activating protein 5-like [Musa acuminata subsp. malaccensis]	-	-	-	-	-	GO:0005096//GTPase activator activity	GO:0007165//signal transduction	-	protein_coding	2.42348e-62	3.33438e-60
BX_AAAchr01_2g00628	1	polr3f	CAG1858684.1 unnamed protein product, partial [Musa acuminata subsp. malaccensis]	-	-	-	-	GO:0005666//DNA-directed RNA polymerase III complex	-	GO:0006383//transcription from RNA polymerase III promoter	-	protein_coding	2.54535e-62	3.49309e-60
BX_AAAchr03_2g01629	1	UGT73C3	XP_009387373.1 PREDICTED: UDP-glycosyltransferase 73C6-like [Musa acuminata subsp. malaccensis]	-	-	-	-	-	GO:0008194//UDP-glycosyltransferase activity	-	-	protein_coding	5.33348e-62	7.31e-60
BX_AAAchr07_1g01734	1	At4g30420	XP_009409769.1 PREDICTED: WAT1-related protein At4g30420 [Musa acuminata subsp. malaccensis]	-	-	-	-	GO:0016020//membrane	GO:0022857//transmembrane transporter activity	-	-	protein_coding	8.16329e-62	1.116e-59
BX_AAAchr09_2g00163	1	XRI1	THU46109.1 hypothetical protein C4D60_Mb09t01470 [Musa balbisiana]	-	-	-	-	-	-	GO:0007140//male meiosis;GO:0007143//female meiotic division	-	protein_coding	1.21415e-61	1.65562e-59
BX_AAAchr04_1g03405	1	BX_AAAchr04_1g03405	XP_009398426.1 PREDICTED: uncharacterized protein LOC103983020 [Musa acuminata subsp. malaccensis]	-	-	-	-	-	-	-	-	protein_coding	1.38703e-61	1.88657e-59
BX_AAAchr09_3g00292	1	At1g61340	XP_009416067.1 PREDICTED: F-box protein SKIP27 [Musa acuminata subsp. malaccensis]	-	-	-	-	-	GO:0005515//protein binding	-	-	protein_coding	1.60825e-61	2.18193e-59
BX_AAAchr05_3g03099	1	IST1	XP_009401371.1 PREDICTED: uncharacterized protein LOC103985413 [Musa acuminata subsp. malaccensis]	-	-	-	-	-	-	GO:0015031//protein transport	-	protein_coding	1.82732e-61	2.476e-59
BX_AAAchr09_3g00259	1	At5g49770	XP_009416032.1 PREDICTED: probable leucine-rich repeat receptor-like protein kinase At5g49770 [Musa acuminata subsp. malaccensis]	-	-	-	-	-	GO:0004672//protein kinase activity;GO:0005524//ATP binding	GO:0006468//protein phosphorylation	-	protein_coding	3.25332e-61	4.39157e-59
BX_AAAchr10_1g03281	1	BX_AAAchr10_1g03281	XP_009380040.1 PREDICTED: uncharacterized protein LOC103968518 [Musa acuminata subsp. malaccensis]	-	-	-	-	-	-	-	-	protein_coding	5.27236e-61	7.08134e-59
BX_AAAchr03_2g01906	1	BX_AAAchr03_2g01906	XP_009392614.1 PREDICTED: uncharacterized protein At3g61260-like [Musa acuminata subsp. malaccensis]	-	-	-	-	-	-	-	-	protein_coding	1.42176e-60	1.90719e-58
BX_AAAchr10_2g00111	1	BX_AAAchr10_2g00111	XP_009419831.1 PREDICTED: paramyosin-like [Musa acuminata subsp. malaccensis]	-	-	-	-	-	-	-	-	protein_coding	2.70136e-60	3.61462e-58
BX_AAAchr07_2g00125	1	KIN14R	XP_009408543.1 PREDICTED: chromosome-associated kinesin KIF4 [Musa acuminata subsp. malaccensis]	-	-	-	-	-	GO:0003777//microtubule motor activity;GO:0005524//ATP binding;GO:0008017//microtubule binding	GO:0007018//microtubule-based movement	-	protein_coding	2.82548e-60	3.776e-58
BX_AAAchr11_1g01684	1	A6	XP_009383834.1 PREDICTED: probable glucan endo-1,3-beta-glucosidase A6 isoform X2 [Musa acuminata subsp. malaccensis]	-	-	-	-	-	GO:0004553//hydrolase activity, hydrolyzing O-glycosyl compounds	GO:0005975//carbohydrate metabolic process	-	protein_coding	3.36489e-60	4.48569e-58
BX_AAAchr02_2g00668	1	BX_AAAchr02_2g00668	THU44205.1 hypothetical protein C4D60_Mb02t04950 [Musa balbisiana]	-	-	-	-	-	-	-	-	protein_coding	6.53634e-60	8.6811e-58
BX_AAAchr04_3g00893	1	ICR1	XP_009395704.1 PREDICTED: interactor of constitutive active ROPs 1-like [Musa acuminata subsp. malaccensis]	-	-	-	-	-	-	-	-	protein_coding	8.88484e-60	1.17565e-57
BX_AAAchr10_1g02282	1	VIII-2	XP_009420769.1 PREDICTED: myosin-2-like [Musa acuminata subsp. malaccensis]	-	-	-	-	-	GO:0000146//microfilament motor activity;GO:0005096//GTPase activator activity;GO:0005515//protein binding	GO:0035556//intracellular signal transduction	-	protein_coding	1.04882e-59	1.38439e-57
BX_AAAchr10_3g00035	1	IQD31	XP_009385779.1 PREDICTED: protein IQ-DOMAIN 14-like [Musa acuminata subsp. malaccensis]	-	-	-	-	-	GO:0005515//protein binding	-	-	protein_coding	1.25359e-59	1.65061e-57
BX_AAAchr06_2g00373	1	IQM2	THU48819.1 hypothetical protein C4D60_Mb06t03010 [Musa balbisiana]	-	-	-	-	-	GO:0003924//GTPase activity;GO:0005525//GTP binding	GO:0006913//nucleocytoplasmic transport	-	protein_coding	1.36389e-59	1.79364e-57
BX_AAAchr05_3g00773	1	DAR2	XP_009399857.1 PREDICTED: protein DA1-related 2-like [Musa acuminata subsp. malaccensis]	-	-	-	-	-	-	-	-	protein_coding	1.38179e-59	1.81495e-57
BX_AAAchr05_1g00619	1	IMK2	THU65460.1 hypothetical protein C4D60_Mb05t03870 [Musa balbisiana]	-	-	-	-	-	GO:0004672//protein kinase activity;GO:0005515//protein binding	GO:0006468//protein phosphorylation	-	protein_coding	1.46023e-59	1.91564e-57
BX_AAAchr06_1g04403	1	SKU5	KAG6606189.1 Monocopper oxidase-like protein SKU5, partial [Cucurbita argyrosperma subsp. sororia]	-	-	-	-	GO:0005737//cytoplasm	GO:0004801//sedoheptulose-7-phosphate:D-glyceraldehyde-3-phosphate glyceronetransferase activity;GO:0005507//copper ion binding;GO:0016491//oxidoreductase activity	GO:0005975//carbohydrate metabolic process;GO:0006098//pentose-phosphate shunt	-	protein_coding	3.48382e-59	4.5536e-57
BX_AAAchr03_1g03059	1	DDB_G0289029	XP_018679163.1 PREDICTED: IST1-like protein isoform X1 [Musa acuminata subsp. malaccensis]	-	-	-	-	-	-	GO:0015031//protein transport	-	protein_coding	7.27771e-59	9.48935e-57
BX_AAAchr05_3g00831	1	APY2	XP_009399920.1 PREDICTED: probable apyrase 2 isoform X2 [Musa acuminata subsp. malaccensis]	Metabolism;Metabolism;Metabolism;Metabolism	Global and overview maps;Global and overview maps;Nucleotide metabolism;Nucleotide metabolism	ko01100//Metabolic pathways;ko01110//Biosynthesis of secondary metabolites;ko00230//Purine metabolism;ko00240//Pyrimidine metabolism	K14641;K14641;K14641;K14641	-	GO:0016787//hydrolase activity	-	-	protein_coding	8.21386e-59	1.0684e-56
BX_AAAchr09_2g00895	1	BX_AAAchr09_2g00895	THU46729.1 hypothetical protein C4D60_Mb09t07960 [Musa balbisiana]	-	-	-	-	-	-	-	-	protein_coding	1.46052e-58	1.88829e-56
BX_AAAchr03_3g01304	1	PIP1-2	XP_009386206.1 PREDICTED: probable aquaporin PIP1-2 [Musa acuminata subsp. malaccensis]	-	-	-	-	GO:0016020//membrane	GO:0015267//channel activity	GO:0055085//transmembrane transport	-	protein_coding	2.54481e-58	3.28618e-56
BX_AAAchr06_2g04079	1	LECRK81	XP_018683694.1 PREDICTED: L-type lectin-domain containing receptor kinase VIII.1-like [Musa acuminata subsp. malaccensis]	-	-	-	-	-	GO:0004672//protein kinase activity;GO:0005524//ATP binding;GO:0030246//carbohydrate binding	GO:0006468//protein phosphorylation	-	protein_coding	2.97202e-58	3.82862e-56
BX_AAAchr06_2g00580	1	At5g39865	XP_009403223.1 PREDICTED: uncharacterized protein At3g28850-like [Musa acuminata subsp. malaccensis]	-	-	-	-	-	-	-	-	protein_coding	3.54487e-58	4.56109e-56
BX_AAAchr03_1g00950	1	SOG1	XP_009391397.1 PREDICTED: NAC domain-containing protein 8 isoform X1 [Musa acuminata subsp. malaccensis]	-	-	-	-	-	GO:0003677//DNA binding;GO:0003700//transcription factor activity, sequence-specific DNA binding	GO:0006355//regulation of transcription, DNA-templated	NAC	protein_coding	1.28364e-57	1.64178e-55
BX_AAAchr05_3g00803	1	ESK1	XP_009399893.1 PREDICTED: protein ESKIMO 1-like [Musa acuminata subsp. malaccensis]	-	-	-	-	-	GO:0016413//O-acetyltransferase activity;GO:0016740//transferase activity	-	-	protein_coding	2.23225e-57	2.85164e-55
BX_AAAchr06_3g00593	1	At5g39865	XP_009403223.1 PREDICTED: uncharacterized protein At3g28850-like [Musa acuminata subsp. malaccensis]	-	-	-	-	-	-	-	-	protein_coding	4.31545e-57	5.48021e-55
BX_AAAchr05_2g01163	1	BX_AAAchr05_2g01163	XP_009386533.1 PREDICTED: classical arabinogalactan protein 7-like [Musa acuminata subsp. malaccensis]	-	-	-	-	-	-	-	-	protein_coding	4.75189e-57	6.02731e-55
BX_AAAchr06_3g00351	1	IQM2	THU48819.1 hypothetical protein C4D60_Mb06t03010 [Musa balbisiana]	-	-	-	-	-	GO:0003924//GTPase activity;GO:0005525//GTP binding	GO:0006913//nucleocytoplasmic transport	-	protein_coding	5.93106e-57	7.51407e-55
BX_AAAchr06_2g00781	1	KIN10C	XP_018682614.1 PREDICTED: kinesin-like protein KIN-10C [Musa acuminata subsp. malaccensis]	-	-	-	-	-	GO:0003777//microtubule motor activity;GO:0005524//ATP binding;GO:0008017//microtubule binding	GO:0007018//microtubule-based movement	-	protein_coding	7.23995e-57	9.16149e-55
BX_AAAchr01_1g02202	1	ICR4	XP_018687033.1 PREDICTED: interactor of constitutive active ROPs 4-like isoform X2 [Musa acuminata subsp. malaccensis]	-	-	-	-	-	-	-	-	protein_coding	7.25463e-57	9.16924e-55
BX_AAAchr05_1g00077	1	BX_AAAchr05_1g00077	XP_009399207.1 PREDICTED: vitellogenin-2-like isoform X1 [Musa acuminata subsp. malaccensis]	-	-	-	-	-	-	-	-	protein_coding	9.86062e-57	1.24483e-54
BX_AAAchr07_1g03289	1	KIN7L	XP_009411324.1 PREDICTED: kinesin-like protein KIN-7L [Musa acuminata subsp. malaccensis]	-	-	-	-	-	GO:0003777//microtubule motor activity;GO:0005524//ATP binding;GO:0008017//microtubule binding	GO:0007018//microtubule-based movement	-	protein_coding	1.02611e-56	1.29386e-54
BX_AAAchr10_3g01613	1	BX_AAAchr10_3g01613	XP_009420183.1 PREDICTED: putative protein TPRXL [Musa acuminata subsp. malaccensis]	-	-	-	-	-	-	-	-	protein_coding	3.32659e-56	4.17988e-54
BX_AAAchr03_3g03007	1	DDB_G0289029	THU62430.1 hypothetical protein C4D60_Mb01t05070 [Musa balbisiana]	-	-	-	-	-	-	GO:0015031//protein transport	-	protein_coding	1.48013e-55	1.85328e-53
BX_AAAchr08_2g02730	1	NET3C	XP_009414182.1 PREDICTED: protein NETWORKED 3C-like [Musa acuminata subsp. malaccensis]	-	-	-	-	-	GO:0003779//actin binding	-	-	protein_coding	2.17583e-55	2.71801e-53
BX_AAAchr02_1g01355	1	BX_AAAchr02_1g01355	-	-	-	-	-	-	-	-	-	protein_coding	2.93284e-55	3.65513e-53
BX_AAAchr04_3g00309	1	NAT2	THU71551.1 hypothetical protein C4D60_Mb04t02620 [Musa balbisiana]	-	-	-	-	GO:0016020//membrane	GO:0022857//transmembrane transporter activity	GO:0055085//transmembrane transport	-	protein_coding	6.79498e-55	8.439e-53
BX_AAAchr09_2g00896	1	TULP14	XP_009416896.1 PREDICTED: tubby-like F-box protein 8 [Musa acuminata subsp. malaccensis]	-	-	-	-	-	GO:0005515//protein binding	-	-	protein_coding	1.25814e-54	1.55534e-52
BX_AAAchr04_1g04463	1	VPS2.2	XP_009397374.1 PREDICTED: vacuolar protein sorting-associated protein 2 homolog 2 [Musa acuminata subsp. malaccensis]	Cellular Processes	Transport and catabolism	ko04144//Endocytosis	K12191	-	-	GO:0007034//vacuolar transport	-	protein_coding	1.48454e-54	1.8331e-52
BX_AAAchr01_3g00934	1	HAP2	XP_009412574.1 PREDICTED: protein HAPLESS 2 [Musa acuminata subsp. malaccensis]	-	-	-	-	-	-	-	-	protein_coding	1.96906e-54	2.423e-52
BX_AAAchr05_3g00075	1	BX_AAAchr05_3g00075	XP_009399207.1 PREDICTED: vitellogenin-2-like isoform X1 [Musa acuminata subsp. malaccensis]	-	-	-	-	-	-	-	-	protein_coding	2.56721e-54	3.15543e-52
BX_AAAchr06_3g02586	1	XRI1	XP_018682377.1 PREDICTED: protein XRI1-like isoform X7 [Musa acuminata subsp. malaccensis]	-	-	-	-	-	-	GO:0007140//male meiosis;GO:0007143//female meiotic division	-	protein_coding	2.90521e-54	3.56679e-52
BX_AAAchr02_2g01779	1	BX_AAAchr02_2g01779	XP_009388920.1 PREDICTED: classical arabinogalactan protein 4-like [Musa acuminata subsp. malaccensis]	-	-	-	-	GO:0005886//plasma membrane	-	-	-	protein_coding	7.08453e-54	8.65815e-52
BX_AAAchr11_2g00882	1	BX_AAAchr11_2g00882	CAG1863852.1 unnamed protein product [Musa acuminata subsp. malaccensis]	-	-	-	-	-	-	-	-	protein_coding	1.38087e-53	1.68566e-51
BX_AAAchr10_2g01353	1	VIII-2	XP_009420769.1 PREDICTED: myosin-2-like [Musa acuminata subsp. malaccensis]	-	-	-	-	-	GO:0000146//microfilament motor activity;GO:0005096//GTPase activator activity;GO:0005515//protein binding	GO:0035556//intracellular signal transduction	-	protein_coding	3.16176e-53	3.8248e-51
BX_AAAchr02_3g01269	1	BX_AAAchr02_3g01269	-	-	-	-	-	-	-	-	-	protein_coding	3.97445e-53	4.8025e-51
BX_AAAchr03_2g01371	1	PIP1-2	XP_009386206.1 PREDICTED: probable aquaporin PIP1-2 [Musa acuminata subsp. malaccensis]	-	-	-	-	GO:0016020//membrane	GO:0015267//channel activity	GO:0055085//transmembrane transport	-	protein_coding	4.58647e-53	5.53578e-51
BX_AAAchr08_2g01865	1	BX_AAAchr08_2g01865	XP_009413194.1 PREDICTED: uncharacterized protein LOC103994558 isoform X1 [Musa acuminata subsp. malaccensis]	-	-	-	-	-	-	-	-	protein_coding	4.80201e-53	5.78942e-51
BX_AAAchr01_3g00522	1	PUX7	XP_009401234.1 PREDICTED: plant UBX domain-containing protein 7 [Musa acuminata subsp. malaccensis]	-	-	-	-	-	GO:0005515//protein binding	-	-	protein_coding	1.1479e-52	1.37774e-50
BX_AAAchr06_3g00311	1	TOP2	XP_009402954.1 PREDICTED: DNA topoisomerase 2-like [Musa acuminata subsp. malaccensis]	-	-	-	-	-	GO:0003677//DNA binding;GO:0003918//DNA topoisomerase type II (ATP-hydrolyzing) activity;GO:0005524//ATP binding	GO:0006259//DNA metabolic process;GO:0006265//DNA topological change	-	protein_coding	1.44622e-52	1.7319e-50
BX_AAAchr09_2g00951	1	BX_AAAchr09_2g00951	XP_009416827.1 PREDICTED: uncharacterized protein LOC103997365 [Musa acuminata subsp. malaccensis]	-	-	-	-	GO:0005819//spindle;GO:0005874//microtubule	-	GO:0032147//activation of protein kinase activity;GO:0060236//regulation of mitotic spindle organization	-	protein_coding	1.55243e-52	1.85703e-50
BX_AAAchr07_2g00916	1	At4g34480	URE15139.1 glucan endo-1,3-beta-glucosidase, partial [Musa troglodytarum]	-	-	-	-	-	GO:0004553//hydrolase activity, hydrolyzing O-glycosyl compounds	GO:0005975//carbohydrate metabolic process	-	protein_coding	2.32824e-52	2.77885e-50
BX_AAAchr04_3g02268	1	AT4	XP_009397004.1 PREDICTED: probable long-chain-alcohol O-fatty-acyltransferase 5 [Musa acuminata subsp. malaccensis]	-	-	-	-	-	GO:0008374//O-acyltransferase activity	GO:0006629//lipid metabolic process	-	protein_coding	2.33693e-52	2.78612e-50
BX_AAAchr06_2g02203	1	PS1	XP_009404889.2 PREDICTED: FHA domain-containing protein PS1-like isoform X1 [Musa acuminata subsp. malaccensis]	-	-	-	-	-	GO:0005515//protein binding	-	-	protein_coding	6.99032e-52	8.29703e-50
BX_AAAchr04_3g03032	1	SNRNP25	CAG1858138.1 unnamed protein product [Musa acuminata subsp. malaccensis]	-	-	-	-	GO:0005689//U12-type spliceosomal complex	-	GO:0000398//mRNA splicing, via spliceosome	-	protein_coding	1.639e-51	1.93894e-49
BX_AAAchr03_2g00898	1	KIN14F	XP_009392079.1 PREDICTED: kinesin KP1 [Musa acuminata subsp. malaccensis]	-	-	-	-	-	GO:0003777//microtubule motor activity;GO:0005515//protein binding;GO:0005524//ATP binding;GO:0008017//microtubule binding	GO:0007018//microtubule-based movement	-	protein_coding	1.65612e-51	1.95704e-49
BX_AAAchr09_2g03289	1	XTH9	XP_009419605.1 PREDICTED: xyloglucan endotransglucosylase/hydrolase protein 9 [Musa acuminata subsp. malaccensis]	-	-	-	-	GO:0005618//cell wall;GO:0048046//apoplast	GO:0004553//hydrolase activity, hydrolyzing O-glycosyl compounds;GO:0016762//xyloglucan:xyloglucosyl transferase activity	GO:0005975//carbohydrate metabolic process;GO:0010411//xyloglucan metabolic process;GO:0042546//cell wall biogenesis;GO:0044042//glucan metabolic process	-	protein_coding	1.86206e-51	2.19797e-49
BX_AAAchr04_2g00911	1	BX_AAAchr04_2g00911	XP_009395742.2 PREDICTED: uncharacterized protein LOC103980934 [Musa acuminata subsp. malaccensis]	-	-	-	-	-	-	-	-	protein_coding	2.22549e-51	2.62119e-49
BX_AAAchr04_3g02672	1	PIP2-6	XP_009412922.1 PREDICTED: probable aquaporin PIP2-6 [Musa acuminata subsp. malaccensis]	-	-	-	-	GO:0016020//membrane	GO:0015267//channel activity	GO:0055085//transmembrane transport	-	protein_coding	5.13782e-51	6.02485e-49
BX_AAAchr10_1g03680	1	ASK6	XP_009380485.1 PREDICTED: shaggy-related protein kinase eta-like isoform X1 [Musa acuminata subsp. malaccensis]	Environmental Information Processing	Signal transduction	ko04075//Plant hormone signal transduction	K14502	-	GO:0004672//protein kinase activity;GO:0005524//ATP binding	GO:0006468//protein phosphorylation	-	protein_coding	1.27942e-50	1.4954e-48
BX_AAAchr03_3g00935	1	BUBR1	CAG1849841.1 unnamed protein product [Musa acuminata subsp. malaccensis]	-	-	-	-	-	-	GO:0007094//mitotic spindle assembly checkpoint	-	protein_coding	1.73431e-50	2.02267e-48
BX_AAAchr01_1g00639	1	polr3f	CAG1858684.1 unnamed protein product, partial [Musa acuminata subsp. malaccensis]	-	-	-	-	GO:0005666//DNA-directed RNA polymerase III complex	-	GO:0006383//transcription from RNA polymerase III promoter	-	protein_coding	1.84616e-50	2.15077e-48
BX_AAAchr04_2g04260	1	EB1C	XP_009397574.1 PREDICTED: microtubule-associated protein RP/EB family member 1C-like [Musa acuminata subsp. malaccensis]	-	-	-	-	-	GO:0005515//protein binding;GO:0008017//microtubule binding	-	-	protein_coding	2.01288e-50	2.34246e-48
BX_AAAchr01_2g01322	1	PAT18	XP_009412325.1 PREDICTED: protein S-acyltransferase 18 [Musa acuminata subsp. malaccensis]	-	-	-	-	-	GO:0016409//palmitoyltransferase activity	-	-	protein_coding	2.54816e-50	2.96217e-48
BX_AAAchr03_1g01215	1	At2g38370	CAG1849668.1 unnamed protein product [Musa acuminata subsp. malaccensis]	-	-	-	-	-	-	-	-	protein_coding	3.59449e-50	4.16946e-48
BX_AAAchr06_1g00350	1	ERF3	THU48811.1 hypothetical protein C4D60_Mb06t02930 [Musa balbisiana]	-	-	-	-	-	GO:0003677//DNA binding;GO:0003700//transcription factor activity, sequence-specific DNA binding	GO:0006355//regulation of transcription, DNA-templated	ERF	protein_coding	5.26184e-50	6.09416e-48
BX_AAAchr06_1g01944	1	BX_AAAchr06_1g01944	XP_009404720.1 PREDICTED: uncharacterized protein LOC103987967 [Musa acuminata subsp. malaccensis]	-	-	-	-	-	-	-	-	protein_coding	5.26515e-50	6.09416e-48
BX_AAAchr07_2g03188	1	At2g42960	XP_009410960.1 PREDICTED: probable receptor-like protein kinase At2g42960 isoform X1 [Musa acuminata subsp. malaccensis]	-	-	-	-	-	GO:0004672//protein kinase activity;GO:0005524//ATP binding	GO:0006468//protein phosphorylation	-	protein_coding	5.6705e-50	6.55625e-48
BX_AAAchr11_3g00848	1	BX_AAAchr11_3g00848	CAG1863852.1 unnamed protein product [Musa acuminata subsp. malaccensis]	-	-	-	-	-	-	-	-	protein_coding	8.17515e-50	9.44194e-48
BX_AAAchr10_3g01171	1	DIS1	THU57900.1 hypothetical protein C4D60_Mb03t08450 [Musa balbisiana]	Genetic Information Processing	Folding, sorting and degradation	ko04120//Ubiquitin mediated proteolysis	K04506	GO:0005737//cytoplasm	GO:0005515//protein binding	GO:0006511//ubiquitin-dependent protein catabolic process;GO:0007275//multicellular organism development	-	protein_coding	1.63808e-49	1.88988e-47
BX_AAAchr05_2g02221	1	SPC24	URE01686.1 Glycosyl hydrolases family 28 [Musa troglodytarum]	-	-	-	-	-	-	GO:0051983//regulation of chromosome segregation	-	protein_coding	2.31113e-49	2.66351e-47
BX_AAAchr09_1g00511	1	GDI1	XP_009417324.1 PREDICTED: rho GDP-dissociation inhibitor 1-like isoform X2 [Musa acuminata subsp. malaccensis]	-	-	-	-	GO:0005737//cytoplasm	GO:0005094//Rho GDP-dissociation inhibitor activity;GO:0005515//protein binding	GO:0007266//Rho protein signal transduction	-	protein_coding	2.39558e-49	2.75788e-47
BX_AAAchr02_1g01590	1	SBT1.6	XP_009389184.1 PREDICTED: subtilisin-like protease SBT1.6 [Musa acuminata subsp. malaccensis]	-	-	-	-	-	GO:0004252//serine-type endopeptidase activity;GO:0008236//serine-type peptidase activity	GO:0006508//proteolysis	-	protein_coding	3.81998e-49	4.39298e-47
BX_AAAchr07_2g01760	1	NRG2	XP_009409753.1 PREDICTED: uncharacterized protein LOC103991932 [Musa acuminata subsp. malaccensis]	-	-	-	-	-	-	-	-	protein_coding	5.55101e-49	6.33608e-47
BX_AAAchr04_3g00934	1	BX_AAAchr04_3g00934	CAG1841570.1 unnamed protein product [Musa acuminata subsp. malaccensis]	-	-	-	-	-	-	-	-	protein_coding	5.69583e-49	6.49445e-47
BX_AAAchr09_3g00572	1	RLP51	XP_009416420.1 PREDICTED: receptor-like protein 51 [Musa acuminata subsp. malaccensis]	-	-	-	-	-	GO:0005515//protein binding	-	-	protein_coding	6.71593e-49	7.64945e-47
BX_AAAchr05_1g02130	1	BX_AAAchr05_1g02130	XP_009415818.1 PREDICTED: uncharacterized protein LOC103996607 [Musa acuminata subsp. malaccensis]	-	-	-	-	-	-	-	-	protein_coding	8.59245e-49	9.77642e-47
BX_AAAchr04_3g02466	1	BX_AAAchr04_3g02466	XP_009398508.1 PREDICTED: uncharacterized protein LOC103983052 [Musa acuminata subsp. malaccensis]	-	-	-	-	-	-	-	-	protein_coding	1.32816e-48	1.50797e-46
BX_AAAchr01_3g00810	1	LECCVA1	XP_009406129.2 PREDICTED: mannose-specific lectin 3-like [Musa acuminata subsp. malaccensis]	-	-	-	-	-	-	-	-	protein_coding	2.72119e-48	3.07656e-46
BX_AAAchr06_2g00733	1	SBT2.2	XP_009403397.1 PREDICTED: subtilisin-like protease SBT2.3 [Musa acuminata subsp. malaccensis]	-	-	-	-	-	GO:0004252//serine-type endopeptidase activity;GO:0008236//serine-type peptidase activity	GO:0006508//proteolysis	-	protein_coding	3.51916e-48	3.97035e-46
BX_AAAchr11_3g02677	1	BX_AAAchr11_3g02677	KAG6643474.1 hypothetical protein CIPAW_09G214700 [Carya illinoinensis]	-	-	-	-	-	-	-	-	protein_coding	4.02945e-48	4.54129e-46
BX_AAAchr01_2g01298	1	HAP2	XP_009412574.1 PREDICTED: protein HAPLESS 2 [Musa acuminata subsp. malaccensis]	-	-	-	-	-	-	-	-	protein_coding	4.92732e-48	5.54155e-46
BX_AAAchr08_2g01740	1	CDC20-1	XP_009413213.1 PREDICTED: cell division cycle 20.2, cofactor of APC complex-like [Musa acuminata subsp. malaccensis]	Genetic Information Processing	Folding, sorting and degradation	ko04120//Ubiquitin mediated proteolysis	K03363	-	GO:0005515//protein binding;GO:0010997//anaphase-promoting complex binding;GO:0097027//ubiquitin-protein transferase activator activity	GO:1904668//positive regulation of ubiquitin protein ligase activity	-	protein_coding	6.9615e-48	7.81292e-46
BX_AAAchr04_1g01370	1	SGO1	XP_018679970.1 PREDICTED: shugoshin-1-like isoform X11 [Musa acuminata subsp. malaccensis]	-	-	-	-	GO:0000775//chromosome, centromeric region;GO:0005634//nucleus	-	GO:0034090//maintenance of meiotic sister chromatid cohesion;GO:0045132//meiotic chromosome segregation;GO:0045144//meiotic sister chromatid segregation	-	protein_coding	1.19346e-47	1.33523e-45
BX_AAAchr06_1g01288	1	ALKBH2	CAG1845999.1 unnamed protein product [Musa acuminata subsp. malaccensis]	-	-	-	-	-	-	-	-	protein_coding	2.22301e-47	2.47932e-45
BX_AAAchr07_2g03282	1	BX_AAAchr07_2g03282	CAG1857965.1 unnamed protein product [Musa acuminata subsp. malaccensis]	-	-	-	-	-	-	-	-	protein_coding	3.57616e-47	3.98433e-45
BX_AAAchr06_1g03055	1	SNAP33	CAG1847462.1 unnamed protein product [Musa acuminata subsp. malaccensis]	-	-	-	-	GO:0031201//SNARE complex	GO:0005484//SNAP receptor activity	-	-	protein_coding	6.26984e-47	6.95653e-45
BX_AAAchr06_1g00360	1	IQM2	THU48819.1 hypothetical protein C4D60_Mb06t03010 [Musa balbisiana]	-	-	-	-	-	GO:0003924//GTPase activity;GO:0005525//GTP binding	GO:0006913//nucleocytoplasmic transport	-	protein_coding	1.1012e-46	1.21677e-44
BX_AAAchr07_3g00886	1	At4g34480	URE15139.1 glucan endo-1,3-beta-glucosidase, partial [Musa troglodytarum]	-	-	-	-	-	GO:0004553//hydrolase activity, hydrolyzing O-glycosyl compounds	GO:0005975//carbohydrate metabolic process	-	protein_coding	1.43417e-46	1.5798e-44
BX_AAAchr07_3g00131	1	KIN14R	XP_009408543.1 PREDICTED: chromosome-associated kinesin KIF4 [Musa acuminata subsp. malaccensis]	-	-	-	-	-	GO:0003777//microtubule motor activity;GO:0005524//ATP binding;GO:0008017//microtubule binding	GO:0007018//microtubule-based movement	-	protein_coding	2.26777e-46	2.49292e-44
BX_AAAchr01_3g00264	1	DDB_G0292028	XP_009404352.1 PREDICTED: inter-alpha-trypsin inhibitor heavy chain H3-like [Musa acuminata subsp. malaccensis]	-	-	-	-	-	-	-	-	protein_coding	2.70698e-46	2.97269e-44
BX_AAAchr04_3g03084	1	TULP8	XP_009396846.1 PREDICTED: tubby-like protein 4 [Musa acuminata subsp. malaccensis]	-	-	-	-	-	-	-	-	protein_coding	3.04087e-46	3.33593e-44
BX_AAAchr08_3g00176	1	Os07g0679700	XP_009412644.1 PREDICTED: B3 domain-containing protein Os07g0679700-like [Musa acuminata subsp. malaccensis]	-	-	-	-	-	GO:0003677//DNA binding;GO:0008270//zinc ion binding	-	B3	protein_coding	6.87007e-46	7.51361e-44
BX_AAAchr09_3g02266	1	guaA	XP_009418119.1 PREDICTED: uncharacterized protein LOC103998382 [Musa acuminata subsp. malaccensis]	Genetic Information Processing	Replication and repair	ko03410//Base excision repair	K01246	-	GO:0003824//catalytic activity;GO:0008725//DNA-3-methyladenine glycosylase activity	GO:0006281//DNA repair;GO:0006284//base-excision repair	-	protein_coding	1.06114e-45	1.15817e-43
BX_AAAchr07_3g01167	1	radA	XP_009409047.1 PREDICTED: uncharacterized protein LOC103991350 [Musa acuminata subsp. malaccensis]	-	-	-	-	-	GO:0003684//damaged DNA binding;GO:0005524//ATP binding	GO:0006281//DNA repair	-	protein_coding	1.1442e-45	1.24756e-43
BX_AAAchr08_3g01756	1	CDC20-1	XP_009413213.1 PREDICTED: cell division cycle 20.2, cofactor of APC complex-like [Musa acuminata subsp. malaccensis]	Genetic Information Processing	Folding, sorting and degradation	ko04120//Ubiquitin mediated proteolysis	K03363	-	GO:0005515//protein binding;GO:0010997//anaphase-promoting complex binding;GO:0097027//ubiquitin-protein transferase activator activity	GO:1904668//positive regulation of ubiquitin protein ligase activity	-	protein_coding	1.27783e-45	1.39185e-43
BX_AAAchr06_2g01365	1	ALKBH2	CAG1845999.1 unnamed protein product [Musa acuminata subsp. malaccensis]	-	-	-	-	-	-	-	-	protein_coding	1.71789e-45	1.8636e-43
BX_AAAchr11_2g02288	1	BX_AAAchr11_2g02288	URD79340.1 hypothetical protein MUK42_05642 [Musa troglodytarum]	-	-	-	-	-	-	-	-	protein_coding	1.86628e-45	2.02253e-43
BX_AAAchr11_1g00739	1	BX_AAAchr11_1g00739	XP_018675810.1 PREDICTED: uncharacterized protein LOC103970918 isoform X1 [Musa acuminata subsp. malaccensis]	-	-	-	-	-	-	-	-	protein_coding	5.71342e-45	6.16061e-43
BX_AAAchr08_3g02929	1	LYP6	XP_009414060.1 PREDICTED: lysM domain-containing GPI-anchored protein 1-like isoform X1 [Musa acuminata subsp. malaccensis]	-	-	-	-	-	-	-	-	protein_coding	6.47033e-45	6.96975e-43
BX_AAAchr04_2g00304	1	NAT2	THU71551.1 hypothetical protein C4D60_Mb04t02620 [Musa balbisiana]	-	-	-	-	GO:0016020//membrane	GO:0022857//transmembrane transporter activity	GO:0055085//transmembrane transport	-	protein_coding	1.07254e-44	1.15185e-42
BX_AAAchr06_1g01247	1	ERF1-3	XP_009403992.1 PREDICTED: eukaryotic peptide chain release factor subunit 1-3 [Musa acuminata subsp. malaccensis]	Genetic Information Processing	Translation	ko03015//mRNA surveillance pathway	K03265	-	GO:0003747//translation release factor activity	GO:0006415//translational termination	-	protein_coding	1.5536e-44	1.66349e-42
BX_AAAchr09_2g00390	1	ROPGEF5	XP_009416217.1 PREDICTED: rop guanine nucleotide exchange factor 7-like isoform X2 [Musa acuminata subsp. malaccensis]	-	-	-	-	-	GO:0005085//guanyl-nucleotide exchange factor activity	-	-	protein_coding	3.13646e-44	3.35161e-42
BX_AAAchr09_2g00985	1	COR413PM2	XP_009416797.1 PREDICTED: cold-regulated 413 plasma membrane protein 2-like [Musa acuminata subsp. malaccensis]	-	-	-	-	GO:0016020//membrane	-	-	-	protein_coding	3.34202e-44	3.56771e-42
BX_AAAchr10_1g02921	1	HMGB6	CAG1853527.1 unnamed protein product [Musa acuminata subsp. malaccensis]	-	-	-	-	-	GO:0003677//DNA binding	-	-	protein_coding	4.80406e-44	5.10813e-42
BX_AAAchr06_3g02213	1	PS1	XP_009404889.2 PREDICTED: FHA domain-containing protein PS1-like isoform X1 [Musa acuminata subsp. malaccensis]	-	-	-	-	-	GO:0005515//protein binding	-	-	protein_coding	6.50459e-44	6.90259e-42
BX_AAAchr10_2g00050	1	IQD31	XP_009385779.1 PREDICTED: protein IQ-DOMAIN 14-like [Musa acuminata subsp. malaccensis]	-	-	-	-	-	GO:0005515//protein binding	-	-	protein_coding	7.02528e-44	7.44777e-42
BX_AAAchr08_1g00228	1	LECRK82	XP_009412582.1 PREDICTED: L-type lectin-domain containing receptor kinase VIII.1-like [Musa acuminata subsp. malaccensis]	-	-	-	-	-	GO:0030246//carbohydrate binding	-	-	protein_coding	1.06335e-43	1.12397e-41
BX_AAAchr10_2g01675	1	BX_AAAchr10_2g01675	THU56701.1 hypothetical protein C4D60_Mb11t19980 [Musa balbisiana]	-	-	-	-	-	-	-	-	protein_coding	1.3326e-43	1.40718e-41
BX_AAAchr06_3g00791	1	KIN10C	XP_018682614.1 PREDICTED: kinesin-like protein KIN-10C [Musa acuminata subsp. malaccensis]	-	-	-	-	-	GO:0003777//microtubule motor activity;GO:0005524//ATP binding;GO:0008017//microtubule binding	GO:0007018//microtubule-based movement	-	protein_coding	2.14883e-43	2.26017e-41
BX_AAAchr05_1g00168	1	SNAP33	XP_009399114.1 PREDICTED: SNAP25 homologous protein SNAP33 [Musa acuminata subsp. malaccensis]	-	-	-	-	GO:0031201//SNARE complex	GO:0005484//SNAP receptor activity	-	-	protein_coding	2.51424e-43	2.64193e-41
BX_AAAchr03_1g02636	1	BX_AAAchr03_1g02636	XP_009393355.1 PREDICTED: uncharacterized protein LOC103979058 [Musa acuminata subsp. malaccensis]	-	-	-	-	-	-	-	-	protein_coding	3.08135e-43	3.23467e-41
BX_AAAchr09_2g00088	1	RABA3	XP_009415825.1 PREDICTED: ras-related protein RABA3-like isoform X1 [Musa acuminata subsp. malaccensis]	Cellular Processes	Transport and catabolism	ko04144//Endocytosis	K07904	-	GO:0003924//GTPase activity;GO:0005525//GTP binding	-	-	protein_coding	3.4008e-43	3.56652e-41
BX_AAAchr01_3g00229	1	COAD	XP_009404662.1 PREDICTED: phosphopantetheine adenylyltransferase-like isoform X1 [Musa acuminata subsp. malaccensis]	Metabolism;Metabolism	Global and overview maps;Metabolism of cofactors and vitamins	ko01100//Metabolic pathways;ko00770//Pantothenate and CoA biosynthesis	K02201;K02201	-	GO:0003824//catalytic activity	GO:0009058//biosynthetic process	-	protein_coding	3.74415e-43	3.92276e-41
BX_AAAchr08_2g02395	1	TUBA3	XP_009413318.1 PREDICTED: tubulin alpha-3 chain-like [Musa acuminata subsp. malaccensis]	Cellular Processes	Transport and catabolism	ko04145//Phagosome	K07374	GO:0005874//microtubule	GO:0005200//structural constituent of cytoskeleton;GO:0005525//GTP binding	GO:0007017//microtubule-based process	-	protein_coding	4.08082e-43	4.27131e-41
BX_AAAchr04_1g01093	1	LECRKS7	XP_009395888.1 PREDICTED: probable L-type lectin-domain containing receptor kinase S.7 [Musa acuminata subsp. malaccensis]	-	-	-	-	-	GO:0030246//carbohydrate binding	GO:0006281//DNA repair	-	protein_coding	4.11519e-43	4.29967e-41
BX_AAAchr05_2g02501	1	TUBB3	XP_009402559.1 PREDICTED: tubulin beta chain-like [Musa acuminata subsp. malaccensis]	Cellular Processes	Transport and catabolism	ko04145//Phagosome	K07375	GO:0005874//microtubule	GO:0003924//GTPase activity;GO:0005200//structural constituent of cytoskeleton;GO:0005525//GTP binding	GO:0007017//microtubule-based process	-	protein_coding	4.11593e-43	4.29967e-41
BX_AAAchr05_2g02818	1	CPK3	XP_009402234.1 PREDICTED: calcium-dependent protein kinase 16-like [Musa acuminata subsp. malaccensis]	Organismal Systems	Environmental adaptation	ko04626//Plant-pathogen interaction	K13412	-	GO:0004672//protein kinase activity;GO:0005509//calcium ion binding;GO:0005524//ATP binding	GO:0006468//protein phosphorylation	-	protein_coding	5.49475e-43	5.7233e-41
BX_AAAchr08_3g01555	1	LAZ1	XP_009413052.1 PREDICTED: protein LAZ1 [Musa acuminata subsp. malaccensis]	-	-	-	-	-	-	-	-	protein_coding	5.53458e-43	5.75919e-41
BX_AAAchr07_3g00609	1	At5g15350	XP_009408030.1 PREDICTED: lamin-like protein [Musa acuminata subsp. malaccensis]	-	-	-	-	-	GO:0009055//electron carrier activity	-	-	protein_coding	7.48645e-43	7.78271e-41
BX_AAAchr06_3g03208	1	pitC	XP_009406054.1 PREDICTED: uncharacterized protein LOC103989044 [Musa acuminata subsp. malaccensis]	-	-	-	-	-	-	-	-	protein_coding	1.13083e-42	1.16991e-40
BX_AAAchr02_2g00100	1	JASON	XP_009388297.1 PREDICTED: uncharacterized protein LOC103975115 [Musa acuminata subsp. malaccensis]	-	-	-	-	-	-	GO:0007142//male meiosis II	-	protein_coding	2.07665e-42	2.14015e-40
BX_AAAchr04_2g03489	1	SNAP33	XP_009398274.1 PREDICTED: SNAP25 homologous protein SNAP33-like [Musa acuminata subsp. malaccensis]	-	-	-	-	GO:0031201//SNARE complex	GO:0005484//SNAP receptor activity	-	-	protein_coding	3.21995e-42	3.30887e-40
BX_AAAchr05_1g01004	1	BX_AAAchr05_1g01004	XP_009386533.1 PREDICTED: classical arabinogalactan protein 7-like [Musa acuminata subsp. malaccensis]	-	-	-	-	-	-	-	-	protein_coding	3.31902e-42	3.4074e-40
BX_AAAchr10_3g02465	1	GIL1	XP_009421308.1 PREDICTED: IRK-interacting protein-like [Musa acuminata subsp. malaccensis]	-	-	-	-	-	-	GO:0009639//response to red or far red light;GO:0009959//negative gravitropism	-	protein_coding	3.91225e-42	4.00875e-40
BX_AAAchr04_3g01725	1	NAT2	XP_009396520.1 PREDICTED: nucleobase-ascorbate transporter 2-like [Musa acuminata subsp. malaccensis]	-	-	-	-	GO:0016020//membrane	GO:0022857//transmembrane transporter activity	GO:0055085//transmembrane transport	-	protein_coding	6.41389e-42	6.54706e-40
BX_AAAchr07_3g01737	1	NRG2	XP_009409753.1 PREDICTED: uncharacterized protein LOC103991932 [Musa acuminata subsp. malaccensis]	-	-	-	-	-	-	-	-	protein_coding	7.00179e-42	7.14036e-40
BX_AAAchr03_1g02971	1	Os01g0706700	CAG1851425.1 unnamed protein product [Musa acuminata subsp. malaccensis]	-	-	-	-	-	GO:0003676//nucleic acid binding;GO:0005524//ATP binding	-	-	protein_coding	8.93582e-42	9.104e-40
BX_AAAchr01_2g01409	1	AHL22	XP_009411479.1 PREDICTED: AT-hook motif nuclear-localized protein 22-like [Musa acuminata subsp. malaccensis]	-	-	-	-	-	GO:0003680//AT DNA binding	-	-	protein_coding	1.11463e-41	1.13346e-39
BX_AAAchr06_1g00355	1	IQM2	THU48819.1 hypothetical protein C4D60_Mb06t03010 [Musa balbisiana]	-	-	-	-	-	GO:0003924//GTPase activity;GO:0005525//GTP binding	GO:0006913//nucleocytoplasmic transport	-	protein_coding	1.79037e-41	1.81888e-39
BX_AAAchr09_1g02268	1	KRP3	XP_009419100.1 PREDICTED: cyclin-dependent kinase inhibitor 1-like [Musa acuminata subsp. malaccensis]	-	-	-	-	GO:0005634//nucleus	GO:0004861//cyclin-dependent protein serine/threonine kinase inhibitor activity	GO:0045736//negative regulation of cyclin-dependent protein serine/threonine kinase activity;GO:0051726//regulation of cell cycle	-	protein_coding	2.05114e-41	2.08183e-39
BX_AAAchr10_1g01982	1	BX_AAAchr10_1g01982	XP_009420183.1 PREDICTED: putative protein TPRXL [Musa acuminata subsp. malaccensis]	-	-	-	-	-	-	-	-	protein_coding	2.1235e-41	2.1512e-39
BX_AAAchr11_2g02195	1	At5g42100	XP_009384632.1 PREDICTED: glucan endo-1,3-beta-glucosidase 10-like isoform X2 [Musa acuminata subsp. malaccensis]	-	-	-	-	-	GO:0004553//hydrolase activity, hydrolyzing O-glycosyl compounds	GO:0005975//carbohydrate metabolic process	-	protein_coding	2.91264e-41	2.94785e-39
BX_AAAchr06_3g00345	1	ERF3	XP_009402998.1 PREDICTED: ethylene-responsive transcription factor 3-like [Musa acuminata subsp. malaccensis]	-	-	-	-	-	GO:0003677//DNA binding;GO:0003700//transcription factor activity, sequence-specific DNA binding	GO:0006355//regulation of transcription, DNA-templated	ERF	protein_coding	3.06851e-41	3.10267e-39
BX_AAAchr03_3g03528	1	APF2	XP_009394177.1 PREDICTED: aspartyl protease family protein 2-like [Musa acuminata subsp. malaccensis]	-	-	-	-	-	GO:0004190//aspartic-type endopeptidase activity	GO:0006508//proteolysis	-	protein_coding	3.34466e-41	3.37552e-39
BX_AAAchr01_3g00210	1	tprkb	XP_009404978.1 PREDICTED: oleosin 1-like [Musa acuminata subsp. malaccensis]	-	-	-	-	GO:0012511//monolayer-surrounded lipid storage body;GO:0016020//membrane	-	-	-	protein_coding	3.49979e-41	3.52876e-39
BX_AAAchr05_3g03761	1	CPK3	XP_009402234.1 PREDICTED: calcium-dependent protein kinase 16-like [Musa acuminata subsp. malaccensis]	Organismal Systems	Environmental adaptation	ko04626//Plant-pathogen interaction	K13412	-	GO:0004672//protein kinase activity;GO:0005509//calcium ion binding;GO:0005524//ATP binding	GO:0006468//protein phosphorylation	-	protein_coding	3.73797e-41	3.76528e-39
BX_AAAchr09_3g01708	1	BRXL1	XP_009417693.1 PREDICTED: protein Brevis radix-like 1 [Musa acuminata subsp. malaccensis]	-	-	-	-	-	-	-	-	protein_coding	3.74139e-41	3.76528e-39
BX_AAAchr08_2g02191	1	At5g16730	XP_009413655.1 PREDICTED: WEB family protein At3g02930, chloroplastic-like [Musa acuminata subsp. malaccensis]	-	-	-	-	-	-	-	-	protein_coding	4.28009e-41	4.29551e-39
BX_AAAchr06_1g02955	1	rimP	XP_009405906.1 PREDICTED: uncharacterized protein LOC103988942 [Musa acuminata subsp. malaccensis]	-	-	-	-	-	-	-	-	protein_coding	6.64231e-41	6.64107e-39
BX_AAAchr06_1g03955	1	LECRK81	XP_018683694.1 PREDICTED: L-type lectin-domain containing receptor kinase VIII.1-like [Musa acuminata subsp. malaccensis]	-	-	-	-	-	GO:0004672//protein kinase activity;GO:0005524//ATP binding;GO:0030246//carbohydrate binding	GO:0006468//protein phosphorylation	-	protein_coding	7.56596e-41	7.5575e-39
BX_AAAchr04_3g03894	1	BX_AAAchr04_3g03894	XP_009398267.1 PREDICTED: uncharacterized protein LOC103982911 [Musa acuminata subsp. malaccensis]	-	-	-	-	GO:0005634//nucleus;GO:0043189//H4/H2A histone acetyltransferase complex	-	GO:0006355//regulation of transcription, DNA-templated	-	protein_coding	8.8057e-41	8.78766e-39
BX_AAAchr03_3g03269	1	ZAR1	XP_009394442.1 PREDICTED: receptor protein kinase-like protein ZAR1 [Musa acuminata subsp. malaccensis]	-	-	-	-	-	GO:0004672//protein kinase activity;GO:0005524//ATP binding	GO:0006468//protein phosphorylation	-	protein_coding	1.05444e-40	1.05032e-38
BX_AAAchr03_2g01250	1	UBC22	XP_009385898.1 PREDICTED: ubiquitin-conjugating enzyme E2 22 [Musa acuminata subsp. malaccensis]	Genetic Information Processing	Folding, sorting and degradation	ko04120//Ubiquitin mediated proteolysis	K10583	-	-	-	-	protein_coding	1.14652e-40	1.14098e-38
BX_AAAchr06_3g01699	1	At5g39865	XP_009404358.1 PREDICTED: protein transport protein sec24-like [Musa acuminata subsp. malaccensis]	-	-	-	-	GO:0030127//COPII vesicle coat	GO:0008270//zinc ion binding	GO:0006886//intracellular protein transport;GO:0006888//ER to Golgi vesicle-mediated transport	-	protein_coding	1.15981e-40	1.15314e-38
BX_AAAchr05_3g03443	1	TUBB3	XP_009402559.1 PREDICTED: tubulin beta chain-like [Musa acuminata subsp. malaccensis]	Cellular Processes	Transport and catabolism	ko04145//Phagosome	K07375	GO:0005874//microtubule	GO:0003924//GTPase activity;GO:0005200//structural constituent of cytoskeleton;GO:0005525//GTP binding	GO:0007017//microtubule-based process	-	protein_coding	1.31379e-40	1.30503e-38
BX_AAAchr04_1g04018	1	BX_AAAchr04_1g04018	THU74541.1 hypothetical protein C4D60_Mb04t34460 [Musa balbisiana]	-	-	-	-	-	-	-	-	protein_coding	1.51537e-40	1.50387e-38
BX_AAAchr02_2g01597	1	KIN7F	XP_009389113.1 PREDICTED: kinesin-like protein KIN-7F isoform X1 [Musa acuminata subsp. malaccensis]	-	-	-	-	-	GO:0003777//microtubule motor activity;GO:0005524//ATP binding;GO:0008017//microtubule binding	GO:0007018//microtubule-based movement	-	protein_coding	3.74533e-40	3.69976e-38
BX_AAAchr06_2g02243	1	At5g39865	XP_009404925.1 PREDICTED: uncharacterized protein At5g39865-like [Musa acuminata subsp. malaccensis]	-	-	-	-	-	-	-	-	protein_coding	4.18742e-40	4.13266e-38
BX_AAAchr08_1g01117	1	GATL7	XP_018685669.1 PREDICTED: probable galacturonosyltransferase-like 7 [Musa acuminata subsp. malaccensis]	-	-	-	-	-	GO:0016757//transferase activity, transferring glycosyl groups	-	-	protein_coding	4.80759e-40	4.73601e-38
BX_AAAchr03_3g00277	1	Sb03g046810	XP_009390756.1 PREDICTED: cationic peroxidase SPC4-like [Musa acuminata subsp. malaccensis]	Metabolism;Metabolism;Metabolism	Global and overview maps;Global and overview maps;Biosynthesis of other secondary metabolites	ko01100//Metabolic pathways;ko01110//Biosynthesis of secondary metabolites;ko00940//Phenylpropanoid biosynthesis	K00430;K00430;K00430	-	GO:0004601//peroxidase activity;GO:0020037//heme binding	GO:0006979//response to oxidative stress;GO:0042744//hydrogen peroxide catabolic process	-	protein_coding	4.90295e-40	4.82551e-38
BX_AAAchr08_3g03267	1	LLG1	XP_009415402.1 PREDICTED: GPI-anchored protein LORELEI-like [Musa acuminata subsp. malaccensis]	-	-	-	-	-	-	-	-	protein_coding	5.25943e-40	5.17161e-38
BX_AAAchr04_2g03942	1	AHL10	XP_009397834.1 PREDICTED: AT-hook motif nuclear-localized protein 8 [Musa acuminata subsp. malaccensis]	-	-	-	-	-	GO:0003680//AT DNA binding	-	-	protein_coding	7.56187e-40	7.38816e-38
BX_AAAchr03_2g03358	1	ZAR1	XP_009394442.1 PREDICTED: receptor protein kinase-like protein ZAR1 [Musa acuminata subsp. malaccensis]	-	-	-	-	-	GO:0004672//protein kinase activity;GO:0005524//ATP binding	GO:0006468//protein phosphorylation	-	protein_coding	9.03617e-40	8.81252e-38
BX_AAAchr04_3g02596	1	BX_AAAchr04_3g02596	RZR99294.1 hypothetical protein BHM03_00028809 [Ensete ventricosum]	-	-	-	-	-	-	-	-	protein_coding	1.10892e-39	1.07951e-37
BX_AAAchr08_3g01636	1	BX_AAAchr08_3g01636	XP_009413765.1 PREDICTED: MAR-binding filament-like protein 1-1 [Musa acuminata subsp. malaccensis]	-	-	-	-	-	-	-	-	protein_coding	1.89169e-39	1.83485e-37
BX_AAAchr02_1g02288	1	VAMP726	XP_009388457.1 PREDICTED: vesicle-associated membrane protein 721-like [Musa acuminata subsp. malaccensis]	-	-	-	-	GO:0016020//membrane	-	GO:0016192//vesicle-mediated transport	-	protein_coding	2.01613e-39	1.95379e-37
BX_AAAchr01_1g01359	1	At1g03370	URD74762.1 PGAP1-like protein [Musa troglodytarum]	Metabolism;Metabolism	Global and overview maps;Glycan biosynthesis and metabolism	ko01100//Metabolic pathways;ko00563//Glycosylphosphatidylinositol (GPI)-anchor biosynthesis	K05294;K05294	-	GO:0016788//hydrolase activity, acting on ester bonds	-	-	protein_coding	2.03307e-39	1.96665e-37
BX_AAAchr03_2g03004	1	RH56	THU62503.1 hypothetical protein C4D60_Mb01t05830 [Musa balbisiana]	Genetic Information Processing;Genetic Information Processing;Genetic Information Processing	Transcription;Translation;Translation	ko03040//Spliceosome;ko03015//mRNA surveillance pathway;ko03013//Nucleocytoplasmic transport	K12812;K12812;K12812	-	GO:0003676//nucleic acid binding;GO:0005524//ATP binding	-	-	protein_coding	2.09392e-39	2.02186e-37
BX_AAAchr04_3g04338	1	AHL10	XP_009397834.1 PREDICTED: AT-hook motif nuclear-localized protein 8 [Musa acuminata subsp. malaccensis]	-	-	-	-	-	GO:0003680//AT DNA binding	-	-	protein_coding	2.43816e-39	2.35213e-37
BX_AAAchr04_3g03888	1	SNAP33	XP_009398274.1 PREDICTED: SNAP25 homologous protein SNAP33-like [Musa acuminata subsp. malaccensis]	-	-	-	-	GO:0031201//SNARE complex	GO:0005484//SNAP receptor activity	-	-	protein_coding	2.67221e-39	2.57098e-37
BX_AAAchr05_3g03455	1	HMA9	URE04943.1 Nuclear transcription factor Y subunit [Musa troglodytarum]	Environmental Information Processing	Signal transduction	ko04016//MAPK signaling pathway - plant	K17686	GO:0016020//membrane	GO:0000166//nucleotide binding;GO:0005215//transporter activity;GO:0005507//copper ion binding;GO:0005524//ATP binding;GO:0016887//ATPase activity;GO:0019829//cation-transporting ATPase activity;GO:0046872//metal ion binding;GO:0046982//protein heterodimerization activity	GO:0006812//cation transport	NF-YC	protein_coding	3.59286e-39	3.44747e-37
BX_AAAchr06_2g01681	1	At5g39865	XP_009404358.1 PREDICTED: protein transport protein sec24-like [Musa acuminata subsp. malaccensis]	-	-	-	-	GO:0030127//COPII vesicle coat	GO:0008270//zinc ion binding	GO:0006886//intracellular protein transport;GO:0006888//ER to Golgi vesicle-mediated transport	-	protein_coding	4.40468e-39	4.22266e-37
BX_AAAchr06_2g03017	1	ERECTA	XP_009405862.1 PREDICTED: leucine-rich repeat receptor-like kinase protein THICK TASSEL DWARF1 [Musa acuminata subsp. malaccensis]	-	-	-	-	-	GO:0005515//protein binding	-	-	protein_coding	6.56523e-39	6.27709e-37
BX_AAAchr03_1g03477	1	BX_AAAchr03_1g03477	XP_009394255.1 PREDICTED: uncharacterized protein LOC103979773 [Musa acuminata subsp. malaccensis]	-	-	-	-	-	-	-	-	protein_coding	8.27422e-39	7.89698e-37
BX_AAAchr04_3g01084	1	BX_AAAchr04_3g01084	XP_009395886.1 PREDICTED: uncharacterized protein LOC103981036 [Musa acuminata subsp. malaccensis]	-	-	-	-	-	-	-	-	protein_coding	9.01736e-39	8.59094e-37
BX_AAAchr06_1g02494	1	CYP71A9	CAG1847048.1 unnamed protein product [Musa acuminata subsp. malaccensis]	-	-	-	-	-	GO:0004497//monooxygenase activity;GO:0005506//iron ion binding;GO:0016705//oxidoreductase activity, acting on paired donors, with incorporation or reduction of molecular oxygen;GO:0020037//heme binding	-	-	protein_coding	1.03237e-38	9.81807e-37
BX_AAAchr11_1g01746	1	DOGL4	XP_009383925.2 PREDICTED: transcription factor LG2-like [Musa acuminata subsp. malaccensis]	-	-	-	-	-	GO:0043565//sequence-specific DNA binding	GO:0006351//transcription, DNA-templated	-	protein_coding	1.15486e-38	1.09732e-36
BX_AAAchr03_3g02333	1	BX_AAAchr03_3g02333	CAG1850932.1 unnamed protein product [Musa acuminata subsp. malaccensis]	-	-	-	-	-	-	-	-	protein_coding	2.8393e-38	2.67649e-36
BX_AAAchr11_2g00319	1	At1g01540	THU55072.1 hypothetical protein C4D60_Mb11t02700 [Musa balbisiana]	-	-	-	-	-	GO:0004672//protein kinase activity;GO:0005524//ATP binding	GO:0006468//protein phosphorylation	-	protein_coding	5.04902e-38	4.7428e-36
BX_AAAchr05_3g00631	1	LYM1	XP_018681855.1 PREDICTED: lysM domain-containing GPI-anchored protein 1-like [Musa acuminata subsp. malaccensis]	-	-	-	-	-	-	-	-	protein_coding	5.33361e-38	5.00574e-36
BX_AAAchr11_2g02527	1	At1g54570	XP_018676168.1 PREDICTED: acyltransferase-like protein At1g54570, chloroplastic [Musa acuminata subsp. malaccensis]	-	-	-	-	-	GO:0008374//O-acyltransferase activity	-	-	protein_coding	5.60983e-38	5.26038e-36
BX_AAAchr03_1g02771	1	ATJ49	XP_009393196.1 PREDICTED: J domain-containing protein [Musa acuminata subsp. malaccensis]	-	-	-	-	-	-	-	-	protein_coding	6.15042e-38	5.76226e-36
BX_AAAchr09_3g01356	1	GDI1	XP_009417324.1 PREDICTED: rho GDP-dissociation inhibitor 1-like isoform X2 [Musa acuminata subsp. malaccensis]	-	-	-	-	GO:0005737//cytoplasm	GO:0005094//Rho GDP-dissociation inhibitor activity;GO:0005515//protein binding	GO:0007266//Rho protein signal transduction	-	protein_coding	7.48622e-38	7.00763e-36
BX_AAAchr01_1g01331	1	PAT18	XP_009412325.1 PREDICTED: protein S-acyltransferase 18 [Musa acuminata subsp. malaccensis]	-	-	-	-	-	GO:0016409//palmitoyltransferase activity	-	-	protein_coding	7.87216e-38	7.36246e-36
BX_AAAchr03_3g01837	1	NBP35	CAG1850521.1 unnamed protein product [Musa acuminata subsp. malaccensis]	-	-	-	-	-	GO:0005524//ATP binding;GO:0051536//iron-sulfur cluster binding	GO:0016226//iron-sulfur cluster assembly	-	protein_coding	8.36686e-38	7.8047e-36
BX_AAAchr08_3g02802	1	CLP	XP_009414183.1 PREDICTED: basic 7S globulin 2-like [Musa acuminata subsp. malaccensis]	-	-	-	-	-	GO:0004190//aspartic-type endopeptidase activity	GO:0006508//proteolysis	-	protein_coding	1.04103e-37	9.69398e-36
BX_AAAchr02_2g01214	1	BX_AAAchr02_2g01214	CAG1861614.1 unnamed protein product [Musa acuminata subsp. malaccensis]	-	-	-	-	-	-	-	-	protein_coding	1.20606e-37	1.1221e-35
BX_AAAchr06_1g01620	1	At5g39865	XP_009404358.1 PREDICTED: protein transport protein sec24-like [Musa acuminata subsp. malaccensis]	-	-	-	-	GO:0030127//COPII vesicle coat	GO:0008270//zinc ion binding	GO:0006886//intracellular protein transport;GO:0006888//ER to Golgi vesicle-mediated transport	-	protein_coding	1.51308e-37	1.4053e-35
BX_AAAchr06_1g00684	1	SBT2.2	XP_009403397.1 PREDICTED: subtilisin-like protease SBT2.3 [Musa acuminata subsp. malaccensis]	-	-	-	-	-	GO:0004252//serine-type endopeptidase activity;GO:0008236//serine-type peptidase activity	GO:0006508//proteolysis	-	protein_coding	1.8154e-37	1.68317e-35
BX_AAAchr08_3g01122	1	GATL7	XP_018685669.1 PREDICTED: probable galacturonosyltransferase-like 7 [Musa acuminata subsp. malaccensis]	-	-	-	-	-	GO:0016757//transferase activity, transferring glycosyl groups	-	-	protein_coding	1.9142e-37	1.77324e-35
BX_AAAchr05_2g01054	1	At1g32860	XP_009386567.1 PREDICTED: glucan endo-1,3-beta-glucosidase 11-like [Musa acuminata subsp. malaccensis]	-	-	-	-	-	GO:0004553//hydrolase activity, hydrolyzing O-glycosyl compounds	GO:0005975//carbohydrate metabolic process	-	protein_coding	1.98254e-37	1.83496e-35
BX_AAAchr07_2g00498	1	SEND1	XP_009408142.1 PREDICTED: flap endonuclease GEN-like 2 isoform X1 [Musa acuminata subsp. malaccensis]	-	-	-	-	-	GO:0003677//DNA binding;GO:0003824//catalytic activity;GO:0004518//nuclease activity	-	-	protein_coding	3.53505e-37	3.26064e-35
BX_AAAchr06_3g03049	1	rimP	XP_009405906.1 PREDICTED: uncharacterized protein LOC103988942 [Musa acuminata subsp. malaccensis]	-	-	-	-	-	-	-	-	protein_coding	6.99739e-37	6.42106e-35
BX_AAAchr11_2g01944	1	XYXT1	XP_009384364.1 PREDICTED: uncharacterized protein LOC103971929 [Musa acuminata subsp. malaccensis]	-	-	-	-	-	GO:0016757//transferase activity, transferring glycosyl groups	-	-	protein_coding	8.16729e-37	7.48819e-35
BX_AAAchr03_1g03305	1	ZAR1	THU62224.1 hypothetical protein C4D60_Mb01t02860 [Musa balbisiana]	-	-	-	-	-	GO:0004672//protein kinase activity;GO:0005524//ATP binding	GO:0006468//protein phosphorylation	-	protein_coding	9.05039e-37	8.29078e-35
BX_AAAchr08_1g01555	1	LAZ1	XP_009413052.1 PREDICTED: protein LAZ1 [Musa acuminata subsp. malaccensis]	-	-	-	-	-	-	-	-	protein_coding	1.11263e-36	1.01577e-34
BX_AAAchr05_2g00073	1	BX_AAAchr05_2g00073	XP_009399207.1 PREDICTED: vitellogenin-2-like isoform X1 [Musa acuminata subsp. malaccensis]	-	-	-	-	-	-	-	-	protein_coding	1.20485e-36	1.0981e-34
BX_AAAchr09_3g00771	1	KIN12B	XP_009416596.1 PREDICTED: kinesin-like protein KIN-12B [Musa acuminata subsp. malaccensis]	-	-	-	-	-	GO:0003777//microtubule motor activity;GO:0005524//ATP binding;GO:0008017//microtubule binding	GO:0007018//microtubule-based movement	-	protein_coding	1.48848e-36	1.35314e-34
BX_AAAchr09_1g01395	1	NPK1	XP_009418122.1 PREDICTED: mitogen-activated protein kinase kinase kinase NPK1-like [Musa acuminata subsp. malaccensis]	-	-	-	-	-	GO:0004672//protein kinase activity;GO:0005524//ATP binding	GO:0006468//protein phosphorylation	-	protein_coding	1.60778e-36	1.46035e-34
BX_AAAchr11_3g02334	1	SAC7	XP_009384611.1 PREDICTED: phosphoinositide phosphatase SAC6 [Musa acuminata subsp. malaccensis]	Metabolism;Environmental Information Processing;Metabolism	Global and overview maps;Signal transduction;Carbohydrate metabolism	ko01100//Metabolic pathways;ko04070//Phosphatidylinositol signaling system;ko00562//Inositol phosphate metabolism	K21797;K21797;K21797	-	GO:0016791//phosphatase activity	-	-	protein_coding	1.75861e-36	1.59465e-34
BX_AAAchr06_1g02102	1	PS1	XP_009404889.2 PREDICTED: FHA domain-containing protein PS1-like isoform X1 [Musa acuminata subsp. malaccensis]	-	-	-	-	-	GO:0005515//protein binding	-	-	protein_coding	2.10139e-36	1.90226e-34
BX_AAAchr09_3g03019	1	GSTU19	XP_009418987.1 PREDICTED: probable glutathione S-transferase parA [Musa acuminata subsp. malaccensis]	Metabolism;Metabolism	Global and overview maps;Metabolism of other amino acids	ko01100//Metabolic pathways;ko00480//Glutathione metabolism	K00799;K00799	-	GO:0004364//glutathione transferase activity	GO:0006749//glutathione metabolic process	-	protein_coding	2.2773e-36	2.05976e-34
BX_AAAchr05_1g00428	1	KIN12A	RRT78771.1 hypothetical protein B296_00026622 [Ensete ventricosum]	-	-	-	-	-	-	-	-	protein_coding	3.54842e-36	3.20134e-34
BX_AAAchr07_2g01746	1	BX_AAAchr07_2g01746	XP_009409579.1 PREDICTED: uncharacterized protein LOC103991760 isoform X1 [Musa acuminata subsp. malaccensis]	-	-	-	-	-	-	-	-	protein_coding	3.91588e-36	3.52692e-34
BX_AAAchr03_1g00441	1	RTNLB18	CAG1849009.1 unnamed protein product [Musa acuminata subsp. malaccensis]	-	-	-	-	-	-	-	-	protein_coding	4.09633e-36	3.68326e-34
BX_AAAchr08_1g01770	1	CDC20-1	XP_009413213.1 PREDICTED: cell division cycle 20.2, cofactor of APC complex-like [Musa acuminata subsp. malaccensis]	Genetic Information Processing	Folding, sorting and degradation	ko04120//Ubiquitin mediated proteolysis	K03363	-	GO:0005515//protein binding;GO:0010997//anaphase-promoting complex binding;GO:0097027//ubiquitin-protein transferase activator activity	GO:1904668//positive regulation of ubiquitin protein ligase activity	-	protein_coding	5.61914e-36	5.04828e-34
BX_AAAchr06_3g01372	1	ALKBH2	CAG1845999.1 unnamed protein product [Musa acuminata subsp. malaccensis]	-	-	-	-	-	-	-	-	protein_coding	1.03414e-35	9.2289e-34
BX_AAAchr11_3g02638	1	RRT4	XP_018675670.1 PREDICTED: uncharacterized protein At1g04910-like [Musa acuminata subsp. malaccensis]	-	-	-	-	-	-	-	-	protein_coding	1.15086e-35	1.0262e-33
BX_AAAchr06_2g04570	1	SKU5	XP_009407151.1 PREDICTED: monocopper oxidase-like protein SKU5 [Musa acuminata subsp. malaccensis]	-	-	-	-	-	GO:0005507//copper ion binding;GO:0016491//oxidoreductase activity	-	-	protein_coding	1.45248e-35	1.29086e-33
BX_AAAchr08_1g01631	1	BX_AAAchr08_1g01631	XP_009413765.1 PREDICTED: MAR-binding filament-like protein 1-1 [Musa acuminata subsp. malaccensis]	-	-	-	-	-	-	-	-	protein_coding	1.55473e-35	1.38058e-33
BX_AAAchr06_2g01402	1	SET5	XP_009404090.1 PREDICTED: uncharacterized protein LOC103987491 [Musa acuminata subsp. malaccensis]	-	-	-	-	-	GO:0005515//protein binding	-	-	protein_coding	1.58422e-35	1.4056e-33
BX_AAAchr06_1g02861	1	PHOS32	XP_009405844.1 PREDICTED: universal stress protein PHOS32 isoform X2 [Musa acuminata subsp. malaccensis]	-	-	-	-	-	-	-	-	protein_coding	1.62973e-35	1.44359e-33
BX_AAAchr06_1g02139	1	At5g39865	XP_009404925.1 PREDICTED: uncharacterized protein At5g39865-like [Musa acuminata subsp. malaccensis]	-	-	-	-	-	-	-	-	protein_coding	2.25972e-35	1.99339e-33
BX_AAAchr11_3g00713	1	BX_AAAchr11_3g00713	THU55408.1 hypothetical protein C4D60_Mb11t06230 [Musa balbisiana]	-	-	-	-	GO:0030014//CCR4-NOT complex	-	-	-	protein_coding	2.26446e-35	1.99593e-33
BX_AAAchr09_2g00295	1	At1g61340	XP_009416067.1 PREDICTED: F-box protein SKIP27 [Musa acuminata subsp. malaccensis]	-	-	-	-	-	GO:0005515//protein binding	-	-	protein_coding	3.01919e-35	2.6546e-33
BX_AAAchr07_2g01726	1	Os03g0292100	XP_009409564.1 PREDICTED: probable protein phosphatase 2C 32 [Musa acuminata subsp. malaccensis]	-	-	-	-	-	GO:0004722//protein serine/threonine phosphatase activity	GO:0006470//protein dephosphorylation	-	protein_coding	3.57648e-35	3.14202e-33
BX_AAAchr08_2g01105	1	GATL7	RRT51407.1 hypothetical protein B296_00051135, partial [Ensete ventricosum]	-	-	-	-	-	GO:0016757//transferase activity, transferring glycosyl groups	-	-	protein_coding	3.95389e-35	3.46507e-33
BX_AAAchr06_1g00833	1	BX_AAAchr06_1g00833	XP_009403555.1 PREDICTED: uncharacterized protein LOC103987087 [Musa acuminata subsp. malaccensis]	-	-	-	-	-	-	-	-	protein_coding	8.09668e-35	7.06104e-33
BX_AAAchr08_3g00232	1	LECRK51	XP_009412582.1 PREDICTED: L-type lectin-domain containing receptor kinase VIII.1-like [Musa acuminata subsp. malaccensis]	-	-	-	-	-	GO:0030246//carbohydrate binding	-	-	protein_coding	8.21701e-35	7.16015e-33
BX_AAAchr09_1g00837	1	BRXL1	XP_009417693.1 PREDICTED: protein Brevis radix-like 1 [Musa acuminata subsp. malaccensis]	-	-	-	-	-	-	-	-	protein_coding	8.79441e-35	7.65706e-33
BX_AAAchr07_2g02806	1	Slx1b	XP_009410527.1 PREDICTED: uncharacterized protein LOC103992523 [Musa acuminata subsp. malaccensis]	-	-	-	-	-	-	-	-	protein_coding	1.07004e-34	9.29395e-33
BX_AAAchr05_3g01371	1	BX_AAAchr05_3g01371	XP_009400244.1 PREDICTED: uncharacterized protein LOC103984470 [Musa acuminata subsp. malaccensis]	-	-	-	-	-	-	-	-	protein_coding	1.36194e-34	1.1753e-32
BX_AAAchr10_1g00144	1	BX_AAAchr10_1g00144	XP_009419831.1 PREDICTED: paramyosin-like [Musa acuminata subsp. malaccensis]	-	-	-	-	-	-	-	-	protein_coding	1.48686e-34	1.28104e-32
BX_AAAchr11_1g00874	1	BX_AAAchr11_1g00874	RZS04091.1 hypothetical protein BHM03_00034371 [Ensete ventricosum]	-	-	-	-	-	-	-	-	protein_coding	1.54021e-34	1.32488e-32
BX_AAAchr07_3g03135	1	At2g42960	XP_009410960.1 PREDICTED: probable receptor-like protein kinase At2g42960 isoform X1 [Musa acuminata subsp. malaccensis]	-	-	-	-	-	GO:0004672//protein kinase activity;GO:0005524//ATP binding	GO:0006468//protein phosphorylation	-	protein_coding	1.63276e-34	1.40336e-32
BX_AAAchr06_3g04565	1	SKU5	KAG6606189.1 Monocopper oxidase-like protein SKU5, partial [Cucurbita argyrosperma subsp. sororia]	-	-	-	-	GO:0005737//cytoplasm	GO:0004801//sedoheptulose-7-phosphate:D-glyceraldehyde-3-phosphate glyceronetransferase activity;GO:0005507//copper ion binding;GO:0016491//oxidoreductase activity	GO:0005975//carbohydrate metabolic process;GO:0006098//pentose-phosphate shunt	-	protein_coding	1.88329e-34	1.6174e-32
BX_AAAchr03_1g00882	1	BX_AAAchr03_1g00882	XP_009391341.1 PREDICTED: uncharacterized protein LOC103977519 [Musa acuminata subsp. malaccensis]	-	-	-	-	-	-	-	-	protein_coding	3.20965e-34	2.7455e-32
BX_AAAchr04_1g02228	1	AT4	XP_009397004.1 PREDICTED: probable long-chain-alcohol O-fatty-acyltransferase 5 [Musa acuminata subsp. malaccensis]	-	-	-	-	-	GO:0008374//O-acyltransferase activity	GO:0006629//lipid metabolic process	-	protein_coding	4.67351e-34	3.97861e-32
BX_AAAchr08_2g01677	1	EMB2758	XP_018685555.1 PREDICTED: pentatricopeptide repeat-containing protein At3g16610-like [Musa acuminata subsp. malaccensis]	-	-	-	-	-	GO:0003723//RNA binding;GO:0005515//protein binding	GO:0009451//RNA modification	-	protein_coding	5.64633e-34	4.79916e-32
BX_AAAchr06_3g04094	1	LECRK81	XP_018683694.1 PREDICTED: L-type lectin-domain containing receptor kinase VIII.1-like [Musa acuminata subsp. malaccensis]	-	-	-	-	-	GO:0004672//protein kinase activity;GO:0005524//ATP binding;GO:0030246//carbohydrate binding	GO:0006468//protein phosphorylation	-	protein_coding	6.21107e-34	5.27498e-32
BX_AAAchr07_1g01440	1	AUR1	CAG1856499.1 unnamed protein product [Musa acuminata subsp. malaccensis]	-	-	-	-	-	GO:0004672//protein kinase activity;GO:0005524//ATP binding	GO:0006468//protein phosphorylation	-	protein_coding	7.41109e-34	6.26436e-32
BX_AAAchr01_3g01919	1	ICR4	XP_018687033.1 PREDICTED: interactor of constitutive active ROPs 4-like isoform X2 [Musa acuminata subsp. malaccensis]	-	-	-	-	-	-	-	-	protein_coding	7.78358e-34	6.57403e-32
BX_AAAchr11_1g00107	1	NIP2	XP_009382045.1 PREDICTED: NEP1-interacting protein 2-like [Musa acuminata subsp. malaccensis]	-	-	-	-	-	-	-	-	protein_coding	1.02576e-33	8.65677e-32
BX_AAAchr02_1g01755	1	At1g64760	URD86321.1 hypothetical protein MUK42_27758 [Musa troglodytarum]	-	-	-	-	-	GO:0003723//RNA binding;GO:0004553//hydrolase activity, hydrolyzing O-glycosyl compounds	GO:0005975//carbohydrate metabolic process;GO:0006355//regulation of transcription, DNA-templated	-	protein_coding	1.02758e-33	8.66531e-32
BX_AAAchr03_1g03051	1	PMEI7	XP_009392885.1 PREDICTED: 21 kDa protein-like [Musa acuminata subsp. malaccensis]	-	-	-	-	-	GO:0004857//enzyme inhibitor activity	-	-	protein_coding	1.20353e-33	1.01411e-31
BX_AAAchr10_1g03060	1	ROPGAP1	RRT46565.1 hypothetical protein B296_00054352 [Ensete ventricosum]	-	-	-	-	-	GO:0005096//GTPase activator activity	-	-	protein_coding	1.69866e-33	1.42906e-31
BX_AAAchr05_3g03602	1	MDIS1	URE02307.1 Sgf11 (transcriptional regulation protein) [Musa troglodytarum]	-	-	-	-	-	GO:0004672//protein kinase activity;GO:0005515//protein binding;GO:0016671//oxidoreductase activity, acting on a sulfur group of donors, disulfide as acceptor	GO:0006468//protein phosphorylation	-	protein_coding	1.99678e-33	1.67723e-31
BX_AAAchr06_1g02902	1	ERECTA	XP_009405862.1 PREDICTED: leucine-rich repeat receptor-like kinase protein THICK TASSEL DWARF1 [Musa acuminata subsp. malaccensis]	-	-	-	-	-	GO:0005515//protein binding	-	-	protein_coding	2.86616e-33	2.40372e-31
BX_AAAchr06_3g01407	1	SET5	XP_009404090.1 PREDICTED: uncharacterized protein LOC103987491 [Musa acuminata subsp. malaccensis]	-	-	-	-	-	GO:0005515//protein binding	-	-	protein_coding	3.23861e-33	2.71395e-31
BX_AAAchr08_3g02491	1	TUBA3	XP_009413318.1 PREDICTED: tubulin alpha-3 chain-like [Musa acuminata subsp. malaccensis]	Cellular Processes	Transport and catabolism	ko04145//Phagosome	K07374	GO:0005874//microtubule	GO:0005200//structural constituent of cytoskeleton;GO:0005525//GTP binding	GO:0007017//microtubule-based process	-	protein_coding	4.87253e-33	4.07361e-31
BX_AAAchr06_2g01138	1	ERL1	XP_018682748.1 PREDICTED: leucine-rich repeat receptor-like protein FASCIATED EAR2 [Musa acuminata subsp. malaccensis]	-	-	-	-	-	GO:0005515//protein binding	-	-	protein_coding	5.43404e-33	4.53598e-31
BX_AAAchr06_3g04167	1	LECRKS4	XP_009407575.1 PREDICTED: L-type lectin-domain containing receptor kinase IV.4-like [Musa acuminata subsp. malaccensis]	-	-	-	-	-	GO:0030246//carbohydrate binding	-	-	protein_coding	5.68676e-33	4.73587e-31
BX_AAAchr09_3g03506	1	BX_AAAchr09_3g03506	XP_009419555.1 PREDICTED: serine/arginine repetitive matrix protein 2-like [Musa acuminata subsp. malaccensis]	-	-	-	-	-	-	-	-	protein_coding	6.82868e-33	5.67803e-31
BX_AAAchr04_3g03769	1	FEI1	URD94719.1 LRR receptor-like serine threonine-protein kinase FEI [Musa troglodytarum]	-	-	-	-	GO:0005789//endoplasmic reticulum membrane	GO:0004672//protein kinase activity;GO:0005515//protein binding;GO:0005524//ATP binding	GO:0006468//protein phosphorylation;GO:0006888//ER to Golgi vesicle-mediated transport	-	protein_coding	7.3163e-33	6.06936e-31
BX_AAAchr05_2g02329	1	RIC1	XP_009402739.1 PREDICTED: GDT1-like protein 4 isoform X1 [Musa acuminata subsp. malaccensis]	-	-	-	-	-	-	-	-	protein_coding	1.00986e-32	8.35158e-31
BX_AAAchr09_3g02776	1	BIP5	XP_009418642.1 PREDICTED: luminal-binding protein 2-like [Musa acuminata subsp. malaccensis]	Genetic Information Processing;Genetic Information Processing	Folding, sorting and degradation;Folding, sorting and degradation	ko04141//Protein processing in endoplasmic reticulum;ko03060//Protein export	K09490;K09490	-	GO:0005524//ATP binding	-	-	protein_coding	1.24571e-32	1.02704e-30
BX_AAAchr03_2g03599	1	BX_AAAchr03_2g03599	RWW13994.1 hypothetical protein GW17_00022265 [Ensete ventricosum]	-	-	-	-	-	-	-	-	protein_coding	1.29436e-32	1.06633e-30
BX_AAAchr09_3g00713	1	MPK10	XP_009416542.1 PREDICTED: mitogen-activated protein kinase 10-like [Musa acuminata subsp. malaccensis]	-	-	-	-	-	GO:0004672//protein kinase activity;GO:0005524//ATP binding	GO:0006468//protein phosphorylation	-	protein_coding	1.32127e-32	1.08683e-30
BX_AAAchr09_2g00293	1	MST3	XP_009416065.1 PREDICTED: sugar carrier protein C-like [Musa acuminata subsp. malaccensis]	-	-	-	-	GO:0016020//membrane	GO:0015144//carbohydrate transmembrane transporter activity;GO:0015145//monosaccharide transmembrane transporter activity;GO:0022857//transmembrane transporter activity	GO:0015749//monosaccharide transport;GO:0055085//transmembrane transport	-	protein_coding	1.56793e-32	1.28774e-30
BX_AAAchr06_2g01321	1	ERF1-3	XP_009403992.1 PREDICTED: eukaryotic peptide chain release factor subunit 1-3 [Musa acuminata subsp. malaccensis]	Genetic Information Processing	Translation	ko03015//mRNA surveillance pathway	K03265	-	GO:0003747//translation release factor activity	GO:0006415//translational termination	-	protein_coding	1.88411e-32	1.54388e-30
BX_AAAchr02_2g00854	1	BX_AAAchr02_2g00854	XP_009384707.1 PREDICTED: uncharacterized protein LOC103972194 [Musa acuminata subsp. malaccensis]	-	-	-	-	-	-	-	-	protein_coding	2.31754e-32	1.89758e-30
BX_AAAchr10_3g02382	1	BX_AAAchr10_3g02382	XP_009421406.1 PREDICTED: uncharacterized 38.1 kDa protein [Musa acuminata subsp. malaccensis]	-	-	-	-	-	-	-	-	protein_coding	2.41796e-32	1.9783e-30
BX_AAAchr10_3g03299	1	ASK7	XP_009380485.1 PREDICTED: shaggy-related protein kinase eta-like isoform X1 [Musa acuminata subsp. malaccensis]	Environmental Information Processing	Signal transduction	ko04075//Plant hormone signal transduction	K14502	-	GO:0004672//protein kinase activity;GO:0005524//ATP binding	GO:0006468//protein phosphorylation	-	protein_coding	2.87965e-32	2.34887e-30
BX_AAAchr09_3g03418	1	nep2	XP_009419495.1 PREDICTED: probable aspartyl protease At4g16563 [Musa acuminata subsp. malaccensis]	-	-	-	-	-	GO:0004190//aspartic-type endopeptidase activity	GO:0006508//proteolysis	-	protein_coding	3.41189e-32	2.77877e-30
BX_AAAchr07_1g01506	1	AGP20	XP_009409430.1 PREDICTED: arabinogalactan peptide 20-like [Musa acuminata subsp. malaccensis]	-	-	-	-	-	-	-	-	protein_coding	3.69857e-32	3.00997e-30
BX_AAAchr01_3g00983	1	At1g03370	URD74762.1 PGAP1-like protein [Musa troglodytarum]	Metabolism;Metabolism	Global and overview maps;Glycan biosynthesis and metabolism	ko01100//Metabolic pathways;ko00563//Glycosylphosphatidylinositol (GPI)-anchor biosynthesis	K05294;K05294	-	GO:0005524//ATP binding;GO:0016788//hydrolase activity, acting on ester bonds	-	-	protein_coding	4.48234e-32	3.64228e-30
BX_AAAchr08_2g03948	1	BX_AAAchr08_2g03948	XP_009414573.1 PREDICTED: hevamine-A-like [Musa acuminata subsp. malaccensis]	Metabolism;Metabolism	Global and overview maps;Carbohydrate metabolism	ko01100//Metabolic pathways;ko00520//Amino sugar and nucleotide sugar metabolism	K01183;K01183	-	-	GO:0005975//carbohydrate metabolic process	-	protein_coding	4.56935e-32	3.71017e-30
BX_AAAchr07_1g01690	1	NRG2	URE20297.1 pumilio domain-containing protein PPD1 [Musa troglodytarum]	-	-	-	-	-	-	-	-	protein_coding	5.1147e-32	4.1467e-30
BX_AAAchr03_2g00294	1	Sb03g046810	XP_009390756.1 PREDICTED: cationic peroxidase SPC4-like [Musa acuminata subsp. malaccensis]	Metabolism;Metabolism;Metabolism	Global and overview maps;Global and overview maps;Biosynthesis of other secondary metabolites	ko01100//Metabolic pathways;ko01110//Biosynthesis of secondary metabolites;ko00940//Phenylpropanoid biosynthesis	K00430;K00430;K00430	-	GO:0004601//peroxidase activity;GO:0020037//heme binding	GO:0006979//response to oxidative stress;GO:0042744//hydrogen peroxide catabolic process	-	protein_coding	7.44359e-32	6.02117e-30
BX_AAAchr06_2g00674	1	BX_AAAchr06_2g00674	XP_009403343.1 PREDICTED: uncharacterized protein LOC103986919 [Musa acuminata subsp. malaccensis]	-	-	-	-	-	-	-	-	protein_coding	9.18425e-32	7.41799e-30
BX_AAAchr04_1g03559	1	SNAP33	XP_009398274.1 PREDICTED: SNAP25 homologous protein SNAP33-like [Musa acuminata subsp. malaccensis]	-	-	-	-	GO:0031201//SNARE complex	GO:0005484//SNAP receptor activity	-	-	protein_coding	1.18933e-31	9.59163e-30
BX_AAAchr09_1g00162	1	BX_AAAchr09_1g00162	XP_009416827.1 PREDICTED: uncharacterized protein LOC103997365 [Musa acuminata subsp. malaccensis]	-	-	-	-	GO:0005819//spindle;GO:0005874//microtubule	-	GO:0032147//activation of protein kinase activity;GO:0060236//regulation of mitotic spindle organization	-	protein_coding	1.50513e-31	1.2102e-29
BX_AAAchr06_2g01145	1	TUBB1	URE12299.1 hypothetical protein MUK42_23242 [Musa troglodytarum]	Cellular Processes	Transport and catabolism	ko04145//Phagosome	K07375	GO:0005874//microtubule	GO:0003924//GTPase activity;GO:0005200//structural constituent of cytoskeleton;GO:0005525//GTP binding	GO:0007017//microtubule-based process	-	protein_coding	1.65903e-31	1.33294e-29
BX_AAAchr06_3g01181	1	BX_AAAchr06_3g01181	THU49436.1 hypothetical protein C4D60_Mb06t09550 [Musa balbisiana]	-	-	-	-	-	-	-	-	protein_coding	2.05027e-31	1.64359e-29
BX_AAAchr11_1g00293	1	F3H-2	XP_009382233.1 PREDICTED: protein DOWNY MILDEW RESISTANCE 6-like [Musa acuminata subsp. malaccensis]	-	-	-	-	-	-	-	-	protein_coding	2.67185e-31	2.13389e-29
BX_AAAchr03_3g02921	1	Os01g0706700	CAG1851425.1 unnamed protein product [Musa acuminata subsp. malaccensis]	-	-	-	-	-	GO:0003676//nucleic acid binding;GO:0005524//ATP binding	-	-	protein_coding	2.77765e-31	2.21509e-29
BX_AAAchr04_3g02214	1	GALT6	XP_009396909.1 PREDICTED: hydroxyproline O-galactosyltransferase GALT6 isoform X1 [Musa acuminata subsp. malaccensis]	-	-	-	-	GO:0016020//membrane	GO:0016758//transferase activity, transferring hexosyl groups;GO:0030246//carbohydrate binding	GO:0006486//protein glycosylation	-	protein_coding	2.77621e-31	2.21509e-29
BX_AAAchr06_2g01164	1	BX_AAAchr06_2g01164	THU49436.1 hypothetical protein C4D60_Mb06t09550 [Musa balbisiana]	-	-	-	-	-	-	-	-	protein_coding	3.46825e-31	2.76377e-29
BX_AAAchr06_2g02035	1	BX_AAAchr06_2g02035	XP_009404720.1 PREDICTED: uncharacterized protein LOC103987967 [Musa acuminata subsp. malaccensis]	-	-	-	-	-	-	-	-	protein_coding	3.71026e-31	2.95223e-29
BX_AAAchr10_3g01576	1	KIN14H	XP_009420213.1 PREDICTED: kinesin-5-like [Musa acuminata subsp. malaccensis]	-	-	-	-	-	GO:0003777//microtubule motor activity;GO:0005524//ATP binding;GO:0008017//microtubule binding	GO:0007018//microtubule-based movement	-	protein_coding	4.3543e-31	3.45956e-29
BX_AAAchr06_3g02993	1	ERECTA	XP_009405862.1 PREDICTED: leucine-rich repeat receptor-like kinase protein THICK TASSEL DWARF1 [Musa acuminata subsp. malaccensis]	-	-	-	-	-	GO:0005515//protein binding	-	-	protein_coding	5.03409e-31	3.99078e-29
BX_AAAchr03_1g02241	1	REM4.1	XP_009392614.1 PREDICTED: uncharacterized protein At3g61260-like [Musa acuminata subsp. malaccensis]	-	-	-	-	-	-	-	-	protein_coding	5.62319e-31	4.45121e-29
BX_AAAchr10_1g03648	1	A70	XP_009380445.1 PREDICTED: uncharacterized protein LOC103968840 [Musa acuminata subsp. malaccensis]	-	-	-	-	-	-	-	-	protein_coding	6.07001e-31	4.79075e-29
BX_AAAchr05_3g01976	1	AP25	XP_009387158.1 PREDICTED: aspartyl protease 25 [Musa acuminata subsp. malaccensis]	-	-	-	-	-	GO:0004190//aspartic-type endopeptidase activity	GO:0006508//proteolysis	-	protein_coding	6.53131e-31	5.15104e-29
BX_AAAchr07_1g00644	1	At4g27745	THU61386.1 hypothetical protein C4D60_Mb07t22730 [Musa balbisiana]	-	-	-	-	-	-	-	-	protein_coding	6.55557e-31	5.16636e-29
BX_AAAchr11_3g00849	1	Pold4	XP_009382827.1 PREDICTED: uncharacterized protein LOC103970676 [Musa acuminata subsp. malaccensis]	Genetic Information Processing;Genetic Information Processing;Genetic Information Processing;Genetic Information Processing;Genetic Information Processing	Replication and repair;Replication and repair;Replication and repair;Replication and repair;Replication and repair	ko03420//Nucleotide excision repair;ko03440//Homologous recombination;ko03030//DNA replication;ko03410//Base excision repair;ko03430//Mismatch repair	K03505;K03505;K03505;K03505;K03505	-	-	GO:0000731//DNA synthesis involved in DNA repair;GO:0006260//DNA replication	-	protein_coding	6.58148e-31	5.18297e-29
BX_AAAchr02_3g00221	1	BX_AAAchr02_3g00221	XP_018677687.1 PREDICTED: uncharacterized protein LOC104000930 isoform X1 [Musa acuminata subsp. malaccensis]	-	-	-	-	-	-	-	-	protein_coding	9.33546e-31	7.31414e-29
BX_AAAchr06_3g03356	1	BX_AAAchr06_3g03356	TYG57462.1 hypothetical protein ES288_D08G143500v1 [Gossypium darwinii]	-	-	-	-	-	GO:0003924//GTPase activity;GO:0003978//UDP-glucose 4-epimerase activity;GO:0005525//GTP binding	GO:0006012//galactose metabolic process	-	protein_coding	9.51572e-31	7.44992e-29
BX_AAAchr01_2g00572	1	tprkb	THU63392.1 hypothetical protein C4D60_Mb01t15280 [Musa balbisiana]	-	-	-	-	GO:0012511//monolayer-surrounded lipid storage body;GO:0016020//membrane	-	-	-	protein_coding	1.01406e-30	7.92177e-29
BX_AAAchr05_3g01243	1	FPP4	XP_009400355.1 PREDICTED: filament-like plant protein 4 [Musa acuminata subsp. malaccensis]	-	-	-	-	-	-	-	-	protein_coding	1.05313e-30	8.21499e-29
BX_AAAchr09_2g01614	1	BRXL1	XP_009417693.1 PREDICTED: protein Brevis radix-like 1 [Musa acuminata subsp. malaccensis]	-	-	-	-	-	-	-	-	protein_coding	1.17954e-30	9.19441e-29
BX_AAAchr06_3g02957	1	PHOS32	XP_009405844.1 PREDICTED: universal stress protein PHOS32 isoform X2 [Musa acuminata subsp. malaccensis]	-	-	-	-	-	-	-	-	protein_coding	1.43219e-30	1.11476e-28
BX_AAAchr07_3g01779	1	At4g30420	XP_009409769.1 PREDICTED: WAT1-related protein At4g30420 [Musa acuminata subsp. malaccensis]	-	-	-	-	GO:0016020//membrane	GO:0022857//transmembrane transporter activity	-	-	protein_coding	1.76174e-30	1.37027e-28
BX_AAAchr06_2g00364	1	ERF3	THU48811.1 hypothetical protein C4D60_Mb06t02930 [Musa balbisiana]	-	-	-	-	-	GO:0003677//DNA binding;GO:0003700//transcription factor activity, sequence-specific DNA binding	GO:0006355//regulation of transcription, DNA-templated	ERF	protein_coding	1.79061e-30	1.39171e-28
BX_AAAchr09_1g01834	1	BX_AAAchr09_1g01834	XP_009418585.1 PREDICTED: uncharacterized protein LOC103998744 [Musa acuminata subsp. malaccensis]	-	-	-	-	-	-	-	-	protein_coding	1.89907e-30	1.47281e-28
BX_AAAchr06_2g00882	1	BX_AAAchr06_2g00882	XP_009403555.1 PREDICTED: uncharacterized protein LOC103987087 [Musa acuminata subsp. malaccensis]	-	-	-	-	-	-	-	-	protein_coding	2.46694e-30	1.91045e-28
BX_AAAchr05_3g03489	1	Os01g0253300	XP_009402512.1 PREDICTED: importin subunit alpha-1b-like [Musa acuminata subsp. malaccensis]	Genetic Information Processing	Translation	ko03013//Nucleocytoplasmic transport	K15042	-	GO:0005515//protein binding;GO:0061608//nuclear import signal receptor activity	GO:0006606//protein import into nucleus	-	protein_coding	2.786e-30	2.15598e-28
BX_AAAchr09_2g01291	1	GDI1	XP_009417324.1 PREDICTED: rho GDP-dissociation inhibitor 1-like isoform X2 [Musa acuminata subsp. malaccensis]	-	-	-	-	GO:0005737//cytoplasm	GO:0005094//Rho GDP-dissociation inhibitor activity;GO:0005515//protein binding	GO:0007266//Rho protein signal transduction	-	protein_coding	2.82526e-30	2.18478e-28
BX_AAAchr03_3g00817	1	HSBP	THU58039.1 hypothetical protein C4D60_Mb03t09950 [Musa balbisiana]	-	-	-	-	-	GO:0003714//transcription corepressor activity	-	-	protein_coding	3.26202e-30	2.5189e-28
BX_AAAchr02_3g00593	1	GSTF1	XP_009381929.1 PREDICTED: probable glutathione S-transferase GSTF1 [Musa acuminata subsp. malaccensis]	Metabolism;Metabolism	Global and overview maps;Metabolism of other amino acids	ko01100//Metabolic pathways;ko00480//Glutathione metabolism	K00799;K00799	-	-	-	-	protein_coding	3.32958e-30	2.56922e-28
BX_AAAchr05_2g02157	1	BX_AAAchr05_2g02157	XP_009401387.1 PREDICTED: uncharacterized protein LOC103985422 [Musa acuminata subsp. malaccensis]	-	-	-	-	-	-	-	-	protein_coding	4.18877e-30	3.22755e-28
BX_AAAchr06_1g00683	1	BX_AAAchr06_1g00683	XP_009403396.1 PREDICTED: early nodulin-93-like [Musa acuminata subsp. malaccensis]	-	-	-	-	-	-	-	-	protein_coding	4.73744e-30	3.63985e-28
BX_AAAchr09_3g01408	1	EDR2	XP_009417437.1 PREDICTED: protein ENHANCED DISEASE RESISTANCE 2 [Musa acuminata subsp. malaccensis]	-	-	-	-	-	GO:0008289//lipid binding	-	-	protein_coding	6.26023e-30	4.80294e-28
BX_AAAchr07_1g03096	1	At2g42960	XP_009410960.1 PREDICTED: probable receptor-like protein kinase At2g42960 isoform X1 [Musa acuminata subsp. malaccensis]	-	-	-	-	-	GO:0004672//protein kinase activity;GO:0005524//ATP binding	GO:0006468//protein phosphorylation	-	protein_coding	7.2959e-30	5.58154e-28
BX_AAAchr05_3g00974	1	BX_AAAchr05_3g00974	CAG1843238.1 unnamed protein product [Musa acuminata subsp. malaccensis]	-	-	-	-	-	-	-	-	protein_coding	7.82453e-30	5.98169e-28
BX_AAAchr08_1g02181	1	TUBA3	XP_009413318.1 PREDICTED: tubulin alpha-3 chain-like [Musa acuminata subsp. malaccensis]	Cellular Processes	Transport and catabolism	ko04145//Phagosome	K07374	GO:0005874//microtubule	GO:0005200//structural constituent of cytoskeleton;GO:0005525//GTP binding	GO:0007017//microtubule-based process	-	protein_coding	8.2584e-30	6.30439e-28
BX_AAAchr07_2g03134	1	BX_AAAchr07_2g03134	XP_009410897.1 PREDICTED: uncharacterized protein LOC103992779 isoform X2 [Musa acuminata subsp. malaccensis]	-	-	-	-	GO:0005634//nucleus;GO:0070876//SOSS complex	-	GO:0006281//DNA repair;GO:0006974//cellular response to DNA damage stimulus	-	protein_coding	1.19699e-29	9.07948e-28
BX_AAAchr04_3g01354	1	BIP4	URD94682.1 luminal-binding protein [Musa troglodytarum]	Genetic Information Processing;Genetic Information Processing	Folding, sorting and degradation;Folding, sorting and degradation	ko04141//Protein processing in endoplasmic reticulum;ko03060//Protein export	K09490;K09490	-	GO:0005524//ATP binding	-	-	protein_coding	1.77344e-29	1.34141e-27
BX_AAAchr04_2g01029	1	At4g37250	XP_009395855.1 PREDICTED: probable LRR receptor-like serine/threonine-protein kinase At4g37250 [Musa acuminata subsp. malaccensis]	-	-	-	-	-	GO:0004672//protein kinase activity;GO:0005515//protein binding;GO:0005524//ATP binding	GO:0006468//protein phosphorylation	-	protein_coding	1.99982e-29	1.50838e-27
BX_AAAchr10_1g01745	1	BX_AAAchr10_1g01745	THU54447.1 hypothetical protein C4D60_Mb10t25180 [Musa balbisiana]	-	-	-	-	-	-	-	-	protein_coding	2.43083e-29	1.82961e-27
BX_AAAchr08_2g03046	1	BX_AAAchr08_2g03046	XP_009415517.1 PREDICTED: proline-rich receptor-like protein kinase PERK9 [Musa acuminata subsp. malaccensis]	-	-	-	-	-	-	-	-	protein_coding	2.86485e-29	2.15175e-27
BX_AAAchr08_1g02633	1	LYP6	XP_009414061.1 PREDICTED: lysM domain-containing GPI-anchored protein 1-like isoform X2 [Musa acuminata subsp. malaccensis]	-	-	-	-	-	-	-	-	protein_coding	2.97762e-29	2.23332e-27
BX_AAAchr04_2g02241	1	AT4	XP_009397004.1 PREDICTED: probable long-chain-alcohol O-fatty-acyltransferase 5 [Musa acuminata subsp. malaccensis]	-	-	-	-	-	GO:0008374//O-acyltransferase activity	GO:0006629//lipid metabolic process	-	protein_coding	3.91438e-29	2.92977e-27
BX_AAAchr04_2g00297	1	At5g56590	XP_009394832.1 PREDICTED: glucan endo-1,3-beta-glucosidase 13 [Musa acuminata subsp. malaccensis]	-	-	-	-	-	GO:0004553//hydrolase activity, hydrolyzing O-glycosyl compounds	GO:0005975//carbohydrate metabolic process	-	protein_coding	4.45822e-29	3.33449e-27
BX_AAAchr06_2g01322	1	BX_AAAchr06_2g01322	RRT70128.1 hypothetical protein B296_00023450 [Ensete ventricosum]	-	-	-	-	-	-	-	-	protein_coding	5.46102e-29	4.07883e-27
BX_AAAchr02_1g02500	1	AUR1	XP_009389907.1 PREDICTED: serine/threonine-protein kinase Aurora-1-like [Musa acuminata subsp. malaccensis]	-	-	-	-	-	GO:0004672//protein kinase activity;GO:0005524//ATP binding	GO:0006468//protein phosphorylation	-	protein_coding	6.60064e-29	4.92315e-27
BX_AAAchr06_3g02048	1	BX_AAAchr06_3g02048	XP_009404720.1 PREDICTED: uncharacterized protein LOC103987967 [Musa acuminata subsp. malaccensis]	-	-	-	-	-	-	-	-	protein_coding	6.61541e-29	4.93074e-27
BX_AAAchr06_1g02473	1	XRI1	XP_009405530.1 PREDICTED: protein XRI1-like isoform X3 [Musa acuminata subsp. malaccensis]	-	-	-	-	-	-	GO:0007140//male meiosis;GO:0007143//female meiotic division	-	protein_coding	1.06131e-28	7.87748e-27
BX_AAAchr09_2g02175	1	NPK1	XP_009418122.1 PREDICTED: mitogen-activated protein kinase kinase kinase NPK1-like [Musa acuminata subsp. malaccensis]	-	-	-	-	-	GO:0004672//protein kinase activity;GO:0005524//ATP binding	GO:0006468//protein phosphorylation	-	protein_coding	1.21509e-28	9.00643e-27
BX_AAAchr07_3g03078	1	BX_AAAchr07_3g03078	XP_009410897.1 PREDICTED: uncharacterized protein LOC103992779 isoform X2 [Musa acuminata subsp. malaccensis]	-	-	-	-	GO:0005634//nucleus;GO:0070876//SOSS complex	-	GO:0006281//DNA repair;GO:0006974//cellular response to DNA damage stimulus	-	protein_coding	1.3568e-28	1.0043e-26
BX_AAAchr08_3g02423	1	KIN13B	XP_009413382.1 PREDICTED: kinesin-like protein KIN-13B isoform X2 [Musa acuminata subsp. malaccensis]	-	-	-	-	-	GO:0003777//microtubule motor activity;GO:0005524//ATP binding;GO:0008017//microtubule binding	GO:0007018//microtubule-based movement	-	protein_coding	1.77206e-28	1.30986e-26
BX_AAAchr03_2g03604	1	APF2	XP_009394177.1 PREDICTED: aspartyl protease family protein 2-like [Musa acuminata subsp. malaccensis]	-	-	-	-	-	GO:0004190//aspartic-type endopeptidase activity	GO:0006508//proteolysis	-	protein_coding	3.20429e-28	2.34747e-26
BX_AAAchr04_3g03229	1	XTH32	XP_009394629.1 PREDICTED: probable xyloglucan endotransglucosylase/hydrolase protein 32 [Musa acuminata subsp. malaccensis]	-	-	-	-	GO:0005618//cell wall;GO:0048046//apoplast	GO:0004553//hydrolase activity, hydrolyzing O-glycosyl compounds;GO:0016762//xyloglucan:xyloglucosyl transferase activity	GO:0005975//carbohydrate metabolic process;GO:0010411//xyloglucan metabolic process;GO:0042546//cell wall biogenesis;GO:0044042//glucan metabolic process	-	protein_coding	5.13885e-28	3.74936e-26
BX_AAAchr02_3g00817	1	BX_AAAchr02_3g00817	XP_009384707.1 PREDICTED: uncharacterized protein LOC103972194 [Musa acuminata subsp. malaccensis]	-	-	-	-	-	-	-	-	protein_coding	5.5975e-28	4.07845e-26
BX_AAAchr05_3g01220	1	PAT10	XP_009400381.1 PREDICTED: protein S-acyltransferase 10-like isoform X1 [Musa acuminata subsp. malaccensis]	-	-	-	-	-	GO:0016409//palmitoyltransferase activity	-	-	protein_coding	5.76852e-28	4.20021e-26
BX_AAAchr11_3g02485	1	IMK2	XP_009384784.1 PREDICTED: probably inactive leucine-rich repeat receptor-like protein kinase IMK2 [Musa acuminata subsp. malaccensis]	-	-	-	-	-	GO:0004672//protein kinase activity;GO:0005515//protein binding	GO:0006468//protein phosphorylation	-	protein_coding	1.01878e-27	7.39288e-26
BX_AAAchr07_1g01735	1	BX_AAAchr07_1g01735	URE47243.1 EamA-like transporter family [Musa troglodytarum]	-	-	-	-	-	-	-	-	protein_coding	1.20743e-27	8.74404e-26
BX_AAAchr10_1g02723	1	TUBB4	URE47981.1 hypothetical protein MUK42_14959 [Musa troglodytarum]	Cellular Processes	Transport and catabolism	ko04145//Phagosome	K07375	GO:0005874//microtubule	GO:0003924//GTPase activity;GO:0005200//structural constituent of cytoskeleton;GO:0005525//GTP binding	GO:0007017//microtubule-based process	-	protein_coding	1.23481e-27	8.93629e-26
BX_AAAchr11_2g02173	1	PBL7	THU56702.1 hypothetical protein C4D60_Mb11t19990 [Musa balbisiana]	-	-	-	-	-	-	-	-	protein_coding	1.46628e-27	1.05972e-25
BX_AAAchr01_2g01791	1	LRK10L-1.2	XP_009413560.1 PREDICTED: LEAF RUST 10 DISEASE-RESISTANCE LOCUS RECEPTOR-LIKE PROTEIN KINASE-like 1.2 [Musa acuminata subsp. malaccensis]	-	-	-	-	-	GO:0030247//polysaccharide binding	-	-	protein_coding	2.26047e-27	1.62711e-25
BX_AAAchr06_3g03504	1	BX_AAAchr06_3g03504	-	-	-	-	-	-	-	-	-	protein_coding	2.51037e-27	1.80457e-25
BX_AAAchr04_3g00421	1	BX_AAAchr04_3g00421	XP_009394715.1 PREDICTED: protein WRKY1-like [Musa acuminata subsp. malaccensis]	-	-	-	-	-	GO:0003700//transcription factor activity, sequence-specific DNA binding;GO:0043565//sequence-specific DNA binding	GO:0006355//regulation of transcription, DNA-templated	WRKY	protein_coding	2.71634e-27	1.95001e-25
BX_AAAchr04_2g00414	1	BX_AAAchr04_2g00414	XP_009394715.1 PREDICTED: protein WRKY1-like [Musa acuminata subsp. malaccensis]	-	-	-	-	-	GO:0003700//transcription factor activity, sequence-specific DNA binding;GO:0043565//sequence-specific DNA binding	GO:0006355//regulation of transcription, DNA-templated	WRKY	protein_coding	4.11878e-27	2.94104e-25
BX_AAAchr06_3g02083	1	znf511	XP_018682437.1 PREDICTED: zinc finger protein 511 isoform X2 [Musa acuminata subsp. malaccensis]	-	-	-	-	-	-	-	C2H2	protein_coding	6.08396e-27	4.3184e-25
BX_AAAchr06_2g03363	1	BX_AAAchr06_2g03363	TYG57462.1 hypothetical protein ES288_D08G143500v1 [Gossypium darwinii]	-	-	-	-	-	GO:0003924//GTPase activity;GO:0003978//UDP-glucose 4-epimerase activity;GO:0005525//GTP binding	GO:0006012//galactose metabolic process	-	protein_coding	1.01263e-26	7.15922e-25
BX_AAAchr06_2g02092	1	BX_AAAchr06_2g02092	URE12382.1 hypothetical protein MUK42_24663 [Musa troglodytarum]	-	-	-	-	-	-	-	-	protein_coding	1.15391e-26	8.14193e-25
BX_AAAchr11_3g00380	1	KIN7K	XP_009382331.1 PREDICTED: kinesin-like protein KIN-7K, chloroplastic [Musa acuminata subsp. malaccensis]	-	-	-	-	-	GO:0003777//microtubule motor activity;GO:0005524//ATP binding;GO:0008017//microtubule binding	GO:0007018//microtubule-based movement	-	protein_coding	1.1999e-26	8.46091e-25
BX_AAAchr08_1g02422	1	CIPK18	XP_009414263.1 PREDICTED: CBL-interacting protein kinase 18 [Musa acuminata subsp. malaccensis]	-	-	-	-	-	GO:0004672//protein kinase activity;GO:0005524//ATP binding	GO:0006468//protein phosphorylation;GO:0007165//signal transduction	-	protein_coding	1.30664e-26	9.19538e-25
BX_AAAchr01_3g00644	1	PUB4	XP_009400038.1 PREDICTED: ARMADILLO BTB ARABIDOPSIS PROTEIN 1-like [Musa acuminata subsp. malaccensis]	-	-	-	-	-	GO:0005515//protein binding	-	-	protein_coding	1.46097e-26	1.02747e-24
BX_AAAchr02_1g02136	1	BX_AAAchr02_1g02136	XP_009388624.1 PREDICTED: osmotin-like protein [Musa acuminata subsp. malaccensis]	-	-	-	-	-	-	-	-	protein_coding	1.66577e-26	1.16997e-24
BX_AAAchr04_2g02174	1	GALT6	XP_009396909.1 PREDICTED: hydroxyproline O-galactosyltransferase GALT6 isoform X1 [Musa acuminata subsp. malaccensis]	-	-	-	-	GO:0016020//membrane	GO:0016758//transferase activity, transferring hexosyl groups;GO:0030246//carbohydrate binding	GO:0006486//protein glycosylation	-	protein_coding	1.96998e-26	1.38182e-24
BX_AAAchr08_2g03877	1	PER26	XP_009414653.1 PREDICTED: protein IQ-DOMAIN 14-like [Musa acuminata subsp. malaccensis]	-	-	-	-	-	GO:0004601//peroxidase activity;GO:0005515//protein binding;GO:0020037//heme binding	GO:0006979//response to oxidative stress;GO:0042744//hydrogen peroxide catabolic process	-	protein_coding	2.13456e-26	1.49531e-24
BX_AAAchr05_2g02342	1	FIM2	URE07198.1 Fimbrin-like protein, partial [Musa troglodytarum]	-	-	-	-	-	GO:0005515//protein binding;GO:0051015//actin filament binding	GO:0051017//actin filament bundle assembly	-	protein_coding	2.32708e-26	1.62486e-24
BX_AAAchr03_3g02703	1	ATJ49	XP_009393196.1 PREDICTED: J domain-containing protein [Musa acuminata subsp. malaccensis]	-	-	-	-	-	-	-	-	protein_coding	2.3583e-26	1.64452e-24
BX_AAAchr01_3g00265	1	polr3f	URD73345.1 alpha/beta hydrolase fold [Musa troglodytarum]	-	-	-	-	GO:0005666//DNA-directed RNA polymerase III complex	-	GO:0006383//transcription from RNA polymerase III promoter	-	protein_coding	2.789e-26	1.94107e-24
BX_AAAchr02_1g02764	1	At2g01630	XP_009390355.2 PREDICTED: glucan endo-1,3-beta-glucosidase 3 [Musa acuminata subsp. malaccensis]	Metabolism;Metabolism	Global and overview maps;Carbohydrate metabolism	ko01100//Metabolic pathways;ko00500//Starch and sucrose metabolism	K19891;K19891	-	GO:0004553//hydrolase activity, hydrolyzing O-glycosyl compounds	GO:0005975//carbohydrate metabolic process	-	protein_coding	3.00028e-26	2.08541e-24
BX_AAAchr08_3g00359	1	LECRK91	THU68357.1 hypothetical protein C4D60_Mb08t03060 [Musa balbisiana]	-	-	-	-	-	GO:0030246//carbohydrate binding	-	-	protein_coding	3.56323e-26	2.47029e-24
BX_AAAchr04_3g01329	1	KIN10B	THU72367.1 hypothetical protein C4D60_Mb04t11380 [Musa balbisiana]	-	-	-	-	-	GO:0003777//microtubule motor activity;GO:0005524//ATP binding;GO:0008017//microtubule binding	GO:0007018//microtubule-based movement	-	protein_coding	3.59401e-26	2.49002e-24
BX_AAAchr04_3g00531	1	At1g32860	XP_009395345.1 PREDICTED: glucan endo-1,3-beta-glucosidase 11-like [Musa acuminata subsp. malaccensis]	-	-	-	-	-	GO:0004553//hydrolase activity, hydrolyzing O-glycosyl compounds	GO:0005975//carbohydrate metabolic process	-	protein_coding	5.78489e-26	3.99758e-24
BX_AAAchr06_1g01104	1	BX_AAAchr06_1g01104	THU49436.1 hypothetical protein C4D60_Mb06t09550 [Musa balbisiana]	-	-	-	-	-	-	-	-	protein_coding	7.40928e-26	5.1135e-24
BX_AAAchr03_2g02794	1	CSLD4	XP_009393194.1 PREDICTED: cellulose synthase-like protein D5 [Musa acuminata subsp. malaccensis]	Metabolism;Metabolism	Global and overview maps;Carbohydrate metabolism	ko01100//Metabolic pathways;ko00520//Amino sugar and nucleotide sugar metabolism	K00770;K00770	-	-	-	-	protein_coding	1.06707e-25	7.34072e-24
BX_AAAchr02_2g00228	1	CP1	XP_009387474.1 PREDICTED: calmodulin-like [Musa acuminata subsp. malaccensis]	Organismal Systems;Environmental Information Processing;Environmental Information Processing	Environmental adaptation;Signal transduction;Signal transduction	ko04626//Plant-pathogen interaction;ko04016//MAPK signaling pathway - plant;ko04070//Phosphatidylinositol signaling system	K02183;K02183;K02183	-	GO:0005509//calcium ion binding	-	-	protein_coding	1.16628e-25	8.01811e-24
BX_AAAchr04_1g03601	1	RPN5A	XP_009398230.1 PREDICTED: 26S proteasome non-ATPase regulatory subunit 12 homolog A-like isoform X2 [Musa acuminata subsp. malaccensis]	Genetic Information Processing	Folding, sorting and degradation	ko03050//Proteasome	K03035	-	-	-	-	protein_coding	1.27922e-25	8.7889e-24
BX_AAAchr02_1g00889	1	BX_AAAchr02_1g00889	XP_009384707.1 PREDICTED: uncharacterized protein LOC103972194 [Musa acuminata subsp. malaccensis]	-	-	-	-	-	-	-	-	protein_coding	1.29873e-25	8.91722e-24
BX_AAAchr10_1g02852	1	GIL1	XP_009421308.1 PREDICTED: IRK-interacting protein-like [Musa acuminata subsp. malaccensis]	-	-	-	-	-	-	GO:0009639//response to red or far red light;GO:0009959//negative gravitropism	-	protein_coding	1.88193e-25	1.28639e-23
BX_AAAchr01_3g01078	1	At4g12490	XP_009411010.1 PREDICTED: 14 kDa proline-rich protein DC2.15-like [Musa acuminata subsp. malaccensis]	-	-	-	-	-	-	-	-	protein_coding	1.93797e-25	1.32385e-23
BX_AAAchr07_3g02940	1	3BETAHSD/D3	XP_009410742.1 PREDICTED: 3beta-hydroxysteroid-dehydrogenase/decarboxylase [Musa acuminata subsp. malaccensis]	Metabolism;Metabolism;Metabolism	Global and overview maps;Global and overview maps;Lipid metabolism	ko01100//Metabolic pathways;ko01110//Biosynthesis of secondary metabolites;ko00100//Steroid biosynthesis	K23558;K23558;K23558	-	GO:0003854//3-beta-hydroxy-delta5-steroid dehydrogenase activity;GO:0016616//oxidoreductase activity, acting on the CH-OH group of donors, NAD or NADP as acceptor	GO:0006694//steroid biosynthetic process	-	protein_coding	2.14474e-25	1.4623e-23
BX_AAAchr05_3g01253	1	BX_AAAchr05_3g01253	URE04101.1 hypothetical protein MUK42_20768 [Musa troglodytarum]	-	-	-	-	-	-	-	-	protein_coding	2.4262e-25	1.64791e-23
BX_AAAchr08_3g02730	1	CIPK18	XP_009414263.1 PREDICTED: CBL-interacting protein kinase 18 [Musa acuminata subsp. malaccensis]	-	-	-	-	-	GO:0004672//protein kinase activity;GO:0005524//ATP binding	GO:0006468//protein phosphorylation;GO:0007165//signal transduction	-	protein_coding	3.43705e-25	2.32418e-23
BX_AAAchr06_3g01327	1	ERF1-3	XP_009403992.1 PREDICTED: eukaryotic peptide chain release factor subunit 1-3 [Musa acuminata subsp. malaccensis]	Genetic Information Processing	Translation	ko03015//mRNA surveillance pathway	K03265	-	GO:0003747//translation release factor activity	GO:0006415//translational termination	-	protein_coding	3.62668e-25	2.44932e-23
BX_AAAchr04_2g01201	1	PUB4	XP_009396044.2 PREDICTED: U-box domain-containing protein 4-like isoform X2 [Musa acuminata subsp. malaccensis]	-	-	-	-	-	GO:0005515//protein binding	-	-	protein_coding	3.81315e-25	2.57202e-23
BX_AAAchr06_2g03058	1	ARP1	URE12790.1 ATP-dependent protease La (LON) domain [Musa troglodytarum]	-	-	-	-	-	GO:0003676//nucleic acid binding;GO:0003723//RNA binding	-	-	protein_coding	5.60476e-25	3.77573e-23
BX_AAAchr09_3g01845	1	MAP65-5	XP_009417899.1 PREDICTED: 65-kDa microtubule-associated protein 5 [Musa acuminata subsp. malaccensis]	-	-	-	-	-	GO:0008017//microtubule binding	GO:0000226//microtubule cytoskeleton organization	-	protein_coding	6.68259e-25	4.49899e-23
BX_AAAchr04_2g03186	1	BX_AAAchr04_2g03186	CAG1843530.1 unnamed protein product [Musa acuminata subsp. malaccensis]	-	-	-	-	-	-	-	-	protein_coding	6.82689e-25	4.59326e-23
BX_AAAchr01_1g01405	1	EXPA16	XP_009411610.1 PREDICTED: expansin-A16 [Musa acuminata subsp. malaccensis]	-	-	-	-	GO:0005576//extracellular region	-	GO:0009664//plant-type cell wall organization	-	protein_coding	9.54659e-25	6.39502e-23
BX_AAAchr04_2g02873	1	YPTM2	XP_009388825.1 PREDICTED: GTP-binding protein YPTM2 [Musa acuminata subsp. malaccensis]	-	-	-	-	-	GO:0003924//GTPase activity;GO:0005525//GTP binding	-	-	protein_coding	1.06931e-24	7.14072e-23
BX_AAAchr11_3g00283	1	F3H-2	XP_009382233.1 PREDICTED: protein DOWNY MILDEW RESISTANCE 6-like [Musa acuminata subsp. malaccensis]	-	-	-	-	-	-	-	-	protein_coding	1.11975e-24	7.46823e-23
BX_AAAchr07_1g00905	1	cirbp	XP_009407644.1 PREDICTED: zinc finger CCCH domain-containing protein 13-like [Musa acuminata subsp. malaccensis]	-	-	-	-	-	GO:0003676//nucleic acid binding;GO:0003723//RNA binding	-	-	protein_coding	1.19068e-24	7.92158e-23
BX_AAAchr09_1g00768	1	MPT3	XP_009417630.1 PREDICTED: mitochondrial phosphate carrier protein 3, mitochondrial-like [Musa acuminata subsp. malaccensis]	-	-	-	-	-	GO:0005315//inorganic phosphate transmembrane transporter activity	GO:1990547//mitochondrial phosphate ion transmembrane transport	-	protein_coding	1.38633e-24	9.20041e-23
BX_AAAchr04_1g01329	1	KIN10B	THU72367.1 hypothetical protein C4D60_Mb04t11380 [Musa balbisiana]	-	-	-	-	-	GO:0003777//microtubule motor activity;GO:0005524//ATP binding;GO:0008017//microtubule binding	GO:0007018//microtubule-based movement	-	protein_coding	1.5176e-24	1.00529e-22
BX_AAAchr06_2g01240	1	RECG	XP_009403934.1 PREDICTED: ATP-dependent DNA helicase homolog RECG, chloroplastic isoform X1 [Musa acuminata subsp. malaccensis]	Genetic Information Processing	Replication and repair	ko03440//Homologous recombination	K03655	-	GO:0003676//nucleic acid binding;GO:0003678//DNA helicase activity;GO:0005524//ATP binding	GO:0006281//DNA repair;GO:0006310//DNA recombination	-	protein_coding	1.66137e-24	1.09781e-22
BX_AAAchr06_3g02253	1	At5g39865	XP_009404925.1 PREDICTED: uncharacterized protein At5g39865-like [Musa acuminata subsp. malaccensis]	-	-	-	-	-	-	-	-	protein_coding	2.20078e-24	1.44889e-22
BX_AAAchr06_3g04526	1	NCRK	XP_009407193.1 PREDICTED: receptor-like serine/threonine-protein kinase NCRK isoform X1 [Musa acuminata subsp. malaccensis]	-	-	-	-	-	GO:0004672//protein kinase activity;GO:0005524//ATP binding	GO:0006468//protein phosphorylation	-	protein_coding	2.38282e-24	1.56489e-22
BX_AAAchr06_3g04533	1	At4g14310	XP_009407179.1 PREDICTED: uncharacterized protein LOC103989940 [Musa acuminata subsp. malaccensis]	-	-	-	-	-	GO:0005515//protein binding	-	-	protein_coding	2.7004e-24	1.77129e-22
BX_AAAchr04_3g00282	1	CDKB1-1	XP_009394854.1 PREDICTED: cyclin-dependent kinase B1-1-like [Musa acuminata subsp. malaccensis]	-	-	-	-	-	GO:0004672//protein kinase activity;GO:0005524//ATP binding	GO:0006468//protein phosphorylation	-	protein_coding	3.17512e-24	2.08013e-22
BX_AAAchr01_1g00318	1	BX_AAAchr01_1g00318	XP_009393849.1 PREDICTED: endoplasmin homolog [Musa acuminata subsp. malaccensis]	Genetic Information Processing;Organismal Systems	Folding, sorting and degradation;Environmental adaptation	ko04141//Protein processing in endoplasmic reticulum;ko04626//Plant-pathogen interaction	K09487;K09487	-	GO:0005524//ATP binding;GO:0016887//ATPase activity;GO:0051082//unfolded protein binding	GO:0006457//protein folding	-	protein_coding	3.62733e-24	2.37204e-22
BX_AAAchr02_2g00206	1	BX_AAAchr02_2g00206	XP_018677687.1 PREDICTED: uncharacterized protein LOC104000930 isoform X1 [Musa acuminata subsp. malaccensis]	-	-	-	-	-	-	-	-	protein_coding	4.0274e-24	2.63205e-22
BX_AAAchr08_2g00094	1	FIM2	XP_009412719.1 PREDICTED: fimbrin-2-like isoform X1 [Musa acuminata subsp. malaccensis]	-	-	-	-	-	GO:0005515//protein binding;GO:0051015//actin filament binding	GO:0051017//actin filament bundle assembly	-	protein_coding	4.28268e-24	2.79548e-22
BX_AAAchr05_1g01251	1	CYP51	XP_009387004.1 PREDICTED: obtusifoliol 14-alpha demethylase-like [Musa acuminata subsp. malaccensis]	Metabolism;Metabolism;Metabolism	Global and overview maps;Global and overview maps;Lipid metabolism	ko01100//Metabolic pathways;ko01110//Biosynthesis of secondary metabolites;ko00100//Steroid biosynthesis	K05917;K05917;K05917	-	GO:0004497//monooxygenase activity;GO:0005506//iron ion binding;GO:0016705//oxidoreductase activity, acting on paired donors, with incorporation or reduction of molecular oxygen;GO:0020037//heme binding	-	-	protein_coding	4.36757e-24	2.84742e-22
BX_AAAchr01_3g01106	1	KIN10A	CAG1859459.1 unnamed protein product, partial [Musa acuminata subsp. malaccensis]	-	-	-	-	-	GO:0003777//microtubule motor activity;GO:0005524//ATP binding;GO:0008017//microtubule binding;GO:0030515//snoRNA binding	GO:0001522//pseudouridine synthesis;GO:0007018//microtubule-based movement;GO:0042254//ribosome biogenesis	-	protein_coding	5.22495e-24	3.40225e-22
BX_AAAchr04_3g01766	1	RTNLB5	XP_009388111.1 PREDICTED: reticulon-like protein B1 [Musa acuminata subsp. malaccensis]	-	-	-	-	-	-	-	-	protein_coding	5.26002e-24	3.423e-22
BX_AAAchr01_2g00406	1	PER56	XP_009392735.1 PREDICTED: peroxidase 56-like [Musa acuminata subsp. malaccensis]	Metabolism;Metabolism;Metabolism	Global and overview maps;Global and overview maps;Biosynthesis of other secondary metabolites	ko01100//Metabolic pathways;ko01110//Biosynthesis of secondary metabolites;ko00940//Phenylpropanoid biosynthesis	K00430;K00430;K00430	-	GO:0004601//peroxidase activity;GO:0020037//heme binding	GO:0006979//response to oxidative stress;GO:0042744//hydrogen peroxide catabolic process	-	protein_coding	5.41217e-24	3.51988e-22
BX_AAAchr04_2g02557	1	BX_AAAchr04_2g02557	XP_009409422.1 PREDICTED: remorin-like [Musa acuminata subsp. malaccensis]	-	-	-	-	-	-	-	-	protein_coding	5.4925e-24	3.56779e-22
BX_AAAchr06_2g04529	1	NCRK	XP_009407193.1 PREDICTED: receptor-like serine/threonine-protein kinase NCRK isoform X1 [Musa acuminata subsp. malaccensis]	-	-	-	-	-	GO:0004672//protein kinase activity;GO:0005524//ATP binding	GO:0006468//protein phosphorylation	-	protein_coding	5.66018e-24	3.67226e-22
BX_AAAchr07_1g02915	1	3BETAHSD/D3	XP_009410742.1 PREDICTED: 3beta-hydroxysteroid-dehydrogenase/decarboxylase [Musa acuminata subsp. malaccensis]	Metabolism;Metabolism;Metabolism	Global and overview maps;Global and overview maps;Lipid metabolism	ko01100//Metabolic pathways;ko01110//Biosynthesis of secondary metabolites;ko00100//Steroid biosynthesis	K23558;K23558;K23558	-	GO:0003854//3-beta-hydroxy-delta5-steroid dehydrogenase activity;GO:0016616//oxidoreductase activity, acting on the CH-OH group of donors, NAD or NADP as acceptor	GO:0006694//steroid biosynthetic process	-	protein_coding	6.30925e-24	4.08596e-22
BX_AAAchr09_2g00959	1	At5g15350	XP_009416819.1 PREDICTED: mavicyanin-like [Musa acuminata subsp. malaccensis]	-	-	-	-	-	GO:0009055//electron carrier activity	-	-	protein_coding	6.62196e-24	4.28071e-22
BX_AAAchr04_1g00820	1	BACOVA_02659	THU71969.1 hypothetical protein C4D60_Mb04t07150 [Musa balbisiana]	Metabolism;Metabolism;Metabolism;Metabolism;Metabolism	Global and overview maps;Global and overview maps;Carbohydrate metabolism;Biosynthesis of other secondary metabolites;Metabolism of other amino acids	ko01100//Metabolic pathways;ko01110//Biosynthesis of secondary metabolites;ko00500//Starch and sucrose metabolism;ko00999//Biosynthesis of various plant secondary metabolites;ko00460//Cyanoamino acid metabolism	K05349;K05349;K05349;K05349;K05349	-	GO:0004553//hydrolase activity, hydrolyzing O-glycosyl compounds	GO:0005975//carbohydrate metabolic process	-	protein_coding	6.90794e-24	4.4602e-22
BX_AAAchr10_3g03544	1	DGK3	XP_009380768.1 PREDICTED: diacylglycerol kinase 3 [Musa acuminata subsp. malaccensis]	Metabolism;Metabolism;Metabolism;Metabolism;Environmental Information Processing	Global and overview maps;Global and overview maps;Lipid metabolism;Lipid metabolism;Signal transduction	ko01100//Metabolic pathways;ko01110//Biosynthesis of secondary metabolites;ko00564//Glycerophospholipid metabolism;ko00561//Glycerolipid metabolism;ko04070//Phosphatidylinositol signaling system	K00901;K00901;K00901;K00901;K00901	-	GO:0004143//diacylglycerol kinase activity;GO:0016301//kinase activity	GO:0007165//signal transduction;GO:0007205//protein kinase C-activating G-protein coupled receptor signaling pathway	-	protein_coding	7.37199e-24	4.74838e-22
BX_AAAchr04_2g01959	1	At2g48060/At2g48040/At2g48050	XP_009387181.1 PREDICTED: piezo-type mechanosensitive ion channel homolog [Musa acuminata subsp. malaccensis]	-	-	-	-	-	-	-	-	protein_coding	8.54594e-24	5.48804e-22
BX_AAAchr06_2g02381	1	nep2	XP_009405316.1 PREDICTED: probable aspartyl protease At4g16563 [Musa acuminata subsp. malaccensis]	-	-	-	-	-	GO:0004190//aspartic-type endopeptidase activity	GO:0006508//proteolysis	-	protein_coding	8.92551e-24	5.72836e-22
BX_AAAchr04_1g02170	1	GALT6	XP_009396909.1 PREDICTED: hydroxyproline O-galactosyltransferase GALT6 isoform X1 [Musa acuminata subsp. malaccensis]	-	-	-	-	GO:0016020//membrane	GO:0016758//transferase activity, transferring hexosyl groups;GO:0030246//carbohydrate binding	GO:0006486//protein glycosylation	-	protein_coding	9.23025e-24	5.91686e-22
BX_AAAchr07_1g00769	1	CAD	XP_009407801.1 PREDICTED: 8-hydroxygeraniol dehydrogenase-like isoform X2 [Musa acuminata subsp. malaccensis]	-	-	-	-	-	GO:0016491//oxidoreductase activity;GO:0016616//oxidoreductase activity, acting on the CH-OH group of donors, NAD or NADP as acceptor	-	-	protein_coding	1.04715e-23	6.70854e-22
BX_AAAchr10_1g03059	1	CIN3	THU53425.1 hypothetical protein C4D60_Mb10t14270 [Musa balbisiana]	Metabolism;Metabolism;Metabolism;Metabolism	Global and overview maps;Global and overview maps;Carbohydrate metabolism;Carbohydrate metabolism	ko01100//Metabolic pathways;ko01110//Biosynthesis of secondary metabolites;ko00500//Starch and sucrose metabolism;ko00052//Galactose metabolism	K01193;K01193;K01193;K01193	-	GO:0004553//hydrolase activity, hydrolyzing O-glycosyl compounds	GO:0005975//carbohydrate metabolic process	-	protein_coding	1.10621e-23	7.0784e-22
BX_AAAchr03_1g03537	1	APF2	XP_009394177.1 PREDICTED: aspartyl protease family protein 2-like [Musa acuminata subsp. malaccensis]	-	-	-	-	-	GO:0004190//aspartic-type endopeptidase activity	GO:0006508//proteolysis	-	protein_coding	1.29846e-23	8.30363e-22
BX_AAAchr07_3g01550	1	AGP20	XP_009409430.1 PREDICTED: arabinogalactan peptide 20-like [Musa acuminata subsp. malaccensis]	-	-	-	-	-	-	-	-	protein_coding	1.364e-23	8.71755e-22
BX_AAAchr07_2g01806	1	BX_AAAchr07_2g01806	URE47243.1 EamA-like transporter family [Musa troglodytarum]	-	-	-	-	-	-	-	-	protein_coding	1.42691e-23	9.11384e-22
BX_AAAchr04_1g02875	1	YPTM2	XP_009388825.1 PREDICTED: GTP-binding protein YPTM2 [Musa acuminata subsp. malaccensis]	-	-	-	-	-	GO:0003924//GTPase activity;GO:0005525//GTP binding	-	-	protein_coding	1.45049e-23	9.25376e-22
BX_AAAchr06_1g00162	1	GAPC2	XP_009383337.1 PREDICTED: glyceraldehyde-3-phosphate dehydrogenase 2, cytosolic-like [Musa acuminata subsp. malaccensis]	Metabolism;Metabolism;Metabolism;Metabolism;Metabolism;Metabolism	Global and overview maps;Global and overview maps;Global and overview maps;Global and overview maps;Carbohydrate metabolism;Energy metabolism	ko01100//Metabolic pathways;ko01110//Biosynthesis of secondary metabolites;ko01200//Carbon metabolism;ko01230//Biosynthesis of amino acids;ko00010//Glycolysis / Gluconeogenesis;ko00710//Carbon fixation in photosynthetic organisms	K00134;K00134;K00134;K00134;K00134;K00134	-	GO:0016620//oxidoreductase activity, acting on the aldehyde or oxo group of donors, NAD or NADP as acceptor;GO:0050661//NADP binding;GO:0051287//NAD binding	GO:0006006//glucose metabolic process	-	protein_coding	1.9505e-23	1.24068e-21
BX_AAAchr08_2g01521	1	CALS3	XP_009413070.1 PREDICTED: callose synthase 3-like isoform X1 [Musa acuminata subsp. malaccensis]	-	-	-	-	GO:0000148//1,3-beta-D-glucan synthase complex;GO:0016020//membrane	GO:0003843//1,3-beta-D-glucan synthase activity	GO:0006075//(1->3)-beta-D-glucan biosynthetic process	-	protein_coding	2.4166e-23	1.5299e-21
BX_AAAchr01_1g01183	1	LECCVA1	XP_009406129.2 PREDICTED: mannose-specific lectin 3-like [Musa acuminata subsp. malaccensis]	-	-	-	-	-	-	-	-	protein_coding	2.59955e-23	1.64281e-21
BX_AAAchr04_2g01289	1	KIN10B	THU72367.1 hypothetical protein C4D60_Mb04t11380 [Musa balbisiana]	-	-	-	-	-	GO:0003777//microtubule motor activity;GO:0005524//ATP binding;GO:0008017//microtubule binding	GO:0007018//microtubule-based movement	-	protein_coding	2.63483e-23	1.66412e-21
BX_AAAchr04_3g00829	1	BX_AAAchr04_3g00829	XP_009395671.1 PREDICTED: uncharacterized protein LOC103980871 [Musa acuminata subsp. malaccensis]	-	-	-	-	-	-	-	-	protein_coding	2.75743e-23	1.73848e-21
BX_AAAchr11_1g00738	1	Os03g0134300	URD83483.1 ATP phosphoribosyltransferase [Musa troglodytarum]	Metabolism;Metabolism;Metabolism;Metabolism	Global and overview maps;Global and overview maps;Global and overview maps;Amino acid metabolism	ko01100//Metabolic pathways;ko01110//Biosynthesis of secondary metabolites;ko01230//Biosynthesis of amino acids;ko00340//Histidine metabolism	K00765;K00765;K00765;K00765	GO:0005737//cytoplasm	GO:0000287//magnesium ion binding;GO:0003879//ATP phosphoribosyltransferase activity	GO:0000105//histidine biosynthetic process	-	protein_coding	2.76745e-23	1.74377e-21
BX_AAAchr11_2g00184	1	PNSL3	RWW65409.1 hypothetical protein BHE74_00027295 [Ensete ventricosum]	-	-	-	-	GO:0009523//photosystem II;GO:0009654//photosystem II oxygen evolving complex;GO:0019898//extrinsic component of membrane	GO:0005509//calcium ion binding	GO:0015979//photosynthesis	-	protein_coding	2.91198e-23	1.83376e-21
BX_AAAchr01_1g00482	1	BX_AAAchr01_1g00482	XP_009392104.1 PREDICTED: actin-depolymerizing factor [Musa acuminata subsp. malaccensis]	-	-	-	-	GO:0015629//actin cytoskeleton	GO:0003779//actin binding	GO:0009733//response to auxin;GO:0030042//actin filament depolymerization	-	protein_coding	2.93827e-23	1.84923e-21
BX_AAAchr11_3g02487	1	BX_AAAchr11_3g02487	KAG6643474.1 hypothetical protein CIPAW_09G214700 [Carya illinoinensis]	-	-	-	-	-	-	-	-	protein_coding	4.21298e-23	2.64217e-21
BX_AAAchr02_3g00091	1	At2g25060	XP_009380031.1 PREDICTED: early nodulin-like protein 1 [Musa acuminata subsp. malaccensis]	-	-	-	-	-	GO:0009055//electron carrier activity	-	-	protein_coding	5.74179e-23	3.58418e-21
BX_AAAchr04_1g00828	1	BX_AAAchr04_1g00828	XP_009395671.1 PREDICTED: uncharacterized protein LOC103980871 [Musa acuminata subsp. malaccensis]	-	-	-	-	-	-	-	-	protein_coding	6.45004e-23	4.01694e-21
BX_AAAchr09_3g00164	1	XRI1	XP_009415934.1 PREDICTED: protein XRI1 isoform X1 [Musa acuminata subsp. malaccensis]	-	-	-	-	-	-	GO:0007140//male meiosis;GO:0007143//female meiotic division	-	protein_coding	8.10288e-23	5.02294e-21
BX_AAAchr10_3g02614	1	KLCR1	XP_009421472.1 PREDICTED: nephrocystin-3 [Musa acuminata subsp. malaccensis]	-	-	-	-	-	GO:0005515//protein binding	-	-	protein_coding	8.55261e-23	5.28949e-21
BX_AAAchr06_1g02161	1	CC-1	XP_009404945.1 PREDICTED: cytochrome c [Musa acuminata subsp. malaccensis]	Metabolism;Metabolism	Global and overview maps;Energy metabolism	ko01100//Metabolic pathways;ko00190//Oxidative phosphorylation	K08738;K08738	-	GO:0009055//electron carrier activity;GO:0020037//heme binding	-	-	protein_coding	8.92593e-23	5.51719e-21
BX_AAAchr05_2g00893	1	EARLI1	THU66513.1 hypothetical protein C4D60_Mb05t14940 [Musa balbisiana]	-	-	-	-	-	-	-	-	protein_coding	9.57352e-23	5.91066e-21
BX_AAAchr09_2g00083	1	EX2	XP_009415819.1 PREDICTED: protein EXECUTER 2, chloroplastic-like isoform X1 [Musa acuminata subsp. malaccensis]	-	-	-	-	-	-	GO:0010343//singlet oxygen-mediated programmed cell death	-	protein_coding	1.02783e-22	6.3385e-21
BX_AAAchr02_1g00121	1	JASON	XP_009388297.1 PREDICTED: uncharacterized protein LOC103975115 [Musa acuminata subsp. malaccensis]	-	-	-	-	-	-	GO:0007142//male meiosis II	-	protein_coding	1.0382e-22	6.39875e-21
BX_AAAchr07_2g01192	1	radA	XP_009409047.1 PREDICTED: uncharacterized protein LOC103991350 [Musa acuminata subsp. malaccensis]	-	-	-	-	-	GO:0003684//damaged DNA binding;GO:0005524//ATP binding	GO:0006281//DNA repair	-	protein_coding	1.22069e-22	7.50191e-21
BX_AAAchr09_1g00415	1	GLR3.4	XP_009417233.1 PREDICTED: glutamate receptor 3.4-like isoform X1 [Musa acuminata subsp. malaccensis]	-	-	-	-	GO:0016020//membrane	GO:0015276//ligand-gated ion channel activity	-	-	protein_coding	1.54559e-22	9.46607e-21
BX_AAAchr01_2g01105	1	WRKY44	THU63836.1 hypothetical protein C4D60_Mb01t20040 [Musa balbisiana]	-	-	-	-	-	GO:0003700//transcription factor activity, sequence-specific DNA binding;GO:0043565//sequence-specific DNA binding	GO:0006355//regulation of transcription, DNA-templated	WRKY	protein_coding	1.7903e-22	1.09336e-20
BX_AAAchr09_2g00754	1	KIN12B	XP_009416596.1 PREDICTED: kinesin-like protein KIN-12B [Musa acuminata subsp. malaccensis]	-	-	-	-	-	GO:0003777//microtubule motor activity;GO:0005524//ATP binding;GO:0008017//microtubule binding	GO:0007018//microtubule-based movement	-	protein_coding	1.78941e-22	1.09336e-20
BX_AAAchr01_1g01883	1	XXT1	XP_009416128.1 PREDICTED: probable xyloglucan 6-xylosyltransferase 1 [Musa acuminata subsp. malaccensis]	-	-	-	-	GO:0016020//membrane	GO:0016757//transferase activity, transferring glycosyl groups	-	-	protein_coding	1.85365e-22	1.13012e-20
BX_AAAchr02_1g00649	1	ROPGAP2	XP_009382082.1 PREDICTED: rho GTPase-activating protein 2 [Musa acuminata subsp. malaccensis]	-	-	-	-	-	GO:0005096//GTPase activator activity	GO:0007165//signal transduction	-	protein_coding	2.02196e-22	1.22993e-20
BX_AAAchr04_3g04893	1	AUR3	XP_009397292.2 PREDICTED: serine/threonine-protein kinase Aurora-3 isoform X1 [Musa acuminata subsp. malaccensis]	-	-	-	-	-	GO:0004672//protein kinase activity;GO:0005524//ATP binding	GO:0006468//protein phosphorylation	-	protein_coding	2.47334e-22	1.49939e-20
BX_AAAchr02_1g02826	1	NRG2	XP_009390292.1 PREDICTED: uncharacterized protein LOC103976714 isoform X1 [Musa acuminata subsp. malaccensis]	-	-	-	-	-	-	-	-	protein_coding	2.70864e-22	1.64111e-20
BX_AAAchr10_2g00861	1	BX_AAAchr10_2g00861	XP_018674310.1 PREDICTED: uncharacterized protein LOC103999913 [Musa acuminata subsp. malaccensis]	-	-	-	-	-	-	-	-	protein_coding	3.2095e-22	1.94127e-20
BX_AAAchr03_3g02998	1	PMEI7	XP_009392885.1 PREDICTED: 21 kDa protein-like [Musa acuminata subsp. malaccensis]	-	-	-	-	-	GO:0004857//enzyme inhibitor activity	-	-	protein_coding	3.53232e-22	2.13172e-20
BX_AAAchr03_1g00340	1	BX_AAAchr03_1g00340	XP_009390829.1 PREDICTED: uncharacterized protein LOC103977125 [Musa acuminata subsp. malaccensis]	-	-	-	-	-	-	-	-	protein_coding	3.68557e-22	2.2217e-20
BX_AAAchr05_2g00986	1	BX_AAAchr05_2g00986	THU70608.1 hypothetical protein C4D60_Mb08t26780 [Musa balbisiana]	-	-	-	-	-	-	-	-	protein_coding	3.85801e-22	2.32304e-20
BX_AAAchr06_2g00176	1	GAPC2	XP_009383337.1 PREDICTED: glyceraldehyde-3-phosphate dehydrogenase 2, cytosolic-like [Musa acuminata subsp. malaccensis]	Metabolism;Metabolism;Metabolism;Metabolism;Metabolism;Metabolism	Global and overview maps;Global and overview maps;Global and overview maps;Global and overview maps;Carbohydrate metabolism;Energy metabolism	ko01100//Metabolic pathways;ko01110//Biosynthesis of secondary metabolites;ko01200//Carbon metabolism;ko01230//Biosynthesis of amino acids;ko00010//Glycolysis / Gluconeogenesis;ko00710//Carbon fixation in photosynthetic organisms	K00134;K00134;K00134;K00134;K00134;K00134	-	GO:0016620//oxidoreductase activity, acting on the aldehyde or oxo group of donors, NAD or NADP as acceptor;GO:0050661//NADP binding;GO:0051287//NAD binding	GO:0006006//glucose metabolic process	-	protein_coding	3.94084e-22	2.37025e-20
BX_AAAchr11_2g00131	1	COR410	AEI54683.1 SK3-type dehydrin [Musa ABB Group]	-	-	-	-	-	-	GO:0009415//response to water	-	protein_coding	4.76128e-22	2.8605e-20
BX_AAAchr07_1g01123	1	radA	XP_009409047.1 PREDICTED: uncharacterized protein LOC103991350 [Musa acuminata subsp. malaccensis]	-	-	-	-	-	GO:0003684//damaged DNA binding;GO:0005524//ATP binding	GO:0006281//DNA repair	-	protein_coding	5.09586e-22	3.05809e-20
BX_AAAchr03_1g00219	1	At4g28440	XP_009390957.1 PREDICTED: uncharacterized protein At4g28440 [Musa acuminata subsp. malaccensis]	Genetic Information Processing;Genetic Information Processing;Genetic Information Processing;Genetic Information Processing	Replication and repair;Replication and repair;Replication and repair;Replication and repair	ko03420//Nucleotide excision repair;ko03440//Homologous recombination;ko03030//DNA replication;ko03430//Mismatch repair	K07466;K07466;K07466;K07466	-	-	-	-	protein_coding	5.31041e-22	3.18506e-20
BX_AAAchr02_2g00717	1	BX_AAAchr02_2g00717	XP_009386608.1 PREDICTED: uncharacterized protein LOC103973692 [Musa acuminata subsp. malaccensis]	-	-	-	-	-	-	-	-	protein_coding	7.02356e-22	4.2055e-20
BX_AAAchr03_3g01184	1	UBC22	XP_009385898.1 PREDICTED: ubiquitin-conjugating enzyme E2 22 [Musa acuminata subsp. malaccensis]	Genetic Information Processing	Folding, sorting and degradation	ko04120//Ubiquitin mediated proteolysis	K10583	-	-	-	-	protein_coding	9.20376e-22	5.48948e-20
BX_AAAchr09_3g01636	1	BX_AAAchr09_3g01636	XP_009417627.1 PREDICTED: uncharacterized protein LOC103997994 [Musa acuminata subsp. malaccensis]	-	-	-	-	-	-	-	-	protein_coding	9.87698e-22	5.87793e-20
BX_AAAchr11_1g00603	1	UXS4	XP_009382533.1 PREDICTED: UDP-glucuronic acid decarboxylase 4-like [Musa acuminata subsp. malaccensis]	Metabolism;Metabolism	Global and overview maps;Carbohydrate metabolism	ko01100//Metabolic pathways;ko00520//Amino sugar and nucleotide sugar metabolism	K08678;K08678	-	GO:0048040//UDP-glucuronate decarboxylase activity;GO:0070403//NAD+ binding	GO:0042732//D-xylose metabolic process	-	protein_coding	1.00463e-21	5.97537e-20
BX_AAAchr04_2g00405	1	Smt1-1	URD98846.1 cycloartenol-C-24-methyltransferase 1 [Musa troglodytarum]	Metabolism;Metabolism;Metabolism	Global and overview maps;Global and overview maps;Lipid metabolism	ko01100//Metabolic pathways;ko01110//Biosynthesis of secondary metabolites;ko00100//Steroid biosynthesis	K00559;K00559;K00559	-	GO:0008168//methyltransferase activity	GO:0006694//steroid biosynthetic process	-	protein_coding	1.0107e-21	6.00816e-20
BX_AAAchr08_3g00397	1	BX_AAAchr08_3g00397	XP_009412464.1 PREDICTED: L-type lectin-domain containing receptor kinase IX.1-like isoform X1 [Musa acuminata subsp. malaccensis]	-	-	-	-	-	GO:0030246//carbohydrate binding	-	-	protein_coding	1.06153e-21	6.30334e-20
BX_AAAchr06_2g00369	1	IQM2	THU48819.1 hypothetical protein C4D60_Mb06t03010 [Musa balbisiana]	-	-	-	-	-	GO:0003924//GTPase activity;GO:0005525//GTP binding	GO:0006913//nucleocytoplasmic transport	-	protein_coding	1.21868e-21	7.22049e-20
BX_AAAchr08_1g02112	1	KIN13B	XP_009413380.1 PREDICTED: kinesin-like protein KIN-13B isoform X1 [Musa acuminata subsp. malaccensis]	-	-	-	-	-	GO:0003777//microtubule motor activity;GO:0005524//ATP binding;GO:0008017//microtubule binding	GO:0007018//microtubule-based movement	-	protein_coding	1.44774e-21	8.5634e-20
BX_AAAchr07_2g00653	1	DRP2B	URE21927.1 Dynamin GTPase effector domain [Musa troglodytarum]	Cellular Processes	Transport and catabolism	ko04144//Endocytosis	K01528	-	GO:0003924//GTPase activity;GO:0005525//GTP binding	-	-	protein_coding	1.66462e-21	9.83538e-20
BX_AAAchr03_2g00852	1	HSBP	THU58039.1 hypothetical protein C4D60_Mb03t09950 [Musa balbisiana]	-	-	-	-	-	GO:0003714//transcription corepressor activity	-	-	protein_coding	1.83045e-21	1.08033e-19
BX_AAAchr05_3g00766	1	SINAT3	XP_009399852.1 PREDICTED: E3 ubiquitin-protein ligase SINAT5-like [Musa acuminata subsp. malaccensis]	Genetic Information Processing	Folding, sorting and degradation	ko04120//Ubiquitin mediated proteolysis	K04506	GO:0005737//cytoplasm	GO:0005515//protein binding	GO:0006511//ubiquitin-dependent protein catabolic process;GO:0007275//multicellular organism development	-	protein_coding	1.89153e-21	1.11515e-19
BX_AAAchr03_3g02038	1	yuiD	XP_009393774.1 PREDICTED: uncharacterized protein LOC103979374 [Musa acuminata subsp. malaccensis]	-	-	-	-	-	-	-	-	protein_coding	1.91163e-21	1.12638e-19
BX_AAAchr01_3g00696	1	BUBR1	XP_009399626.1 PREDICTED: MORC family CW-type zinc finger protein 4-like isoform X1 [Musa acuminata subsp. malaccensis]	-	-	-	-	-	GO:0008270//zinc ion binding;GO:0016887//ATPase activity	-	-	protein_coding	3.05364e-21	1.79337e-19
BX_AAAchr06_1g01248	1	BX_AAAchr06_1g01248	RRT70128.1 hypothetical protein B296_00023450 [Ensete ventricosum]	-	-	-	-	-	-	-	-	protein_coding	3.56483e-21	2.09015e-19
BX_AAAchr04_3g02923	1	YPTM2	XP_009388825.1 PREDICTED: GTP-binding protein YPTM2 [Musa acuminata subsp. malaccensis]	-	-	-	-	-	GO:0003924//GTPase activity;GO:0005525//GTP binding	-	-	protein_coding	4.29507e-21	2.5087e-19
BX_AAAchr09_3g00997	1	BX_AAAchr09_3g00997	XP_009416827.1 PREDICTED: uncharacterized protein LOC103997365 [Musa acuminata subsp. malaccensis]	-	-	-	-	GO:0005819//spindle;GO:0005874//microtubule	-	GO:0032147//activation of protein kinase activity;GO:0060236//regulation of mitotic spindle organization	-	protein_coding	4.62258e-21	2.69558e-19
BX_AAAchr06_2g04497	1	PHYLLO	XP_009407235.1 PREDICTED: protein PHYLLO, chloroplastic isoform X2 [Musa acuminata subsp. malaccensis]	Metabolism;Metabolism;Metabolism	Global and overview maps;Global and overview maps;Metabolism of cofactors and vitamins	ko01100//Metabolic pathways;ko01110//Biosynthesis of secondary metabolites;ko00130//Ubiquinone and other terpenoid-quinone biosynthesis	K14759;K14759;K14759	-	GO:0003824//catalytic activity;GO:0030976//thiamine pyrophosphate binding;GO:0070204//2-succinyl-5-enolpyruvyl-6-hydroxy-3-cyclohexene-1-carboxylic-acid synthase activity	GO:0009234//menaquinone biosynthetic process	-	protein_coding	4.79451e-21	2.7928e-19
BX_AAAchr11_2g02178	1	SAC7	XP_009384611.1 PREDICTED: phosphoinositide phosphatase SAC6 [Musa acuminata subsp. malaccensis]	Metabolism;Environmental Information Processing;Metabolism	Global and overview maps;Signal transduction;Carbohydrate metabolism	ko01100//Metabolic pathways;ko04070//Phosphatidylinositol signaling system;ko00562//Inositol phosphate metabolism	K21797;K21797;K21797	-	GO:0016791//phosphatase activity	-	-	protein_coding	4.94205e-21	2.87562e-19
BX_AAAchr08_2g01302	1	ROPGAP3	XP_009411438.1 PREDICTED: rho GTPase-activating protein 5-like [Musa acuminata subsp. malaccensis]	-	-	-	-	-	GO:0005096//GTPase activator activity	GO:0007165//signal transduction	-	protein_coding	5.02281e-21	2.92102e-19
BX_AAAchr06_1g03247	1	BX_AAAchr06_1g03247	TYG57462.1 hypothetical protein ES288_D08G143500v1 [Gossypium darwinii]	-	-	-	-	-	GO:0003924//GTPase activity;GO:0003978//UDP-glucose 4-epimerase activity;GO:0005525//GTP binding	GO:0006012//galactose metabolic process	-	protein_coding	5.31473e-21	3.08911e-19
BX_AAAchr11_2g02547	1	BX_AAAchr11_2g02547	-	-	-	-	-	-	-	-	-	protein_coding	6.10715e-21	3.54585e-19
BX_AAAchr11_1g00336	1	FLA8	XP_009382277.1 PREDICTED: fasciclin-like arabinogalactan protein 8 [Musa acuminata subsp. malaccensis]	-	-	-	-	-	-	-	-	protein_coding	6.43124e-21	3.72193e-19
BX_AAAchr06_3g01257	1	RECG	XP_009403934.1 PREDICTED: ATP-dependent DNA helicase homolog RECG, chloroplastic isoform X1 [Musa acuminata subsp. malaccensis]	Genetic Information Processing	Replication and repair	ko03440//Homologous recombination	K03655	-	GO:0003676//nucleic acid binding;GO:0003678//DNA helicase activity;GO:0005524//ATP binding	GO:0006281//DNA repair;GO:0006310//DNA recombination	-	protein_coding	7.6675e-21	4.42067e-19
BX_AAAchr11_2g00729	1	FHIT	THU55388.1 hypothetical protein C4D60_Mb11t06030 [Musa balbisiana]	Metabolism;Metabolism	Global and overview maps;Nucleotide metabolism	ko01100//Metabolic pathways;ko00230//Purine metabolism	K01522;K01522	-	GO:0003824//catalytic activity	-	-	protein_coding	7.99564e-21	4.60491e-19
BX_AAAchr01_2g01169	1	BX_AAAchr01_2g01169	XP_009406129.2 PREDICTED: mannose-specific lectin 3-like [Musa acuminata subsp. malaccensis]	-	-	-	-	-	-	-	-	protein_coding	1.00202e-20	5.75851e-19
BX_AAAchr10_2g00109	1	SUN1	XP_009419833.1 PREDICTED: protein SAD1/UNC-84 domain protein 1-like [Musa acuminata subsp. malaccensis]	-	-	-	-	-	-	-	-	protein_coding	1.00979e-20	5.80008e-19
BX_AAAchr08_1g03819	1	UKL4	XP_009414404.1 PREDICTED: uridine kinase-like protein 3 isoform X1 [Musa acuminata subsp. malaccensis]	Metabolism;Metabolism	Global and overview maps;Nucleotide metabolism	ko01100//Metabolic pathways;ko00240//Pyrimidine metabolism	K00876;K00876	-	GO:0005524//ATP binding;GO:0016301//kinase activity	-	-	protein_coding	1.27502e-20	7.30782e-19
BX_AAAchr07_3g00286	1	ASB1	XP_009408397.1 PREDICTED: anthranilate synthase beta subunit 1, chloroplastic-like [Musa acuminata subsp. malaccensis]	Metabolism;Metabolism;Metabolism;Metabolism	Global and overview maps;Global and overview maps;Global and overview maps;Amino acid metabolism	ko01100//Metabolic pathways;ko01110//Biosynthesis of secondary metabolites;ko01230//Biosynthesis of amino acids;ko00400//Phenylalanine, tyrosine and tryptophan biosynthesis	K01658;K01658;K01658;K01658	-	-	-	-	protein_coding	1.46055e-20	8.34889e-19
BX_AAAchr06_3g01164	1	TUBB1	KAG2601411.1 hypothetical protein PVAP13_5KG590000 [Panicum virgatum]	Cellular Processes	Transport and catabolism	ko04145//Phagosome	K07375	GO:0005874//microtubule	GO:0003924//GTPase activity;GO:0005200//structural constituent of cytoskeleton;GO:0005525//GTP binding	GO:0007017//microtubule-based process	-	protein_coding	1.64569e-20	9.3772e-19
BX_AAAchr06_3g03683	1	At1g61340	XP_009406493.1 PREDICTED: F-box protein At1g61340 [Musa acuminata subsp. malaccensis]	-	-	-	-	-	-	-	-	protein_coding	1.65573e-20	9.42941e-19
BX_AAAchr03_3g00755	1	At2g38370	CAG1849668.1 unnamed protein product [Musa acuminata subsp. malaccensis]	-	-	-	-	-	-	-	-	protein_coding	1.83799e-20	1.04507e-18
BX_AAAchr05_3g00815	1	LSH6	XP_009399903.1 PREDICTED: protein G1-like7 [Musa acuminata subsp. malaccensis]	-	-	-	-	-	-	-	-	protein_coding	1.88123e-20	1.06852e-18
BX_AAAchr03_1g00728	1	BX_AAAchr03_1g00728	XP_009390484.1 PREDICTED: uncharacterized protein LOC103976869 [Musa acuminata subsp. malaccensis]	-	-	-	-	-	GO:0001671//ATPase activator activity;GO:0051087//chaperone binding	-	-	protein_coding	1.9013e-20	1.07935e-18
BX_AAAchr07_3g01359	1	BX_AAAchr07_3g01359	RWW25110.1 hypothetical protein GW17_00010563 [Ensete ventricosum]	-	-	-	-	GO:0005783//endoplasmic reticulum;GO:0016020//membrane	-	GO:0006886//intracellular protein transport	-	protein_coding	1.93099e-20	1.09563e-18
BX_AAAchr06_1g00310	1	BX_AAAchr06_1g00310	XP_009403117.1 PREDICTED: uncharacterized protein LOC103986748 [Musa acuminata subsp. malaccensis]	-	-	-	-	-	-	-	-	protein_coding	1.95077e-20	1.10626e-18
BX_AAAchr11_2g00752	1	Cnot10	THU55408.1 hypothetical protein C4D60_Mb11t06230 [Musa balbisiana]	-	-	-	-	GO:0030014//CCR4-NOT complex	-	-	-	protein_coding	2.04633e-20	1.15923e-18
BX_AAAchr03_2g03085	1	PMEI7	XP_009392885.1 PREDICTED: 21 kDa protein-like [Musa acuminata subsp. malaccensis]	-	-	-	-	-	GO:0004857//enzyme inhibitor activity	-	-	protein_coding	2.36042e-20	1.33363e-18
BX_AAAchr06_2g02068	1	znf511	XP_018682437.1 PREDICTED: zinc finger protein 511 isoform X2 [Musa acuminata subsp. malaccensis]	-	-	-	-	-	-	-	C2H2	protein_coding	2.3936e-20	1.35166e-18
BX_AAAchr04_1g01092	1	BX_AAAchr04_1g01092	XP_009395886.1 PREDICTED: uncharacterized protein LOC103981036 [Musa acuminata subsp. malaccensis]	-	-	-	-	-	-	-	-	protein_coding	2.51943e-20	1.42197e-18
BX_AAAchr04_2g00815	1	BX_AAAchr04_2g00815	XP_009395671.1 PREDICTED: uncharacterized protein LOC103980871 [Musa acuminata subsp. malaccensis]	-	-	-	-	-	-	-	-	protein_coding	2.58598e-20	1.45876e-18
BX_AAAchr10_3g01500	1	ICR2	THU54354.1 hypothetical protein C4D60_Mb10t24210 [Musa balbisiana]	-	-	-	-	-	-	-	-	protein_coding	2.66993e-20	1.50533e-18
BX_AAAchr04_1g03208	1	At3g15890	THU73875.1 hypothetical protein C4D60_Mb04t27450 [Musa balbisiana]	-	-	-	-	-	GO:0004672//protein kinase activity;GO:0005524//ATP binding	GO:0006468//protein phosphorylation	-	protein_coding	2.7829e-20	1.56655e-18
BX_AAAchr08_1g02912	1	ANT1	THU70526.1 hypothetical protein C4D60_Mb08t25930 [Musa balbisiana]	-	-	-	-	GO:0005743//mitochondrial inner membrane	GO:0005471//ATP:ADP antiporter activity	GO:0055085//transmembrane transport;GO:1990544//mitochondrial ATP transmembrane transport	-	protein_coding	2.89911e-20	1.62769e-18
BX_AAAchr08_2g01299	1	XIAO	XP_009411439.1 PREDICTED: probable LRR receptor-like serine/threonine-protein kinase At4g36180 [Musa acuminata subsp. malaccensis]	-	-	-	-	-	GO:0004672//protein kinase activity;GO:0005515//protein binding;GO:0005524//ATP binding	GO:0006468//protein phosphorylation	-	protein_coding	3.22066e-20	1.80539e-18
BX_AAAchr06_2g04154	1	LECRKS4	XP_009407575.1 PREDICTED: L-type lectin-domain containing receptor kinase IV.4-like [Musa acuminata subsp. malaccensis]	-	-	-	-	-	GO:0030246//carbohydrate binding	-	-	protein_coding	3.29728e-20	1.84565e-18
BX_AAAchr08_2g01925	1	BX_AAAchr08_2g01925	XP_009387811.1 PREDICTED: uncharacterized protein LOC103974666 [Musa acuminata subsp. malaccensis]	-	-	-	-	-	-	GO:0009269//response to desiccation	-	protein_coding	3.35221e-20	1.87423e-18
BX_AAAchr07_2g01150	1	AC101	XP_009388633.1 PREDICTED: actin-101 [Musa acuminata subsp. malaccensis]	-	-	-	-	-	-	-	-	protein_coding	3.56822e-20	1.99085e-18
BX_AAAchr06_1g03904	1	ESK1	XP_009406878.1 PREDICTED: protein trichome birefringence-like 28 [Musa acuminata subsp. malaccensis]	-	-	-	-	-	GO:0016413//O-acetyltransferase activity;GO:0016740//transferase activity	-	-	protein_coding	4.03116e-20	2.24797e-18
BX_AAAchr11_2g02327	1	PYL6	XP_018676148.1 PREDICTED: abscisic acid receptor PYL4-like [Musa acuminata subsp. malaccensis]	Environmental Information Processing;Environmental Information Processing	Signal transduction;Signal transduction	ko04075//Plant hormone signal transduction;ko04016//MAPK signaling pathway - plant	K14496;K14496	-	-	-	-	protein_coding	4.035e-20	2.24894e-18
BX_AAAchr10_2g00612	1	DIS1	URD93008.1 E3 ubiquitin-protein ligase [Musa troglodytarum]	Genetic Information Processing	Folding, sorting and degradation	ko04120//Ubiquitin mediated proteolysis	K04506	GO:0005737//cytoplasm	-	GO:0006511//ubiquitin-dependent protein catabolic process;GO:0007275//multicellular organism development	-	protein_coding	4.51058e-20	2.50749e-18
BX_AAAchr03_1g01038	1	ERF071	RZR77652.1 hypothetical protein BHM03_00002776 [Ensete ventricosum]	-	-	-	-	-	GO:0003677//DNA binding;GO:0003700//transcription factor activity, sequence-specific DNA binding	GO:0006355//regulation of transcription, DNA-templated;GO:0009873//ethylene-activated signaling pathway	ERF	protein_coding	5.10135e-20	2.8315e-18
BX_AAAchr02_1g02770	1	XTH28	XP_009390348.1 PREDICTED: probable xyloglucan endotransglucosylase/hydrolase protein 28 isoform X2 [Musa acuminata subsp. malaccensis]	-	-	-	-	GO:0005618//cell wall;GO:0048046//apoplast	GO:0004553//hydrolase activity, hydrolyzing O-glycosyl compounds;GO:0016762//xyloglucan:xyloglucosyl transferase activity	GO:0005975//carbohydrate metabolic process;GO:0010411//xyloglucan metabolic process;GO:0042546//cell wall biogenesis;GO:0044042//glucan metabolic process	-	protein_coding	5.30804e-20	2.9447e-18
BX_AAAchr04_1g00423	1	BX_AAAchr04_1g00423	XP_009394715.1 PREDICTED: protein WRKY1-like [Musa acuminata subsp. malaccensis]	-	-	-	-	-	GO:0003700//transcription factor activity, sequence-specific DNA binding;GO:0043565//sequence-specific DNA binding	GO:0006355//regulation of transcription, DNA-templated	WRKY	protein_coding	5.32774e-20	2.9541e-18
BX_AAAchr04_2g03968	1	ARF	XP_009397812.1 PREDICTED: ADP-ribosylation factor [Musa acuminata subsp. malaccensis]	Cellular Processes	Transport and catabolism	ko04144//Endocytosis	K07937	-	GO:0003924//GTPase activity;GO:0005525//GTP binding	-	-	protein_coding	6.37068e-20	3.51059e-18
BX_AAAchr06_1g04028	1	LECRKS4	XP_009407575.1 PREDICTED: L-type lectin-domain containing receptor kinase IV.4-like [Musa acuminata subsp. malaccensis]	-	-	-	-	-	GO:0030246//carbohydrate binding	-	-	protein_coding	7.61972e-20	4.1774e-18
BX_AAAchr11_2g02172	1	PBL21	XP_018675791.1 PREDICTED: uncharacterized protein LOC103972122 [Musa acuminata subsp. malaccensis]	-	-	-	-	-	GO:0004672//protein kinase activity;GO:0005524//ATP binding	GO:0006468//protein phosphorylation	-	protein_coding	8.06785e-20	4.41405e-18
BX_AAAchr08_3g02680	1	SPAC24B11.05	XP_009414325.1 PREDICTED: uncharacterized protein C24B11.05 isoform X1 [Musa acuminata subsp. malaccensis]	-	-	-	-	-	-	-	-	protein_coding	8.20841e-20	4.48866e-18
BX_AAAchr11_3g00313	1	XIAO	THU55076.1 hypothetical protein C4D60_Mb11t02750 [Musa balbisiana]	-	-	-	-	-	GO:0004672//protein kinase activity;GO:0005515//protein binding;GO:0005524//ATP binding	GO:0006468//protein phosphorylation	-	protein_coding	8.3288e-20	4.55217e-18
BX_AAAchr04_1g03100	1	HSFB2B	XP_009398726.1 PREDICTED: heat stress transcription factor B-2c-like [Musa acuminata subsp. malaccensis]	-	-	-	-	-	GO:0003700//transcription factor activity, sequence-specific DNA binding;GO:0043565//sequence-specific DNA binding	GO:0006355//regulation of transcription, DNA-templated	HSF	protein_coding	9.03091e-20	4.93134e-18
BX_AAAchr02_1g00277	1	COBL7	XP_009386661.1 PREDICTED: COBRA-like protein 7 [Musa acuminata subsp. malaccensis]	-	-	-	-	GO:0016020//membrane	-	GO:0010215//cellulose microfibril organization	-	protein_coding	1.06046e-19	5.76956e-18
BX_AAAchr04_2g00151	1	DRT100	XP_009394996.1 PREDICTED: DNA-damage-repair/toleration protein DRT100-like [Musa acuminata subsp. malaccensis]	-	-	-	-	-	GO:0005515//protein binding	-	-	protein_coding	1.06501e-19	5.79134e-18
BX_AAAchr10_3g03895	1	BX_AAAchr10_3g03895	URE42257.1 hypothetical protein MUK42_08620 [Musa troglodytarum]	Genetic Information Processing	Translation	ko03013//Nucleocytoplasmic transport	K14310	-	-	-	-	protein_coding	1.14153e-19	6.19802e-18
BX_AAAchr07_3g01780	1	BX_AAAchr07_3g01780	URE47243.1 EamA-like transporter family [Musa troglodytarum]	-	-	-	-	-	-	-	-	protein_coding	1.28813e-19	6.9728e-18
BX_AAAchr01_1g00423	1	PCMP-H85	THU63250.1 hypothetical protein C4D60_Mb01t13750 [Musa balbisiana]	-	-	-	-	-	GO:0003723//RNA binding;GO:0004601//peroxidase activity;GO:0005515//protein binding;GO:0008270//zinc ion binding;GO:0020037//heme binding	GO:0006979//response to oxidative stress;GO:0009451//RNA modification;GO:0042744//hydrogen peroxide catabolic process	-	protein_coding	1.38452e-19	7.48324e-18
BX_AAAchr11_1g01743	1	COBL7	XP_009383902.1 PREDICTED: COBRA-like protein 7 [Musa acuminata subsp. malaccensis]	-	-	-	-	GO:0016020//membrane	-	GO:0010215//cellulose microfibril organization	-	protein_coding	1.70965e-19	9.2127e-18
BX_AAAchr02_3g01156	1	BX_AAAchr02_3g01156	CAG1861614.1 unnamed protein product [Musa acuminata subsp. malaccensis]	-	-	-	-	-	-	-	-	protein_coding	1.75744e-19	9.46071e-18
BX_AAAchr07_1g00471	1	SEND1	XP_009408142.1 PREDICTED: flap endonuclease GEN-like 2 isoform X1 [Musa acuminata subsp. malaccensis]	-	-	-	-	-	GO:0003677//DNA binding;GO:0003824//catalytic activity;GO:0004518//nuclease activity	-	-	protein_coding	1.93579e-19	1.03947e-17
BX_AAAchr05_3g03281	1	FIM2	XP_009402729.1 PREDICTED: fimbrin-2-like [Musa acuminata subsp. malaccensis]	-	-	-	-	-	GO:0005515//protein binding;GO:0051015//actin filament binding	GO:0051017//actin filament bundle assembly	-	protein_coding	2.13101e-19	1.14258e-17
BX_AAAchr07_2g01380	1	BX_AAAchr07_2g01380	RWW25110.1 hypothetical protein GW17_00010563 [Ensete ventricosum]	-	-	-	-	GO:0005783//endoplasmic reticulum;GO:0016020//membrane	-	GO:0006886//intracellular protein transport	-	protein_coding	2.46323e-19	1.31807e-17
BX_AAAchr09_1g02346	1	BX_AAAchr09_1g02346	XP_009419177.1 PREDICTED: uncharacterized protein LOC103999225 isoform X2 [Musa acuminata subsp. malaccensis]	-	-	-	-	-	-	-	-	protein_coding	2.62377e-19	1.40048e-17
BX_AAAchr09_3g02717	1	BX_AAAchr09_3g02717	XP_009418585.1 PREDICTED: uncharacterized protein LOC103998744 [Musa acuminata subsp. malaccensis]	-	-	-	-	-	-	-	-	protein_coding	3.07616e-19	1.6395e-17
BX_AAAchr06_2g02430	1	BX_AAAchr06_2g02430	XP_009405371.1 PREDICTED: uncharacterized protein LOC103988542 [Musa acuminata subsp. malaccensis]	-	-	-	-	-	-	-	-	protein_coding	3.38641e-19	1.80127e-17
BX_AAAchr05_1g00845	1	BX_AAAchr05_1g00845	URE01764.1 Ribosomal protein S18 containing protein [Musa troglodytarum]	-	-	-	-	-	-	-	-	protein_coding	3.83322e-19	2.03489e-17
BX_AAAchr10_3g03722	1	ASPG1	XP_009380958.1 PREDICTED: protein ASPARTIC PROTEASE IN GUARD CELL 1-like [Musa acuminata subsp. malaccensis]	-	-	-	-	-	GO:0004190//aspartic-type endopeptidase activity	GO:0006508//proteolysis	-	protein_coding	4.16195e-19	2.20285e-17
BX_AAAchr11_2g00720	1	TSC10A	XP_009382630.1 PREDICTED: 3-dehydrosphinganine reductase TSC10A [Musa acuminata subsp. malaccensis]	Metabolism;Metabolism	Global and overview maps;Lipid metabolism	ko01100//Metabolic pathways;ko00600//Sphingolipid metabolism	K04708;K04708	-	GO:0047560//3-dehydrosphinganine reductase activity	GO:0006666//3-keto-sphinganine metabolic process;GO:0030148//sphingolipid biosynthetic process	-	protein_coding	4.49252e-19	2.37547e-17
BX_AAAchr03_1g01993	1	IQD31	XP_009385606.1 PREDICTED: protein IQ-DOMAIN 31 [Musa acuminata subsp. malaccensis]	-	-	-	-	-	GO:0005515//protein binding	-	-	protein_coding	5.63094e-19	2.96718e-17
BX_AAAchr05_2g01181	1	BX_AAAchr05_2g01181	XP_009386021.1 PREDICTED: uncharacterized protein LOC103973242 [Musa acuminata subsp. malaccensis]	-	-	-	-	-	-	-	-	protein_coding	5.7485e-19	3.02764e-17
BX_AAAchr09_2g00882	1	CBSCBSPB3	CAG1834564.1 unnamed protein product [Musa acuminata subsp. malaccensis]	-	-	-	-	-	GO:0005515//protein binding	-	-	protein_coding	6.15428e-19	3.23341e-17
BX_AAAchr11_2g02544	1	TUBB3	XP_009385041.1 PREDICTED: tubulin beta chain-like [Musa acuminata subsp. malaccensis]	Cellular Processes	Transport and catabolism	ko04145//Phagosome	K07375	GO:0005874//microtubule	GO:0003924//GTPase activity;GO:0005200//structural constituent of cytoskeleton;GO:0005525//GTP binding	GO:0007017//microtubule-based process	-	protein_coding	6.50085e-19	3.41048e-17
BX_AAAchr04_2g02187	1	At4g38062	XP_009396945.1 PREDICTED: uncharacterized protein At4g38062 [Musa acuminata subsp. malaccensis]	-	-	-	-	-	-	-	-	protein_coding	6.50555e-19	3.41128e-17
BX_AAAchr09_2g01714	1	MTACP2	XP_009417948.1 PREDICTED: acyl carrier protein 2, mitochondrial-like [Musa acuminata subsp. malaccensis]	Metabolism;Metabolism	Global and overview maps;Energy metabolism	ko01100//Metabolic pathways;ko00190//Oxidative phosphorylation	K03955;K03955	-	-	GO:0006633//fatty acid biosynthetic process	-	protein_coding	7.96518e-19	4.15632e-17
BX_AAAchr03_1g00342	1	CNX1	XP_009390827.1 PREDICTED: calnexin homolog 1 [Musa acuminata subsp. malaccensis]	Genetic Information Processing;Cellular Processes	Folding, sorting and degradation;Transport and catabolism	ko04141//Protein processing in endoplasmic reticulum;ko04145//Phagosome	K08054;K08054	GO:0005783//endoplasmic reticulum	GO:0005509//calcium ion binding;GO:0005515//protein binding;GO:0051082//unfolded protein binding	GO:0006457//protein folding	-	protein_coding	8.21767e-19	4.2839e-17
BX_AAAchr07_1g03053	1	At4g10955	XP_009410908.1 PREDICTED: GDSL esterase/lipase At4g10955-like isoform X2 [Musa acuminata subsp. malaccensis]	-	-	-	-	-	-	GO:0006629//lipid metabolic process	-	protein_coding	8.90879e-19	4.63742e-17
BX_AAAchr06_1g04378	1	At4g14310	XP_009407179.1 PREDICTED: uncharacterized protein LOC103989940 [Musa acuminata subsp. malaccensis]	-	-	-	-	-	GO:0005515//protein binding	-	-	protein_coding	1.01427e-18	5.26185e-17
BX_AAAchr01_2g01922	1	XXT1	XP_009416128.1 PREDICTED: probable xyloglucan 6-xylosyltransferase 1 [Musa acuminata subsp. malaccensis]	-	-	-	-	GO:0016020//membrane	GO:0016757//transferase activity, transferring glycosyl groups	-	-	protein_coding	1.12383e-18	5.82173e-17
BX_AAAchr08_3g01305	1	XIAO	XP_009411439.1 PREDICTED: probable LRR receptor-like serine/threonine-protein kinase At4g36180 [Musa acuminata subsp. malaccensis]	-	-	-	-	-	GO:0004672//protein kinase activity;GO:0005515//protein binding;GO:0005524//ATP binding	GO:0006468//protein phosphorylation	-	protein_coding	1.23997e-18	6.41101e-17
BX_AAAchr09_2g00261	1	At5g49770	XP_009416032.1 PREDICTED: probable leucine-rich repeat receptor-like protein kinase At5g49770 [Musa acuminata subsp. malaccensis]	-	-	-	-	-	GO:0004672//protein kinase activity;GO:0005524//ATP binding	GO:0006468//protein phosphorylation	-	protein_coding	1.50513e-18	7.75577e-17
BX_AAAchr08_2g02612	1	HSP70	XP_009414320.1 PREDICTED: probable mediator of RNA polymerase II transcription subunit 37c [Musa acuminata subsp. malaccensis]	Genetic Information Processing;Cellular Processes;Genetic Information Processing	Folding, sorting and degradation;Transport and catabolism;Transcription	ko04141//Protein processing in endoplasmic reticulum;ko04144//Endocytosis;ko03040//Spliceosome	K03283;K03283;K03283	-	GO:0005524//ATP binding	-	-	protein_coding	1.54118e-18	7.93773e-17
BX_AAAchr05_3g03703	1	BX_AAAchr05_3g03703	XP_009402294.1 PREDICTED: serine/arginine-rich splicing factor SR45-like [Musa acuminata subsp. malaccensis]	-	-	-	-	-	-	-	-	protein_coding	1.70041e-18	8.74938e-17
BX_AAAchr03_1g00407	1	BX_AAAchr03_1g00407	URD92575.1 ACTIN [Musa troglodytarum]	-	-	-	-	-	-	-	-	protein_coding	2.22423e-18	1.14063e-16
BX_AAAchr07_2g02998	1	3BETAHSD/D3	XP_009410742.1 PREDICTED: 3beta-hydroxysteroid-dehydrogenase/decarboxylase [Musa acuminata subsp. malaccensis]	Metabolism;Metabolism;Metabolism	Global and overview maps;Global and overview maps;Lipid metabolism	ko01100//Metabolic pathways;ko01110//Biosynthesis of secondary metabolites;ko00100//Steroid biosynthesis	K23558;K23558;K23558	-	GO:0003854//3-beta-hydroxy-delta5-steroid dehydrogenase activity;GO:0016616//oxidoreductase activity, acting on the CH-OH group of donors, NAD or NADP as acceptor	GO:0006694//steroid biosynthetic process	-	protein_coding	2.32886e-18	1.19315e-16
BX_AAAchr07_1g02033	1	BX_AAAchr07_1g02033	-	-	-	-	-	-	-	-	-	protein_coding	2.57837e-18	1.31846e-16
BX_AAAchr04_1g04537	1	AUR3	XP_009397292.2 PREDICTED: serine/threonine-protein kinase Aurora-3 isoform X1 [Musa acuminata subsp. malaccensis]	-	-	-	-	-	GO:0004672//protein kinase activity;GO:0005524//ATP binding	GO:0006468//protein phosphorylation	-	protein_coding	3.1062e-18	1.58384e-16
BX_AAAchr06_3g04532	1	At4g14360	THU52018.1 hypothetical protein C4D60_Mb06t37180 [Musa balbisiana]	-	-	-	-	-	GO:0003677//DNA binding;GO:0003777//microtubule motor activity;GO:0005524//ATP binding;GO:0008017//microtubule binding;GO:0008168//methyltransferase activity	GO:0006355//regulation of transcription, DNA-templated;GO:0007018//microtubule-based movement	NAC	protein_coding	3.13633e-18	1.59844e-16
BX_AAAchr04_2g01060	1	BX_AAAchr04_2g01060	XP_009395886.1 PREDICTED: uncharacterized protein LOC103981036 [Musa acuminata subsp. malaccensis]	-	-	-	-	-	-	-	-	protein_coding	3.84461e-18	1.95014e-16
BX_AAAchr06_2g02603	1	XRI1	XP_009405530.1 PREDICTED: protein XRI1-like isoform X3 [Musa acuminata subsp. malaccensis]	-	-	-	-	-	-	GO:0007140//male meiosis;GO:0007143//female meiotic division	-	protein_coding	4.21697e-18	2.13498e-16
BX_AAAchr08_1g01263	1	GT-2	XP_009411482.1 PREDICTED: trihelix transcription factor GTL1-like isoform X1 [Musa acuminata subsp. malaccensis]	-	-	-	-	-	-	-	Trihelix	protein_coding	4.39126e-18	2.22217e-16
BX_AAAchr11_1g01428	1	NHL13	XP_009383625.1 PREDICTED: uncharacterized protein LOC103971353 [Musa acuminata subsp. malaccensis]	-	-	-	-	-	-	-	-	protein_coding	4.72079e-18	2.3833e-16
BX_AAAchr04_1g02561	1	BX_AAAchr04_1g02561	XP_009409422.1 PREDICTED: remorin-like [Musa acuminata subsp. malaccensis]	-	-	-	-	-	-	-	-	protein_coding	5.24611e-18	2.64353e-16
BX_AAAchr02_3g01097	1	zfs1	XP_018678075.1 PREDICTED: tristetraprolin-like [Musa acuminata subsp. malaccensis]	-	-	-	-	-	GO:0003729//mRNA binding;GO:0046872//metal ion binding	-	C3H	protein_coding	5.53844e-18	2.7869e-16
BX_AAAchr02_2g00375	1	PAP15	XP_009385494.1 PREDICTED: purple acid phosphatase 15 [Musa acuminata subsp. malaccensis]	-	-	-	-	-	GO:0003993//acid phosphatase activity;GO:0016787//hydrolase activity;GO:0046872//metal ion binding	-	-	protein_coding	5.60163e-18	2.81606e-16
BX_AAAchr03_1g00160	1	NRG2	XP_018678746.1 PREDICTED: ras and EF-hand domain-containing protein homolog [Musa acuminata subsp. malaccensis]	-	-	-	-	-	-	-	-	protein_coding	5.76727e-18	2.89661e-16
BX_AAAchr06_1g01086	1	TUBB1	KAG2601411.1 hypothetical protein PVAP13_5KG590000 [Panicum virgatum]	Cellular Processes	Transport and catabolism	ko04145//Phagosome	K07375	GO:0005874//microtubule	GO:0003924//GTPase activity;GO:0005200//structural constituent of cytoskeleton;GO:0005525//GTP binding	GO:0007017//microtubule-based process	-	protein_coding	5.86425e-18	2.94393e-16
BX_AAAchr11_2g02493	1	BX_AAAchr11_2g02493	XP_009384988.1 PREDICTED: uncharacterized protein LOC103972388 [Musa acuminata subsp. malaccensis]	-	-	-	-	-	-	-	-	protein_coding	6.4717e-18	3.24129e-16
BX_AAAchr10_3g01398	1	PRA1B4	URE42643.1 PRA1 family protein [Musa troglodytarum]	-	-	-	-	-	-	-	-	protein_coding	6.51228e-18	3.2601e-16
BX_AAAchr05_2g00399	1	SYP22	XP_009399502.1 PREDICTED: syntaxin-22-like [Musa acuminata subsp. malaccensis]	-	-	-	-	GO:0005737//cytoplasm;GO:0016020//membrane	GO:0005094//Rho GDP-dissociation inhibitor activity;GO:0005515//protein binding	GO:0007266//Rho protein signal transduction;GO:0016192//vesicle-mediated transport	-	protein_coding	7.2679e-18	3.6282e-16
BX_AAAchr01_2g01606	1	MGS1	CAG1859565.1 unnamed protein product [Musa acuminata subsp. malaccensis]	-	-	-	-	-	-	-	-	protein_coding	8.74342e-18	4.35465e-16
BX_AAAchr01_2g02235	1	BX_AAAchr01_2g02235	XP_018676675.1 PREDICTED: LOW QUALITY PROTEIN: momilactone A synthase-like [Musa acuminata subsp. malaccensis]	-	-	-	-	-	GO:0016616//oxidoreductase activity, acting on the CH-OH group of donors, NAD or NADP as acceptor	-	-	protein_coding	8.9153e-18	4.43613e-16
BX_AAAchr11_3g00111	1	PLDDELTA	XP_009382050.1 PREDICTED: phospholipase D delta-like isoform X2 [Musa acuminata subsp. malaccensis]	Metabolism;Metabolism;Cellular Processes;Metabolism;Metabolism	Global and overview maps;Global and overview maps;Transport and catabolism;Lipid metabolism;Lipid metabolism	ko01100//Metabolic pathways;ko01110//Biosynthesis of secondary metabolites;ko04144//Endocytosis;ko00564//Glycerophospholipid metabolism;ko00565//Ether lipid metabolism	K01115;K01115;K01115;K01115;K01115	GO:0016020//membrane	GO:0003824//catalytic activity;GO:0004630//phospholipase D activity;GO:0005509//calcium ion binding	GO:0046470//phosphatidylcholine metabolic process	-	protein_coding	1.02362e-17	5.08632e-16
BX_AAAchr10_2g01855	1	ASPG1	XP_009380958.1 PREDICTED: protein ASPARTIC PROTEASE IN GUARD CELL 1-like [Musa acuminata subsp. malaccensis]	-	-	-	-	-	GO:0004190//aspartic-type endopeptidase activity	GO:0006508//proteolysis	-	protein_coding	1.17627e-17	5.8259e-16
BX_AAAchr10_3g02406	1	IQD1	XP_009421376.1 PREDICTED: protein IQ-DOMAIN 1 isoform X1 [Musa acuminata subsp. malaccensis]	-	-	-	-	-	GO:0005515//protein binding	-	-	protein_coding	1.37865e-17	6.80627e-16
BX_AAAchr05_3g01252	1	TLP1	XP_009400350.1 PREDICTED: thaumatin-like protein 1b isoform X2 [Musa acuminata subsp. malaccensis]	-	-	-	-	-	-	-	-	protein_coding	1.40745e-17	6.94525e-16
BX_AAAchr01_1g02169	1	BX_AAAchr01_1g02169	XP_018676675.1 PREDICTED: LOW QUALITY PROTEIN: momilactone A synthase-like [Musa acuminata subsp. malaccensis]	-	-	-	-	-	GO:0016616//oxidoreductase activity, acting on the CH-OH group of donors, NAD or NADP as acceptor	-	-	protein_coding	1.59504e-17	7.84201e-16
BX_AAAchr04_2g02967	1	RAN3	XP_009381923.1 PREDICTED: GTP-binding nuclear protein Ran1B-like [Musa acuminata subsp. malaccensis]	Genetic Information Processing;Genetic Information Processing	Translation;Translation	ko03013//Nucleocytoplasmic transport;ko03008//Ribosome biogenesis in eukaryotes	K07936;K07936	-	GO:0003924//GTPase activity;GO:0005525//GTP binding	GO:0006913//nucleocytoplasmic transport	-	protein_coding	1.65538e-17	8.13123e-16
BX_AAAchr05_2g02655	1	BX_AAAchr05_2g02655	CAG1840552.1 unnamed protein product [Musa acuminata subsp. malaccensis]	-	-	-	-	-	GO:0005515//protein binding	-	-	protein_coding	1.88135e-17	9.23272e-16
BX_AAAchr11_3g00167	1	At2g24330	XP_009382099.1 PREDICTED: uncharacterized protein At2g24330-like [Musa acuminata subsp. malaccensis]	-	-	-	-	GO:0009523//photosystem II;GO:0009654//photosystem II oxygen evolving complex;GO:0019898//extrinsic component of membrane	GO:0005509//calcium ion binding	GO:0015979//photosynthesis;GO:0071786//endoplasmic reticulum tubular network organization	-	protein_coding	2.11925e-17	1.03765e-15
BX_AAAchr10_3g02479	1	BX_AAAchr10_3g02479	THU53580.1 hypothetical protein C4D60_Mb10t15920 [Musa balbisiana]	-	-	-	-	-	GO:0003779//actin binding	-	-	protein_coding	2.37312e-17	1.16089e-15
BX_AAAchr10_2g02151	1	LRX4	XP_009381253.1 PREDICTED: leucine-rich repeat extensin-like protein 3 [Musa acuminata subsp. malaccensis]	-	-	-	-	-	-	-	-	protein_coding	2.82459e-17	1.37797e-15
BX_AAAchr02_3g00880	1	NPK1	XP_009385293.1 PREDICTED: mitogen-activated protein kinase kinase kinase NPK1-like [Musa acuminata subsp. malaccensis]	Environmental Information Processing	Signal transduction	ko04016//MAPK signaling pathway - plant	K20606	-	GO:0004672//protein kinase activity;GO:0005524//ATP binding	GO:0006468//protein phosphorylation	-	protein_coding	3.32113e-17	1.6136e-15
BX_AAAchr08_1g01534	1	CALS3	XP_009413070.1 PREDICTED: callose synthase 3-like isoform X1 [Musa acuminata subsp. malaccensis]	-	-	-	-	GO:0000148//1,3-beta-D-glucan synthase complex;GO:0016020//membrane	GO:0003843//1,3-beta-D-glucan synthase activity	GO:0006075//(1->3)-beta-D-glucan biosynthetic process	-	protein_coding	3.49488e-17	1.69467e-15
BX_AAAchr08_3g03746	1	BX_AAAchr08_3g03746	URE34553.1 C2H2 zinc finger protein [Musa troglodytarum]	-	-	-	-	-	-	-	C2H2	protein_coding	4.11203e-17	1.98705e-15
BX_AAAchr03_3g03412	1	BX_AAAchr03_3g03412	XP_009394303.1 PREDICTED: glycine-rich RNA-binding protein-like [Musa acuminata subsp. malaccensis]	-	-	-	-	-	GO:0003676//nucleic acid binding;GO:0003723//RNA binding	-	-	protein_coding	4.1652e-17	2.01183e-15
BX_AAAchr02_2g01152	1	zfs1	XP_018678075.1 PREDICTED: tristetraprolin-like [Musa acuminata subsp. malaccensis]	-	-	-	-	-	GO:0003729//mRNA binding;GO:0046872//metal ion binding	-	C3H	protein_coding	4.45103e-17	2.14699e-15
BX_AAAchr09_2g01548	1	BX_AAAchr09_2g01548	XP_009417627.1 PREDICTED: uncharacterized protein LOC103997994 [Musa acuminata subsp. malaccensis]	-	-	-	-	-	-	-	-	protein_coding	4.70887e-17	2.26728e-15
BX_AAAchr07_1g00861	1	TUBA	XP_009407690.1 PREDICTED: tubulin alpha chain-like [Musa acuminata subsp. malaccensis]	Cellular Processes	Transport and catabolism	ko04145//Phagosome	K07374	GO:0005874//microtubule	GO:0005200//structural constituent of cytoskeleton;GO:0005525//GTP binding	GO:0007017//microtubule-based process	-	protein_coding	4.82632e-17	2.32279e-15
BX_AAAchr01_1g00469	1	CSE	XP_009392259.1 PREDICTED: caffeoylshikimate esterase-like [Musa acuminata subsp. malaccensis]	-	-	-	-	-	-	-	-	protein_coding	4.85345e-17	2.3348e-15
BX_AAAchr11_2g02325	1	IMK2	XP_009384784.1 PREDICTED: probably inactive leucine-rich repeat receptor-like protein kinase IMK2 [Musa acuminata subsp. malaccensis]	-	-	-	-	-	GO:0004672//protein kinase activity;GO:0005515//protein binding;GO:0005524//ATP binding	GO:0006468//protein phosphorylation	-	protein_coding	5.54096e-17	2.65837e-15
BX_AAAchr06_2g04538	1	At4g14310	XP_009407179.1 PREDICTED: uncharacterized protein LOC103989940 [Musa acuminata subsp. malaccensis]	-	-	-	-	-	GO:0005515//protein binding	-	-	protein_coding	6.28994e-17	3.00828e-15
BX_AAAchr04_3g02473	1	PCMP-H6	URD96102.1 Pentatricopeptide repeat-containing protein [Musa troglodytarum]	-	-	-	-	GO:0016020//membrane	GO:0003723//RNA binding;GO:0005515//protein binding;GO:0015267//channel activity	GO:0009451//RNA modification;GO:0055085//transmembrane transport	-	protein_coding	6.58508e-17	3.14523e-15
BX_AAAchr06_2g02566	1	CPI1	XP_009405555.1 PREDICTED: cycloeucalenol cycloisomerase-like [Musa acuminata subsp. malaccensis]	Metabolism;Metabolism;Metabolism	Global and overview maps;Global and overview maps;Lipid metabolism	ko01100//Metabolic pathways;ko01110//Biosynthesis of secondary metabolites;ko00100//Steroid biosynthesis	K08246;K08246;K08246	-	GO:0047793//cycloeucalenol cycloisomerase activity	-	-	protein_coding	7.09563e-17	3.38154e-15
BX_AAAchr03_2g02791	1	ATJ49	XP_009393196.1 PREDICTED: J domain-containing protein [Musa acuminata subsp. malaccensis]	-	-	-	-	-	-	-	-	protein_coding	8.52887e-17	4.05556e-15
BX_AAAchr07_2g01551	1	CAT5	XP_009409402.2 PREDICTED: cationic amino acid transporter 5-like [Musa acuminata subsp. malaccensis]	-	-	-	-	GO:0016020//membrane	GO:0022857//transmembrane transporter activity	GO:0055085//transmembrane transport	-	protein_coding	8.98302e-17	4.26773e-15
BX_AAAchr03_2g03467	1	BX_AAAchr03_2g03467	XP_018678721.1 PREDICTED: uncharacterized protein LOC103979834 isoform X2 [Musa acuminata subsp. malaccensis]	-	-	-	-	GO:0005819//spindle;GO:0005874//microtubule	-	GO:0032147//activation of protein kinase activity;GO:0060236//regulation of mitotic spindle organization	-	protein_coding	9.00987e-17	4.27859e-15
BX_AAAchr08_3g01671	1	BX_AAAchr08_3g01671	XP_009413726.1 PREDICTED: uncharacterized protein LOC103994975 [Musa acuminata subsp. malaccensis]	-	-	-	-	-	-	-	-	protein_coding	9.47253e-17	4.49034e-15
BX_AAAchr03_3g00347	1	GSVIVT00023967001	XP_009390665.1 PREDICTED: peroxidase P7-like [Musa acuminata subsp. malaccensis]	Metabolism;Metabolism;Metabolism	Global and overview maps;Global and overview maps;Biosynthesis of other secondary metabolites	ko01100//Metabolic pathways;ko01110//Biosynthesis of secondary metabolites;ko00940//Phenylpropanoid biosynthesis	K00430;K00430;K00430	-	GO:0004601//peroxidase activity;GO:0020037//heme binding	GO:0006979//response to oxidative stress;GO:0042744//hydrogen peroxide catabolic process	-	protein_coding	9.90367e-17	4.69057e-15
BX_AAAchr07_1g03268	1	BX_AAAchr07_1g03268	THU59296.1 hypothetical protein C4D60_Mb07t00630 [Musa balbisiana]	-	-	-	-	-	-	-	-	protein_coding	1.09982e-16	5.18833e-15
BX_AAAchr05_3g03567	1	RRT4	XP_009402423.1 PREDICTED: uncharacterized protein At1g04910-like [Musa acuminata subsp. malaccensis]	-	-	-	-	-	-	-	-	protein_coding	1.11244e-16	5.24554e-15
BX_AAAchr11_2g02070	1	HIPP44	XP_009384510.1 PREDICTED: heavy metal-associated isoprenylated plant protein 20 [Musa acuminata subsp. malaccensis]	-	-	-	-	-	GO:0046872//metal ion binding	-	-	protein_coding	1.19068e-16	5.60706e-15
BX_AAAchr04_3g03745	1	BX_AAAchr04_3g03745	XP_009398426.1 PREDICTED: uncharacterized protein LOC103983020 [Musa acuminata subsp. malaccensis]	-	-	-	-	-	-	-	-	protein_coding	1.27351e-16	5.99449e-15
BX_AAAchr04_2g01362	1	TPR2	XP_009396205.1 PREDICTED: protein TPR2 [Musa acuminata subsp. malaccensis]	-	-	-	-	-	GO:0005515//protein binding	GO:0006355//regulation of transcription, DNA-templated	-	protein_coding	1.37124e-16	6.44602e-15
BX_AAAchr09_2g00709	1	At2g42960	XP_009416546.1 PREDICTED: probable receptor-like protein kinase At2g42960 [Musa acuminata subsp. malaccensis]	-	-	-	-	-	GO:0004672//protein kinase activity;GO:0005524//ATP binding	GO:0006468//protein phosphorylation	-	protein_coding	1.41358e-16	6.63923e-15
BX_AAAchr04_3g00080	1	RAN3	XP_009395080.1 PREDICTED: GTP-binding nuclear protein Ran1B-like isoform X1 [Musa acuminata subsp. malaccensis]	Genetic Information Processing;Genetic Information Processing	Translation;Translation	ko03013//Nucleocytoplasmic transport;ko03008//Ribosome biogenesis in eukaryotes	K07936;K07936	-	GO:0003924//GTPase activity;GO:0005525//GTP binding	GO:0006913//nucleocytoplasmic transport	-	protein_coding	1.57249e-16	7.36626e-15
BX_AAAchr06_2g03166	1	SNAP33	CAG1847462.1 unnamed protein product [Musa acuminata subsp. malaccensis]	-	-	-	-	GO:0031201//SNARE complex	GO:0005484//SNAP receptor activity	-	-	protein_coding	1.98979e-16	9.29265e-15
BX_AAAchr08_2g03159	1	LLG1	URE36971.1 WD repeat-containing protein C2A9.03 [Musa troglodytarum]	-	-	-	-	-	GO:0005515//protein binding	-	-	protein_coding	2.03123e-16	9.48201e-15
BX_AAAchr05_3g00699	1	BX_AAAchr05_3g00699	XP_009400131.1 PREDICTED: uncharacterized protein LOC103984374 [Musa acuminata subsp. malaccensis]	-	-	-	-	-	-	-	-	protein_coding	2.07416e-16	9.67398e-15
BX_AAAchr06_3g00751	1	TUBA	MBA0631016.1 hypothetical protein [Gossypium davidsonii]	Cellular Processes	Transport and catabolism	ko04145//Phagosome	K07374	GO:0005874//microtubule	GO:0005200//structural constituent of cytoskeleton;GO:0005525//GTP binding	GO:0007017//microtubule-based process	-	protein_coding	2.15046e-16	1.00255e-14
BX_AAAchr06_3g01363	1	rps6	THU53122.1 hypothetical protein C4D60_Mb10t11090 [Musa balbisiana]	Genetic Information Processing	Translation	ko03010//Ribosome	K02991	GO:0005840//ribosome	GO:0003735//structural constituent of ribosome	GO:0006412//translation	-	protein_coding	2.32593e-16	1.08294e-14
BX_AAAchr02_2g00374	1	BX_AAAchr02_2g00374	XP_009385495.1 PREDICTED: uncharacterized protein LOC103972842 isoform X1 [Musa acuminata subsp. malaccensis]	-	-	-	-	-	-	-	-	protein_coding	2.42095e-16	1.12572e-14
BX_AAAchr05_3g00051	1	At3g51280	XP_009399316.1 PREDICTED: uncharacterized protein LOC103983769 [Musa acuminata subsp. malaccensis]	-	-	-	-	-	GO:0005515//protein binding	-	-	protein_coding	2.44305e-16	1.1355e-14
BX_AAAchr02_1g02855	1	KRP3	XP_009390261.1 PREDICTED: cyclin-dependent kinase inhibitor 3 [Musa acuminata subsp. malaccensis]	-	-	-	-	GO:0005634//nucleus	GO:0004861//cyclin-dependent protein serine/threonine kinase inhibitor activity	GO:0045736//negative regulation of cyclin-dependent protein serine/threonine kinase activity;GO:0051726//regulation of cell cycle	-	protein_coding	2.4592e-16	1.14251e-14
BX_AAAchr10_1g01526	1	EBS	XP_009419812.1 PREDICTED: chromatin remodeling protein EBS [Musa acuminata subsp. malaccensis]	-	-	-	-	-	GO:0003682//chromatin binding	-	-	protein_coding	2.74233e-16	1.27074e-14
BX_AAAchr05_2g02624	1	RRT4	XP_009402423.1 PREDICTED: uncharacterized protein At1g04910-like [Musa acuminata subsp. malaccensis]	-	-	-	-	-	-	-	-	protein_coding	2.91106e-16	1.3452e-14
BX_AAAchr08_1g02787	1	BX_AAAchr08_1g02787	XP_009415550.2 PREDICTED: uncharacterized protein LOC103996364 [Musa acuminata subsp. malaccensis]	-	-	-	-	-	-	-	-	protein_coding	2.93602e-16	1.35522e-14
BX_AAAchr01_1g00582	1	RAN3	XP_009395080.1 PREDICTED: GTP-binding nuclear protein Ran1B-like isoform X1 [Musa acuminata subsp. malaccensis]	Genetic Information Processing;Genetic Information Processing	Translation;Translation	ko03013//Nucleocytoplasmic transport;ko03008//Ribosome biogenesis in eukaryotes	K07936;K07936	-	GO:0003924//GTPase activity;GO:0005525//GTP binding	GO:0006913//nucleocytoplasmic transport	-	protein_coding	3.43004e-16	1.57512e-14
BX_AAAchr04_1g03059	1	BHLH48	XP_009398772.1 PREDICTED: transcription factor bHLH48-like [Musa acuminata subsp. malaccensis]	-	-	-	-	-	GO:0046983//protein dimerization activity	GO:0006355//regulation of transcription, DNA-templated	bHLH	protein_coding	3.73054e-16	1.71018e-14
BX_AAAchr03_3g03522	1	BX_AAAchr03_3g03522	RWW13994.1 hypothetical protein GW17_00022265 [Ensete ventricosum]	-	-	-	-	-	-	-	-	protein_coding	4.03832e-16	1.84928e-14
BX_AAAchr03_2g01979	1	ANN4	XP_009392678.1 PREDICTED: annexin D4 [Musa acuminata subsp. malaccensis]	-	-	-	-	-	GO:0005509//calcium ion binding;GO:0005544//calcium-dependent phospholipid binding	-	-	protein_coding	4.05835e-16	1.85728e-14
BX_AAAchr06_3g04495	1	PHYLLO	XP_009407235.1 PREDICTED: protein PHYLLO, chloroplastic isoform X2 [Musa acuminata subsp. malaccensis]	Metabolism;Metabolism;Metabolism	Global and overview maps;Global and overview maps;Metabolism of cofactors and vitamins	ko01100//Metabolic pathways;ko01110//Biosynthesis of secondary metabolites;ko00130//Ubiquinone and other terpenoid-quinone biosynthesis	K14759;K14759;K14759	-	GO:0003824//catalytic activity;GO:0030976//thiamine pyrophosphate binding;GO:0070204//2-succinyl-5-enolpyruvyl-6-hydroxy-3-cyclohexene-1-carboxylic-acid synthase activity	GO:0009234//menaquinone biosynthetic process	-	protein_coding	4.10511e-16	1.87787e-14
BX_AAAchr10_3g02117	1	BX_AAAchr10_3g02117	XP_009420891.1 PREDICTED: uncharacterized protein LOC104000530 [Musa acuminata subsp. malaccensis]	-	-	-	-	-	-	-	-	protein_coding	4.94388e-16	2.25291e-14
BX_AAAchr04_1g00538	1	At1g32860	XP_009395345.1 PREDICTED: glucan endo-1,3-beta-glucosidase 11-like [Musa acuminata subsp. malaccensis]	-	-	-	-	-	GO:0004553//hydrolase activity, hydrolyzing O-glycosyl compounds	GO:0005975//carbohydrate metabolic process	-	protein_coding	5.18463e-16	2.35961e-14
BX_AAAchr04_1g04539	1	EFM	CAG1844710.1 unnamed protein product [Musa acuminata subsp. malaccensis]	-	-	-	-	-	GO:0003677//DNA binding;GO:0003700//transcription factor activity, sequence-specific DNA binding	GO:0006355//regulation of transcription, DNA-templated	G2-like	protein_coding	5.48396e-16	2.49266e-14
BX_AAAchr09_3g02544	1	ZAR1	XP_009418392.1 PREDICTED: receptor protein kinase-like protein ZAR1 [Musa acuminata subsp. malaccensis]	-	-	-	-	-	GO:0004672//protein kinase activity;GO:0005515//protein binding;GO:0005524//ATP binding	GO:0006468//protein phosphorylation	-	protein_coding	5.61463e-16	2.55098e-14
BX_AAAchr10_1g03104	1	At1g77220	XP_009379876.1 PREDICTED: protein LAZ1 homolog 1 [Musa acuminata subsp. malaccensis]	-	-	-	-	-	-	-	-	protein_coding	6.57e-16	2.97873e-14
BX_AAAchr07_2g00688	1	SCL28	XP_009407962.1 PREDICTED: scarecrow-like protein 28 isoform X1 [Musa acuminata subsp. malaccensis]	-	-	-	-	-	-	-	GRAS	protein_coding	6.92265e-16	3.13332e-14
BX_AAAchr06_3g03153	1	IBS1	CAG1847465.1 unnamed protein product [Musa acuminata subsp. malaccensis]	-	-	-	-	-	GO:0004672//protein kinase activity;GO:0005524//ATP binding	GO:0006468//protein phosphorylation	-	protein_coding	6.98917e-16	3.16209e-14
BX_AAAchr01_2g00219	1	XTH32	XP_009394629.1 PREDICTED: probable xyloglucan endotransglucosylase/hydrolase protein 32 [Musa acuminata subsp. malaccensis]	-	-	-	-	GO:0005618//cell wall;GO:0048046//apoplast	GO:0004553//hydrolase activity, hydrolyzing O-glycosyl compounds;GO:0016762//xyloglucan:xyloglucosyl transferase activity	GO:0005975//carbohydrate metabolic process;GO:0010411//xyloglucan metabolic process;GO:0042546//cell wall biogenesis;GO:0044042//glucan metabolic process	-	protein_coding	7.38197e-16	3.33699e-14
BX_AAAchr08_3g00107	1	FIM2	XP_009412719.1 PREDICTED: fimbrin-2-like isoform X1 [Musa acuminata subsp. malaccensis]	-	-	-	-	-	GO:0005515//protein binding;GO:0051015//actin filament binding	GO:0051017//actin filament bundle assembly	-	protein_coding	7.56897e-16	3.4172e-14
BX_AAAchr06_3g00155	1	GAPC2	XP_009383337.1 PREDICTED: glyceraldehyde-3-phosphate dehydrogenase 2, cytosolic-like [Musa acuminata subsp. malaccensis]	Metabolism;Metabolism;Metabolism;Metabolism;Metabolism;Metabolism	Global and overview maps;Global and overview maps;Global and overview maps;Global and overview maps;Carbohydrate metabolism;Energy metabolism	ko01100//Metabolic pathways;ko01110//Biosynthesis of secondary metabolites;ko01200//Carbon metabolism;ko01230//Biosynthesis of amino acids;ko00010//Glycolysis / Gluconeogenesis;ko00710//Carbon fixation in photosynthetic organisms	K00134;K00134;K00134;K00134;K00134;K00134	-	GO:0016620//oxidoreductase activity, acting on the aldehyde or oxo group of donors, NAD or NADP as acceptor;GO:0050661//NADP binding;GO:0051287//NAD binding	GO:0006006//glucose metabolic process	-	protein_coding	8.69888e-16	3.91249e-14
BX_AAAchr07_1g02467	1	EMB8	XP_009410255.1 PREDICTED: uncharacterized protein LOC103992335 isoform X1 [Musa acuminata subsp. malaccensis]	-	-	-	-	GO:0016020//membrane	GO:0004222//metalloendopeptidase activity	GO:0071586//CAAX-box protein processing	-	protein_coding	9.47222e-16	4.25317e-14
BX_AAAchr08_2g00162	1	Os07g0679700	XP_009412644.1 PREDICTED: B3 domain-containing protein Os07g0679700-like [Musa acuminata subsp. malaccensis]	-	-	-	-	-	GO:0003677//DNA binding;GO:0008270//zinc ion binding	-	B3	protein_coding	1.0273e-15	4.60311e-14
BX_AAAchr06_1g04368	1	NCRK	XP_009407193.1 PREDICTED: receptor-like serine/threonine-protein kinase NCRK isoform X1 [Musa acuminata subsp. malaccensis]	-	-	-	-	-	GO:0004672//protein kinase activity;GO:0005524//ATP binding	GO:0006468//protein phosphorylation	-	protein_coding	1.02911e-15	4.60737e-14
BX_AAAchr02_1g00250	1	BX_AAAchr02_1g00250	XP_009421373.1 PREDICTED: uncharacterized protein LOC104000930 isoform X3 [Musa acuminata subsp. malaccensis]	-	-	-	-	-	-	-	-	protein_coding	1.05583e-15	4.72303e-14
BX_AAAchr08_1g02813	1	BX_AAAchr08_1g02813	XP_009415517.1 PREDICTED: proline-rich receptor-like protein kinase PERK9 [Musa acuminata subsp. malaccensis]	-	-	-	-	-	-	-	-	protein_coding	1.2074e-15	5.38979e-14
BX_AAAchr08_2g01102	1	At1g28600	URE24765.1 lipid catabolic process [Musa troglodytarum]	-	-	-	-	-	GO:0016788//hydrolase activity, acting on ester bonds	-	-	protein_coding	1.21293e-15	5.41225e-14
BX_AAAchr04_2g00742	1	PLS1	XP_009395596.1 PREDICTED: 1-acyl-sn-glycerol-3-phosphate acyltransferase PLS1 [Musa acuminata subsp. malaccensis]	Metabolism;Metabolism;Metabolism;Metabolism	Global and overview maps;Global and overview maps;Lipid metabolism;Lipid metabolism	ko01100//Metabolic pathways;ko01110//Biosynthesis of secondary metabolites;ko00564//Glycerophospholipid metabolism;ko00561//Glycerolipid metabolism	K13523;K13523;K13523;K13523	-	GO:0016746//transferase activity, transferring acyl groups	-	-	protein_coding	1.2256e-15	5.4642e-14
BX_AAAchr03_2g00145	1	BX_AAAchr03_2g00145	XP_018678873.1 PREDICTED: uncharacterized protein LOC103977210 [Musa acuminata subsp. malaccensis]	-	-	-	-	-	-	-	-	protein_coding	1.2266e-15	5.46641e-14
BX_AAAchr06_3g00916	1	Os06g0194400	XP_009403572.1 PREDICTED: B3 domain-containing protein Os06g0194400-like isoform X1 [Musa acuminata subsp. malaccensis]	-	-	-	-	-	GO:0003677//DNA binding	-	B3	protein_coding	1.31712e-15	5.86252e-14
BX_AAAchr05_2g00988	1	BX_AAAchr05_2g00988	URE01764.1 Ribosomal protein S18 containing protein [Musa troglodytarum]	-	-	-	-	-	-	-	-	protein_coding	1.41888e-15	6.30236e-14
BX_AAAchr07_3g00497	1	SEND1	URE17475.1 RmlD substrate binding domain [Musa troglodytarum]	-	-	-	-	-	GO:0003677//DNA binding;GO:0003824//catalytic activity	-	-	protein_coding	1.51435e-15	6.71806e-14
BX_AAAchr04_3g04166	1	At1g32860	XP_009397977.1 PREDICTED: glucan endo-1,3-beta-glucosidase 11-like [Musa acuminata subsp. malaccensis]	-	-	-	-	-	GO:0004553//hydrolase activity, hydrolyzing O-glycosyl compounds	GO:0005975//carbohydrate metabolic process	-	protein_coding	1.59535e-15	7.06775e-14
BX_AAAchr10_3g03109	1	BX_AAAchr10_3g03109	XP_009380290.1 PREDICTED: uncharacterized protein LOC103968712 [Musa acuminata subsp. malaccensis]	-	-	-	-	-	-	-	-	protein_coding	1.60529e-15	7.10676e-14
BX_AAAchr04_1g02664	1	FPP4	XP_009391141.1 PREDICTED: filament-like plant protein 4 [Musa acuminata subsp. malaccensis]	-	-	-	-	-	-	-	-	protein_coding	1.79951e-15	7.95018e-14
BX_AAAchr10_3g03651	1	TFT6	XP_009380873.1 PREDICTED: 14-3-3 protein 6-like [Musa acuminata subsp. malaccensis]	-	-	-	-	-	-	-	-	protein_coding	1.90889e-15	8.41952e-14
BX_AAAchr04_3g01040	1	At5g58090	XP_009395841.1 PREDICTED: glucan endo-1,3-beta-glucosidase 5-like [Musa acuminata subsp. malaccensis]	-	-	-	-	-	GO:0004553//hydrolase activity, hydrolyzing O-glycosyl compounds	GO:0005975//carbohydrate metabolic process	-	protein_coding	1.91975e-15	8.46395e-14
BX_AAAchr07_1g01317	1	BX_AAAchr07_1g01317	XP_009409251.1 PREDICTED: uncharacterized protein LOC103991496 [Musa acuminata subsp. malaccensis]	-	-	-	-	GO:0030286//dynein complex	-	GO:0007017//microtubule-based process	-	protein_coding	1.95235e-15	8.60063e-14
BX_AAAchr09_2g00703	1	MPK10	XP_009416542.1 PREDICTED: mitogen-activated protein kinase 10-like [Musa acuminata subsp. malaccensis]	-	-	-	-	-	GO:0004672//protein kinase activity;GO:0005524//ATP binding	GO:0006468//protein phosphorylation	-	protein_coding	2.18215e-15	9.59717e-14
BX_AAAchr05_3g01746	1	CURT1B	XP_009385920.1 PREDICTED: protein CURVATURE THYLAKOID 1B, chloroplastic [Musa acuminata subsp. malaccensis]	-	-	-	-	GO:0009579//thylakoid	-	-	-	protein_coding	2.18594e-15	9.60989e-14
BX_AAAchr01_2g00305	1	BX_AAAchr01_2g00305	XP_009393849.1 PREDICTED: endoplasmin homolog [Musa acuminata subsp. malaccensis]	Genetic Information Processing;Organismal Systems	Folding, sorting and degradation;Environmental adaptation	ko04141//Protein processing in endoplasmic reticulum;ko04626//Plant-pathogen interaction	K09487;K09487	-	GO:0005524//ATP binding;GO:0016887//ATPase activity;GO:0051082//unfolded protein binding	GO:0006457//protein folding	-	protein_coding	2.47341e-15	1.0847e-13
BX_AAAchr04_3g04436	1	STIPL1	XP_018681030.1 PREDICTED: septin and tuftelin-interacting protein 1 homolog 1-like [Musa acuminata subsp. malaccensis]	-	-	-	-	-	GO:0003676//nucleic acid binding	GO:0000390//spliceosomal complex disassembly	-	protein_coding	2.65645e-15	1.16164e-13
BX_AAAchr08_2g02863	1	LYP6	XP_009414061.1 PREDICTED: lysM domain-containing GPI-anchored protein 1-like isoform X2 [Musa acuminata subsp. malaccensis]	-	-	-	-	-	-	-	-	protein_coding	2.66142e-15	1.16334e-13
BX_AAAchr04_3g03555	1	At2g25060	XP_009398652.1 PREDICTED: early nodulin-like protein 1 [Musa acuminata subsp. malaccensis]	-	-	-	-	-	GO:0009055//electron carrier activity	-	-	protein_coding	2.70565e-15	1.18123e-13
BX_AAAchr07_3g00362	1	PRL1-IFG	URE17113.1 hypothetical protein MUK42_10828 [Musa troglodytarum]	-	-	-	-	-	-	-	-	protein_coding	2.83657e-15	1.23688e-13
BX_AAAchr04_2g04054	1	STIPL1	XP_018681030.1 PREDICTED: septin and tuftelin-interacting protein 1 homolog 1-like [Musa acuminata subsp. malaccensis]	-	-	-	-	-	GO:0003676//nucleic acid binding	GO:0000390//spliceosomal complex disassembly	-	protein_coding	3.28268e-15	1.42387e-13
BX_AAAchr06_2g01883	1	BX_AAAchr06_2g01883	XP_009404548.1 PREDICTED: profilin-like [Musa acuminata subsp. malaccensis]	-	-	-	-	-	GO:0003779//actin binding	-	-	protein_coding	3.47586e-15	1.50583e-13
BX_AAAchr05_3g00973	1	PDCB3	THU65945.1 hypothetical protein C4D60_Mb05t08980 [Musa balbisiana]	-	-	-	-	-	-	-	-	protein_coding	3.8399e-15	1.65684e-13
BX_AAAchr04_1g00756	1	PLS1	XP_009395596.1 PREDICTED: 1-acyl-sn-glycerol-3-phosphate acyltransferase PLS1 [Musa acuminata subsp. malaccensis]	Metabolism;Metabolism;Metabolism;Metabolism	Global and overview maps;Global and overview maps;Lipid metabolism;Lipid metabolism	ko01100//Metabolic pathways;ko01110//Biosynthesis of secondary metabolites;ko00564//Glycerophospholipid metabolism;ko00561//Glycerolipid metabolism	K13523;K13523;K13523;K13523	-	GO:0016746//transferase activity, transferring acyl groups	-	-	protein_coding	4.46133e-15	1.91649e-13
BX_AAAchr09_2g01343	1	EDR2	XP_009417437.1 PREDICTED: protein ENHANCED DISEASE RESISTANCE 2 [Musa acuminata subsp. malaccensis]	-	-	-	-	-	GO:0008289//lipid binding	-	-	protein_coding	5.51101e-15	2.36079e-13
BX_AAAchr05_3g02690	1	SH3P2	XP_009401790.1 PREDICTED: SH3 domain-containing protein 2 [Musa acuminata subsp. malaccensis]	-	-	-	-	-	GO:0005515//protein binding	-	-	protein_coding	5.69091e-15	2.43397e-13
BX_AAAchr10_1g03702	1	CHUP1	URE48639.1 chloroplast unusual positioning protein [Musa troglodytarum]	-	-	-	-	-	-	-	-	protein_coding	5.86343e-15	2.50675e-13
BX_AAAchr07_1g01462	1	GIL1	XP_009409388.1 PREDICTED: uncharacterized protein LOC103991611 [Musa acuminata subsp. malaccensis]	-	-	-	-	-	-	GO:0009639//response to red or far red light;GO:0009959//negative gravitropism	-	protein_coding	5.86757e-15	2.50752e-13
BX_AAAchr06_3g02864	1	CID10	XP_009405668.1 PREDICTED: polyadenylate-binding protein-interacting protein 10-like [Musa acuminata subsp. malaccensis]	-	-	-	-	-	GO:0003676//nucleic acid binding;GO:0003723//RNA binding	-	-	protein_coding	6.46967e-15	2.75933e-13
BX_AAAchr06_2g03679	1	At1g61340	XP_009406493.1 PREDICTED: F-box protein At1g61340 [Musa acuminata subsp. malaccensis]	-	-	-	-	-	-	-	-	protein_coding	6.48685e-15	2.76556e-13
BX_AAAchr04_3g04551	1	Smt2-1	CAG1844398.1 unnamed protein product [Musa acuminata subsp. malaccensis]	Metabolism;Metabolism;Metabolism	Global and overview maps;Global and overview maps;Lipid metabolism	ko01100//Metabolic pathways;ko01110//Biosynthesis of secondary metabolites;ko00100//Steroid biosynthesis	K08242;K08242;K08242	-	GO:0008168//methyltransferase activity	GO:0006694//steroid biosynthetic process;GO:0007166//cell surface receptor signaling pathway	-	protein_coding	6.7251e-15	2.86371e-13
BX_AAAchr10_3g01789	1	IAA10	XP_009420444.1 PREDICTED: auxin-responsive protein IAA10-like isoform X2 [Musa acuminata subsp. malaccensis]	Environmental Information Processing	Signal transduction	ko04075//Plant hormone signal transduction	K14484	GO:0005634//nucleus	-	GO:0006355//regulation of transcription, DNA-templated	-	protein_coding	6.99418e-15	2.97475e-13
BX_AAAchr01_1g00609	1	COAD	XP_009404662.1 PREDICTED: phosphopantetheine adenylyltransferase-like isoform X1 [Musa acuminata subsp. malaccensis]	Metabolism;Metabolism	Global and overview maps;Metabolism of cofactors and vitamins	ko01100//Metabolic pathways;ko00770//Pantothenate and CoA biosynthesis	K02201;K02201	-	GO:0003824//catalytic activity	GO:0009058//biosynthetic process	-	protein_coding	7.54099e-15	3.1997e-13
BX_AAAchr08_3g01307	1	ROPGAP3	XP_009411438.1 PREDICTED: rho GTPase-activating protein 5-like [Musa acuminata subsp. malaccensis]	-	-	-	-	-	GO:0005096//GTPase activator activity	GO:0007165//signal transduction	-	protein_coding	8.13156e-15	3.44074e-13
BX_AAAchr02_2g01875	1	BX_AAAchr02_2g01875	XP_009388819.1 PREDICTED: protein NUCLEAR FUSION DEFECTIVE 6, chloroplastic/mitochondrial-like [Musa acuminata subsp. malaccensis]	-	-	-	-	-	-	-	-	protein_coding	8.47694e-15	3.57982e-13
BX_AAAchr07_3g01125	1	AC101	XP_009409006.1 PREDICTED: actin-101-like [Musa acuminata subsp. malaccensis]	-	-	-	-	-	-	-	-	protein_coding	8.78487e-15	3.70402e-13
BX_AAAchr09_3g01659	1	At1g18250	XP_009417646.1 PREDICTED: thaumatin-like protein [Musa acuminata subsp. malaccensis]	-	-	-	-	-	-	-	-	protein_coding	9.66585e-15	4.0611e-13
BX_AAAchr06_1g01974	1	znf511	XP_009404754.1 PREDICTED: zinc finger protein 511 isoform X1 [Musa acuminata subsp. malaccensis]	-	-	-	-	-	-	-	C2H2	protein_coding	9.87217e-15	4.14453e-13
BX_AAAchr03_2g02884	1	BX_AAAchr03_2g02884	CAG1851326.1 unnamed protein product [Musa acuminata subsp. malaccensis]	-	-	-	-	-	-	-	-	protein_coding	9.9374e-15	4.17028e-13
BX_AAAchr02_2g00391	1	A6	XP_009385473.1 PREDICTED: probable glucan endo-1,3-beta-glucosidase A6 [Musa acuminata subsp. malaccensis]	-	-	-	-	-	GO:0004553//hydrolase activity, hydrolyzing O-glycosyl compounds	GO:0005975//carbohydrate metabolic process	-	protein_coding	1.02838e-14	4.31228e-13
BX_AAAchr06_3g02620	1	CPI1	XP_009405555.1 PREDICTED: cycloeucalenol cycloisomerase-like [Musa acuminata subsp. malaccensis]	Metabolism;Metabolism;Metabolism	Global and overview maps;Global and overview maps;Lipid metabolism	ko01100//Metabolic pathways;ko01110//Biosynthesis of secondary metabolites;ko00100//Steroid biosynthesis	K08246;K08246;K08246	-	GO:0047793//cycloeucalenol cycloisomerase activity	-	-	protein_coding	1.09999e-14	4.61075e-13
BX_AAAchr11_2g02470	1	RRT4	XP_018675670.1 PREDICTED: uncharacterized protein At1g04910-like [Musa acuminata subsp. malaccensis]	-	-	-	-	-	-	-	-	protein_coding	1.12772e-14	4.7233e-13
BX_AAAchr08_2g03111	1	FLA2	XP_009388359.1 PREDICTED: fasciclin-like arabinogalactan protein 2 [Musa acuminata subsp. malaccensis]	-	-	-	-	-	-	-	-	protein_coding	1.14185e-14	4.77689e-13
BX_AAAchr04_2g02546	1	MED12	XP_009379762.1 PREDICTED: mediator of RNA polymerase II transcription subunit 12-like [Musa acuminata subsp. malaccensis]	-	-	-	-	GO:0016592//mediator complex	GO:0003712//transcription cofactor activity	GO:0006357//regulation of transcription from RNA polymerase II promoter	-	protein_coding	1.25565e-14	5.24069e-13
BX_AAAchr03_1g03407	1	BX_AAAchr03_1g03407	XP_018678721.1 PREDICTED: uncharacterized protein LOC103979834 isoform X2 [Musa acuminata subsp. malaccensis]	-	-	-	-	GO:0005819//spindle;GO:0005874//microtubule	-	GO:0032147//activation of protein kinase activity;GO:0060236//regulation of mitotic spindle organization	-	protein_coding	1.30001e-14	5.41739e-13
BX_AAAchr04_1g04316	1	At5g51380	XP_009397525.1 PREDICTED: F-box protein At5g51370-like isoform X1 [Musa acuminata subsp. malaccensis]	-	-	-	-	-	GO:0005515//protein binding	-	-	protein_coding	1.47576e-14	6.13782e-13
BX_AAAchr02_1g02356	1	DRP1E	XP_009388350.1 PREDICTED: dynamin-related protein 1E [Musa acuminata subsp. malaccensis]	-	-	-	-	-	GO:0003924//GTPase activity;GO:0005525//GTP binding	-	-	protein_coding	1.4806e-14	6.15555e-13
BX_AAAchr08_2g03152	1	ANT1	THU70526.1 hypothetical protein C4D60_Mb08t25930 [Musa balbisiana]	-	-	-	-	GO:0005743//mitochondrial inner membrane	GO:0005471//ATP:ADP antiporter activity	GO:0055085//transmembrane transport;GO:1990544//mitochondrial ATP transmembrane transport	-	protein_coding	1.50634e-14	6.25772e-13
BX_AAAchr06_3g02102	1	BX_AAAchr06_3g02102	URE12382.1 hypothetical protein MUK42_24663 [Musa troglodytarum]	-	-	-	-	-	-	-	-	protein_coding	1.52787e-14	6.3447e-13
BX_AAAchr11_3g00321	1	FLA8	THU55085.1 hypothetical protein C4D60_Mb11t02840 [Musa balbisiana]	-	-	-	-	-	-	-	-	protein_coding	1.65175e-14	6.85382e-13
BX_AAAchr06_3g00170	1	SRP14	XP_009383351.1 PREDICTED: signal recognition particle 14 kDa protein [Musa acuminata subsp. malaccensis]	Genetic Information Processing	Folding, sorting and degradation	ko03060//Protein export	K03104	GO:0005786//signal recognition particle, endoplasmic reticulum targeting;GO:0048500//signal recognition particle	GO:0008312//7S RNA binding;GO:0030942//endoplasmic reticulum signal peptide binding	GO:0006614//SRP-dependent cotranslational protein targeting to membrane	-	protein_coding	1.88043e-14	7.78766e-13
BX_AAAchr06_1g04099	1	BX_AAAchr06_1g04099	RWW21159.1 hypothetical protein GW17_00014699 [Ensete ventricosum]	-	-	-	-	-	-	-	-	protein_coding	2.13807e-14	8.81041e-13
BX_AAAchr05_3g01806	1	BX_AAAchr05_3g01806	RWW05660.1 hypothetical protein GW17_00031052 [Ensete ventricosum]	-	-	-	-	-	-	-	-	protein_coding	2.16309e-14	8.90665e-13
BX_AAAchr01_2g00465	1	BX_AAAchr01_2g00465	XP_009392104.1 PREDICTED: actin-depolymerizing factor [Musa acuminata subsp. malaccensis]	-	-	-	-	GO:0015629//actin cytoskeleton	GO:0003779//actin binding	GO:0009733//response to auxin;GO:0030042//actin filament depolymerization	-	protein_coding	2.23096e-14	9.17555e-13
BX_AAAchr05_3g00628	1	BX_AAAchr05_3g00628	XP_009399721.1 PREDICTED: uncharacterized protein LOC103984042 [Musa acuminata subsp. malaccensis]	-	-	-	-	-	-	-	-	protein_coding	2.36929e-14	9.73258e-13
BX_AAAchr08_1g01262	1	Os10g0513300	XP_009411484.1 PREDICTED: UPF0496 protein 4-like [Musa acuminata subsp. malaccensis]	-	-	-	-	-	-	-	-	protein_coding	2.37004e-14	9.73258e-13
BX_AAAchr06_3g04290	1	B'KAPPA	XP_009407446.1 PREDICTED: serine/threonine protein phosphatase 2A 57 kDa regulatory subunit B' iota isoform-like [Musa acuminata subsp. malaccensis]	Genetic Information Processing	Translation	ko03015//mRNA surveillance pathway	K11584	GO:0000159//protein phosphatase type 2A complex	GO:0019888//protein phosphatase regulator activity	GO:0007165//signal transduction	-	protein_coding	2.52448e-14	1.0351e-12
BX_AAAchr10_2g02014	1	BX_AAAchr10_2g02014	RWW15001.1 hypothetical protein GW17_00021174 [Ensete ventricosum]	-	-	-	-	-	-	-	-	protein_coding	2.64752e-14	1.08223e-12
BX_AAAchr06_1g04170	1	SBT1.7	XP_009407416.1 PREDICTED: subtilisin-like protease SBT1.7 [Musa acuminata subsp. malaccensis]	-	-	-	-	-	GO:0004252//serine-type endopeptidase activity;GO:0008236//serine-type peptidase activity	GO:0006508//proteolysis	-	protein_coding	2.8373e-14	1.15628e-12
BX_AAAchr06_2g00916	1	At2g25060	THU49237.1 hypothetical protein C4D60_Mb06t07430 [Musa balbisiana]	-	-	-	-	-	GO:0009055//electron carrier activity	-	-	protein_coding	2.88609e-14	1.17572e-12
BX_AAAchr07_3g00671	1	BX_AAAchr07_3g00671	THU61386.1 hypothetical protein C4D60_Mb07t22730 [Musa balbisiana]	-	-	-	-	-	-	-	-	protein_coding	3.03803e-14	1.23526e-12
BX_AAAchr04_3g03693	1	BX_AAAchr04_3g03693	XP_018680329.1 PREDICTED: uncharacterized protein LOC103983489 [Musa acuminata subsp. malaccensis]	-	-	-	-	-	-	-	-	protein_coding	3.04034e-14	1.23527e-12
BX_AAAchr11_3g00705	1	BBX21	XP_009382656.1 PREDICTED: B-box zinc finger protein 20-like [Musa acuminata subsp. malaccensis]	-	-	-	-	-	GO:0008270//zinc ion binding	-	DBB	protein_coding	3.33868e-14	1.35443e-12
BX_AAAchr01_3g01039	1	AHL22	XP_009411479.1 PREDICTED: AT-hook motif nuclear-localized protein 22-like [Musa acuminata subsp. malaccensis]	-	-	-	-	-	GO:0003680//AT DNA binding	-	-	protein_coding	3.37611e-14	1.36857e-12
BX_AAAchr02_1g01659	1	KIN7F	XP_009389113.1 PREDICTED: kinesin-like protein KIN-7F isoform X1 [Musa acuminata subsp. malaccensis]	-	-	-	-	-	GO:0003777//microtubule motor activity;GO:0005524//ATP binding;GO:0008017//microtubule binding	GO:0007018//microtubule-based movement	-	protein_coding	3.4358e-14	1.39225e-12
BX_AAAchr01_1g01309	1	HAP2	XP_009412574.1 PREDICTED: protein HAPLESS 2 [Musa acuminata subsp. malaccensis]	-	-	-	-	-	-	-	-	protein_coding	3.45701e-14	1.40031e-12
BX_AAAchr08_1g01310	1	ROPGAP3	XP_009411438.1 PREDICTED: rho GTPase-activating protein 5-like [Musa acuminata subsp. malaccensis]	-	-	-	-	-	GO:0005096//GTPase activator activity	GO:0007165//signal transduction	-	protein_coding	3.72772e-14	1.50769e-12
BX_AAAchr11_2g00794	1	HVA22I	URD77145.1 TB2/DP1, HVA22 family [Musa troglodytarum]	-	-	-	-	-	-	-	-	protein_coding	4.27688e-14	1.72589e-12
BX_AAAchr04_1g03841	1	At1g32860	XP_009397977.1 PREDICTED: glucan endo-1,3-beta-glucosidase 11-like [Musa acuminata subsp. malaccensis]	-	-	-	-	-	GO:0004553//hydrolase activity, hydrolyzing O-glycosyl compounds	GO:0005975//carbohydrate metabolic process	-	protein_coding	4.28449e-14	1.72831e-12
BX_AAAchr08_3g02152	1	BX_AAAchr08_3g02152	XP_009387272.1 PREDICTED: uncharacterized protein LOC103974226 [Musa acuminata subsp. malaccensis]	-	-	-	-	-	-	-	-	protein_coding	4.59071e-14	1.84905e-12
BX_AAAchr06_3g01159	1	ERL1	XP_018682748.1 PREDICTED: leucine-rich repeat receptor-like protein FASCIATED EAR2 [Musa acuminata subsp. malaccensis]	-	-	-	-	-	GO:0005515//protein binding	-	-	protein_coding	4.59754e-14	1.85111e-12
BX_AAAchr07_3g03077	1	ANS	XP_018684117.1 PREDICTED: 1-aminocyclopropane-1-carboxylate oxidase isoform X2 [Musa acuminata subsp. malaccensis]	-	-	-	-	-	-	-	-	protein_coding	4.92558e-14	1.97724e-12
BX_AAAchr07_2g02533	1	EMB8	XP_009410255.1 PREDICTED: uncharacterized protein LOC103992335 isoform X1 [Musa acuminata subsp. malaccensis]	-	-	-	-	GO:0016020//membrane	GO:0004222//metalloendopeptidase activity	GO:0071586//CAAX-box protein processing	-	protein_coding	5.38622e-14	2.15892e-12
BX_AAAchr09_2g00940	1	Dek	XP_009416842.1 PREDICTED: protein DEK-like [Musa acuminata subsp. malaccensis]	-	-	-	-	-	GO:0003677//DNA binding	GO:0006325//chromatin organization	-	protein_coding	5.48687e-14	2.19844e-12
BX_AAAchr04_1g03969	1	Os07g0484500	XP_009397883.1 PREDICTED: spindle and kinetochore-associated protein 1 homolog [Musa acuminata subsp. malaccensis]	-	-	-	-	-	GO:0008017//microtubule binding	GO:0007059//chromosome segregation;GO:0051301//cell division	-	protein_coding	5.55845e-14	2.22463e-12
BX_AAAchr02_1g02566	1	MYB3R4	XP_009389967.1 PREDICTED: myb-related protein 3R-1-like isoform X1 [Musa acuminata subsp. malaccensis]	-	-	-	-	-	-	-	MYB	protein_coding	6.19372e-14	2.46874e-12
BX_AAAchr06_2g03963	1	BX_AAAchr06_2g03963	URE24404.1 ubiquitin-conjugating enzyme [Musa troglodytarum]	-	-	-	-	-	GO:0003677//DNA binding;GO:0003700//transcription factor activity, sequence-specific DNA binding	GO:0006355//regulation of transcription, DNA-templated	ERF	protein_coding	7.25642e-14	2.87414e-12
BX_AAAchr07_1g03042	1	BX_AAAchr07_1g03042	XP_009410897.1 PREDICTED: uncharacterized protein LOC103992779 isoform X2 [Musa acuminata subsp. malaccensis]	-	-	-	-	-	-	-	-	protein_coding	7.29525e-14	2.88846e-12
BX_AAAchr08_2g02606	1	SPAC24B11.05	THU70071.1 hypothetical protein C4D60_Mb08t21180 [Musa balbisiana]	-	-	-	-	-	-	-	-	protein_coding	7.81435e-14	3.08373e-12
BX_AAAchr07_2g00827	1	ALKBH8	THU61276.1 hypothetical protein C4D60_Mb07t21600 [Musa balbisiana]	-	-	-	-	-	-	-	-	protein_coding	8.71534e-14	3.42793e-12
BX_AAAchr09_2g03247	1	nep2	XP_009419495.1 PREDICTED: probable aspartyl protease At4g16563 [Musa acuminata subsp. malaccensis]	-	-	-	-	-	GO:0004190//aspartic-type endopeptidase activity	GO:0006508//proteolysis	-	protein_coding	9.05629e-14	3.55811e-12
BX_AAAchr10_2g02190	1	GB1	XP_009381288.1 PREDICTED: guanine nucleotide-binding protein subunit beta [Musa acuminata subsp. malaccensis]	-	-	-	-	-	GO:0005515//protein binding	GO:0007165//signal transduction	-	protein_coding	9.48256e-14	3.71741e-12
BX_AAAchr03_3g01579	1	IQD31	XP_009385606.1 PREDICTED: protein IQ-DOMAIN 31 [Musa acuminata subsp. malaccensis]	-	-	-	-	-	GO:0005515//protein binding	-	-	protein_coding	9.77483e-14	3.8236e-12
BX_AAAchr07_2g02053	1	TULP8	XP_009396846.1 PREDICTED: tubby-like protein 4 [Musa acuminata subsp. malaccensis]	-	-	-	-	-	-	-	-	protein_coding	1.10173e-13	4.30177e-12
BX_AAAchr06_1g00175	1	SRP14	XP_009383351.1 PREDICTED: signal recognition particle 14 kDa protein [Musa acuminata subsp. malaccensis]	Genetic Information Processing	Folding, sorting and degradation	ko03060//Protein export	K03104	GO:0005786//signal recognition particle, endoplasmic reticulum targeting;GO:0048500//signal recognition particle	GO:0008312//7S RNA binding;GO:0030942//endoplasmic reticulum signal peptide binding	GO:0006614//SRP-dependent cotranslational protein targeting to membrane	-	protein_coding	1.16248e-13	4.534e-12
BX_AAAchr08_1g02873	1	FLA2	XP_009388359.1 PREDICTED: fasciclin-like arabinogalactan protein 2 [Musa acuminata subsp. malaccensis]	-	-	-	-	-	-	-	-	protein_coding	1.24419e-13	4.84566e-12
BX_AAAchr09_2g00567	1	RLP51	XP_009416420.1 PREDICTED: receptor-like protein 51 [Musa acuminata subsp. malaccensis]	-	-	-	-	-	GO:0005515//protein binding	-	-	protein_coding	1.27355e-13	4.95641e-12
BX_AAAchr08_1g00174	1	Os07g0679700	XP_009412644.1 PREDICTED: B3 domain-containing protein Os07g0679700-like [Musa acuminata subsp. malaccensis]	-	-	-	-	-	GO:0003677//DNA binding;GO:0008270//zinc ion binding	-	B3	protein_coding	1.30919e-13	5.09326e-12
BX_AAAchr06_1g02280	1	nep2	XP_009405316.1 PREDICTED: probable aspartyl protease At4g16563 [Musa acuminata subsp. malaccensis]	-	-	-	-	-	GO:0004190//aspartic-type endopeptidase activity	GO:0006508//proteolysis	-	protein_coding	1.35948e-13	5.28121e-12
BX_AAAchr02_3g01971	1	PYL3	XP_009389976.1 PREDICTED: abscisic acid receptor PYL8-like [Musa acuminata subsp. malaccensis]	Environmental Information Processing;Environmental Information Processing	Signal transduction;Signal transduction	ko04075//Plant hormone signal transduction;ko04016//MAPK signaling pathway - plant	K14496;K14496	-	-	-	-	protein_coding	1.37027e-13	5.32122e-12
BX_AAAchr10_1g02767	1	BX_AAAchr10_1g02767	XP_009421406.1 PREDICTED: uncharacterized 38.1 kDa protein [Musa acuminata subsp. malaccensis]	-	-	-	-	-	-	-	-	protein_coding	1.38283e-13	5.36609e-12
BX_AAAchr06_2g03169	1	IBS1	XP_009406001.1 PREDICTED: probable serine/threonine-protein kinase At1g54610 isoform X1 [Musa acuminata subsp. malaccensis]	-	-	-	-	-	GO:0004672//protein kinase activity;GO:0005524//ATP binding	GO:0006468//protein phosphorylation	-	protein_coding	1.39351e-13	5.40559e-12
BX_AAAchr05_3g02697	1	BX_AAAchr05_3g02697	CAG1839258.1 unnamed protein product [Musa acuminata subsp. malaccensis]	Genetic Information Processing	Folding, sorting and degradation	ko03060//Protein export	K03217	-	-	-	-	protein_coding	1.44893e-13	5.61446e-12
BX_AAAchr07_1g01312	1	BX_AAAchr07_1g01312	XP_009409247.1 PREDICTED: uncharacterized protein LOC103991491 [Musa acuminata subsp. malaccensis]	-	-	-	-	GO:0005783//endoplasmic reticulum;GO:0016020//membrane	-	GO:0006886//intracellular protein transport	-	protein_coding	1.47422e-13	5.71042e-12
BX_AAAchr10_3g02683	1	ROPGAP1	XP_009379815.1 PREDICTED: rho GTPase-activating protein 5-like [Musa acuminata subsp. malaccensis]	-	-	-	-	-	GO:0005096//GTPase activator activity	GO:0007165//signal transduction	-	protein_coding	1.48998e-13	5.76935e-12
BX_AAAchr10_1g03579	1	RL6	XP_009380360.1 PREDICTED: protein RADIALIS-like 3 [Musa acuminata subsp. malaccensis]	-	-	-	-	-	GO:0003700//transcription factor activity, sequence-specific DNA binding	-	MYB_related	protein_coding	1.53513e-13	5.93777e-12
BX_AAAchr06_1g01329	1	SET5	XP_009404090.1 PREDICTED: uncharacterized protein LOC103987491 [Musa acuminata subsp. malaccensis]	-	-	-	-	-	GO:0005515//protein binding	-	-	protein_coding	1.62151e-13	6.26056e-12
BX_AAAchr04_2g02759	1	faeA	XP_009390013.1 PREDICTED: uncharacterized protein LOC103976508 isoform X1 [Musa acuminata subsp. malaccensis]	-	-	-	-	-	-	GO:0006629//lipid metabolic process	-	protein_coding	1.64878e-13	6.36355e-12
BX_AAAchr09_3g00359	1	dnaJ	URE35651.1 DnaJ domain [Musa troglodytarum]	-	-	-	-	-	-	-	-	protein_coding	1.69704e-13	6.54512e-12
BX_AAAchr04_3g04456	1	RZ1C	URD94830.1 RNA recognition motif containing protein [Musa troglodytarum]	-	-	-	-	-	GO:0003676//nucleic acid binding;GO:0003723//RNA binding;GO:0008270//zinc ion binding	-	-	protein_coding	1.70291e-13	6.56302e-12
BX_AAAchr03_1g03252	1	BX_AAAchr03_1g03252	THU62269.1 hypothetical protein C4D60_Mb01t03350 [Musa balbisiana]	-	-	-	-	-	-	-	-	protein_coding	1.72583e-13	6.64657e-12
BX_AAAchr10_1g03560	1	BX_AAAchr10_1g03560	CAG1854098.1 unnamed protein product [Musa acuminata subsp. malaccensis]	-	-	-	-	-	-	-	-	protein_coding	1.73853e-13	6.6907e-12
BX_AAAchr08_3g03222	1	FLA2	XP_009388359.1 PREDICTED: fasciclin-like arabinogalactan protein 2 [Musa acuminata subsp. malaccensis]	-	-	-	-	-	-	-	-	protein_coding	1.78147e-13	6.85347e-12
BX_AAAchr07_2g01536	1	SPAPJ696.02	XP_009409387.1 PREDICTED: uncharacterized protein LOC103991610 [Musa acuminata subsp. malaccensis]	-	-	-	-	-	GO:0046872//metal ion binding	-	-	protein_coding	1.8034e-13	6.93536e-12
BX_AAAchr04_3g04362	1	ARF	XP_009397812.1 PREDICTED: ADP-ribosylation factor [Musa acuminata subsp. malaccensis]	Cellular Processes	Transport and catabolism	ko04144//Endocytosis	K07937	-	GO:0003924//GTPase activity;GO:0005525//GTP binding	-	-	protein_coding	1.84622e-13	7.09748e-12
BX_AAAchr04_2g02655	1	FPP4	XP_009391141.1 PREDICTED: filament-like plant protein 4 [Musa acuminata subsp. malaccensis]	-	-	-	-	-	-	-	-	protein_coding	1.85818e-13	7.14091e-12
BX_AAAchr04_1g03521	1	ERD4	XP_009398321.1 PREDICTED: CSC1-like protein ERD4 [Musa acuminata subsp. malaccensis]	-	-	-	-	GO:0016020//membrane	GO:0005227//calcium activated cation channel activity	-	-	protein_coding	2.07548e-13	7.95034e-12
BX_AAAchr08_3g01260	1	GT-2	XP_009412850.1 PREDICTED: uncharacterized protein LOC103994241 [Musa acuminata subsp. malaccensis]	-	-	-	-	-	-	-	Trihelix	protein_coding	2.10863e-13	8.0744e-12
BX_AAAchr08_3g03635	1	NPF4.3	XP_009415000.1 PREDICTED: protein NRT1/ PTR FAMILY 4.3-like [Musa acuminata subsp. malaccensis]	-	-	-	-	GO:0016020//membrane	GO:0022857//transmembrane transporter activity	GO:0055085//transmembrane transport	-	protein_coding	2.20425e-13	8.41353e-12
BX_AAAchr08_3g03168	1	BX_AAAchr08_3g03168	URE31402.1 wiskott-Aldrich syndrome protein family member 2 [Musa troglodytarum]	-	-	-	-	-	-	-	-	protein_coding	2.42821e-13	9.2322e-12
BX_AAAchr01_3g01241	1	PFK5	XP_009409133.1 PREDICTED: ATP-dependent 6-phosphofructokinase 5, chloroplastic [Musa acuminata subsp. malaccensis]	Metabolism;Metabolism;Metabolism;Metabolism;Metabolism;Genetic Information Processing;Metabolism;Metabolism;Metabolism	Global and overview maps;Global and overview maps;Global and overview maps;Global and overview maps;Carbohydrate metabolism;Folding, sorting and degradation;Carbohydrate metabolism;Carbohydrate metabolism;Carbohydrate metabolism	ko01100//Metabolic pathways;ko01110//Biosynthesis of secondary metabolites;ko01200//Carbon metabolism;ko01230//Biosynthesis of amino acids;ko00010//Glycolysis / Gluconeogenesis;ko03018//RNA degradation;ko00051//Fructose and mannose metabolism;ko00030//Pentose phosphate pathway;ko00052//Galactose metabolism	K00850;K00850;K00850;K00850;K00850;K00850;K00850;K00850;K00850	-	GO:0003872//6-phosphofructokinase activity	GO:0006002//fructose 6-phosphate metabolic process;GO:0006096//glycolytic process	-	protein_coding	2.47464e-13	9.39541e-12
BX_AAAchr10_1g02755	1	BX_AAAchr10_1g02755	THU53671.1 hypothetical protein C4D60_Mb10t16910 [Musa balbisiana]	-	-	-	-	-	-	-	-	protein_coding	2.54938e-13	9.65521e-12
BX_AAAchr09_3g03216	1	BX_AAAchr09_3g03216	THU48230.1 hypothetical protein C4D60_Mb09t24040 [Musa balbisiana]	-	-	-	-	-	-	-	-	protein_coding	2.637e-13	9.97297e-12
BX_AAAchr06_3g00778	1	IQD1	XP_009403429.1 PREDICTED: protein IQ-DOMAIN 1-like [Musa acuminata subsp. malaccensis]	-	-	-	-	-	GO:0005515//protein binding	-	-	protein_coding	2.68311e-13	1.01366e-11
BX_AAAchr08_2g01701	1	FLZ1	XP_018685406.1 PREDICTED: uncharacterized protein LOC103994594 isoform X1 [Musa acuminata subsp. malaccensis]	-	-	-	-	-	GO:0008270//zinc ion binding	GO:0006355//regulation of transcription, DNA-templated	-	protein_coding	2.85738e-13	1.0776e-11
BX_AAAchr10_3g01342	1	HSP81-3	XP_009420064.1 PREDICTED: heat shock protein 81-1-like [Musa acuminata subsp. malaccensis]	Genetic Information Processing;Organismal Systems	Folding, sorting and degradation;Environmental adaptation	ko04141//Protein processing in endoplasmic reticulum;ko04626//Plant-pathogen interaction	K04079;K04079	-	GO:0005524//ATP binding;GO:0016887//ATPase activity;GO:0051082//unfolded protein binding	GO:0006457//protein folding	-	protein_coding	2.90996e-13	1.09666e-11
BX_AAAchr02_2g01469	1	At1g65710	XP_009389233.1 PREDICTED: uncharacterized protein At1g65710 [Musa acuminata subsp. malaccensis]	-	-	-	-	-	-	-	-	protein_coding	3.17884e-13	1.19421e-11
BX_AAAchr02_1g02575	1	PYL3	XP_009389976.1 PREDICTED: abscisic acid receptor PYL8-like [Musa acuminata subsp. malaccensis]	Environmental Information Processing;Environmental Information Processing	Signal transduction;Signal transduction	ko04075//Plant hormone signal transduction;ko04016//MAPK signaling pathway - plant	K14496;K14496	-	-	-	-	protein_coding	3.35751e-13	1.26087e-11
BX_AAAchr03_2g03537	1	BX_AAAchr03_2g03537	XP_009394255.1 PREDICTED: uncharacterized protein LOC103979773 [Musa acuminata subsp. malaccensis]	-	-	-	-	-	-	-	-	protein_coding	3.7106e-13	1.39008e-11
BX_AAAchr10_3g02732	1	At1g77220	XP_009379876.1 PREDICTED: protein LAZ1 homolog 1 [Musa acuminata subsp. malaccensis]	-	-	-	-	-	-	-	-	protein_coding	3.71624e-13	1.39171e-11
BX_AAAchr09_3g01148	1	AKR1	XP_009417104.1 PREDICTED: perakine reductase-like [Musa acuminata subsp. malaccensis]	-	-	-	-	-	GO:0016491//oxidoreductase activity	-	-	protein_coding	3.84181e-13	1.43773e-11
BX_AAAchr07_3g01541	1	BX_AAAchr07_3g01541	XP_009409421.1 PREDICTED: uncharacterized protein LOC103991636 isoform X3 [Musa acuminata subsp. malaccensis]	-	-	-	-	-	-	-	-	protein_coding	3.88545e-13	1.45305e-11
BX_AAAchr08_2g00347	1	BX_AAAchr08_2g00347	THU68359.1 hypothetical protein C4D60_Mb08t03080 [Musa balbisiana]	-	-	-	-	-	GO:0030246//carbohydrate binding	-	-	protein_coding	4.12101e-13	1.53953e-11
BX_AAAchr04_2g03745	1	PBL21	URD94885.1 serine threonine-protein kinase [Musa troglodytarum]	-	-	-	-	-	GO:0004672//protein kinase activity;GO:0005524//ATP binding	GO:0006468//protein phosphorylation	-	protein_coding	4.54762e-13	1.69476e-11
BX_AAAchr02_1g00405	1	BX_AAAchr02_1g00405	XP_018676690.1 PREDICTED: uncharacterized protein LOC103972842 isoform X2 [Musa acuminata subsp. malaccensis]	-	-	-	-	-	-	-	-	protein_coding	4.65524e-13	1.73246e-11
BX_AAAchr01_3g01037	1	AHL1	THU64082.1 hypothetical protein C4D60_Mb01t22700 [Musa balbisiana]	-	-	-	-	-	GO:0003677//DNA binding;GO:0003680//AT DNA binding	-	-	protein_coding	4.87896e-13	1.8132e-11
BX_AAAchr05_1g00245	1	VPS2.2	XP_009399052.1 PREDICTED: vacuolar protein sorting-associated protein 2 homolog 2 [Musa acuminata subsp. malaccensis]	Cellular Processes	Transport and catabolism	ko04144//Endocytosis	K12191	-	-	GO:0007034//vacuolar transport	-	protein_coding	5.20966e-13	1.93275e-11
BX_AAAchr04_2g01694	1	NAT2	THU72685.1 hypothetical protein C4D60_Mb04t14790 [Musa balbisiana]	-	-	-	-	GO:0016020//membrane	GO:0022857//transmembrane transporter activity	GO:0055085//transmembrane transport	-	protein_coding	5.21522e-13	1.93414e-11
BX_AAAchr06_3g03347	1	NDL1	XP_009406186.1 PREDICTED: pollen-specific protein SF21-like isoform X3 [Musa acuminata subsp. malaccensis]	-	-	-	-	-	-	-	-	protein_coding	6.02947e-13	2.22995e-11
BX_AAAchr04_1g02932	1	Os10g0323600	XP_009387128.1 PREDICTED: profilin-A-like [Musa acuminata subsp. malaccensis]	-	-	-	-	-	GO:0003779//actin binding	-	-	protein_coding	6.29383e-13	2.32691e-11
BX_AAAchr08_1g02922	1	LLG1	URE36971.1 WD repeat-containing protein C2A9.03 [Musa troglodytarum]	-	-	-	-	-	GO:0005515//protein binding	-	-	protein_coding	6.91362e-13	2.55166e-11
BX_AAAchr08_1g02374	1	TBP1	XP_009414324.1 PREDICTED: telomere repeat-binding protein 2 [Musa acuminata subsp. malaccensis]	-	-	-	-	-	-	-	-	protein_coding	7.04628e-13	2.59615e-11
BX_AAAchr04_3g00623	1	tstD	XP_009395445.1 PREDICTED: uncharacterized protein LOC103980703 [Musa acuminata subsp. malaccensis]	-	-	-	-	GO:0030126//COPI vesicle coat	-	GO:0006890//retrograde vesicle-mediated transport, Golgi to ER	-	protein_coding	7.60017e-13	2.79159e-11
BX_AAAchr03_1g00143	1	CEBIP	THU57146.1 hypothetical protein C4D60_Mb03t00440 [Musa balbisiana]	-	-	-	-	-	-	-	-	protein_coding	7.6414e-13	2.80481e-11
BX_AAAchr08_3g02207	1	Abhd6	XP_009413546.1 PREDICTED: uncharacterized protein LOC103994832 [Musa acuminata subsp. malaccensis]	-	-	-	-	-	GO:0003824//catalytic activity	-	-	protein_coding	7.82921e-13	2.87276e-11
BX_AAAchr07_1g00263	1	ASB1	XP_009408397.1 PREDICTED: anthranilate synthase beta subunit 1, chloroplastic-like [Musa acuminata subsp. malaccensis]	Metabolism;Metabolism;Metabolism;Metabolism	Global and overview maps;Global and overview maps;Global and overview maps;Amino acid metabolism	ko01100//Metabolic pathways;ko01110//Biosynthesis of secondary metabolites;ko01230//Biosynthesis of amino acids;ko00400//Phenylalanine, tyrosine and tryptophan biosynthesis	K01658;K01658;K01658;K01658	-	-	-	-	protein_coding	8.2734e-13	3.03368e-11
BX_AAAchr10_1g03502	1	BX_AAAchr10_1g03502	XP_009380290.1 PREDICTED: uncharacterized protein LOC103968712 [Musa acuminata subsp. malaccensis]	-	-	-	-	-	-	-	-	protein_coding	8.50508e-13	3.11649e-11
BX_AAAchr07_3g02043	1	BX_AAAchr07_3g02043	-	-	-	-	-	-	-	-	-	protein_coding	8.60724e-13	3.15285e-11
BX_AAAchr06_3g03703	1	SH3P3	XP_018683414.1 PREDICTED: SH3 domain-containing protein 3-like [Musa acuminata subsp. malaccensis]	-	-	-	-	-	GO:0005515//protein binding	-	-	protein_coding	9.35927e-13	3.41664e-11
BX_AAAchr10_3g03265	1	A70	XP_009380445.1 PREDICTED: uncharacterized protein LOC103968840 [Musa acuminata subsp. malaccensis]	-	-	-	-	-	-	-	-	protein_coding	1.01795e-12	3.7085e-11
BX_AAAchr08_3g01763	1	TSC10B	THU69515.1 hypothetical protein C4D60_Mb08t15210 [Musa balbisiana]	Metabolism;Metabolism	Global and overview maps;Lipid metabolism	ko01100//Metabolic pathways;ko00600//Sphingolipid metabolism	K04708;K04708	-	-	-	-	protein_coding	1.04954e-12	3.82099e-11
BX_AAAchr02_3g00738	1	BX_AAAchr02_3g00738	CAG1861209.1 unnamed protein product [Musa acuminata subsp. malaccensis]	Metabolism;Metabolism;Metabolism;Metabolism;Metabolism;Metabolism	Global and overview maps;Global and overview maps;Global and overview maps;Global and overview maps;Carbohydrate metabolism;Carbohydrate metabolism	ko01100//Metabolic pathways;ko01110//Biosynthesis of secondary metabolites;ko01200//Carbon metabolism;ko01230//Biosynthesis of amino acids;ko00010//Glycolysis / Gluconeogenesis;ko00620//Pyruvate metabolism	K00873;K00873;K00873;K00873;K00873;K00873	-	GO:0000287//magnesium ion binding;GO:0003824//catalytic activity;GO:0004743//pyruvate kinase activity;GO:0030955//potassium ion binding	GO:0006096//glycolytic process	-	protein_coding	1.08388e-12	3.93933e-11
BX_AAAchr07_2g00913	1	TUBA	XP_009407690.1 PREDICTED: tubulin alpha chain-like [Musa acuminata subsp. malaccensis]	Cellular Processes	Transport and catabolism	ko04145//Phagosome	K07374	GO:0005874//microtubule	GO:0005200//structural constituent of cytoskeleton;GO:0005525//GTP binding	GO:0007017//microtubule-based process	-	protein_coding	1.28344e-12	4.64728e-11
BX_AAAchr05_3g01391	1	PUP11	KAB2626928.1 purine permease 11 [Pyrus ussuriensis x Pyrus communis]	-	-	-	-	GO:0016020//membrane	GO:0003924//GTPase activity;GO:0005525//GTP binding;GO:0015211//purine nucleoside transmembrane transporter activity	-	-	protein_coding	1.32174e-12	4.77788e-11
BX_AAAchr10_1g02914	1	SMB	THU53540.1 hypothetical protein C4D60_Mb10t15480 [Musa balbisiana]	-	-	-	-	-	GO:0003677//DNA binding;GO:0005515//protein binding	GO:0006355//regulation of transcription, DNA-templated	NAC	protein_coding	1.37354e-12	4.96012e-11
BX_AAAchr04_1g01771	1	PDC1	KAG6484066.1 hypothetical protein ZIOFF_060860 [Zingiber officinale]	Metabolism;Metabolism;Metabolism	Global and overview maps;Global and overview maps;Carbohydrate metabolism	ko01100//Metabolic pathways;ko01110//Biosynthesis of secondary metabolites;ko00010//Glycolysis / Gluconeogenesis	K01568;K01568;K01568	-	GO:0000287//magnesium ion binding;GO:0003824//catalytic activity;GO:0016491//oxidoreductase activity;GO:0016616//oxidoreductase activity, acting on the CH-OH group of donors, NAD or NADP as acceptor;GO:0016831//carboxy-lyase activity;GO:0030060//L-malate dehydrogenase activity;GO:0030976//thiamine pyrophosphate binding	GO:0006099//tricarboxylic acid cycle	-	protein_coding	1.38373e-12	4.99187e-11
BX_AAAchr06_3g03352	1	BX_AAAchr06_3g03352	XP_009406189.1 PREDICTED: uncharacterized protein LOC103989145 [Musa acuminata subsp. malaccensis]	Metabolism;Metabolism	Global and overview maps;Energy metabolism	ko01100//Metabolic pathways;ko00190//Oxidative phosphorylation	K02140;K02140	GO:0000276//mitochondrial proton-transporting ATP synthase complex, coupling factor F(o)	GO:0015078//hydrogen ion transmembrane transporter activity	GO:0015986//ATP synthesis coupled proton transport	-	protein_coding	1.42202e-12	5.11794e-11
BX_AAAchr01_3g01538	1	BX_AAAchr01_3g01538	XP_018684896.1 PREDICTED: uncharacterized protein LOC103996845 isoform X1 [Musa acuminata subsp. malaccensis]	-	-	-	-	-	-	-	-	protein_coding	1.47038e-12	5.2849e-11
BX_AAAchr01_2g00590	1	COAD	XP_009404662.1 PREDICTED: phosphopantetheine adenylyltransferase-like isoform X1 [Musa acuminata subsp. malaccensis]	Metabolism;Metabolism	Global and overview maps;Metabolism of cofactors and vitamins	ko01100//Metabolic pathways;ko00770//Pantothenate and CoA biosynthesis	K02201;K02201	-	GO:0003824//catalytic activity	GO:0009058//biosynthetic process	-	protein_coding	1.47537e-12	5.30105e-11
BX_AAAchr01_3g00753	1	WRKY44	THU63836.1 hypothetical protein C4D60_Mb01t20040 [Musa balbisiana]	-	-	-	-	-	GO:0003700//transcription factor activity, sequence-specific DNA binding;GO:0043565//sequence-specific DNA binding	GO:0006355//regulation of transcription, DNA-templated	WRKY	protein_coding	1.49925e-12	5.38143e-11
BX_AAAchr07_2g00238	1	CESA5	XP_009408434.1 PREDICTED: probable cellulose synthase A catalytic subunit 5 [UDP-forming] [Musa acuminata subsp. malaccensis]	-	-	-	-	GO:0016020//membrane	GO:0016760//cellulose synthase (UDP-forming) activity	GO:0030244//cellulose biosynthetic process	-	protein_coding	1.53145e-12	5.49335e-11
BX_AAAchr08_3g00422	1	BX_AAAchr08_3g00422	-	-	-	-	-	-	-	-	-	protein_coding	1.59618e-12	5.71594e-11
BX_AAAchr04_1g04033	1	BX_AAAchr04_1g04033	XP_009397812.1 PREDICTED: ADP-ribosylation factor [Musa acuminata subsp. malaccensis]	Cellular Processes	Transport and catabolism	ko04144//Endocytosis	K07937	-	GO:0003924//GTPase activity;GO:0005525//GTP binding	-	-	protein_coding	1.70054e-12	6.07748e-11
BX_AAAchr11_3g00503	1	ASK1	URD82087.1 hypothetical protein MUK42_02629 [Musa troglodytarum]	-	-	-	-	-	GO:0004650//polygalacturonase activity;GO:0004672//protein kinase activity;GO:0005524//ATP binding	GO:0005975//carbohydrate metabolic process;GO:0006468//protein phosphorylation	-	protein_coding	1.76268e-12	6.29119e-11
BX_AAAchr08_2g02460	1	LFG4	XP_009413900.1 PREDICTED: BI1-like protein [Musa acuminata subsp. malaccensis]	-	-	-	-	-	-	-	-	protein_coding	1.79231e-12	6.39269e-11
BX_AAAchr07_3g03020	1	ctps1	XP_009410830.1 PREDICTED: CTP synthase-like [Musa acuminata subsp. malaccensis]	Metabolism;Metabolism	Global and overview maps;Nucleotide metabolism	ko01100//Metabolic pathways;ko00240//Pyrimidine metabolism	K01937;K01937	-	GO:0003883//CTP synthase activity	GO:0006221//pyrimidine nucleotide biosynthetic process;GO:0006241//CTP biosynthetic process	-	protein_coding	1.84132e-12	6.56311e-11
BX_AAAchr06_2g03263	1	FUT13	XP_009406100.1 PREDICTED: alpha-(1,4)-fucosyltransferase [Musa acuminata subsp. malaccensis]	Metabolism;Metabolism	Global and overview maps;Glycan biosynthesis and metabolism	ko01100//Metabolic pathways;ko00513//Various types of N-glycan biosynthesis	K14412;K14412	GO:0016020//membrane	GO:0008417//fucosyltransferase activity	GO:0006486//protein glycosylation	-	protein_coding	1.97634e-12	7.03034e-11
BX_AAAchr05_1g00747	1	NAT11	THU66515.1 hypothetical protein C4D60_Mb05t14960 [Musa balbisiana]	-	-	-	-	GO:0016020//membrane	GO:0022857//transmembrane transporter activity	GO:0055085//transmembrane transport	-	protein_coding	2.03064e-12	7.21392e-11
BX_AAAchr11_3g02553	1	AHL20	XP_009384866.1 PREDICTED: AT-hook motif nuclear-localized protein 23-like [Musa acuminata subsp. malaccensis]	-	-	-	-	-	GO:0003680//AT DNA binding	-	-	protein_coding	2.24516e-12	7.95755e-11
BX_AAAchr04_2g04261	1	BX_AAAchr04_2g04261	XP_009397575.1 PREDICTED: uncharacterized protein LOC103982379 [Musa acuminata subsp. malaccensis]	-	-	-	-	-	-	-	-	protein_coding	2.43522e-12	8.60555e-11
BX_AAAchr04_1g01047	1	At5g58090	XP_009395841.1 PREDICTED: glucan endo-1,3-beta-glucosidase 5-like [Musa acuminata subsp. malaccensis]	-	-	-	-	-	GO:0004553//hydrolase activity, hydrolyzing O-glycosyl compounds	GO:0005975//carbohydrate metabolic process	-	protein_coding	2.46917e-12	8.71405e-11
BX_AAAchr07_2g01163	1	MYB3R-2	URE14930.1 Myb-like DNA-binding domain [Musa troglodytarum]	-	-	-	-	-	-	-	MYB	protein_coding	2.49478e-12	8.79574e-11
BX_AAAchr04_1g00307	1	At5g56590	XP_009394832.1 PREDICTED: glucan endo-1,3-beta-glucosidase 13 [Musa acuminata subsp. malaccensis]	-	-	-	-	-	GO:0004553//hydrolase activity, hydrolyzing O-glycosyl compounds	GO:0005975//carbohydrate metabolic process	-	protein_coding	2.52841e-12	8.91137e-11
BX_AAAchr11_2g00390	1	KIN7K	XP_009382331.1 PREDICTED: kinesin-like protein KIN-7K, chloroplastic [Musa acuminata subsp. malaccensis]	-	-	-	-	-	GO:0003777//microtubule motor activity;GO:0005524//ATP binding;GO:0008017//microtubule binding	GO:0007018//microtubule-based movement	-	protein_coding	2.62826e-12	9.25114e-11
BX_AAAchr06_3g03389	1	Os02g0245800	XP_009406247.1 PREDICTED: potassium channel KAT3-like isoform X2 [Musa acuminata subsp. malaccensis]	-	-	-	-	GO:0016020//membrane	GO:0005216//ion channel activity;GO:0005249//voltage-gated potassium channel activity	GO:0006811//ion transport;GO:0006813//potassium ion transport;GO:0055085//transmembrane transport	-	protein_coding	2.75012e-12	9.65785e-11
BX_AAAchr06_2g02336	1	XTH9	XP_009405007.1 PREDICTED: xyloglucan endotransglucosylase/hydrolase protein 9-like [Musa acuminata subsp. malaccensis]	-	-	-	-	GO:0005618//cell wall;GO:0048046//apoplast	GO:0004553//hydrolase activity, hydrolyzing O-glycosyl compounds;GO:0016762//xyloglucan:xyloglucosyl transferase activity	GO:0005975//carbohydrate metabolic process;GO:0010411//xyloglucan metabolic process;GO:0042546//cell wall biogenesis;GO:0044042//glucan metabolic process	-	protein_coding	2.80936e-12	9.85297e-11
BX_AAAchr04_2g03884	1	BX_AAAchr04_2g03884	XP_009397894.1 PREDICTED: uncharacterized protein LOC103982636 [Musa acuminata subsp. malaccensis]	-	-	-	-	-	-	-	-	protein_coding	2.87898e-12	1.00873e-10
BX_AAAchr06_1g00040	1	HSP81-1	XP_009383204.1 PREDICTED: probable WRKY transcription factor 2 isoform X1 [Musa acuminata subsp. malaccensis]	Organismal Systems	Environmental adaptation	ko04626//Plant-pathogen interaction	K18835	-	GO:0003700//transcription factor activity, sequence-specific DNA binding;GO:0005524//ATP binding;GO:0016887//ATPase activity;GO:0043565//sequence-specific DNA binding;GO:0051082//unfolded protein binding	GO:0006355//regulation of transcription, DNA-templated;GO:0006457//protein folding	WRKY	protein_coding	2.90284e-12	1.01642e-10
BX_AAAchr05_3g03593	1	SAG20	RWW25176.1 hypothetical protein GW17_00010496 [Ensete ventricosum]	-	-	-	-	-	GO:0005515//protein binding	-	-	protein_coding	2.95314e-12	1.03369e-10
BX_AAAchr06_3g03941	1	At4g18820	XP_009406774.1 PREDICTED: protein STICHEL-like 3 [Musa acuminata subsp. malaccensis]	-	-	-	-	-	GO:0003677//DNA binding;GO:0003887//DNA-directed DNA polymerase activity	GO:0006260//DNA replication	-	protein_coding	2.98638e-12	1.04499e-10
BX_AAAchr02_3g00248	1	COBL7	XP_009386661.1 PREDICTED: COBRA-like protein 7 [Musa acuminata subsp. malaccensis]	-	-	-	-	GO:0016020//membrane	-	GO:0010215//cellulose microfibril organization	-	protein_coding	3.00876e-12	1.05248e-10
BX_AAAchr05_1g01515	1	BX_AAAchr05_1g01515	RRT52015.1 hypothetical protein B296_00050748 [Ensete ventricosum]	-	-	-	-	-	-	-	-	protein_coding	3.30811e-12	1.15493e-10
BX_AAAchr03_1g00841	1	PP2AA2	RWW25509.1 hypothetical protein GW17_00010138 [Ensete ventricosum]	Genetic Information Processing	Translation	ko03015//mRNA surveillance pathway	K03456	-	GO:0005515//protein binding	-	-	protein_coding	3.39751e-12	1.18421e-10
BX_AAAchr06_2g00770	1	IQD1	XP_009403429.1 PREDICTED: protein IQ-DOMAIN 1-like [Musa acuminata subsp. malaccensis]	-	-	-	-	-	GO:0005515//protein binding	-	-	protein_coding	3.40302e-12	1.18575e-10
BX_AAAchr09_3g03503	1	At5g60570	XP_009419563.1 PREDICTED: F-box/kelch-repeat protein At5g60570-like [Musa acuminata subsp. malaccensis]	-	-	-	-	-	GO:0005515//protein binding	-	-	protein_coding	3.64786e-12	1.26859e-10
BX_AAAchr03_2g01643	1	IQD31	XP_009385606.1 PREDICTED: protein IQ-DOMAIN 31 [Musa acuminata subsp. malaccensis]	-	-	-	-	-	GO:0005515//protein binding	-	-	protein_coding	3.74615e-12	1.30144e-10
BX_AAAchr01_2g01984	1	SGO1	XP_009415623.1 PREDICTED: shugoshin-1-like isoform X1 [Musa acuminata subsp. malaccensis]	-	-	-	-	GO:0000775//chromosome, centromeric region;GO:0005634//nucleus	-	GO:0034090//maintenance of meiotic sister chromatid cohesion;GO:0045132//meiotic chromosome segregation;GO:0045144//meiotic sister chromatid segregation	-	protein_coding	3.79173e-12	1.31605e-10
BX_AAAchr05_3g01975	1	BX_AAAchr05_3g01975	XP_018677268.1 PREDICTED: uncharacterized protein LOC103974124 isoform X1 [Musa acuminata subsp. malaccensis]	-	-	-	-	-	-	-	-	protein_coding	4.01395e-12	1.39138e-10
BX_AAAchr02_2g00476	1	NAT12	XP_009420528.1 PREDICTED: nucleobase-ascorbate transporter 12-like [Musa acuminata subsp. malaccensis]	-	-	-	-	GO:0016020//membrane	GO:0022857//transmembrane transporter activity	GO:0055085//transmembrane transport	-	protein_coding	4.14294e-12	1.43331e-10
BX_AAAchr04_2g01063	1	SMD1B	XP_009395890.1 PREDICTED: small nuclear ribonucleoprotein Sm D1 [Musa acuminata subsp. malaccensis]	Genetic Information Processing	Transcription	ko03040//Spliceosome	K11087	-	-	GO:0000387//spliceosomal snRNP assembly;GO:0006396//RNA processing	-	protein_coding	4.33065e-12	1.49584e-10
BX_AAAchr10_3g03189	1	RL6	XP_009380360.1 PREDICTED: protein RADIALIS-like 3 [Musa acuminata subsp. malaccensis]	-	-	-	-	-	GO:0003700//transcription factor activity, sequence-specific DNA binding	-	MYB_related	protein_coding	4.4216e-12	1.52578e-10
BX_AAAchr03_1g00691	1	WRKY11	THU57580.1 hypothetical protein C4D60_Mb03t05020 [Musa balbisiana]	-	-	-	-	-	GO:0003700//transcription factor activity, sequence-specific DNA binding;GO:0043565//sequence-specific DNA binding	GO:0006355//regulation of transcription, DNA-templated	WRKY	protein_coding	4.63926e-12	1.59883e-10
BX_AAAchr01_3g01608	1	SGO1	XP_009415623.1 PREDICTED: shugoshin-1-like isoform X1 [Musa acuminata subsp. malaccensis]	-	-	-	-	GO:0000775//chromosome, centromeric region;GO:0005634//nucleus	-	GO:0034090//maintenance of meiotic sister chromatid cohesion;GO:0045132//meiotic chromosome segregation;GO:0045144//meiotic sister chromatid segregation	-	protein_coding	4.69748e-12	1.61785e-10
BX_AAAchr06_1g00632	1	BX_AAAchr06_1g00632	XP_009403343.1 PREDICTED: uncharacterized protein LOC103986919 [Musa acuminata subsp. malaccensis]	-	-	-	-	-	-	-	-	protein_coding	4.85194e-12	1.66998e-10
BX_AAAchr05_3g01370	1	CCME	XP_009400246.1 PREDICTED: uncharacterized protein LOC103984472 [Musa acuminata subsp. malaccensis]	-	-	-	-	GO:0005886//plasma membrane	GO:0020037//heme binding	GO:0017003//protein-heme linkage;GO:0017004//cytochrome complex assembly	-	protein_coding	4.87715e-12	1.67758e-10
BX_AAAchr07_3g00672	1	SCL28	XP_009407962.1 PREDICTED: scarecrow-like protein 28 isoform X1 [Musa acuminata subsp. malaccensis]	-	-	-	-	-	-	-	GRAS	protein_coding	5.10982e-12	1.75423e-10
BX_AAAchr04_3g00153	1	OFUT20	XP_009394998.1 PREDICTED: uncharacterized protein At1g04910-like [Musa acuminata subsp. malaccensis]	-	-	-	-	-	-	-	-	protein_coding	5.16243e-12	1.77059e-10
BX_AAAchr06_3g01895	1	BX_AAAchr06_3g01895	XP_009404548.1 PREDICTED: profilin-like [Musa acuminata subsp. malaccensis]	-	-	-	-	-	GO:0003779//actin binding	-	-	protein_coding	5.16946e-12	1.77243e-10
BX_AAAchr03_2g01195	1	BX_AAAchr03_2g01195	RRT57704.1 hypothetical protein B296_00023780 [Ensete ventricosum]	-	-	-	-	-	-	-	-	protein_coding	5.34818e-12	1.83254e-10
BX_AAAchr05_2g01800	1	GRF12	RRT59414.1 hypothetical protein B296_00045840 [Ensete ventricosum]	-	-	-	-	GO:0005634//nucleus	GO:0005524//ATP binding	GO:0006351//transcription, DNA-templated;GO:0006355//regulation of transcription, DNA-templated;GO:0032502//developmental process	GRF	protein_coding	5.39352e-12	1.84748e-10
BX_AAAchr10_3g02513	1	RPL34	XP_009421274.1 PREDICTED: 60S ribosomal protein L34 [Musa acuminata subsp. malaccensis]	Genetic Information Processing	Translation	ko03010//Ribosome	K02915	GO:0005840//ribosome	GO:0003735//structural constituent of ribosome	GO:0006412//translation	-	protein_coding	5.42124e-12	1.85638e-10
BX_AAAchr08_2g02319	1	KIN13B	XP_009413380.1 PREDICTED: kinesin-like protein KIN-13B isoform X1 [Musa acuminata subsp. malaccensis]	-	-	-	-	-	GO:0003777//microtubule motor activity;GO:0005524//ATP binding;GO:0008017//microtubule binding	GO:0007018//microtubule-based movement	-	protein_coding	5.57624e-12	1.90885e-10
BX_AAAchr10_2g01431	1	P23-2	XP_009420684.1 PREDICTED: uncharacterized protein At3g03773-like isoform X1 [Musa acuminata subsp. malaccensis]	-	-	-	-	-	GO:0051879//Hsp90 protein binding	-	-	protein_coding	5.77355e-12	1.97324e-10
BX_AAAchr11_2g02334	1	At5g39865	URD83812.1 Glutaredoxin [Musa troglodytarum]	-	-	-	-	-	-	-	-	protein_coding	6.0325e-12	2.05846e-10
BX_AAAchr10_2g01782	1	TFT6	THU52649.1 hypothetical protein C4D60_Mb10t06160 [Musa balbisiana]	-	-	-	-	-	-	-	-	protein_coding	6.06745e-12	2.06907e-10
BX_AAAchr01_2g01521	1	XAT3	XP_009410217.1 PREDICTED: protein O-linked-mannose beta-1,4-N-acetylglucosaminyltransferase 2 [Musa acuminata subsp. malaccensis]	-	-	-	-	-	GO:0016757//transferase activity, transferring glycosyl groups	-	-	protein_coding	6.17281e-12	2.10433e-10
BX_AAAchr01_1g01012	1	PUB4	XP_009400038.1 PREDICTED: ARMADILLO BTB ARABIDOPSIS PROTEIN 1-like [Musa acuminata subsp. malaccensis]	-	-	-	-	-	GO:0005515//protein binding	-	-	protein_coding	6.44832e-12	2.19337e-10
BX_AAAchr02_1g01246	1	BX_AAAchr02_1g01246	CAG1861614.1 unnamed protein product [Musa acuminata subsp. malaccensis]	-	-	-	-	-	-	-	-	protein_coding	6.47603e-12	2.2021e-10
BX_AAAchr06_1g02776	1	SCPL50	CAG1847229.1 unnamed protein product [Musa acuminata subsp. malaccensis]	-	-	-	-	-	GO:0004185//serine-type carboxypeptidase activity	GO:0006508//proteolysis	-	protein_coding	6.89712e-12	2.33787e-10
BX_AAAchr09_2g01255	1	LECRKS5	XP_009417285.1 PREDICTED: probable L-type lectin-domain containing receptor kinase S.5 [Musa acuminata subsp. malaccensis]	-	-	-	-	-	GO:0004672//protein kinase activity;GO:0005524//ATP binding;GO:0030246//carbohydrate binding	GO:0006468//protein phosphorylation	-	protein_coding	7.78587e-12	2.62831e-10
BX_AAAchr02_3g00391	1	A6	XP_009385473.1 PREDICTED: probable glucan endo-1,3-beta-glucosidase A6 [Musa acuminata subsp. malaccensis]	-	-	-	-	-	GO:0004553//hydrolase activity, hydrolyzing O-glycosyl compounds	GO:0005975//carbohydrate metabolic process	-	protein_coding	8.16898e-12	2.75331e-10
BX_AAAchr08_3g02013	1	MGS1	XP_009386950.1 PREDICTED: pollen-specific protein C13-like [Musa acuminata subsp. malaccensis]	-	-	-	-	-	-	-	-	protein_coding	8.19942e-12	2.76183e-10
BX_AAAchr06_3g00305	1	PAP3	THU48779.1 hypothetical protein C4D60_Mb06t02610 [Musa balbisiana]	-	-	-	-	-	-	-	-	protein_coding	8.33189e-12	2.80468e-10
BX_AAAchr06_3g00084	1	GASA6	XP_009383268.1 PREDICTED: gibberellin-regulated protein 12-like [Musa acuminata subsp. malaccensis]	-	-	-	-	-	-	-	-	protein_coding	8.42282e-12	2.83352e-10
BX_AAAchr09_1g00312	1	AKR1	XP_009417104.1 PREDICTED: perakine reductase-like [Musa acuminata subsp. malaccensis]	-	-	-	-	-	GO:0016491//oxidoreductase activity	-	-	protein_coding	8.60414e-12	2.89088e-10
BX_AAAchr07_3g00677	1	PUB4	XP_009407953.1 PREDICTED: vacuolar protein 8-like [Musa acuminata subsp. malaccensis]	-	-	-	-	-	GO:0005515//protein binding	-	-	protein_coding	8.87356e-12	2.97767e-10
BX_AAAchr04_1g00942	1	iap	XP_009395745.1 PREDICTED: uncharacterized protein LOC103980935 isoform X2 [Musa acuminata subsp. malaccensis]	-	-	-	-	-	-	-	-	protein_coding	9.57142e-12	3.20282e-10
BX_AAAchr07_1g01460	1	NFI1	XP_009409386.1 PREDICTED: CTD small phosphatase-like protein [Musa acuminata subsp. malaccensis]	-	-	-	-	-	GO:0016791//phosphatase activity	-	-	protein_coding	9.62232e-12	3.21885e-10
BX_AAAchr10_3g02629	1	OLE9	XP_009421486.1 PREDICTED: major pollen allergen Ole e 10 [Musa acuminata subsp. malaccensis]	-	-	-	-	-	-	-	-	protein_coding	1.04336e-11	3.48154e-10
BX_AAAchr01_1g01420	1	AHL22	XP_009411479.1 PREDICTED: AT-hook motif nuclear-localized protein 22-like [Musa acuminata subsp. malaccensis]	-	-	-	-	-	GO:0003680//AT DNA binding	-	-	protein_coding	1.072e-11	3.57379e-10
BX_AAAchr02_1g01186	1	zfs1	XP_018678075.1 PREDICTED: tristetraprolin-like [Musa acuminata subsp. malaccensis]	-	-	-	-	-	GO:0003729//mRNA binding;GO:0046872//metal ion binding	-	C3H	protein_coding	1.1665e-11	3.87917e-10
BX_AAAchr06_1g00096	1	BX_AAAchr06_1g00096	XP_009383268.1 PREDICTED: gibberellin-regulated protein 12-like [Musa acuminata subsp. malaccensis]	-	-	-	-	-	-	-	-	protein_coding	1.22532e-11	4.06593e-10
BX_AAAchr01_1g02472	1	Os05g0481400	XP_009387551.1 PREDICTED: B3 domain-containing protein Os05g0481400 [Musa acuminata subsp. malaccensis]	-	-	-	-	-	GO:0003677//DNA binding	-	B3	protein_coding	1.22665e-11	4.0691e-10
BX_AAAchr01_3g00201	1	RAN3	URD95255.1 GTP-binding nuclear protein [Musa troglodytarum]	Genetic Information Processing;Genetic Information Processing	Translation;Translation	ko03013//Nucleocytoplasmic transport;ko03008//Ribosome biogenesis in eukaryotes	K07936;K07936	-	GO:0003924//GTPase activity;GO:0005525//GTP binding	GO:0006913//nucleocytoplasmic transport	-	protein_coding	1.32351e-11	4.37417e-10
BX_AAAchr02_3g02141	1	At2g01630	CAG1862925.1 unnamed protein product [Musa acuminata subsp. malaccensis]	Metabolism;Metabolism	Global and overview maps;Carbohydrate metabolism	ko01100//Metabolic pathways;ko00500//Starch and sucrose metabolism	K19891;K19891	-	GO:0004553//hydrolase activity, hydrolyzing O-glycosyl compounds	GO:0005975//carbohydrate metabolic process	-	protein_coding	1.40668e-11	4.63758e-10
BX_AAAchr09_2g02340	1	BX_AAAchr09_2g02340	XP_009418323.1 PREDICTED: arginine decarboxylase-like [Musa acuminata subsp. malaccensis]	Metabolism;Metabolism	Global and overview maps;Amino acid metabolism	ko01100//Metabolic pathways;ko00330//Arginine and proline metabolism	K01583;K01583	-	GO:0003824//catalytic activity;GO:0008792//arginine decarboxylase activity	GO:0006527//arginine catabolic process;GO:0008295//spermidine biosynthetic process	-	protein_coding	1.44558e-11	4.7585e-10
BX_AAAchr11_3g02315	1	SSL13	URD84632.1 adipocyte plasma membrane-associated protein-like [Musa troglodytarum]	-	-	-	-	-	GO:0016844//strictosidine synthase activity	GO:0009058//biosynthetic process	-	protein_coding	1.57442e-11	5.17311e-10
BX_AAAchr04_2g03357	1	BX_AAAchr04_2g03357	XP_009398426.1 PREDICTED: uncharacterized protein LOC103983020 [Musa acuminata subsp. malaccensis]	-	-	-	-	-	-	-	-	protein_coding	1.67763e-11	5.50378e-10
BX_AAAchr04_1g02608	1	BX_AAAchr04_1g02608	XP_009408509.1 PREDICTED: uncharacterized protein LOC103990902 [Musa acuminata subsp. malaccensis]	-	-	-	-	-	-	-	-	protein_coding	1.69242e-11	5.54891e-10
BX_AAAchr10_1g03130	1	BX_AAAchr10_1g03130	XP_009381694.1 PREDICTED: uncharacterized protein LOC103969769 [Musa acuminata subsp. malaccensis]	-	-	-	-	-	-	-	-	protein_coding	1.73935e-11	5.69407e-10
BX_AAAchr04_3g04610	1	BX_AAAchr04_3g04610	XP_009397575.1 PREDICTED: uncharacterized protein LOC103982379 [Musa acuminata subsp. malaccensis]	-	-	-	-	-	-	-	-	protein_coding	1.75756e-11	5.75016e-10
BX_AAAchr07_3g02684	1	DUSP12	XP_009410436.1 PREDICTED: dual specificity protein phosphatase 12 [Musa acuminata subsp. malaccensis]	-	-	-	-	-	GO:0008138//protein tyrosine/serine/threonine phosphatase activity	GO:0006470//protein dephosphorylation;GO:0016311//dephosphorylation	-	protein_coding	1.80902e-11	5.91311e-10
BX_AAAchr11_2g02520	1	RPS4	XP_009385022.1 PREDICTED: 40S ribosomal protein S4-1-like [Musa acuminata subsp. malaccensis]	Genetic Information Processing	Translation	ko03010//Ribosome	K02987	GO:0005840//ribosome	GO:0003723//RNA binding;GO:0003735//structural constituent of ribosome	GO:0006412//translation	-	protein_coding	1.88673e-11	6.15959e-10
BX_AAAchr07_1g00453	1	BX_AAAchr07_1g00453	XP_009408173.1 PREDICTED: uncharacterized protein LOC103990678 isoform X1 [Musa acuminata subsp. malaccensis]	-	-	-	-	-	-	-	-	protein_coding	1.89301e-11	6.17634e-10
BX_AAAchr10_3g02587	1	BX_AAAchr10_3g02587	XP_009421207.1 PREDICTED: dynein light chain LC6, flagellar outer arm-like [Musa acuminata subsp. malaccensis]	-	-	-	-	GO:0030286//dynein complex	-	GO:0007017//microtubule-based process	-	protein_coding	1.98813e-11	6.47486e-10
BX_AAAchr02_2g02489	1	SMB	XP_009389980.1 PREDICTED: NAC domain-containing protein 76-like [Musa acuminata subsp. malaccensis]	-	-	-	-	-	GO:0003677//DNA binding;GO:0008289//lipid binding	GO:0006355//regulation of transcription, DNA-templated;GO:0006869//lipid transport	NAC	protein_coding	2.21643e-11	7.18779e-10
BX_AAAchr05_3g03266	1	RIC4	XP_009402739.1 PREDICTED: GDT1-like protein 4 isoform X1 [Musa acuminata subsp. malaccensis]	-	-	-	-	-	-	-	-	protein_coding	2.23818e-11	7.25395e-10
BX_AAAchr02_3g00373	1	PAP15	XP_009385494.1 PREDICTED: purple acid phosphatase 15 [Musa acuminata subsp. malaccensis]	-	-	-	-	-	GO:0003993//acid phosphatase activity;GO:0016787//hydrolase activity;GO:0046872//metal ion binding	-	-	protein_coding	2.34698e-11	7.59967e-10
BX_AAAchr04_3g00303	1	At5g56590	XP_009394832.1 PREDICTED: glucan endo-1,3-beta-glucosidase 13 [Musa acuminata subsp. malaccensis]	-	-	-	-	-	GO:0004553//hydrolase activity, hydrolyzing O-glycosyl compounds	GO:0005975//carbohydrate metabolic process	-	protein_coding	2.35062e-11	7.60917e-10
BX_AAAchr06_2g00865	1	BX_AAAchr06_2g00865	XP_009403539.1 PREDICTED: uncharacterized protein LOC103987073 [Musa acuminata subsp. malaccensis]	Genetic Information Processing	Folding, sorting and degradation	ko04141//Protein processing in endoplasmic reticulum	K14009	GO:0005783//endoplasmic reticulum;GO:0016020//membrane	-	GO:0006886//intracellular protein transport	-	protein_coding	2.45655e-11	7.94486e-10
BX_AAAchr07_1g03009	1	AGP16	THU59511.1 hypothetical protein C4D60_Mb07t02880 [Musa balbisiana]	-	-	-	-	-	-	-	-	protein_coding	2.54229e-11	8.21224e-10
BX_AAAchr05_1g00092	1	BX_AAAchr05_1g00092	NP_001317704.1 ubiquitin-ribosomal fusion protein [Solanum lycopersicum]	Genetic Information Processing;Genetic Information Processing	Translation;Folding, sorting and degradation	ko03010//Ribosome;ko04120//Ubiquitin mediated proteolysis	K02927;K02927	GO:0005840//ribosome	GO:0003735//structural constituent of ribosome;GO:0005515//protein binding	GO:0006412//translation	-	protein_coding	2.68028e-11	8.63459e-10
BX_AAAchr11_2g01380	1	PVA42	CAG1864446.1 unnamed protein product [Musa acuminata subsp. malaccensis]	-	-	-	-	GO:0005789//endoplasmic reticulum membrane	-	-	-	protein_coding	2.75279e-11	8.85488e-10
BX_AAAchr06_1g02103	1	ALDP	XP_009404890.1 PREDICTED: fructose-bisphosphate aldolase, chloroplastic [Musa acuminata subsp. malaccensis]	Metabolism;Metabolism;Metabolism;Metabolism;Metabolism;Metabolism;Metabolism;Metabolism	Global and overview maps;Global and overview maps;Global and overview maps;Global and overview maps;Carbohydrate metabolism;Energy metabolism;Carbohydrate metabolism;Carbohydrate metabolism	ko01100//Metabolic pathways;ko01110//Biosynthesis of secondary metabolites;ko01200//Carbon metabolism;ko01230//Biosynthesis of amino acids;ko00010//Glycolysis / Gluconeogenesis;ko00710//Carbon fixation in photosynthetic organisms;ko00051//Fructose and mannose metabolism;ko00030//Pentose phosphate pathway	K01623;K01623;K01623;K01623;K01623;K01623;K01623;K01623	-	GO:0004332//fructose-bisphosphate aldolase activity	GO:0006096//glycolytic process	-	protein_coding	2.93951e-11	9.44131e-10
BX_AAAchr09_2g01401	1	aifB	XP_009417486.1 PREDICTED: apoptosis-inducing factor homolog B-like [Musa acuminata subsp. malaccensis]	-	-	-	-	-	GO:0016491//oxidoreductase activity	-	-	protein_coding	3.0854e-11	9.8921e-10
BX_AAAchr02_1g01487	1	BX_AAAchr02_1g01487	-	-	-	-	-	-	-	-	-	protein_coding	3.35749e-11	1.07355e-09
BX_AAAchr06_3g00899	1	BX_AAAchr06_3g00899	XP_009403555.1 PREDICTED: uncharacterized protein LOC103987087 [Musa acuminata subsp. malaccensis]	-	-	-	-	-	-	-	-	protein_coding	3.58516e-11	1.14499e-09
BX_AAAchr06_2g00327	1	BX_AAAchr06_2g00327	XP_009403117.1 PREDICTED: uncharacterized protein LOC103986748 [Musa acuminata subsp. malaccensis]	-	-	-	-	-	-	-	-	protein_coding	3.63295e-11	1.1599e-09
BX_AAAchr07_1g01085	1	AC100	XP_009388633.1 PREDICTED: actin-101 [Musa acuminata subsp. malaccensis]	-	-	-	-	-	-	-	-	protein_coding	3.70998e-11	1.18379e-09
BX_AAAchr05_2g02667	1	ATL2	XP_009402391.1 PREDICTED: RING-H2 finger protein ATL2 [Musa acuminata subsp. malaccensis]	-	-	-	-	-	-	-	-	protein_coding	3.73023e-11	1.1899e-09
BX_AAAchr05_2g00514	1	LHT1	XP_009385141.1 PREDICTED: lysine histidine transporter 1-like isoform X2 [Musa acuminata subsp. malaccensis]	-	-	-	-	-	-	-	-	protein_coding	3.79447e-11	1.21003e-09
BX_AAAchr01_1g00564	1	NDK4	XP_009405240.1 PREDICTED: nucleoside diphosphate kinase 3 [Musa acuminata subsp. malaccensis]	Metabolism;Metabolism;Environmental Information Processing;Metabolism;Metabolism	Global and overview maps;Global and overview maps;Signal transduction;Nucleotide metabolism;Nucleotide metabolism	ko01100//Metabolic pathways;ko01110//Biosynthesis of secondary metabolites;ko04016//MAPK signaling pathway - plant;ko00230//Purine metabolism;ko00240//Pyrimidine metabolism	K00940;K00940;K00940;K00940;K00940	-	GO:0004550//nucleoside diphosphate kinase activity	GO:0006183//GTP biosynthetic process;GO:0006228//UTP biosynthetic process;GO:0006241//CTP biosynthetic process	-	protein_coding	3.8563e-11	1.22829e-09
BX_AAAchr02_1g02305	1	PBL15	XP_009388437.1 PREDICTED: serine/threonine-protein kinase At5g01020 [Musa acuminata subsp. malaccensis]	-	-	-	-	-	GO:0004672//protein kinase activity	GO:0006468//protein phosphorylation	-	protein_coding	3.90619e-11	1.24381e-09
BX_AAAchr02_3g00372	1	BX_AAAchr02_3g00372	XP_009385495.1 PREDICTED: uncharacterized protein LOC103972842 isoform X1 [Musa acuminata subsp. malaccensis]	-	-	-	-	-	-	-	-	protein_coding	4.71413e-11	1.49574e-09
BX_AAAchr06_3g00688	1	BX_AAAchr06_3g00688	XP_009403343.1 PREDICTED: uncharacterized protein LOC103986919 [Musa acuminata subsp. malaccensis]	-	-	-	-	-	-	-	-	protein_coding	4.87784e-11	1.54494e-09
BX_AAAchr04_3g04534	1	SYNPCC7002_A1590	XP_009397623.1 PREDICTED: uncharacterized protein LOC103982426 [Musa acuminata subsp. malaccensis]	-	-	-	-	-	-	-	-	protein_coding	5.05024e-11	1.59765e-09
BX_AAAchr03_2g01882	1	BX_AAAchr03_2g01882	XP_009392637.1 PREDICTED: uncharacterized protein LOC103978536 [Musa acuminata subsp. malaccensis]	-	-	-	-	-	-	-	-	protein_coding	5.41645e-11	1.70695e-09
BX_AAAchr06_1g01992	1	BX_AAAchr06_1g01992	XP_009404773.1 PREDICTED: uncharacterized protein LOC103988011 [Musa acuminata subsp. malaccensis]	-	-	-	-	-	-	-	-	protein_coding	5.414e-11	1.70695e-09
BX_AAAchr07_3g02763	1	engB	XP_009410529.1 PREDICTED: uncharacterized protein LOC103992524 [Musa acuminata subsp. malaccensis]	-	-	-	-	-	GO:0005525//GTP binding	-	-	protein_coding	5.41583e-11	1.70695e-09
BX_AAAchr08_1g00340	1	APK3	XP_009412960.1 PREDICTED: adenylyl-sulfate kinase 3-like isoform X1 [Musa acuminata subsp. malaccensis]	Metabolism;Metabolism;Metabolism	Global and overview maps;Nucleotide metabolism;Energy metabolism	ko01100//Metabolic pathways;ko00230//Purine metabolism;ko00920//Sulfur metabolism	K00860;K00860;K00860	-	GO:0004020//adenylylsulfate kinase activity;GO:0005524//ATP binding	GO:0000103//sulfate assimilation	-	protein_coding	5.43369e-11	1.71188e-09
BX_AAAchr03_1g03434	1	BX_AAAchr03_1g03434	XP_009394303.1 PREDICTED: glycine-rich RNA-binding protein-like [Musa acuminata subsp. malaccensis]	-	-	-	-	-	GO:0003676//nucleic acid binding;GO:0003723//RNA binding	-	-	protein_coding	5.66874e-11	1.78227e-09
BX_AAAchr03_1g01326	1	RGA5	URD93728.1 39S ribosomal protein L46 [Musa troglodytarum]	-	-	-	-	-	GO:0003735//structural constituent of ribosome	-	-	protein_coding	5.85537e-11	1.83825e-09
BX_AAAchr05_3g03323	1	FH1	XP_009402682.1 PREDICTED: formin-like protein 1 [Musa acuminata subsp. malaccensis]	-	-	-	-	-	GO:0003779//actin binding;GO:0051015//actin filament binding	GO:0030036//actin cytoskeleton organization;GO:0045010//actin nucleation	-	protein_coding	6.01098e-11	1.88434e-09
BX_AAAchr06_1g00253	1	UCC1	XP_009402874.1 PREDICTED: mavicyanin-like [Musa acuminata subsp. malaccensis]	-	-	-	-	-	GO:0009055//electron carrier activity	-	-	protein_coding	6.08127e-11	1.90582e-09
BX_AAAchr07_2g00278	1	ASB1	XP_009408397.1 PREDICTED: anthranilate synthase beta subunit 1, chloroplastic-like [Musa acuminata subsp. malaccensis]	Metabolism;Metabolism;Metabolism;Metabolism	Global and overview maps;Global and overview maps;Global and overview maps;Amino acid metabolism	ko01100//Metabolic pathways;ko01110//Biosynthesis of secondary metabolites;ko01230//Biosynthesis of amino acids;ko00400//Phenylalanine, tyrosine and tryptophan biosynthesis	K01658;K01658;K01658;K01658	-	-	-	-	protein_coding	6.08352e-11	1.90597e-09
BX_AAAchr02_1g01380	1	LYK3	XP_009389372.1 PREDICTED: lysM domain receptor-like kinase 3 isoform X1 [Musa acuminata subsp. malaccensis]	-	-	-	-	-	GO:0004672//protein kinase activity;GO:0005524//ATP binding;GO:0019199//transmembrane receptor protein kinase activity	GO:0006468//protein phosphorylation;GO:0045087//innate immune response	-	protein_coding	6.45781e-11	2.02028e-09
BX_AAAchr06_1g03569	1	At1g61340	URE13170.1 F-box protein [Musa troglodytarum]	-	-	-	-	-	-	-	-	protein_coding	7.11507e-11	2.21749e-09
BX_AAAchr04_1g01230	1	BUB3.1	XP_009396041.1 PREDICTED: mitotic checkpoint protein BUB3.2 [Musa acuminata subsp. malaccensis]	-	-	-	-	-	GO:0005515//protein binding	-	-	protein_coding	7.14472e-11	2.22543e-09
BX_AAAchr04_2g00172	1	AIR3	THU71458.1 hypothetical protein C4D60_Mb04t01650 [Musa balbisiana]	-	-	-	-	-	GO:0003924//GTPase activity;GO:0004252//serine-type endopeptidase activity;GO:0005525//GTP binding;GO:0008236//serine-type peptidase activity	GO:0006508//proteolysis	-	protein_coding	7.23231e-11	2.25206e-09
BX_AAAchr08_2g00559	1	surE	XP_009412229.1 PREDICTED: uncharacterized protein LOC103993772 [Musa acuminata subsp. malaccensis]	Metabolism;Metabolism;Metabolism;Metabolism;Metabolism	Global and overview maps;Global and overview maps;Nucleotide metabolism;Nucleotide metabolism;Metabolism of cofactors and vitamins	ko01100//Metabolic pathways;ko01110//Biosynthesis of secondary metabolites;ko00230//Purine metabolism;ko00240//Pyrimidine metabolism;ko00760//Nicotinate and nicotinamide metabolism	K03787;K03787;K03787;K03787;K03787	-	GO:0008252//nucleotidase activity;GO:0016787//hydrolase activity	-	-	protein_coding	7.58493e-11	2.35639e-09
BX_AAAchr01_1g01517	1	XAT3	XP_009410217.1 PREDICTED: protein O-linked-mannose beta-1,4-N-acetylglucosaminyltransferase 2 [Musa acuminata subsp. malaccensis]	-	-	-	-	-	GO:0016757//transferase activity, transferring glycosyl groups	-	-	protein_coding	8.21749e-11	2.54847e-09
BX_AAAchr04_2g00274	1	CDKB1-1	XP_009394854.1 PREDICTED: cyclin-dependent kinase B1-1-like [Musa acuminata subsp. malaccensis]	-	-	-	-	-	GO:0004672//protein kinase activity;GO:0005524//ATP binding	GO:0006468//protein phosphorylation	-	protein_coding	8.39422e-11	2.60027e-09
BX_AAAchr05_3g00888	1	BX_AAAchr05_3g00888	XP_018686272.1 PREDICTED: DNA helicase INO80 isoform X4 [Musa acuminata subsp. malaccensis]	-	-	-	-	-	-	-	-	protein_coding	8.58083e-11	2.65474e-09
BX_AAAchr05_1g00846	1	EXPB17	XP_009386073.1 PREDICTED: expansin-B16 [Musa acuminata subsp. malaccensis]	-	-	-	-	GO:0005576//extracellular region	-	GO:0019953//sexual reproduction	-	protein_coding	8.63598e-11	2.66976e-09
BX_AAAchr04_1g01398	1	TPR2	XP_009396205.1 PREDICTED: protein TPR2 [Musa acuminata subsp. malaccensis]	-	-	-	-	-	GO:0005515//protein binding	GO:0006355//regulation of transcription, DNA-templated	-	protein_coding	8.84135e-11	2.72931e-09
BX_AAAchr07_3g01223	1	dyrk2	XP_009409109.1 PREDICTED: uncharacterized protein LOC103991393 isoform X1 [Musa acuminata subsp. malaccensis]	-	-	-	-	-	GO:0004672//protein kinase activity;GO:0005524//ATP binding	GO:0006468//protein phosphorylation	-	protein_coding	8.8996e-11	2.7465e-09
BX_AAAchr04_3g00581	1	At2g03690	CAG1841269.1 unnamed protein product [Musa acuminata subsp. malaccensis]	-	-	-	-	-	-	GO:0006744//ubiquinone biosynthetic process	-	protein_coding	9.69144e-11	2.98314e-09
BX_AAAchr09_2g00675	1	BX_AAAchr09_2g00675	-	-	-	-	-	-	-	-	-	protein_coding	9.97426e-11	3.06755e-09
BX_AAAchr06_3g02280	1	CC-1	XP_009404945.1 PREDICTED: cytochrome c [Musa acuminata subsp. malaccensis]	Metabolism;Metabolism	Global and overview maps;Energy metabolism	ko01100//Metabolic pathways;ko00190//Oxidative phosphorylation	K08738;K08738	-	GO:0009055//electron carrier activity;GO:0020037//heme binding	-	-	protein_coding	1.00044e-10	3.07593e-09
BX_AAAchr08_1g01307	1	XIAO	XP_009411439.1 PREDICTED: probable LRR receptor-like serine/threonine-protein kinase At4g36180 [Musa acuminata subsp. malaccensis]	-	-	-	-	-	GO:0004672//protein kinase activity;GO:0005515//protein binding;GO:0005524//ATP binding	GO:0006468//protein phosphorylation	-	protein_coding	1.14118e-10	3.49861e-09
BX_AAAchr04_3g02828	1	At1g63850	XP_009389780.1 PREDICTED: BTB/POZ domain-containing protein At1g63850-like [Musa acuminata subsp. malaccensis]	-	-	-	-	-	-	-	-	protein_coding	1.15095e-10	3.52755e-09
BX_AAAchr05_2g00234	1	VPS2.2	XP_009399052.1 PREDICTED: vacuolar protein sorting-associated protein 2 homolog 2 [Musa acuminata subsp. malaccensis]	Cellular Processes	Transport and catabolism	ko04144//Endocytosis	K12191	-	-	GO:0007034//vacuolar transport	-	protein_coding	1.18552e-10	3.62935e-09
BX_AAAchr10_1g02924	1	BX_AAAchr10_1g02924	RWW89998.1 hypothetical protein BHE74_00000905 [Ensete ventricosum]	-	-	-	-	-	-	-	-	protein_coding	1.23881e-10	3.78411e-09
BX_AAAchr03_3g03302	1	Smt1-1	XP_009394410.1 PREDICTED: cycloartenol-C-24-methyltransferase 1 [Musa acuminata subsp. malaccensis]	Metabolism;Metabolism;Metabolism	Global and overview maps;Global and overview maps;Lipid metabolism	ko01100//Metabolic pathways;ko01110//Biosynthesis of secondary metabolites;ko00100//Steroid biosynthesis	K00559;K00559;K00559	-	GO:0008168//methyltransferase activity	GO:0006694//steroid biosynthetic process	-	protein_coding	1.25526e-10	3.83085e-09
BX_AAAchr10_3g02731	1	C/VIF2	XP_009381690.1 PREDICTED: cell wall / vacuolar inhibitor of fructosidase 2 [Musa acuminata subsp. malaccensis]	-	-	-	-	-	GO:0004857//enzyme inhibitor activity	-	-	protein_coding	1.271e-10	3.87701e-09
BX_AAAchr03_1g01393	1	SBT3.10	THU58119.1 hypothetical protein C4D60_Mb03t10820 [Musa balbisiana]	-	-	-	-	GO:0015935//small ribosomal subunit	GO:0003735//structural constituent of ribosome;GO:0004252//serine-type endopeptidase activity;GO:0005515//protein binding;GO:0008236//serine-type peptidase activity	GO:0006412//translation;GO:0006508//proteolysis	-	protein_coding	1.33521e-10	4.0598e-09
BX_AAAchr03_3g01937	1	ABCB20	CAG1850614.1 unnamed protein product [Musa acuminata subsp. malaccensis]	Environmental Information Processing	Membrane transport	ko02010//ABC transporters	K05658	GO:0016020//membrane	GO:0005524//ATP binding	GO:0055085//transmembrane transport	-	protein_coding	1.41623e-10	4.29274e-09
BX_AAAchr07_2g00358	1	PRL1-IFG	URE17113.1 hypothetical protein MUK42_10828 [Musa troglodytarum]	-	-	-	-	-	-	-	-	protein_coding	1.432e-10	4.33442e-09
BX_AAAchr06_1g00711	1	IQD1	XP_009403429.1 PREDICTED: protein IQ-DOMAIN 1-like [Musa acuminata subsp. malaccensis]	-	-	-	-	-	GO:0005515//protein binding	-	-	protein_coding	1.52649e-10	4.61131e-09
BX_AAAchr04_3g03315	1	BX_AAAchr04_3g03315	XP_009393849.1 PREDICTED: endoplasmin homolog [Musa acuminata subsp. malaccensis]	Genetic Information Processing;Organismal Systems	Folding, sorting and degradation;Environmental adaptation	ko04141//Protein processing in endoplasmic reticulum;ko04626//Plant-pathogen interaction	K09487;K09487	-	GO:0005524//ATP binding;GO:0016887//ATPase activity;GO:0051082//unfolded protein binding	GO:0006457//protein folding	-	protein_coding	1.56299e-10	4.72025e-09
BX_AAAchr03_1g01282	1	HSBP	THU58039.1 hypothetical protein C4D60_Mb03t09950 [Musa balbisiana]	-	-	-	-	-	GO:0003714//transcription corepressor activity	-	-	protein_coding	1.71454e-10	5.15758e-09
BX_AAAchr06_1g00690	1	TUBA1	CAG1845446.1 unnamed protein product [Musa acuminata subsp. malaccensis]	Cellular Processes	Transport and catabolism	ko04145//Phagosome	K07374	GO:0005874//microtubule	GO:0005200//structural constituent of cytoskeleton;GO:0005525//GTP binding	GO:0007017//microtubule-based process	-	protein_coding	1.78693e-10	5.36931e-09
BX_AAAchr04_1g03301	1	VAB	XP_009398555.1 PREDICTED: VAN3-binding protein-like [Musa acuminata subsp. malaccensis]	-	-	-	-	-	-	-	-	protein_coding	1.82856e-10	5.49131e-09
BX_AAAchr01_1g01884	1	BX_AAAchr01_1g01884	XP_009416149.1 PREDICTED: dnaJ homolog subfamily C member 14-like isoform X2 [Musa acuminata subsp. malaccensis]	-	-	-	-	-	-	-	-	protein_coding	1.85084e-10	5.55417e-09
BX_AAAchr01_3g00633	1	TFIIA-S	XP_009400128.1 PREDICTED: transcription initiation factor IIA subunit 2-like [Musa acuminata subsp. malaccensis]	Genetic Information Processing	Transcription	ko03022//Basal transcription factors	K03123	GO:0005672//transcription factor TFIIA complex	-	GO:0006367//transcription initiation from RNA polymerase II promoter	-	protein_coding	1.95901e-10	5.87154e-09
BX_AAAchr06_3g00168	1	FRK1	XP_009383349.1 PREDICTED: fructokinase-1-like [Musa acuminata subsp. malaccensis]	Metabolism;Metabolism;Metabolism;Metabolism;Metabolism	Global and overview maps;Global and overview maps;Carbohydrate metabolism;Carbohydrate metabolism;Carbohydrate metabolism	ko01100//Metabolic pathways;ko01110//Biosynthesis of secondary metabolites;ko00520//Amino sugar and nucleotide sugar metabolism;ko00500//Starch and sucrose metabolism;ko00051//Fructose and mannose metabolism	K00847;K00847;K00847;K00847;K00847	-	GO:0016301//kinase activity	-	-	protein_coding	2.1778e-10	6.50367e-09
BX_AAAchr08_1g02910	1	MKRN	XP_009415411.1 PREDICTED: E3 ubiquitin-protein ligase makorin-like [Musa acuminata subsp. malaccensis]	-	-	-	-	-	GO:0046872//metal ion binding;GO:0061630//ubiquitin protein ligase activity	GO:0000209//protein polyubiquitination	-	protein_coding	2.25407e-10	6.72769e-09
BX_AAAchr03_1g00975	1	ANN5	XP_009391425.1 PREDICTED: annexin D5 [Musa acuminata subsp. malaccensis]	-	-	-	-	-	GO:0005509//calcium ion binding;GO:0005544//calcium-dependent phospholipid binding	-	-	protein_coding	2.30009e-10	6.86123e-09
BX_AAAchr03_2g02333	1	DXR	XP_009393605.1 PREDICTED: 1-deoxy-D-xylulose 5-phosphate reductoisomerase, chloroplastic-like [Musa acuminata subsp. malaccensis]	Metabolism;Metabolism;Metabolism	Global and overview maps;Global and overview maps;Metabolism of terpenoids and polyketides	ko01100//Metabolic pathways;ko01110//Biosynthesis of secondary metabolites;ko00900//Terpenoid backbone biosynthesis	K00099;K00099;K00099	-	GO:0005515//protein binding;GO:0030604//1-deoxy-D-xylulose-5-phosphate reductoisomerase activity;GO:0046872//metal ion binding;GO:0070402//NADPH binding	GO:0008299//isoprenoid biosynthetic process	-	protein_coding	2.30698e-10	6.87987e-09
BX_AAAchr11_1g01202	1	PNAE	XP_009383535.1 PREDICTED: probable esterase PIR7A [Musa acuminata subsp. malaccensis]	-	-	-	-	-	-	-	-	protein_coding	2.33211e-10	6.95093e-09
BX_AAAchr07_3g00611	1	BX_AAAchr07_3g00611	XP_009408028.1 PREDICTED: uncharacterized protein LOC103990563 [Musa acuminata subsp. malaccensis]	-	-	-	-	-	-	-	-	protein_coding	2.37876e-10	7.08602e-09
BX_AAAchr02_1g01635	1	CKS1	THU44944.1 hypothetical protein C4D60_Mb02t12710 [Musa balbisiana]	-	-	-	-	-	GO:0016538//cyclin-dependent protein serine/threonine kinase regulator activity	-	-	protein_coding	2.51555e-10	7.47068e-09
BX_AAAchr05_2g02158	1	NFD4	XP_009401386.1 PREDICTED: protein NUCLEAR FUSION DEFECTIVE 4-like [Musa acuminata subsp. malaccensis]	-	-	-	-	-	-	-	-	protein_coding	2.5594e-10	7.59248e-09
BX_AAAchr10_2g02254	1	AAEL007634	URE45342.1 Keratinocyte-associated protein 2 [Musa troglodytarum]	-	-	-	-	-	-	-	-	protein_coding	2.57703e-10	7.64267e-09
BX_AAAchr10_3g02135	1	BX_AAAchr10_3g02135	XP_009420551.1 PREDICTED: uncharacterized protein LOC104000272 [Musa acuminata subsp. malaccensis]	-	-	-	-	-	-	-	-	protein_coding	2.58517e-10	7.66468e-09
BX_AAAchr06_1g03588	1	SH3P3	XP_018683414.1 PREDICTED: SH3 domain-containing protein 3-like [Musa acuminata subsp. malaccensis]	-	-	-	-	-	GO:0005515//protein binding	-	-	protein_coding	2.69095e-10	7.96951e-09
BX_AAAchr08_3g01746	1	XTH30	XP_018685339.1 PREDICTED: probable xyloglucan endotransglucosylase/hydrolase protein 30 isoform X1 [Musa acuminata subsp. malaccensis]	-	-	-	-	GO:0005618//cell wall;GO:0048046//apoplast	GO:0004553//hydrolase activity, hydrolyzing O-glycosyl compounds;GO:0016762//xyloglucan:xyloglucosyl transferase activity	GO:0005975//carbohydrate metabolic process;GO:0010411//xyloglucan metabolic process;GO:0042546//cell wall biogenesis;GO:0044042//glucan metabolic process	-	protein_coding	2.74095e-10	8.11086e-09
BX_AAAchr06_1g03516	1	RABA2A	XP_009406462.1 PREDICTED: ras-related protein RABA2a-like [Musa acuminata subsp. malaccensis]	Cellular Processes	Transport and catabolism	ko04144//Endocytosis	K07904	-	GO:0003924//GTPase activity;GO:0005525//GTP binding	-	-	protein_coding	2.85547e-10	8.43807e-09
BX_AAAchr08_1g00336	1	BX_AAAchr08_1g00336	XP_009412482.1 PREDICTED: uncharacterized protein LOC103993959 [Musa acuminata subsp. malaccensis]	-	-	-	-	-	-	-	-	protein_coding	2.95179e-10	8.71549e-09
BX_AAAchr06_3g03115	1	Lto1	CAG1847438.1 unnamed protein product [Musa acuminata subsp. malaccensis]	-	-	-	-	-	-	-	-	protein_coding	3.38537e-10	9.94093e-09
BX_AAAchr07_3g00926	1	cirbp	XP_009407644.1 PREDICTED: zinc finger CCCH domain-containing protein 13-like [Musa acuminata subsp. malaccensis]	-	-	-	-	-	GO:0003676//nucleic acid binding;GO:0003723//RNA binding	-	-	protein_coding	3.38679e-10	9.94236e-09
BX_AAAchr05_1g00907	1	At1g32860	RWW05445.1 hypothetical protein GW17_00031280 [Ensete ventricosum]	-	-	-	-	-	GO:0004553//hydrolase activity, hydrolyzing O-glycosyl compounds	GO:0005975//carbohydrate metabolic process	-	protein_coding	3.50444e-10	1.02737e-08
BX_AAAchr10_3g03483	1	Os05g0128200	XP_009380689.1 PREDICTED: zinc finger CCCH domain-containing protein 33-like [Musa acuminata subsp. malaccensis]	-	-	-	-	-	GO:0005515//protein binding;GO:0046872//metal ion binding	-	C3H	protein_coding	3.56037e-10	1.04262e-08
BX_AAAchr06_1g02328	1	BX_AAAchr06_1g02328	XP_009405371.1 PREDICTED: uncharacterized protein LOC103988542 [Musa acuminata subsp. malaccensis]	-	-	-	-	-	-	-	-	protein_coding	3.72421e-10	1.08852e-08
BX_AAAchr01_1g01516	1	BX_AAAchr01_1g01516	THU64179.1 hypothetical protein C4D60_Mb01t23740 [Musa balbisiana]	-	-	-	-	-	-	-	-	protein_coding	3.75508e-10	1.09695e-08
BX_AAAchr08_2g01251	1	BX_AAAchr08_2g01251	XP_009412850.1 PREDICTED: uncharacterized protein LOC103994241 [Musa acuminata subsp. malaccensis]	-	-	-	-	-	-	-	-	protein_coding	3.86101e-10	1.12666e-08
BX_AAAchr03_3g00968	1	NFYC6	XP_009391901.1 PREDICTED: nuclear transcription factor Y subunit C-6-like [Musa acuminata subsp. malaccensis]	-	-	-	-	-	GO:0046982//protein heterodimerization activity	-	NF-YC	protein_coding	3.92769e-10	1.14549e-08
BX_AAAchr07_1g01384	1	BX_AAAchr07_1g01384	XP_009409311.1 PREDICTED: uncharacterized protein LOC103991545 [Musa acuminata subsp. malaccensis]	-	-	-	-	-	-	-	-	protein_coding	4.00317e-10	1.16656e-08
BX_AAAchr03_3g03211	1	BX_AAAchr03_3g03211	THU62269.1 hypothetical protein C4D60_Mb01t03350 [Musa balbisiana]	-	-	-	-	-	-	-	-	protein_coding	4.32766e-10	1.25667e-08
BX_AAAchr09_1g00559	1	EDR2	XP_009417437.1 PREDICTED: protein ENHANCED DISEASE RESISTANCE 2 [Musa acuminata subsp. malaccensis]	-	-	-	-	-	GO:0008289//lipid binding	-	-	protein_coding	4.38226e-10	1.27219e-08
BX_AAAchr06_1g04146	1	B'KAPPA	XP_009407446.1 PREDICTED: serine/threonine protein phosphatase 2A 57 kDa regulatory subunit B' iota isoform-like [Musa acuminata subsp. malaccensis]	Genetic Information Processing	Translation	ko03015//mRNA surveillance pathway	K11584	GO:0000159//protein phosphatase type 2A complex	GO:0019888//protein phosphatase regulator activity	GO:0007165//signal transduction	-	protein_coding	4.69756e-10	1.35796e-08
BX_AAAchr05_3g03033	1	At5g10080	XP_009401448.1 PREDICTED: aspartic proteinase-like protein 1 [Musa acuminata subsp. malaccensis]	-	-	-	-	-	GO:0004190//aspartic-type endopeptidase activity	GO:0006508//proteolysis	-	protein_coding	4.72647e-10	1.36545e-08
BX_AAAchr04_3g02586	1	BX_AAAchr04_3g02586	XP_009409422.1 PREDICTED: remorin-like [Musa acuminata subsp. malaccensis]	-	-	-	-	-	-	-	-	protein_coding	4.90768e-10	1.41589e-08
BX_AAAchr06_3g04239	1	BX_AAAchr06_3g04239	RWW21159.1 hypothetical protein GW17_00014699 [Ensete ventricosum]	-	-	-	-	-	-	-	-	protein_coding	5.03352e-10	1.45025e-08
BX_AAAchr06_2g03759	1	BX_AAAchr06_2g03759	XP_009406580.1 PREDICTED: uncharacterized protein LOC103989458 [Musa acuminata subsp. malaccensis]	-	-	-	-	-	-	-	-	protein_coding	5.03541e-10	1.4504e-08
BX_AAAchr11_1g01183	1	RPS10-2	XP_009383516.1 PREDICTED: 40S ribosomal protein S10-1 [Musa acuminata subsp. malaccensis]	Genetic Information Processing	Translation	ko03010//Ribosome	K02947	-	-	-	-	protein_coding	5.31338e-10	1.52719e-08
BX_AAAchr07_3g01505	1	NFI1	URE19603.1 CPDc [Musa troglodytarum]	-	-	-	-	-	GO:0016791//phosphatase activity	-	-	protein_coding	5.36608e-10	1.54192e-08
BX_AAAchr05_1g00354	1	Armc7	CAG1837373.1 unnamed protein product [Musa acuminata subsp. malaccensis]	-	-	-	-	-	GO:0005515//protein binding	-	-	protein_coding	5.60809e-10	1.60715e-08
BX_AAAchr03_2g02796	1	DI19-2	CAG1851252.1 unnamed protein product [Musa acuminata subsp. malaccensis]	-	-	-	-	-	-	-	-	protein_coding	5.67109e-10	1.62434e-08
BX_AAAchr07_2g02723	1	CAM3	XP_009417893.1 PREDICTED: calmodulin-3 [Musa acuminata subsp. malaccensis]	Organismal Systems;Environmental Information Processing;Environmental Information Processing	Environmental adaptation;Signal transduction;Signal transduction	ko04626//Plant-pathogen interaction;ko04016//MAPK signaling pathway - plant;ko04070//Phosphatidylinositol signaling system	K02183;K02183;K02183	-	GO:0005509//calcium ion binding	-	-	protein_coding	5.6784e-10	1.626e-08
BX_AAAchr10_1g01790	1	BX_AAAchr10_1g01790	XP_018674310.1 PREDICTED: uncharacterized protein LOC103999913 [Musa acuminata subsp. malaccensis]	-	-	-	-	-	-	-	-	protein_coding	5.97275e-10	1.70527e-08
BX_AAAchr07_3g01507	1	GIL1	XP_009409388.1 PREDICTED: uncharacterized protein LOC103991611 [Musa acuminata subsp. malaccensis]	-	-	-	-	-	-	GO:0009639//response to red or far red light;GO:0009959//negative gravitropism	-	protein_coding	5.97784e-10	1.70627e-08
BX_AAAchr08_2g02197	1	bioH	THU69811.1 hypothetical protein C4D60_Mb08t18350 [Musa balbisiana]	-	-	-	-	-	-	-	-	protein_coding	6.13801e-10	1.74966e-08
BX_AAAchr04_3g02692	1	FPP4	XP_009391141.1 PREDICTED: filament-like plant protein 4 [Musa acuminata subsp. malaccensis]	-	-	-	-	-	-	-	-	protein_coding	6.16132e-10	1.75584e-08
BX_AAAchr10_3g03401	1	RABA1F	XP_009380596.1 PREDICTED: ras-related protein RABA1f-like [Musa acuminata subsp. malaccensis]	-	-	-	-	-	GO:0003924//GTPase activity;GO:0005525//GTP binding	-	-	protein_coding	6.24182e-10	1.77831e-08
BX_AAAchr08_1g00584	1	ENPP3	XP_009412222.1 PREDICTED: ectonucleotide pyrophosphatase/phosphodiesterase family member 3-like [Musa acuminata subsp. malaccensis]	-	-	-	-	-	-	-	-	protein_coding	6.28218e-10	1.78838e-08
BX_AAAchr07_2g01572	1	BX_AAAchr07_2g01572	XP_009409417.1 PREDICTED: uncharacterized protein LOC103991636 isoform X1 [Musa acuminata subsp. malaccensis]	-	-	-	-	-	-	-	-	protein_coding	6.33639e-10	1.80237e-08
BX_AAAchr04_3g00108	1	LOS1	THU71398.1 hypothetical protein C4D60_Mb04t00970 [Musa balbisiana]	-	-	-	-	-	GO:0003924//GTPase activity;GO:0005525//GTP binding	-	-	protein_coding	6.44597e-10	1.83209e-08
BX_AAAchr05_3g01764	1	TOM2A	XP_009385932.1 PREDICTED: tobamovirus multiplication protein 2A [Musa acuminata subsp. malaccensis]	-	-	-	-	GO:0016020//membrane	-	-	-	protein_coding	6.83827e-10	1.93844e-08
BX_AAAchr11_3g01002	1	DYRK4	XP_009382982.1 PREDICTED: uncharacterized protein LOC103970787 [Musa acuminata subsp. malaccensis]	-	-	-	-	-	GO:0004672//protein kinase activity;GO:0005524//ATP binding	GO:0006468//protein phosphorylation	-	protein_coding	6.97854e-10	1.97768e-08
BX_AAAchr06_1g01181	1	RECG	XP_009403934.1 PREDICTED: ATP-dependent DNA helicase homolog RECG, chloroplastic isoform X1 [Musa acuminata subsp. malaccensis]	Genetic Information Processing	Replication and repair	ko03440//Homologous recombination	K03655	-	GO:0003676//nucleic acid binding;GO:0003678//DNA helicase activity;GO:0005524//ATP binding	GO:0006281//DNA repair;GO:0006310//DNA recombination	-	protein_coding	7.41155e-10	2.0943e-08
BX_AAAchr05_2g02765	1	BX_AAAchr05_2g02765	XP_009402294.1 PREDICTED: serine/arginine-rich splicing factor SR45-like [Musa acuminata subsp. malaccensis]	-	-	-	-	-	-	-	-	protein_coding	7.69528e-10	2.17219e-08
BX_AAAchr04_2g00884	1	BX_AAAchr04_2g00884	XP_009395719.1 PREDICTED: uncharacterized protein LOC103980914 isoform X1 [Musa acuminata subsp. malaccensis]	-	-	-	-	-	-	-	-	protein_coding	7.80643e-10	2.2024e-08
BX_AAAchr02_3g00462	1	GT2	XP_009420521.1 PREDICTED: probable glycosyltransferase 2 [Musa acuminata subsp. malaccensis]	-	-	-	-	GO:0016020//membrane	GO:0016757//transferase activity, transferring glycosyl groups	-	-	protein_coding	7.91974e-10	2.23202e-08
BX_AAAchr04_3g00999	1	IAA1	XP_009395806.1 PREDICTED: auxin-responsive protein IAA1-like [Musa acuminata subsp. malaccensis]	Environmental Information Processing	Signal transduction	ko04075//Plant hormone signal transduction	K14484	GO:0005634//nucleus	-	GO:0006355//regulation of transcription, DNA-templated	-	protein_coding	7.96092e-10	2.24186e-08
BX_AAAchr04_3g04833	1	LBD4	CAG1844659.1 unnamed protein product [Musa acuminata subsp. malaccensis]	-	-	-	-	-	-	-	LBD	protein_coding	8.37467e-10	2.35405e-08
BX_AAAchr02_2g01644	1	PTC52	CAG1862023.1 unnamed protein product [Musa acuminata subsp. malaccensis]	-	-	-	-	-	GO:0010277//chlorophyllide a oxygenase [overall] activity;GO:0051537//2 iron, 2 sulfur cluster binding	-	-	protein_coding	8.49225e-10	2.38647e-08
BX_AAAchr01_2g00570	1	GB1	XP_009405003.1 PREDICTED: guanine nucleotide-binding protein subunit beta-like protein [Musa acuminata subsp. malaccensis]	-	-	-	-	-	GO:0005515//protein binding;GO:0043022//ribosome binding;GO:0045182//translation regulator activity	-	-	protein_coding	9.00808e-10	2.52613e-08
BX_AAAchr05_3g01465	1	DIM	CAG1838362.1 unnamed protein product [Musa acuminata subsp. malaccensis]	Metabolism;Metabolism;Metabolism	Global and overview maps;Global and overview maps;Lipid metabolism	ko01100//Metabolic pathways;ko01110//Biosynthesis of secondary metabolites;ko00100//Steroid biosynthesis	K09828;K09828;K09828	-	GO:0050660//flavin adenine dinucleotide binding	-	-	protein_coding	9.48418e-10	2.65478e-08
BX_AAAchr05_3g02577	1	PAT10	XP_009401891.1 PREDICTED: protein S-acyltransferase 10 isoform X1 [Musa acuminata subsp. malaccensis]	-	-	-	-	-	GO:0016409//palmitoyltransferase activity	-	-	protein_coding	9.56946e-10	2.67795e-08
BX_AAAchr06_3g00686	1	EF1	XP_009403341.1 PREDICTED: elongation factor 1-alpha-like [Musa acuminata subsp. malaccensis]	Genetic Information Processing	Translation	ko03013//Nucleocytoplasmic transport	K03231	-	GO:0003746//translation elongation factor activity;GO:0003924//GTPase activity;GO:0005525//GTP binding	GO:0006414//translational elongation	-	protein_coding	9.62452e-10	2.69125e-08
BX_AAAchr03_3g01160	1	SMAX1	XP_009387457.1 PREDICTED: protein SUPPRESSOR OF MAX2 1-like isoform X2 [Musa acuminata subsp. malaccensis]	-	-	-	-	-	-	-	-	protein_coding	9.64556e-10	2.69643e-08
BX_AAAchr04_2g00656	1	ARAD1	XP_009395493.2 PREDICTED: probable arabinosyltransferase ARAD1 [Musa acuminata subsp. malaccensis]	-	-	-	-	-	GO:0016757//transferase activity, transferring glycosyl groups	GO:0006486//protein glycosylation	-	protein_coding	9.71692e-10	2.71496e-08
BX_AAAchr05_3g00954	1	BACOVA_02659	XP_009400035.1 PREDICTED: uncharacterized protein LOC103984290 [Musa acuminata subsp. malaccensis]	Metabolism;Metabolism;Metabolism;Metabolism;Metabolism	Global and overview maps;Global and overview maps;Carbohydrate metabolism;Biosynthesis of other secondary metabolites;Metabolism of other amino acids	ko01100//Metabolic pathways;ko01110//Biosynthesis of secondary metabolites;ko00500//Starch and sucrose metabolism;ko00999//Biosynthesis of various plant secondary metabolites;ko00460//Cyanoamino acid metabolism	K05349;K05349;K05349;K05349;K05349	-	GO:0004553//hydrolase activity, hydrolyzing O-glycosyl compounds	GO:0005975//carbohydrate metabolic process	-	protein_coding	9.89389e-10	2.76297e-08
BX_AAAchr06_3g04131	1	KIN5A	XP_009406971.1 PREDICTED: kinesin-like protein KIN-5A [Musa acuminata subsp. malaccensis]	-	-	-	-	-	GO:0003777//microtubule motor activity;GO:0005524//ATP binding;GO:0008017//microtubule binding	GO:0007018//microtubule-based movement	-	protein_coding	1.06208e-09	2.95441e-08
BX_AAAchr04_2g00686	1	PER72	XP_009395537.1 PREDICTED: peroxidase 72-like [Musa acuminata subsp. malaccensis]	Metabolism;Metabolism;Metabolism	Global and overview maps;Global and overview maps;Biosynthesis of other secondary metabolites	ko01100//Metabolic pathways;ko01110//Biosynthesis of secondary metabolites;ko00940//Phenylpropanoid biosynthesis	K00430;K00430;K00430	-	GO:0004601//peroxidase activity;GO:0020037//heme binding	GO:0006979//response to oxidative stress;GO:0042744//hydrogen peroxide catabolic process	-	protein_coding	1.07123e-09	2.97679e-08
BX_AAAchr01_3g00164	1	TULP6	XP_009405557.1 PREDICTED: tubby-like F-box protein 6 [Musa acuminata subsp. malaccensis]	-	-	-	-	-	GO:0005515//protein binding	-	-	protein_coding	1.12718e-09	3.12576e-08
BX_AAAchr02_1g02840	1	TFT7	XP_009390282.1 PREDICTED: 14-3-3 protein 7 isoform X1 [Musa acuminata subsp. malaccensis]	-	-	-	-	-	-	-	-	protein_coding	1.13146e-09	3.13683e-08
BX_AAAchr01_2g01004	1	PUB4	XP_009400038.1 PREDICTED: ARMADILLO BTB ARABIDOPSIS PROTEIN 1-like [Musa acuminata subsp. malaccensis]	-	-	-	-	-	GO:0005515//protein binding	-	-	protein_coding	1.1702e-09	3.24005e-08
BX_AAAchr07_2g00693	1	PUB4	XP_009407953.1 PREDICTED: vacuolar protein 8-like [Musa acuminata subsp. malaccensis]	-	-	-	-	-	GO:0005515//protein binding	-	-	protein_coding	1.17118e-09	3.24191e-08
BX_AAAchr07_3g03248	1	BX_AAAchr07_3g03248	XP_009411072.1 PREDICTED: uncharacterized protein LOC103992898 [Musa acuminata subsp. malaccensis]	-	-	-	-	-	-	-	-	protein_coding	1.17679e-09	3.2566e-08
BX_AAAchr06_2g03639	1	RABA2A	XP_009406462.1 PREDICTED: ras-related protein RABA2a-like [Musa acuminata subsp. malaccensis]	Cellular Processes	Transport and catabolism	ko04144//Endocytosis	K07904	-	GO:0003924//GTPase activity;GO:0005525//GTP binding	-	-	protein_coding	1.18346e-09	3.27337e-08
BX_AAAchr07_2g02431	1	BX_AAAchr07_2g02431	XP_009410139.1 PREDICTED: 14-3-3-like protein 16R [Musa acuminata subsp. malaccensis]	-	-	-	-	-	-	-	-	protein_coding	1.19649e-09	3.30855e-08
BX_AAAchr06_3g02030	1	ERECTA	XP_018682931.1 PREDICTED: probably inactive leucine-rich repeat receptor-like protein kinase IMK2 [Musa acuminata subsp. malaccensis]	-	-	-	-	-	GO:0005515//protein binding	-	-	protein_coding	1.23653e-09	3.41663e-08
BX_AAAchr10_3g03327	1	TTL3	XP_009380507.1 PREDICTED: inactive TPR repeat-containing thioredoxin TTL3-like [Musa acuminata subsp. malaccensis]	-	-	-	-	-	GO:0005515//protein binding	-	-	protein_coding	1.23872e-09	3.42181e-08
BX_AAAchr06_1g00173	1	FRK1	XP_009383349.1 PREDICTED: fructokinase-1-like [Musa acuminata subsp. malaccensis]	Metabolism;Metabolism;Metabolism;Metabolism;Metabolism	Global and overview maps;Global and overview maps;Carbohydrate metabolism;Carbohydrate metabolism;Carbohydrate metabolism	ko01100//Metabolic pathways;ko01110//Biosynthesis of secondary metabolites;ko00520//Amino sugar and nucleotide sugar metabolism;ko00500//Starch and sucrose metabolism;ko00051//Fructose and mannose metabolism	K00847;K00847;K00847;K00847;K00847	-	GO:0016301//kinase activity	-	-	protein_coding	1.4112e-09	3.87728e-08
BX_AAAchr02_1g01586	1	BX_AAAchr02_1g01586	URE22413.1 Glutathione S-transferase [Musa troglodytarum]	Metabolism;Metabolism	Global and overview maps;Metabolism of other amino acids	ko01100//Metabolic pathways;ko00480//Glutathione metabolism	K00799;K00799	-	-	-	-	protein_coding	1.41405e-09	3.88311e-08
BX_AAAchr01_2g00565	1	RAN3	URD95255.1 GTP-binding nuclear protein [Musa troglodytarum]	Genetic Information Processing;Genetic Information Processing	Translation;Translation	ko03013//Nucleocytoplasmic transport;ko03008//Ribosome biogenesis in eukaryotes	K07936;K07936	-	GO:0003924//GTPase activity;GO:0005525//GTP binding	GO:0006913//nucleocytoplasmic transport	-	protein_coding	1.42973e-09	3.92317e-08
BX_AAAchr03_1g01972	1	At1g80170	XP_009392185.1 PREDICTED: probable polygalacturonase At1g80170 isoform X1 [Musa acuminata subsp. malaccensis]	Metabolism;Metabolism	Global and overview maps;Carbohydrate metabolism	ko01100//Metabolic pathways;ko00040//Pentose and glucuronate interconversions	K01213;K01213	-	GO:0004650//polygalacturonase activity	GO:0005975//carbohydrate metabolic process	-	protein_coding	1.57094e-09	4.29414e-08
BX_AAAchr05_2g02662	1	GILT	XP_009402396.1 PREDICTED: gamma-interferon-inducible lysosomal thiol reductase [Musa acuminata subsp. malaccensis]	-	-	-	-	-	GO:0016671//oxidoreductase activity, acting on a sulfur group of donors, disulfide as acceptor	-	-	protein_coding	1.58707e-09	4.3305e-08
BX_AAAchr04_3g01971	1	At2g48060/At2g48040/At2g48050	XP_009387181.1 PREDICTED: piezo-type mechanosensitive ion channel homolog [Musa acuminata subsp. malaccensis]	-	-	-	-	-	-	-	-	protein_coding	1.61595e-09	4.40818e-08
BX_AAAchr03_1g01994	1	BX_AAAchr03_1g01994	-	-	-	-	-	-	-	-	-	protein_coding	1.63661e-09	4.46142e-08
BX_AAAchr04_2g02395	1	GATA5	XP_009393915.2 PREDICTED: GATA transcription factor 5-like isoform X1 [Musa acuminata subsp. malaccensis]	-	-	-	-	-	GO:0008270//zinc ion binding;GO:0043565//sequence-specific DNA binding	GO:0006355//regulation of transcription, DNA-templated	GATA	protein_coding	1.689e-09	4.59576e-08
BX_AAAchr11_1g00731	1	BBX21	XP_009382656.1 PREDICTED: B-box zinc finger protein 20-like [Musa acuminata subsp. malaccensis]	-	-	-	-	-	GO:0008270//zinc ion binding	-	DBB	protein_coding	1.6905e-09	4.59866e-08
BX_AAAchr05_1g01928	1	At5g10080	XP_009401448.1 PREDICTED: aspartic proteinase-like protein 1 [Musa acuminata subsp. malaccensis]	-	-	-	-	-	GO:0004190//aspartic-type endopeptidase activity	GO:0006508//proteolysis	-	protein_coding	1.69476e-09	4.60794e-08
BX_AAAchr10_2g01021	1	KIN14H	XP_009420213.1 PREDICTED: kinesin-5-like [Musa acuminata subsp. malaccensis]	-	-	-	-	-	GO:0003777//microtubule motor activity;GO:0005524//ATP binding;GO:0008017//microtubule binding	GO:0007018//microtubule-based movement	-	protein_coding	1.76149e-09	4.77482e-08
BX_AAAchr09_3g00804	1	PUX1	XP_009416631.1 PREDICTED: plant UBX domain-containing protein 1 [Musa acuminata subsp. malaccensis]	-	-	-	-	-	GO:0051117//ATPase binding	GO:0032984//macromolecular complex disassembly	-	protein_coding	1.77775e-09	4.81402e-08
[truncated: 3,135 more rows]
