# Supplementary material for: Single-cell transcriptome atlas unveils transcriptional regulation networks of banana root tips in response to Fusarium oxysporum infection
Source: Hortic Res. 2025 Aug 22;12(11):uhaf220. doi: 10.1093/hr/uhaf220 (PMC12598465; doi:10.1093/hr/uhaf220)
Supplement: Web_Material_uhaf220 [file web_material_uhaf220.zip › Supplementary Table S6.xlsx]

## Sheet: Sheet1
Supplementary Table S6. GO enrichment of genes during the differentiation trajectory of outer root cap and inner root cap.
GeneID	Gene_cluster	Symbol	Description	KEGG_A_class	KEGG_B_class	Pathway	K_ID	GO Component	GO Function	GO Process	TF_family	Gene_type	P_value	FDR
BX_AAAchr01_1g00869	1	MA4_106O17.50	XP_009401560.2 PREDICTED: CASP-like protein 1E1 [Musa acuminata subsp. malaccensis]	-	-	-	-	-	-	-	-	protein_coding	0	0
BX_AAAchr01_1g01178	1	BX_AAAchr01_1g01178	XP_009398347.1 PREDICTED: uncharacterized protein LOC103982960 [Musa acuminata subsp. malaccensis]	-	-	-	-	-	-	-	-	protein_coding	0	0
BX_AAAchr01_1g01183	1	LECCVA1	XP_009406129.2 PREDICTED: mannose-specific lectin 3-like [Musa acuminata subsp. malaccensis]	-	-	-	-	-	-	-	-	protein_coding	0	0
BX_AAAchr01_2g01164	1	BX_AAAchr01_2g01164	XP_009398347.1 PREDICTED: uncharacterized protein LOC103982960 [Musa acuminata subsp. malaccensis]	-	-	-	-	-	-	-	-	protein_coding	0	0
BX_AAAchr01_2g01169	1	BX_AAAchr01_2g01169	XP_009406129.2 PREDICTED: mannose-specific lectin 3-like [Musa acuminata subsp. malaccensis]	-	-	-	-	-	-	-	-	protein_coding	0	0
BX_AAAchr01_3g00805	1	BX_AAAchr01_3g00805	XP_009398347.1 PREDICTED: uncharacterized protein LOC103982960 [Musa acuminata subsp. malaccensis]	-	-	-	-	-	-	-	-	protein_coding	0	0
BX_AAAchr01_3g00810	1	LECCVA1	XP_009406129.2 PREDICTED: mannose-specific lectin 3-like [Musa acuminata subsp. malaccensis]	-	-	-	-	-	-	-	-	protein_coding	0	0
BX_AAAchr02_1g00891	1	PER60	XP_009384731.1 PREDICTED: peroxidase 60-like isoform X2 [Musa acuminata subsp. malaccensis]	Metabolism;Metabolism;Metabolism	Global and overview maps;Global and overview maps;Biosynthesis of other secondary metabolites	ko01100//Metabolic pathways;ko01110//Biosynthesis of secondary metabolites;ko00940//Phenylpropanoid biosynthesis	K00430;K00430;K00430	-	GO:0004601//peroxidase activity;GO:0020037//heme binding	GO:0006979//response to oxidative stress;GO:0042744//hydrogen peroxide catabolic process	-	protein_coding	0	0
BX_AAAchr02_2g00856	1	PER60	XP_009384723.1 PREDICTED: peroxidase 60-like isoform X1 [Musa acuminata subsp. malaccensis]	Metabolism;Metabolism;Metabolism	Global and overview maps;Global and overview maps;Biosynthesis of other secondary metabolites	ko01100//Metabolic pathways;ko01110//Biosynthesis of secondary metabolites;ko00940//Phenylpropanoid biosynthesis	K00430;K00430;K00430	-	GO:0004601//peroxidase activity;GO:0020037//heme binding	GO:0006979//response to oxidative stress;GO:0042744//hydrogen peroxide catabolic process	-	protein_coding	0	0
BX_AAAchr02_3g00819	1	PER60	XP_009384723.1 PREDICTED: peroxidase 60-like isoform X1 [Musa acuminata subsp. malaccensis]	Metabolism;Metabolism;Metabolism	Global and overview maps;Global and overview maps;Biosynthesis of other secondary metabolites	ko01100//Metabolic pathways;ko01110//Biosynthesis of secondary metabolites;ko00940//Phenylpropanoid biosynthesis	K00430;K00430;K00430	-	GO:0004601//peroxidase activity;GO:0020037//heme binding	GO:0006979//response to oxidative stress;GO:0042744//hydrogen peroxide catabolic process	-	protein_coding	0	0
BX_AAAchr05_3g01200	1	BX_AAAchr05_3g01200	XP_009400398.1 PREDICTED: uncharacterized protein LOC103984596 isoform X1 [Musa acuminata subsp. malaccensis]	-	-	-	-	-	-	-	-	protein_coding	0	0
BX_AAAchr05_3g01204	1	BX_AAAchr05_3g01204	XP_009400398.1 PREDICTED: uncharacterized protein LOC103984596 isoform X1 [Musa acuminata subsp. malaccensis]	-	-	-	-	-	-	-	-	protein_coding	0	0
BX_AAAchr06_1g00991	1	BX_AAAchr06_1g00991	XP_009403730.1 PREDICTED: uncharacterized protein LOC103987215 [Musa acuminata subsp. malaccensis]	-	-	-	-	-	-	-	-	protein_coding	0	0
BX_AAAchr06_2g01048	1	BX_AAAchr06_2g01048	XP_009403730.1 PREDICTED: uncharacterized protein LOC103987215 [Musa acuminata subsp. malaccensis]	-	-	-	-	-	-	-	-	protein_coding	0	0
BX_AAAchr06_3g01066	1	BX_AAAchr06_3g01066	XP_009403730.1 PREDICTED: uncharacterized protein LOC103987215 [Musa acuminata subsp. malaccensis]	-	-	-	-	-	-	-	-	protein_coding	0	0
BX_AAAchr07_1g00461	1	BX_AAAchr07_1g00461	XP_009408736.2 PREDICTED: mannose-specific lectin 3-like [Musa acuminata subsp. malaccensis]	-	-	-	-	-	-	-	-	protein_coding	0	0
BX_AAAchr07_2g00487	1	BX_AAAchr07_2g00487	CAG1855592.1 unnamed protein product [Musa acuminata subsp. malaccensis]	-	-	-	-	-	-	-	-	protein_coding	0	0
BX_AAAchr07_3g00486	1	LECCVA1	XP_009408736.2 PREDICTED: mannose-specific lectin 3-like [Musa acuminata subsp. malaccensis]	-	-	-	-	-	-	-	-	protein_coding	0	0
BX_AAAchr08_1g02214	1	JAL19	CAG1832191.1 unnamed protein product, partial [Musa acuminata subsp. malaccensis]	-	-	-	-	-	GO:0030246//carbohydrate binding	-	-	protein_coding	0	0
BX_AAAchr08_1g02215	1	JAL19	CAG1832191.1 unnamed protein product, partial [Musa acuminata subsp. malaccensis]	-	-	-	-	-	GO:0030246//carbohydrate binding	-	-	protein_coding	0	0
BX_AAAchr08_1g02216	1	JAL19	CAG1832191.1 unnamed protein product, partial [Musa acuminata subsp. malaccensis]	-	-	-	-	-	GO:0030246//carbohydrate binding	-	-	protein_coding	0	0
BX_AAAchr08_3g03996	1	BX_AAAchr08_3g03996	XP_009414573.1 PREDICTED: hevamine-A-like [Musa acuminata subsp. malaccensis]	Metabolism;Metabolism	Global and overview maps;Carbohydrate metabolism	ko01100//Metabolic pathways;ko00520//Amino sugar and nucleotide sugar metabolism	K01183;K01183	-	-	GO:0005975//carbohydrate metabolic process	-	protein_coding	0	0
BX_AAAchr09_1g00012	1	RNS3	XP_009416655.1 PREDICTED: ribonuclease 3-like [Musa acuminata subsp. malaccensis]	-	-	-	-	-	GO:0003723//RNA binding;GO:0033897//ribonuclease T2 activity	-	-	protein_coding	0	0
BX_AAAchr09_1g00326	1	BX_AAAchr09_1g00326	URE39930.1 Mannose glucose-specific lectin [Musa troglodytarum]	-	-	-	-	-	-	-	-	protein_coding	0	0
BX_AAAchr09_1g00907	1	Cht10	XP_009417775.1 PREDICTED: chitinase 10 [Musa acuminata subsp. malaccensis]	-	-	-	-	-	GO:0004568//chitinase activity	GO:0005975//carbohydrate metabolic process;GO:0006032//chitin catabolic process;GO:0016998//cell wall macromolecule catabolic process	-	protein_coding	0	0
BX_AAAchr09_2g00797	1	BX_AAAchr09_2g00797	URE33324.1 Urea amidohydrolase [Musa troglodytarum]	Metabolism;Metabolism;Metabolism	Global and overview maps;Nucleotide metabolism;Amino acid metabolism	ko01100//Metabolic pathways;ko00230//Purine metabolism;ko00220//Arginine biosynthesis	K01427;K01427;K01427	GO:0035550//urease complex	GO:0004553//hydrolase activity, hydrolyzing O-glycosyl compounds;GO:0009039//urease activity;GO:0016151//nickel cation binding;GO:0016787//hydrolase activity;GO:0016810//hydrolase activity, acting on carbon-nitrogen (but not peptide) bonds	GO:0005975//carbohydrate metabolic process;GO:0006807//nitrogen compound metabolic process;GO:0043419//urea catabolic process	-	protein_coding	0	0
BX_AAAchr09_2g01104	1	BX_AAAchr09_2g01104	URE39930.1 Mannose glucose-specific lectin [Musa troglodytarum]	-	-	-	-	-	-	-	-	protein_coding	0	0
BX_AAAchr09_2g01123	1	BX_AAAchr09_2g01123	XP_009417152.1 PREDICTED: uncharacterized protein LOC103997601 [Musa acuminata subsp. malaccensis]	-	-	-	-	-	-	-	-	protein_coding	0	0
BX_AAAchr09_2g01680	1	Cht10	XP_009417775.1 PREDICTED: chitinase 10 [Musa acuminata subsp. malaccensis]	-	-	-	-	-	GO:0004568//chitinase activity	GO:0005975//carbohydrate metabolic process;GO:0006032//chitin catabolic process;GO:0016998//cell wall macromolecule catabolic process	-	protein_coding	0	0
BX_AAAchr09_3g00364	1	At5g06060	URE26834.1 Tropinone reductase [Musa troglodytarum]	Metabolism;Metabolism;Metabolism	Global and overview maps;Global and overview maps;Biosynthesis of other secondary metabolites	ko01100//Metabolic pathways;ko01110//Biosynthesis of secondary metabolites;ko00960//Tropane, piperidine and pyridine alkaloid biosynthesis	K08081;K08081;K08081	-	GO:0016491//oxidoreductase activity	-	-	protein_coding	0	0
BX_AAAchr09_3g01164	1	BX_AAAchr09_3g01164	URE39946.1 Mannose glucose-specific lectin [Musa troglodytarum]	-	-	-	-	-	GO:0030246//carbohydrate binding	-	-	protein_coding	0	0
BX_AAAchr09_3g01165	1	BX_AAAchr09_3g01165	URE39930.1 Mannose glucose-specific lectin [Musa troglodytarum]	-	-	-	-	-	GO:0030246//carbohydrate binding	-	-	protein_coding	0	0
BX_AAAchr09_3g01166	1	BX_AAAchr09_3g01166	URE39930.1 Mannose glucose-specific lectin [Musa troglodytarum]	-	-	-	-	-	GO:0030246//carbohydrate binding	-	-	protein_coding	0	0
BX_AAAchr09_3g01778	1	Cht10	XP_009417775.1 PREDICTED: chitinase 10 [Musa acuminata subsp. malaccensis]	-	-	-	-	-	GO:0004568//chitinase activity	GO:0005975//carbohydrate metabolic process;GO:0006032//chitin catabolic process;GO:0016998//cell wall macromolecule catabolic process	-	protein_coding	0	0
BX_AAAchr10_1g02391	1	SALT	CAG1853055.1 unnamed protein product, partial [Musa acuminata subsp. malaccensis]	-	-	-	-	-	-	-	-	protein_coding	0	0
BX_AAAchr10_1g02392	1	SALT	CAG1853055.1 unnamed protein product, partial [Musa acuminata subsp. malaccensis]	-	-	-	-	-	-	-	-	protein_coding	0	0
BX_AAAchr10_1g02393	1	SALT	CAG1853055.1 unnamed protein product, partial [Musa acuminata subsp. malaccensis]	-	-	-	-	-	-	-	-	protein_coding	0	0
BX_AAAchr10_2g01455	1	SALT	THU53957.1 hypothetical protein C4D60_Mb10t19910 [Musa balbisiana]	-	-	-	-	-	-	-	-	protein_coding	0	0
BX_AAAchr10_2g01456	1	JAL33	THU53956.1 hypothetical protein C4D60_Mb10t19900 [Musa balbisiana]	-	-	-	-	-	-	-	-	protein_coding	0	0
BX_AAAchr10_3g02008	1	SALT	THU53957.1 hypothetical protein C4D60_Mb10t19910 [Musa balbisiana]	-	-	-	-	-	-	-	-	protein_coding	0	0
BX_AAAchr10_3g02013	1	JAL23	URE49527.1 Mannose glucose-specific lectin [Musa troglodytarum]	-	-	-	-	-	-	-	-	protein_coding	0	0
BX_AAAchr10_3g02015	1	JAL19	XP_018674433.1 PREDICTED: jacalin-related lectin 19-like [Musa acuminata subsp. malaccensis]	-	-	-	-	-	GO:0030246//carbohydrate binding	-	-	protein_coding	0	0
BX_AAAchr10_3g03536	1	pvg3	XP_009380762.1 PREDICTED: beta-1,3-galactosyltransferase pvg3-like [Musa acuminata subsp. malaccensis]	-	-	-	-	GO:0016020//membrane	GO:0016758//transferase activity, transferring hexosyl groups	GO:0006486//protein glycosylation	-	protein_coding	0	0
BX_AAAchr11_1g00231	1	BX_AAAchr11_1g00231	RWW45609.1 hypothetical protein BHE74_00048551 [Ensete ventricosum]	-	-	-	-	-	-	-	-	protein_coding	0	0
BX_AAAchr11_1g00232	1	BX_AAAchr11_1g00232	RWW45609.1 hypothetical protein BHE74_00048551 [Ensete ventricosum]	-	-	-	-	-	-	-	-	protein_coding	0	0
BX_AAAchr11_3g00227	1	BX_AAAchr11_3g00227	RWW45609.1 hypothetical protein BHE74_00048551 [Ensete ventricosum]	-	-	-	-	-	-	-	-	protein_coding	0	0
BX_AAAchr08_1g02206	1	JAL19	THU69965.1 hypothetical protein C4D60_Mb08t19970 [Musa balbisiana]	-	-	-	-	-	GO:0030246//carbohydrate binding	-	-	protein_coding	3.49729110438926e-317	4.85141531754149e-314
BX_AAAchr09_3g03549	1	PER56	XP_009419515.1 PREDICTED: peroxidase 24 [Musa acuminata subsp. malaccensis]	Metabolism;Metabolism;Metabolism	Global and overview maps;Global and overview maps;Biosynthesis of other secondary metabolites	ko01100//Metabolic pathways;ko01110//Biosynthesis of secondary metabolites;ko00940//Phenylpropanoid biosynthesis	K00430;K00430;K00430	-	GO:0004601//peroxidase activity;GO:0020037//heme binding	GO:0006633//fatty acid biosynthetic process;GO:0006979//response to oxidative stress	-	protein_coding	1.02122e-296	1.22774e-293
BX_AAAchr01_2g01967	1	LOX1.1	XP_009415714.1 PREDICTED: probable linoleate 9S-lipoxygenase 5 [Musa acuminata subsp. malaccensis]	Metabolism	Lipid metabolism	ko00591//Linoleic acid metabolism	K15718	-	GO:0005515//protein binding;GO:0016491//oxidoreductase activity;GO:0016702//oxidoreductase activity, acting on single donors with incorporation of molecular oxygen, incorporation of two atoms of oxygen;GO:0046872//metal ion binding	GO:0034440//lipid oxidation	-	protein_coding	2.53979e-295	2.98704e-292
BX_AAAchr05_3g01203	1	BX_AAAchr05_3g01203	XP_009400403.1 PREDICTED: uncharacterized protein LOC103984600 [Musa acuminata subsp. malaccensis]	-	-	-	-	-	-	-	-	protein_coding	1.52532e-294	1.77464e-291
BX_AAAchr06_1g02025	1	BX_AAAchr06_1g02025	XP_009404798.1 PREDICTED: pathogen-related protein-like [Musa acuminata subsp. malaccensis]	-	-	-	-	-	-	-	-	protein_coding	4.4132e-285	4.72784e-282
BX_AAAchr09_3g03019	1	GSTU19	XP_009418987.1 PREDICTED: probable glutathione S-transferase parA [Musa acuminata subsp. malaccensis]	Metabolism;Metabolism	Global and overview maps;Metabolism of other amino acids	ko01100//Metabolic pathways;ko00480//Glutathione metabolism	K00799;K00799	-	GO:0004364//glutathione transferase activity	GO:0006749//glutathione metabolic process	-	protein_coding	2.47278e-284	2.62311e-281
BX_AAAchr06_2g02903	1	PRX74	XP_009405647.1 PREDICTED: peroxidase 1 [Musa acuminata subsp. malaccensis]	Metabolism;Metabolism;Metabolism	Global and overview maps;Global and overview maps;Biosynthesis of other secondary metabolites	ko01100//Metabolic pathways;ko01110//Biosynthesis of secondary metabolites;ko00940//Phenylpropanoid biosynthesis	K00430;K00430;K00430	-	GO:0004601//peroxidase activity;GO:0020037//heme binding	GO:0006979//response to oxidative stress;GO:0042744//hydrogen peroxide catabolic process	-	protein_coding	3.02784e-270	3.06183e-267
BX_AAAchr06_3g02895	1	PRX74	XP_009405647.1 PREDICTED: peroxidase 1 [Musa acuminata subsp. malaccensis]	Metabolism;Metabolism;Metabolism	Global and overview maps;Global and overview maps;Biosynthesis of other secondary metabolites	ko01100//Metabolic pathways;ko01110//Biosynthesis of secondary metabolites;ko00940//Phenylpropanoid biosynthesis	K00430;K00430;K00430	-	GO:0004601//peroxidase activity;GO:0020037//heme binding	GO:0006979//response to oxidative stress;GO:0042744//hydrogen peroxide catabolic process	-	protein_coding	6.7351e-270	6.74763e-267
BX_AAAchr01_1g01931	1	LOX1.5	XP_009387658.1 PREDICTED: probable linoleate 9S-lipoxygenase 5 [Musa acuminata subsp. malaccensis]	Metabolism	Lipid metabolism	ko00591//Linoleic acid metabolism	K15718	-	GO:0005515//protein binding;GO:0016491//oxidoreductase activity;GO:0016702//oxidoreductase activity, acting on single donors with incorporation of molecular oxygen, incorporation of two atoms of oxygen;GO:0046872//metal ion binding	GO:0034440//lipid oxidation	-	protein_coding	1.8323e-267	1.78609e-264
BX_AAAchr10_3g02809	1	DIR21	RZS19282.1 hypothetical protein BHM03_00051665 [Ensete ventricosum]	-	-	-	-	-	-	-	-	protein_coding	1.21475e-254	1.08626e-251
BX_AAAchr08_2g00488	1	STS14	XP_009412303.2 PREDICTED: STS14 protein-like [Musa acuminata subsp. malaccensis]	-	-	-	-	-	-	-	-	protein_coding	1.19108e-251	1.03932e-248
BX_AAAchr06_3g03714	1	BX_AAAchr06_3g03714	XP_009406527.1 PREDICTED: mavicyanin-like [Musa acuminata subsp. malaccensis]	-	-	-	-	-	GO:0009055//electron carrier activity	-	-	protein_coding	4.50867e-249	3.87177e-246
BX_AAAchr09_2g00807	1	RNS1	XP_009417017.1 PREDICTED: ribonuclease 1-like [Musa acuminata subsp. malaccensis]	-	-	-	-	-	GO:0003723//RNA binding;GO:0033897//ribonuclease T2 activity	-	-	protein_coding	1.04696e-247	8.91988e-245
BX_AAAchr08_3g04136	1	XTH	XP_009414407.1 PREDICTED: probable xyloglucan endotransglucosylase/hydrolase [Musa acuminata subsp. malaccensis]	-	-	-	-	GO:0005618//cell wall;GO:0048046//apoplast	GO:0004553//hydrolase activity, hydrolyzing O-glycosyl compounds;GO:0016762//xyloglucan:xyloglucosyl transferase activity	GO:0005975//carbohydrate metabolic process;GO:0010411//xyloglucan metabolic process;GO:0042546//cell wall biogenesis;GO:0044042//glucan metabolic process	-	protein_coding	2.02307e-246	1.71014e-243
BX_AAAchr01_3g00493	1	MA4_106O17.50	XP_009401560.2 PREDICTED: CASP-like protein 1E1 [Musa acuminata subsp. malaccensis]	-	-	-	-	-	-	-	-	protein_coding	1.14836e-244	9.55796e-242
BX_AAAchr06_2g03711	1	BX_AAAchr06_2g03711	XP_009406527.1 PREDICTED: mavicyanin-like [Musa acuminata subsp. malaccensis]	-	-	-	-	-	GO:0009055//electron carrier activity	-	-	protein_coding	1.70512e-239	1.36663e-236
BX_AAAchr08_2g03948	1	BX_AAAchr08_2g03948	XP_009414573.1 PREDICTED: hevamine-A-like [Musa acuminata subsp. malaccensis]	Metabolism;Metabolism	Global and overview maps;Carbohydrate metabolism	ko01100//Metabolic pathways;ko00520//Amino sugar and nucleotide sugar metabolism	K01183;K01183	-	-	GO:0005975//carbohydrate metabolic process	-	protein_coding	5.94666e-239	4.73114e-236
BX_AAAchr09_2g00808	1	RNS3	XP_009417013.1 PREDICTED: extracellular ribonuclease LE-like [Musa acuminata subsp. malaccensis]	-	-	-	-	-	GO:0003723//RNA binding;GO:0033897//ribonuclease T2 activity	-	-	protein_coding	1.50267e-238	1.18679e-235
BX_AAAchr10_1g02388	1	SALT	XP_009420663.2 PREDICTED: salt stress-induced protein-like isoform X2 [Musa acuminata subsp. malaccensis]	-	-	-	-	-	-	-	-	protein_coding	1.62684e-217	1.18936e-214
BX_AAAchr10_2g01454	1	SALT	XP_009420663.2 PREDICTED: salt stress-induced protein-like isoform X2 [Musa acuminata subsp. malaccensis]	-	-	-	-	-	-	-	-	protein_coding	2.25391e-216	1.62584e-213
BX_AAAchr01_2g00861	1	MA4_106O17.50	XP_009401560.2 PREDICTED: CASP-like protein 1E1 [Musa acuminata subsp. malaccensis]	-	-	-	-	-	-	-	-	protein_coding	1.21811e-199	8.34183e-197
BX_AAAchr02_3g01809	1	LTI6B	XP_009411327.1 PREDICTED: inactive LRR receptor-like serine/threonine-protein kinase BIR2 [Musa acuminata subsp. malaccensis]	-	-	-	-	GO:0016020//membrane	-	-	-	protein_coding	3.22137e-199	2.19218e-196
BX_AAAchr08_2g02440	1	BX_AAAchr08_2g02440	CAG1832191.1 unnamed protein product, partial [Musa acuminata subsp. malaccensis]	-	-	-	-	-	GO:0030246//carbohydrate binding	-	-	protein_coding	6.26114e-193	4.00865e-190
BX_AAAchr09_1g01936	1	At5g55050	XP_009418684.1 PREDICTED: GDSL esterase/lipase At5g55050-like [Musa acuminata subsp. malaccensis]	-	-	-	-	-	GO:0016788//hydrolase activity, acting on ester bonds	-	-	protein_coding	1.92313e-188	1.19589e-185
BX_AAAchr05_2g00507	1	pvg3	XP_009390509.1 PREDICTED: beta-1,3-galactosyltransferase pvg3-like [Musa acuminata subsp. malaccensis]	-	-	-	-	GO:0016020//membrane	GO:0016758//transferase activity, transferring hexosyl groups	GO:0006486//protein glycosylation	-	protein_coding	3.58196e-180	2.11788e-177
BX_AAAchr05_3g00954	1	BACOVA_02659	XP_009400035.1 PREDICTED: uncharacterized protein LOC103984290 [Musa acuminata subsp. malaccensis]	Metabolism;Metabolism;Metabolism;Metabolism;Metabolism	Global and overview maps;Global and overview maps;Carbohydrate metabolism;Biosynthesis of other secondary metabolites;Metabolism of other amino acids	ko01100//Metabolic pathways;ko01110//Biosynthesis of secondary metabolites;ko00500//Starch and sucrose metabolism;ko00999//Biosynthesis of various plant secondary metabolites;ko00460//Cyanoamino acid metabolism	K05349;K05349;K05349;K05349;K05349	-	GO:0004553//hydrolase activity, hydrolyzing O-glycosyl compounds	GO:0005975//carbohydrate metabolic process	-	protein_coding	4.32229e-180	2.54172e-177
BX_AAAchr05_2g00506	1	pvg3	XP_009390510.1 PREDICTED: beta-1,3-galactosyltransferase pvg3-like [Musa acuminata subsp. malaccensis]	-	-	-	-	GO:0016020//membrane	GO:0016758//transferase activity, transferring hexosyl groups	GO:0006486//protein glycosylation	-	protein_coding	2.48383e-179	1.45272e-176
BX_AAAchr08_3g00519	1	STS14	XP_009412303.2 PREDICTED: STS14 protein-like [Musa acuminata subsp. malaccensis]	-	-	-	-	-	-	-	-	protein_coding	7.36245e-178	4.19276e-175
BX_AAAchr09_3g03152	1	RSI-1	XP_009419112.1 PREDICTED: gibberellin-regulated protein 5 [Musa acuminata subsp. malaccensis]	-	-	-	-	-	-	-	-	protein_coding	5.90566e-177	3.34554e-174
BX_AAAchr06_2g01867	1	GRI	XP_009404531.1 PREDICTED: protein GRIM REAPER-like [Musa acuminata subsp. malaccensis]	-	-	-	-	-	-	-	-	protein_coding	7.725e-175	4.30852e-172
BX_AAAchr09_2g03393	1	PER56	XP_009419515.1 PREDICTED: peroxidase 24 [Musa acuminata subsp. malaccensis]	Metabolism;Metabolism;Metabolism	Global and overview maps;Global and overview maps;Biosynthesis of other secondary metabolites	ko01100//Metabolic pathways;ko01110//Biosynthesis of secondary metabolites;ko00940//Phenylpropanoid biosynthesis	K00430;K00430;K00430	-	GO:0004601//peroxidase activity;GO:0020037//heme binding;GO:0031177//phosphopantetheine binding	GO:0006633//fatty acid biosynthetic process;GO:0006979//response to oxidative stress	-	protein_coding	2.49843e-173	1.36532e-170
BX_AAAchr10_2g02181	1	BX_AAAchr10_2g02181	XP_009381277.2 PREDICTED: L-ascorbate oxidase homolog [Musa acuminata subsp. malaccensis]	-	-	-	-	-	GO:0005507//copper ion binding;GO:0016491//oxidoreductase activity	-	-	protein_coding	5.41172e-173	2.94248e-170
BX_AAAchr05_3g01199	1	BX_AAAchr05_3g01199	XP_009400398.1 PREDICTED: uncharacterized protein LOC103984596 isoform X1 [Musa acuminata subsp. malaccensis]	-	-	-	-	GO:0005576//extracellular region	GO:0004867//serine-type endopeptidase inhibitor activity	-	-	protein_coding	5.08176e-172	2.73558e-169
BX_AAAchr07_3g00485	1	SN2	XP_009408158.1 PREDICTED: gibberellin-regulated protein 2-like [Musa acuminata subsp. malaccensis]	-	-	-	-	-	-	-	-	protein_coding	4.60784e-170	2.43206e-167
BX_AAAchr04_3g01030	1	CXP;2-2	XP_009395827.1 PREDICTED: serine carboxypeptidase II-2-like [Musa acuminata subsp. malaccensis]	-	-	-	-	-	GO:0004185//serine-type carboxypeptidase activity	GO:0006508//proteolysis	-	protein_coding	6.03214e-170	3.16837e-167
BX_AAAchr02_2g02310	1	LTI6B	XP_009411327.1 PREDICTED: inactive LRR receptor-like serine/threonine-protein kinase BIR2 [Musa acuminata subsp. malaccensis]	-	-	-	-	GO:0016020//membrane	-	-	-	protein_coding	5.78502e-168	2.93871e-165
BX_AAAchr08_2g02439	1	BX_AAAchr08_2g02439	CAG1832191.1 unnamed protein product, partial [Musa acuminata subsp. malaccensis]	-	-	-	-	-	GO:0030246//carbohydrate binding	-	-	protein_coding	5.70854e-166	2.82041e-163
BX_AAAchr06_1g02797	1	PRX74	XP_009405647.1 PREDICTED: peroxidase 1 [Musa acuminata subsp. malaccensis]	Metabolism;Metabolism;Metabolism	Global and overview maps;Global and overview maps;Biosynthesis of other secondary metabolites	ko01100//Metabolic pathways;ko01110//Biosynthesis of secondary metabolites;ko00940//Phenylpropanoid biosynthesis	K00430;K00430;K00430	-	GO:0004601//peroxidase activity;GO:0020037//heme binding	GO:0006979//response to oxidative stress;GO:0042744//hydrogen peroxide catabolic process	-	protein_coding	9.76844e-166	4.7826e-163
BX_AAAchr03_2g02292	1	BX_AAAchr03_2g02292	XP_009393637.1 PREDICTED: uncharacterized protein LOC103979282 [Musa acuminata subsp. malaccensis]	-	-	-	-	-	-	-	-	protein_coding	2.90356e-161	1.40254e-158
BX_AAAchr11_2g00769	1	BX_AAAchr11_2g00769	XP_009382691.1 PREDICTED: uncharacterized protein LOC103970587 [Musa acuminata subsp. malaccensis]	-	-	-	-	-	-	-	-	protein_coding	3.91698e-160	1.87531e-157
BX_AAAchr09_1g00342	1	BX_AAAchr09_1g00342	XP_009417152.1 PREDICTED: uncharacterized protein LOC103997601 [Musa acuminata subsp. malaccensis]	-	-	-	-	-	-	-	-	protein_coding	9.691e-159	4.57894e-156
BX_AAAchr09_3g00831	1	RNS3	XP_009417013.1 PREDICTED: extracellular ribonuclease LE-like [Musa acuminata subsp. malaccensis]	-	-	-	-	-	GO:0003723//RNA binding;GO:0033897//ribonuclease T2 activity	-	-	protein_coding	1.41716e-157	6.58105e-155
BX_AAAchr06_3g01882	1	GRI	XP_009404531.1 PREDICTED: protein GRIM REAPER-like [Musa acuminata subsp. malaccensis]	-	-	-	-	-	-	-	-	protein_coding	2.83557e-155	1.30558e-152
BX_AAAchr08_3g02600	1	GRI	XP_009387878.1 PREDICTED: protein GRIM REAPER-like [Musa acuminata subsp. malaccensis]	-	-	-	-	-	-	-	-	protein_coding	8.49403e-153	3.79778e-150
BX_AAAchr10_3g03810	1	TIP4-4	XP_009381045.1 PREDICTED: probable aquaporin TIP4-3 [Musa acuminata subsp. malaccensis]	-	-	-	-	GO:0016020//membrane	GO:0015267//channel activity	GO:0055085//transmembrane transport	-	protein_coding	1.72667e-152	7.68838e-150
BX_AAAchr08_2g04091	1	XTH	XP_009414407.1 PREDICTED: probable xyloglucan endotransglucosylase/hydrolase [Musa acuminata subsp. malaccensis]	-	-	-	-	GO:0005618//cell wall;GO:0048046//apoplast	GO:0004553//hydrolase activity, hydrolyzing O-glycosyl compounds;GO:0016762//xyloglucan:xyloglucosyl transferase activity	GO:0005975//carbohydrate metabolic process;GO:0010411//xyloglucan metabolic process;GO:0042546//cell wall biogenesis;GO:0044042//glucan metabolic process	-	protein_coding	2.96334e-152	1.31408e-149
BX_AAAchr08_3g02942	1	FT1	XP_009414047.1 PREDICTED: galactoside 2-alpha-L-fucosyltransferase-like [Musa acuminata subsp. malaccensis]	-	-	-	-	GO:0016020//membrane	GO:0008107//galactoside 2-alpha-L-fucosyltransferase activity	GO:0042546//cell wall biogenesis	-	protein_coding	1.44009e-150	6.30845e-148
BX_AAAchr03_1g02295	1	At1g77060	XP_009392662.1 PREDICTED: carboxyvinyl-carboxyphosphonate phosphorylmutase, chloroplastic-like isoform X1 [Musa acuminata subsp. malaccensis]	-	-	-	-	-	GO:0003824//catalytic activity	-	-	protein_coding	2.33303e-149	1.0138e-146
BX_AAAchr06_1g03599	1	BX_AAAchr06_1g03599	URE13649.1 Plastocyanin-like domain [Musa troglodytarum]	-	-	-	-	-	GO:0009055//electron carrier activity	-	-	protein_coding	3.86095e-148	1.65777e-145
BX_AAAchr09_2g01662	1	AAE7	THU57866.1 hypothetical protein C4D60_Mb03t08090 [Musa balbisiana]	Metabolism;Metabolism;Metabolism;Metabolism;Metabolism;Metabolism;Metabolism	Global and overview maps;Global and overview maps;Global and overview maps;Carbohydrate metabolism;Carbohydrate metabolism;Carbohydrate metabolism;Carbohydrate metabolism	ko01100//Metabolic pathways;ko01110//Biosynthesis of secondary metabolites;ko01200//Carbon metabolism;ko00010//Glycolysis / Gluconeogenesis;ko00620//Pyruvate metabolism;ko00630//Glyoxylate and dicarboxylate metabolism;ko00650//Butanoate metabolism	K01913;K01913;K01913;K01913;K01913;K01913;K01913	-	-	-	-	protein_coding	2.72709e-147	1.15263e-144
BX_AAAchr10_3g02011	1	BX_AAAchr10_3g02011	URE06782.1 Retrotransposon protein [Musa troglodytarum]	-	-	-	-	-	-	-	-	protein_coding	1.62478e-145	6.84057e-143
BX_AAAchr09_2g02995	1	RSI-1	XP_009419112.1 PREDICTED: gibberellin-regulated protein 5 [Musa acuminata subsp. malaccensis]	-	-	-	-	-	-	-	-	protein_coding	3.15137e-145	1.32163e-142
BX_AAAchr02_1g02269	1	GME-1	XP_009388478.1 PREDICTED: GDP-mannose 3,5-epimerase 2 [Musa acuminata subsp. malaccensis]	Metabolism;Metabolism;Metabolism;Metabolism	Global and overview maps;Global and overview maps;Carbohydrate metabolism;Carbohydrate metabolism	ko01100//Metabolic pathways;ko01110//Biosynthesis of secondary metabolites;ko00520//Amino sugar and nucleotide sugar metabolism;ko00053//Ascorbate and aldarate metabolism	K10046;K10046;K10046;K10046	-	GO:0047918//GDP-mannose 3,5-epimerase activity;GO:0051287//NAD binding	-	-	protein_coding	1.48049e-144	6.13758e-142
BX_AAAchr09_3g00433	1	GSTZ5	XP_009416264.2 PREDICTED: protein IN2-1 homolog B-like [Musa acuminata subsp. malaccensis]	Metabolism;Metabolism	Global and overview maps;Metabolism of other amino acids	ko01100//Metabolic pathways;ko00480//Glutathione metabolism	K00799;K00799	-	GO:0004364//glutathione transferase activity	-	-	protein_coding	8.65843e-144	3.57577e-141
BX_AAAchr05_2g00850	1	SPAC6C3.02c	XP_009400871.1 PREDICTED: uncharacterized protein C6C3.02c-like [Musa acuminata subsp. malaccensis]	-	-	-	-	-	-	-	-	protein_coding	1.36457e-143	5.61398e-141
BX_AAAchr08_2g02729	1	CLP	XP_009414183.1 PREDICTED: basic 7S globulin 2-like [Musa acuminata subsp. malaccensis]	-	-	-	-	-	GO:0004190//aspartic-type endopeptidase activity	GO:0006508//proteolysis	-	protein_coding	1.50741e-143	6.17815e-141
BX_AAAchr06_1g01786	1	GRI	XP_009404531.1 PREDICTED: protein GRIM REAPER-like [Musa acuminata subsp. malaccensis]	-	-	-	-	-	-	-	-	protein_coding	9.94555e-143	4.03041e-140
BX_AAAchr07_3g00933	1	BX_AAAchr07_3g00933	CAD6340311.1 unnamed protein product [Miscanthus lutarioriparius]	-	-	-	-	-	-	-	-	protein_coding	8.23127e-141	3.28646e-138
BX_AAAchr08_1g02292	1	GRI	XP_009387878.1 PREDICTED: protein GRIM REAPER-like [Musa acuminata subsp. malaccensis]	-	-	-	-	-	-	-	-	protein_coding	7.19546e-140	2.85185e-137
BX_AAAchr11_2g01968	1	GST3	XP_009384404.1 PREDICTED: glutathione S-transferase 3-like [Musa acuminata subsp. malaccensis]	Metabolism;Metabolism	Global and overview maps;Metabolism of other amino acids	ko01100//Metabolic pathways;ko00480//Glutathione metabolism	K00799;K00799	-	-	-	-	protein_coding	3.87229e-139	1.51806e-136
BX_AAAchr08_3g02553	1	At3g03980	XP_009413893.1 PREDICTED: short-chain type dehydrogenase/reductase-like [Musa acuminata subsp. malaccensis]	Metabolism;Metabolism;Metabolism;Metabolism;Metabolism	Global and overview maps;Global and overview maps;Global and overview maps;Lipid metabolism;Metabolism of cofactors and vitamins	ko01100//Metabolic pathways;ko01110//Biosynthesis of secondary metabolites;ko01212//Fatty acid metabolism;ko00061//Fatty acid biosynthesis;ko00780//Biotin metabolism	K00059;K00059;K00059;K00059;K00059	-	-	-	-	protein_coding	5.92852e-139	2.30745e-136
BX_AAAchr03_3g01892	1	At1g77060	XP_009392662.1 PREDICTED: carboxyvinyl-carboxyphosphonate phosphorylmutase, chloroplastic-like isoform X1 [Musa acuminata subsp. malaccensis]	-	-	-	-	-	GO:0003824//catalytic activity	-	-	protein_coding	6.76849e-135	2.58783e-132
BX_AAAchr11_2g02653	1	BX_AAAchr11_2g02653	THU57101.1 hypothetical protein C4D60_Mb11t24220 [Musa balbisiana]	-	-	-	-	-	-	-	-	protein_coding	1.26106e-132	4.77089e-130
BX_AAAchr11_3g02112	1	GST3	XP_009384404.1 PREDICTED: glutathione S-transferase 3-like [Musa acuminata subsp. malaccensis]	Metabolism;Metabolism	Global and overview maps;Metabolism of other amino acids	ko01100//Metabolic pathways;ko00480//Glutathione metabolism	K00799;K00799	-	-	-	-	protein_coding	1.29899e-129	4.86341e-127
BX_AAAchr05_3g01258	1	BOI	THU65709.1 hypothetical protein C4D60_Mb05t06500 [Musa balbisiana]	-	-	-	-	-	-	-	-	protein_coding	4.99251e-129	1.86274e-126
BX_AAAchr09_3g01183	1	BX_AAAchr09_3g01183	XP_009417152.1 PREDICTED: uncharacterized protein LOC103997601 [Musa acuminata subsp. malaccensis]	-	-	-	-	-	-	-	-	protein_coding	5.07977e-129	1.88878e-126
BX_AAAchr04_2g02896	1	BC10	THU73646.1 hypothetical protein C4D60_Mb04t25050 [Musa balbisiana]	-	-	-	-	GO:0016020//membrane	GO:0016757//transferase activity, transferring glycosyl groups	-	-	protein_coding	7.01926e-128	2.55721e-125
BX_AAAchr10_3g03751	1	CML46	XP_009380990.1 PREDICTED: probable calcium-binding protein CML30 [Musa acuminata subsp. malaccensis]	Organismal Systems;Environmental Information Processing;Environmental Information Processing	Environmental adaptation;Signal transduction;Signal transduction	ko04626//Plant-pathogen interaction;ko04016//MAPK signaling pathway - plant;ko04070//Phosphatidylinositol signaling system	K02183;K02183;K02183	-	GO:0005509//calcium ion binding	-	-	protein_coding	1.75443e-127	6.32768e-125
BX_AAAchr04_1g02710	1	ERG3	XP_009390550.1 PREDICTED: elicitor-responsive protein 3-like [Musa acuminata subsp. malaccensis]	-	-	-	-	-	-	-	-	protein_coding	1.21676e-126	4.34505e-124
BX_AAAchr04_3g02743	1	ERG3	XP_009390550.1 PREDICTED: elicitor-responsive protein 3-like [Musa acuminata subsp. malaccensis]	-	-	-	-	-	-	-	-	protein_coding	4.12229e-125	1.4296e-122
BX_AAAchr09_3g00203	1	NAR2.1	XP_009415973.1 PREDICTED: high-affinity nitrate transporter-activating protein 2.1 [Musa acuminata subsp. malaccensis]	-	-	-	-	-	-	GO:0010167//response to nitrate;GO:0015706//nitrate transport	-	protein_coding	3.03149e-121	1.03148e-118
BX_AAAchr05_3g01072	1	AOP1.2	CAG1838003.1 unnamed protein product [Musa acuminata subsp. malaccensis]	-	-	-	-	-	-	-	-	protein_coding	3.3002e-117	1.09872e-114
BX_AAAchr07_1g00460	1	SN2	XP_009408158.1 PREDICTED: gibberellin-regulated protein 2-like [Musa acuminata subsp. malaccensis]	-	-	-	-	-	-	-	-	protein_coding	6.40959e-117	2.12737e-114
BX_AAAchr05_3g00614	1	BX_AAAchr05_3g00614	XP_009399703.1 PREDICTED: uncharacterized protein LOC103984029 [Musa acuminata subsp. malaccensis]	-	-	-	-	-	-	-	-	protein_coding	3.2491e-113	1.0589e-110
BX_AAAchr02_3g01226	1	GULLO2	XP_009389446.1 PREDICTED: L-gulonolactone oxidase 2-like [Musa acuminata subsp. malaccensis]	Metabolism;Metabolism	Global and overview maps;Carbohydrate metabolism	ko01100//Metabolic pathways;ko00053//Ascorbate and aldarate metabolism	K00103;K00103	GO:0016020//membrane	GO:0003885//D-arabinono-1,4-lactone oxidase activity;GO:0050660//flavin adenine dinucleotide binding	-	-	protein_coding	3.03582e-112	9.77615e-110
BX_AAAchr01_3g01589	1	LOX1.1	XP_009387658.1 PREDICTED: probable linoleate 9S-lipoxygenase 5 [Musa acuminata subsp. malaccensis]	Metabolism	Lipid metabolism	ko00591//Linoleic acid metabolism	K15718	-	GO:0005515//protein binding;GO:0016491//oxidoreductase activity;GO:0016702//oxidoreductase activity, acting on single donors with incorporation of molecular oxygen, incorporation of two atoms of oxygen;GO:0046872//metal ion binding	GO:0034440//lipid oxidation	-	protein_coding	1.00905e-110	3.19241e-108
BX_AAAchr09_3g00638	1	UGE-1	XP_009416482.2 PREDICTED: UDP-glucose 4-epimerase GEPI48 [Musa acuminata subsp. malaccensis]	Metabolism;Metabolism;Metabolism	Global and overview maps;Carbohydrate metabolism;Carbohydrate metabolism	ko01100//Metabolic pathways;ko00520//Amino sugar and nucleotide sugar metabolism;ko00052//Galactose metabolism	K01784;K01784;K01784	-	GO:0003978//UDP-glucose 4-epimerase activity	GO:0006012//galactose metabolic process	-	protein_coding	1.87877e-108	5.84151e-106
BX_AAAchr07_3g00758	1	PMP22	CAG1855837.1 unnamed protein product [Musa acuminata subsp. malaccensis]	Cellular Processes	Transport and catabolism	ko04146//Peroxisome	K13347	GO:0016020//membrane	-	-	-	protein_coding	1.77098e-107	5.39781e-105
BX_AAAchr04_2g03796	1	At4g15970	CAG1844052.1 unnamed protein product [Musa acuminata subsp. malaccensis]	-	-	-	-	-	-	-	-	protein_coding	4.10593e-105	1.23407e-102
BX_AAAchr08_1g02647	1	FT1	XP_009414047.1 PREDICTED: galactoside 2-alpha-L-fucosyltransferase-like [Musa acuminata subsp. malaccensis]	-	-	-	-	GO:0016020//membrane	GO:0008107//galactoside 2-alpha-L-fucosyltransferase activity	GO:0042546//cell wall biogenesis	-	protein_coding	7.49242e-105	2.23947e-102
BX_AAAchr10_3g01914	1	MUR1	XP_009420764.1 PREDICTED: GDP-mannose 4,6 dehydratase 1-like [Musa acuminata subsp. malaccensis]	Metabolism;Metabolism;Metabolism	Global and overview maps;Carbohydrate metabolism;Carbohydrate metabolism	ko01100//Metabolic pathways;ko00520//Amino sugar and nucleotide sugar metabolism;ko00051//Fructose and mannose metabolism	K01711;K01711;K01711	-	GO:0008446//GDP-mannose 4,6-dehydratase activity	GO:0019673//GDP-mannose metabolic process	-	protein_coding	8.82729e-103	2.59544e-100
BX_AAAchr08_3g03372	1	STS14	XP_009415310.1 PREDICTED: STS14 protein-like [Musa acuminata subsp. malaccensis]	-	-	-	-	-	-	-	-	protein_coding	1.03494e-101	3.00218e-99
BX_AAAchr11_3g00729	1	BX_AAAchr11_3g00729	XP_009382691.1 PREDICTED: uncharacterized protein LOC103970587 [Musa acuminata subsp. malaccensis]	-	-	-	-	-	-	-	-	protein_coding	1.46198e-100	4.21833e-98
BX_AAAchr04_2g02703	1	ERG3	XP_009390550.1 PREDICTED: elicitor-responsive protein 3-like [Musa acuminata subsp. malaccensis]	-	-	-	-	-	-	-	-	protein_coding	4.73725e-100	1.35962e-97
BX_AAAchr06_2g01591	1	FRK1	XP_009404276.1 PREDICTED: fructokinase-1-like [Musa acuminata subsp. malaccensis]	Metabolism;Metabolism;Metabolism;Metabolism;Metabolism	Global and overview maps;Global and overview maps;Carbohydrate metabolism;Carbohydrate metabolism;Carbohydrate metabolism	ko01100//Metabolic pathways;ko01110//Biosynthesis of secondary metabolites;ko00520//Amino sugar and nucleotide sugar metabolism;ko00500//Starch and sucrose metabolism;ko00051//Fructose and mannose metabolism	K00847;K00847;K00847;K00847;K00847	-	GO:0016301//kinase activity	-	-	protein_coding	5.06741e-100	1.45053e-97
BX_AAAchr03_1g02294	1	At1g77060	THU58820.1 hypothetical protein C4D60_Mb03t18480 [Musa balbisiana]	-	-	-	-	-	GO:0003824//catalytic activity	-	-	protein_coding	6.10992e-100	1.74433e-97
BX_AAAchr07_2g00961	1	BX_AAAchr07_2g00961	CAG1856002.1 unnamed protein product [Musa acuminata subsp. malaccensis]	-	-	-	-	-	-	-	-	protein_coding	2.54948e-99	7.22136e-97
BX_AAAchr07_2g02723	1	CAM3	XP_009417893.1 PREDICTED: calmodulin-3 [Musa acuminata subsp. malaccensis]	Organismal Systems;Environmental Information Processing;Environmental Information Processing	Environmental adaptation;Signal transduction;Signal transduction	ko04626//Plant-pathogen interaction;ko04016//MAPK signaling pathway - plant;ko04070//Phosphatidylinositol signaling system	K02183;K02183;K02183	-	GO:0005509//calcium ion binding	-	-	protein_coding	3.12694e-99	8.81088e-97
BX_AAAchr08_1g03816	1	XTH	XP_009414407.1 PREDICTED: probable xyloglucan endotransglucosylase/hydrolase [Musa acuminata subsp. malaccensis]	-	-	-	-	GO:0005618//cell wall;GO:0048046//apoplast	GO:0004553//hydrolase activity, hydrolyzing O-glycosyl compounds;GO:0016762//xyloglucan:xyloglucosyl transferase activity	GO:0005975//carbohydrate metabolic process;GO:0010411//xyloglucan metabolic process;GO:0042546//cell wall biogenesis;GO:0044042//glucan metabolic process	-	protein_coding	4.30216e-99	1.20595e-96
BX_AAAchr11_3g02717	1	BX_AAAchr11_3g02717	URD79340.1 hypothetical protein MUK42_05642 [Musa troglodytarum]	-	-	-	-	-	-	-	-	protein_coding	7.76836e-99	2.17195e-96
BX_AAAchr04_2g03400	1	CAL1	RRT42271.1 hypothetical protein B296_00044414, partial [Ensete ventricosum]	-	-	-	-	-	GO:0005509//calcium ion binding	-	-	protein_coding	1.61052e-97	4.44541e-95
BX_AAAchr03_1g00657	1	pvg3	XP_009390509.1 PREDICTED: beta-1,3-galactosyltransferase pvg3-like [Musa acuminata subsp. malaccensis]	-	-	-	-	GO:0016020//membrane	GO:0016758//transferase activity, transferring hexosyl groups	GO:0006486//protein glycosylation	-	protein_coding	3.10268e-97	8.52063e-95
BX_AAAchr11_3g00948	1	At4g00750	XP_009382936.1 PREDICTED: uncharacterized protein LOC103970749 [Musa acuminata subsp. malaccensis]	-	-	-	-	-	GO:0008168//methyltransferase activity	-	-	protein_coding	5.16792e-97	1.4085e-94
BX_AAAchr07_1g01141	1	IAA27	XP_009409066.1 PREDICTED: auxin-responsive protein IAA17-like [Musa acuminata subsp. malaccensis]	Environmental Information Processing	Signal transduction	ko04075//Plant hormone signal transduction	K14484	GO:0005634//nucleus	-	GO:0006355//regulation of transcription, DNA-templated	-	protein_coding	4.09279e-95	1.0854e-92
BX_AAAchr04_1g02896	1	BC10	XP_009388634.1 PREDICTED: uncharacterized protein LOC103975399 [Musa acuminata subsp. malaccensis]	-	-	-	-	GO:0016020//membrane	GO:0016757//transferase activity, transferring glycosyl groups	-	-	protein_coding	1.84205e-93	4.82595e-91
BX_AAAchr05_3g01465	1	DIM	CAG1838362.1 unnamed protein product [Musa acuminata subsp. malaccensis]	Metabolism;Metabolism;Metabolism	Global and overview maps;Global and overview maps;Lipid metabolism	ko01100//Metabolic pathways;ko01110//Biosynthesis of secondary metabolites;ko00100//Steroid biosynthesis	K09828;K09828;K09828	-	GO:0050660//flavin adenine dinucleotide binding	-	-	protein_coding	1.63622e-91	4.21525e-89
BX_AAAchr06_3g02936	1	BIP103	XP_009405605.1 PREDICTED: proton pump-interactor 1 [Musa acuminata subsp. malaccensis]	-	-	-	-	-	-	-	-	protein_coding	5.82136e-91	1.4926e-88
BX_AAAchr05_3g01414	1	PMEI9	XP_009400194.2 PREDICTED: 21 kDa protein-like [Musa acuminata subsp. malaccensis]	-	-	-	-	-	GO:0004857//enzyme inhibitor activity	-	-	protein_coding	2.02985e-90	5.15568e-88
BX_AAAchr08_2g02522	1	GRI	XP_009387878.1 PREDICTED: protein GRIM REAPER-like [Musa acuminata subsp. malaccensis]	-	-	-	-	-	-	-	-	protein_coding	3.5694e-90	9.00262e-88
BX_AAAchr05_3g01356	1	TUBB1	XP_009400266.1 PREDICTED: tubulin beta-7 chain-like [Musa acuminata subsp. malaccensis]	Cellular Processes	Transport and catabolism	ko04145//Phagosome	K07375	GO:0005874//microtubule	GO:0003924//GTPase activity;GO:0005200//structural constituent of cytoskeleton;GO:0005525//GTP binding	GO:0007017//microtubule-based process	-	protein_coding	7.60871e-90	1.91014e-87
BX_AAAchr04_2g04036	1	AHB1	XP_009397737.1 PREDICTED: non-symbiotic hemoglobin 1-like [Musa acuminata subsp. malaccensis]	-	-	-	-	-	GO:0019825//oxygen binding;GO:0020037//heme binding	-	-	protein_coding	1.28641e-89	3.21457e-87
BX_AAAchr10_3g03823	1	At2g25737	XP_009381051.1 PREDICTED: uncharacterized protein LOC103969282 [Musa acuminata subsp. malaccensis]	-	-	-	-	GO:0016020//membrane	-	-	-	protein_coding	2.9075e-89	7.24872e-87
BX_AAAchr07_2g00486	1	SN2	THU61539.1 hypothetical protein C4D60_Mb07t24360 [Musa balbisiana]	-	-	-	-	-	-	-	-	protein_coding	4.21012e-89	1.04722e-86
BX_AAAchr04_3g04189	1	At4g15970	CAG1844052.1 unnamed protein product [Musa acuminata subsp. malaccensis]	-	-	-	-	-	-	-	-	protein_coding	8.33665e-89	2.05475e-86
BX_AAAchr09_2g00202	1	NAR2.1	XP_009415973.1 PREDICTED: high-affinity nitrate transporter-activating protein 2.1 [Musa acuminata subsp. malaccensis]	-	-	-	-	-	-	GO:0010167//response to nitrate;GO:0015706//nitrate transport	-	protein_coding	1.87125e-88	4.60163e-86
BX_AAAchr04_1g00308	1	BX_AAAchr04_1g00308	-	-	-	-	-	-	-	-	-	protein_coding	9.14471e-88	2.22853e-85
BX_AAAchr06_3g01603	1	At3g59480	XP_009404276.1 PREDICTED: fructokinase-1-like [Musa acuminata subsp. malaccensis]	Metabolism;Metabolism;Metabolism;Metabolism;Metabolism	Global and overview maps;Global and overview maps;Carbohydrate metabolism;Carbohydrate metabolism;Carbohydrate metabolism	ko01100//Metabolic pathways;ko01110//Biosynthesis of secondary metabolites;ko00520//Amino sugar and nucleotide sugar metabolism;ko00500//Starch and sucrose metabolism;ko00051//Fructose and mannose metabolism	K00847;K00847;K00847;K00847;K00847	-	GO:0016301//kinase activity	-	-	protein_coding	6.43245e-87	1.5501e-84
BX_AAAchr09_3g01758	1	AAE7	XP_009417756.1 PREDICTED: acetate/butyrate--CoA ligase AAE7, peroxisomal-like [Musa acuminata subsp. malaccensis]	Metabolism;Metabolism;Metabolism;Metabolism;Metabolism;Metabolism;Metabolism	Global and overview maps;Global and overview maps;Global and overview maps;Carbohydrate metabolism;Carbohydrate metabolism;Carbohydrate metabolism;Carbohydrate metabolism	ko01100//Metabolic pathways;ko01110//Biosynthesis of secondary metabolites;ko01200//Carbon metabolism;ko00010//Glycolysis / Gluconeogenesis;ko00620//Pyruvate metabolism;ko00630//Glyoxylate and dicarboxylate metabolism;ko00650//Butanoate metabolism	K01913;K01913;K01913;K01913;K01913;K01913;K01913	-	-	-	-	protein_coding	9.77012e-87	2.34398e-84
BX_AAAchr10_2g01883	1	CML46	XP_009380990.1 PREDICTED: probable calcium-binding protein CML30 [Musa acuminata subsp. malaccensis]	Organismal Systems;Environmental Information Processing;Environmental Information Processing	Environmental adaptation;Signal transduction;Signal transduction	ko04626//Plant-pathogen interaction;ko04016//MAPK signaling pathway - plant;ko04070//Phosphatidylinositol signaling system	K02183;K02183;K02183	-	GO:0005509//calcium ion binding	-	-	protein_coding	2.40976e-86	5.73052e-84
BX_AAAchr08_2g01677	1	EMB2758	XP_018685555.1 PREDICTED: pentatricopeptide repeat-containing protein At3g16610-like [Musa acuminata subsp. malaccensis]	-	-	-	-	-	GO:0003723//RNA binding;GO:0005515//protein binding	GO:0009451//RNA modification	-	protein_coding	1.22733e-84	2.88693e-82
BX_AAAchr01_1g01932	1	LOX1.1	XP_009387657.1 PREDICTED: linoleate 9S-lipoxygenase A-like [Musa acuminata subsp. malaccensis]	Metabolism	Lipid metabolism	ko00591//Linoleic acid metabolism	K15718	-	GO:0005515//protein binding;GO:0016491//oxidoreductase activity;GO:0016702//oxidoreductase activity, acting on single donors with incorporation of molecular oxygen, incorporation of two atoms of oxygen;GO:0046872//metal ion binding	GO:0034440//lipid oxidation	-	protein_coding	1.52752e-84	3.56974e-82
BX_AAAchr10_3g03629	1	BX_AAAchr10_3g03629	THU52665.1 hypothetical protein C4D60_Mb10t06330 [Musa balbisiana]	-	-	-	-	-	-	-	-	protein_coding	6.09098e-84	1.41124e-81
BX_AAAchr06_1g00162	1	GAPC2	XP_009383337.1 PREDICTED: glyceraldehyde-3-phosphate dehydrogenase 2, cytosolic-like [Musa acuminata subsp. malaccensis]	Metabolism;Metabolism;Metabolism;Metabolism;Metabolism;Metabolism	Global and overview maps;Global and overview maps;Global and overview maps;Global and overview maps;Carbohydrate metabolism;Energy metabolism	ko01100//Metabolic pathways;ko01110//Biosynthesis of secondary metabolites;ko01200//Carbon metabolism;ko01230//Biosynthesis of amino acids;ko00010//Glycolysis / Gluconeogenesis;ko00710//Carbon fixation in photosynthetic organisms	K00134;K00134;K00134;K00134;K00134;K00134	-	GO:0016620//oxidoreductase activity, acting on the aldehyde or oxo group of donors, NAD or NADP as acceptor;GO:0050661//NADP binding;GO:0051287//NAD binding	GO:0006006//glucose metabolic process	-	protein_coding	3.63465e-83	8.34975e-81
BX_AAAchr04_2g02668	1	EXPA1	THU73459.1 hypothetical protein C4D60_Mb04t23070 [Musa balbisiana]	-	-	-	-	GO:0005576//extracellular region	-	GO:0009664//plant-type cell wall organization	-	protein_coding	4.66775e-82	1.06104e-79
BX_AAAchr01_3g00382	1	LEA14-A	URD71887.1 late embryogenesis abundant protein [Musa troglodytarum]	-	-	-	-	-	-	GO:0009269//response to desiccation	-	protein_coding	5.15581e-82	1.16953e-79
BX_AAAchr08_3g01706	1	LTI6B	RWW57479.1 hypothetical protein BHE74_00035732 [Ensete ventricosum]	-	-	-	-	GO:0016020//membrane	-	-	-	protein_coding	1.02987e-81	2.3167e-79
BX_AAAchr09_1g02282	1	RSI-1	XP_009419113.1 PREDICTED: uncharacterized protein LOC103999171 isoform X2 [Musa acuminata subsp. malaccensis]	-	-	-	-	-	GO:0003682//chromatin binding	-	-	protein_coding	5.86668e-81	1.31424e-78
BX_AAAchr07_2g02341	1	BX_AAAchr07_2g02341	CAG1857163.1 unnamed protein product [Musa acuminata subsp. malaccensis]	-	-	-	-	-	-	-	-	protein_coding	1.42244e-79	3.13461e-77
BX_AAAchr11_3g01998	1	GAPC2	URE11363.1 hypothetical protein MUK42_03851 [Musa troglodytarum]	Metabolism;Metabolism;Metabolism;Metabolism;Metabolism;Metabolism	Global and overview maps;Global and overview maps;Global and overview maps;Global and overview maps;Carbohydrate metabolism;Energy metabolism	ko01100//Metabolic pathways;ko01110//Biosynthesis of secondary metabolites;ko01200//Carbon metabolism;ko01230//Biosynthesis of amino acids;ko00010//Glycolysis / Gluconeogenesis;ko00710//Carbon fixation in photosynthetic organisms	K00134;K00134;K00134;K00134;K00134;K00134	-	GO:0004644//phosphoribosylglycinamide formyltransferase activity;GO:0016620//oxidoreductase activity, acting on the aldehyde or oxo group of donors, NAD or NADP as acceptor;GO:0050661//NADP binding;GO:0051287//NAD binding	GO:0006006//glucose metabolic process;GO:0006189//'de novo' IMP biosynthetic process;GO:0009058//biosynthetic process	-	protein_coding	2.36519e-78	5.12858e-76
BX_AAAchr07_1g00229	1	URGT3	URE20418.1 UAA transporter family [Musa troglodytarum]	-	-	-	-	-	-	-	-	protein_coding	3.97228e-78	8.54482e-76
BX_AAAchr07_3g02923	1	At4g00750	XP_009410726.1 PREDICTED: uncharacterized protein LOC103992655 [Musa acuminata subsp. malaccensis]	-	-	-	-	-	GO:0008168//methyltransferase activity	-	-	protein_coding	4.01908e-78	8.62835e-76
BX_AAAchr08_2g02875	1	FT1	XP_009414047.1 PREDICTED: galactoside 2-alpha-L-fucosyltransferase-like [Musa acuminata subsp. malaccensis]	-	-	-	-	GO:0016020//membrane	GO:0008107//galactoside 2-alpha-L-fucosyltransferase activity	GO:0042546//cell wall biogenesis	-	protein_coding	1.28947e-77	2.7411e-75
BX_AAAchr10_3g02259	1	BX_AAAchr10_3g02259	XP_009421044.1 PREDICTED: uncharacterized protein LOC104000668 isoform X1 [Musa acuminata subsp. malaccensis]	-	-	-	-	-	-	-	-	protein_coding	1.71518e-77	3.63891e-75
BX_AAAchr06_3g04130	1	BX_AAAchr06_3g04130	XP_018683591.1 PREDICTED: glycine-rich protein A3 isoform X2 [Musa acuminata subsp. malaccensis]	-	-	-	-	-	-	-	-	protein_coding	3.88302e-77	8.17406e-75
BX_AAAchr08_1g02497	1	CLP	XP_009414183.1 PREDICTED: basic 7S globulin 2-like [Musa acuminata subsp. malaccensis]	-	-	-	-	-	GO:0004190//aspartic-type endopeptidase activity	GO:0006508//proteolysis	-	protein_coding	6.85015e-77	1.43642e-74
BX_AAAchr03_1g00851	1	UGT85A24	THU57714.1 hypothetical protein C4D60_Mb03t06410 [Musa balbisiana]	-	-	-	-	-	GO:0008194//UDP-glycosyltransferase activity	-	-	protein_coding	2.34178e-76	4.88214e-74
BX_AAAchr03_2g01962	1	At1g77060	THU58820.1 hypothetical protein C4D60_Mb03t18480 [Musa balbisiana]	-	-	-	-	-	GO:0003824//catalytic activity	-	-	protein_coding	6.68727e-76	1.38881e-73
BX_AAAchr11_2g02518	1	RALFL33	XP_009385018.1 PREDICTED: protein RALF-like 33 [Musa acuminata subsp. malaccensis]	-	-	-	-	-	-	-	-	protein_coding	1.14316e-75	2.35602e-73
BX_AAAchr09_3g02703	1	BX_AAAchr09_3g02703	BAH91557.1 Os02g0175800, partial [Oryza sativa Japonica Group]	-	-	-	-	-	-	-	-	protein_coding	1.81098e-75	3.69716e-73
BX_AAAchr07_2g00082	1	BX_AAAchr07_2g00082	THU61874.1 hypothetical protein C4D60_Mb07t27850 [Musa balbisiana]	-	-	-	-	-	-	-	-	protein_coding	2.98998e-75	6.09263e-73
BX_AAAchr11_1g00493	1	GATA2	XP_009382427.1 PREDICTED: GATA transcription factor 4-like [Musa acuminata subsp. malaccensis]	-	-	-	-	-	GO:0008270//zinc ion binding;GO:0043565//sequence-specific DNA binding	GO:0006355//regulation of transcription, DNA-templated	GATA	protein_coding	8.57593e-75	1.72798e-72
BX_AAAchr10_3g02012	1	JAL23	URE49527.1 Mannose glucose-specific lectin [Musa troglodytarum]	-	-	-	-	-	-	-	-	protein_coding	1.56046e-74	3.12673e-72
BX_AAAchr10_2g00138	1	BX_AAAchr10_2g00138	XP_009419814.1 PREDICTED: uncharacterized protein LOC103999714 [Musa acuminata subsp. malaccensis]	-	-	-	-	-	-	-	-	protein_coding	3.56369e-73	7.07514e-71
BX_AAAchr04_2g03484	1	At5g15350	XP_009398280.1 PREDICTED: lamin-like protein [Musa acuminata subsp. malaccensis]	-	-	-	-	-	GO:0009055//electron carrier activity	-	-	protein_coding	6.11426e-73	1.20504e-70
BX_AAAchr08_1g01707	1	LTI6B	RWW57479.1 hypothetical protein BHE74_00035732 [Ensete ventricosum]	-	-	-	-	GO:0016020//membrane	-	-	-	protein_coding	6.22515e-72	1.20711e-69
BX_AAAchr09_3g02819	1	EXPA29	XP_009418689.1 PREDICTED: expansin-A11 [Musa acuminata subsp. malaccensis]	-	-	-	-	GO:0005576//extracellular region	-	GO:0009664//plant-type cell wall organization	-	protein_coding	7.54224e-71	1.43676e-68
BX_AAAchr10_3g03643	1	EXO	CAG1854481.1 unnamed protein product [Musa acuminata subsp. malaccensis]	-	-	-	-	-	-	-	-	protein_coding	2.00628e-70	3.80845e-68
BX_AAAchr10_1g00179	1	BX_AAAchr10_1g00179	XP_009419814.1 PREDICTED: uncharacterized protein LOC103999714 [Musa acuminata subsp. malaccensis]	-	-	-	-	-	-	-	-	protein_coding	1.11289e-69	2.09419e-67
BX_AAAchr10_1g02131	1	CYP20-1	XP_009420416.1 PREDICTED: peptidyl-prolyl cis-trans isomerase CYP20-1-like [Musa acuminata subsp. malaccensis]	-	-	-	-	-	GO:0003755//peptidyl-prolyl cis-trans isomerase activity	GO:0000413//protein peptidyl-prolyl isomerization	-	protein_coding	2.99799e-69	5.62193e-67
BX_AAAchr04_3g02944	1	BC10	THU73646.1 hypothetical protein C4D60_Mb04t25050 [Musa balbisiana]	-	-	-	-	GO:0016020//membrane	GO:0016757//transferase activity, transferring glycosyl groups	-	-	protein_coding	8.79661e-69	1.64387e-66
BX_AAAchr11_3g00464	1	GATA2	XP_009382427.1 PREDICTED: GATA transcription factor 4-like [Musa acuminata subsp. malaccensis]	-	-	-	-	-	GO:0008270//zinc ion binding;GO:0043565//sequence-specific DNA binding	GO:0006355//regulation of transcription, DNA-templated	GATA	protein_coding	1.92488e-68	3.5786e-66
BX_AAAchr09_1g02100	1	JAL19	XP_009402040.1 PREDICTED: jacalin-related lectin 3-like [Musa acuminata subsp. malaccensis]	-	-	-	-	-	-	-	-	protein_coding	8.43923e-68	1.55031e-65
BX_AAAchr07_2g02982	1	At4g00750	XP_009410726.1 PREDICTED: uncharacterized protein LOC103992655 [Musa acuminata subsp. malaccensis]	-	-	-	-	-	GO:0008168//methyltransferase activity	-	-	protein_coding	8.53363e-68	1.56499e-65
BX_AAAchr05_3g00838	1	EXPA15	XP_009399925.1 PREDICTED: expansin-A15 [Musa acuminata subsp. malaccensis]	-	-	-	-	GO:0005576//extracellular region	-	GO:0009664//plant-type cell wall organization	-	protein_coding	1.76596e-67	3.23313e-65
BX_AAAchr05_3g00713	1	GRXS2	XP_009399797.1 PREDICTED: monothiol glutaredoxin-S2-like [Musa acuminata subsp. malaccensis]	-	-	-	-	-	-	-	-	protein_coding	2.27088e-67	4.13655e-65
BX_AAAchr05_3g00690	1	At1g14390	XP_009399779.1 PREDICTED: probable LRR receptor-like serine/threonine-protein kinase At1g14390 [Musa acuminata subsp. malaccensis]	-	-	-	-	-	GO:0004672//protein kinase activity;GO:0005515//protein binding	GO:0006468//protein phosphorylation	-	protein_coding	2.57734e-67	4.67903e-65
BX_AAAchr03_1g02811	1	BX_AAAchr03_1g02811	XP_009393145.2 PREDICTED: uncharacterized protein LOC103978912 [Musa acuminata subsp. malaccensis]	-	-	-	-	-	-	-	-	protein_coding	3.29564e-67	5.96308e-65
BX_AAAchr05_2g02551	1	BX_AAAchr05_2g02551	XP_009402509.1 PREDICTED: calreticulin-like [Musa acuminata subsp. malaccensis]	Genetic Information Processing;Cellular Processes	Folding, sorting and degradation;Transport and catabolism	ko04141//Protein processing in endoplasmic reticulum;ko04145//Phagosome	K08057;K08057	GO:0005783//endoplasmic reticulum	GO:0005509//calcium ion binding;GO:0005515//protein binding;GO:0051082//unfolded protein binding	GO:0006457//protein folding	-	protein_coding	4.9091e-67	8.86761e-65
BX_AAAchr10_1g02390	1	SALT	CAG1853055.1 unnamed protein product, partial [Musa acuminata subsp. malaccensis]	-	-	-	-	-	-	-	-	protein_coding	2.18441e-66	3.91317e-64
BX_AAAchr07_2g01211	1	IAA27	XP_009409066.1 PREDICTED: auxin-responsive protein IAA17-like [Musa acuminata subsp. malaccensis]	Environmental Information Processing	Signal transduction	ko04075//Plant hormone signal transduction	K14484	GO:0005634//nucleus	-	GO:0006355//regulation of transcription, DNA-templated	-	protein_coding	5.91671e-66	1.05642e-63
BX_AAAchr10_3g03293	1	VQ4	XP_009380476.1 PREDICTED: VQ motif-containing protein 4-like [Musa acuminata subsp. malaccensis]	-	-	-	-	-	-	-	-	protein_coding	2.38935e-65	4.22436e-63
BX_AAAchr09_1g00889	1	AAE7	XP_009417756.1 PREDICTED: acetate/butyrate--CoA ligase AAE7, peroxisomal-like [Musa acuminata subsp. malaccensis]	Metabolism;Metabolism;Metabolism;Metabolism;Metabolism;Metabolism;Metabolism	Global and overview maps;Global and overview maps;Global and overview maps;Carbohydrate metabolism;Carbohydrate metabolism;Carbohydrate metabolism;Carbohydrate metabolism	ko01100//Metabolic pathways;ko01110//Biosynthesis of secondary metabolites;ko01200//Carbon metabolism;ko00010//Glycolysis / Gluconeogenesis;ko00620//Pyruvate metabolism;ko00630//Glyoxylate and dicarboxylate metabolism;ko00650//Butanoate metabolism	K01913;K01913;K01913;K01913;K01913;K01913;K01913	-	-	-	-	protein_coding	1.67023e-64	2.90548e-62
BX_AAAchr09_2g02828	1	JAL34	THU48023.1 hypothetical protein C4D60_Mb09t21860 [Musa balbisiana]	-	-	-	-	-	-	-	-	protein_coding	2.01315e-64	3.49639e-62
BX_AAAchr07_3g02299	1	BX_AAAchr07_3g02299	CAG1857163.1 unnamed protein product [Musa acuminata subsp. malaccensis]	-	-	-	-	-	-	-	-	protein_coding	6.60721e-64	1.13839e-61
BX_AAAchr09_1g01959	1	VAS	XP_018673966.1 PREDICTED: lipid transfer-like protein VAS isoform X3 [Musa acuminata subsp. malaccensis]	-	-	-	-	-	-	-	-	protein_coding	2.93788e-63	4.99814e-61
BX_AAAchr05_3g00878	1	PNC1	XP_009387834.1 PREDICTED: peroxisomal adenine nucleotide carrier 1-like [Musa acuminata subsp. malaccensis]	-	-	-	-	-	GO:0005347//ATP transmembrane transporter activity;GO:0015217//ADP transmembrane transporter activity	GO:0006635//fatty acid beta-oxidation	-	protein_coding	5.49684e-63	9.33695e-61
BX_AAAchr11_2g02544	1	TUBB3	XP_009385041.1 PREDICTED: tubulin beta chain-like [Musa acuminata subsp. malaccensis]	Cellular Processes	Transport and catabolism	ko04145//Phagosome	K07375	GO:0005874//microtubule	GO:0003924//GTPase activity;GO:0005200//structural constituent of cytoskeleton;GO:0005525//GTP binding	GO:0007017//microtubule-based process	-	protein_coding	9.70289e-63	1.63785e-60
BX_AAAchr10_2g01935	1	TIP4-4	XP_009381045.1 PREDICTED: probable aquaporin TIP4-3 [Musa acuminata subsp. malaccensis]	-	-	-	-	GO:0016020//membrane	GO:0015267//channel activity	GO:0055085//transmembrane transport	-	protein_coding	5.18574e-62	8.60586e-60
BX_AAAchr04_2g02568	1	EXPB17	THU73380.1 hypothetical protein C4D60_Mb04t22220 [Musa balbisiana]	-	-	-	-	GO:0005576//extracellular region	-	GO:0019953//sexual reproduction	-	protein_coding	1.02702e-61	1.69398e-59
BX_AAAchr04_1g01037	1	CXP;2-2	XP_009395827.1 PREDICTED: serine carboxypeptidase II-2-like [Musa acuminata subsp. malaccensis]	-	-	-	-	-	GO:0004185//serine-type carboxypeptidase activity	GO:0006508//proteolysis	-	protein_coding	1.75625e-61	2.89235e-59
BX_AAAchr03_3g02741	1	BX_AAAchr03_3g02741	THU62631.1 hypothetical protein C4D60_Mb01t07130 [Musa balbisiana]	-	-	-	-	-	-	-	-	protein_coding	1.29474e-60	2.10214e-58
BX_AAAchr09_3g03339	1	TIP2-2	THU48345.1 hypothetical protein C4D60_Mb09t25250 [Musa balbisiana]	-	-	-	-	GO:0016020//membrane	GO:0015267//channel activity	GO:0055085//transmembrane transport	-	protein_coding	1.29796e-60	2.10241e-58
BX_AAAchr06_2g00916	1	At2g25060	THU49237.1 hypothetical protein C4D60_Mb06t07430 [Musa balbisiana]	-	-	-	-	-	GO:0009055//electron carrier activity	-	-	protein_coding	3.63327e-60	5.81543e-58
BX_AAAchr05_3g02403	1	PLAT1	XP_009387124.1 PREDICTED: PLAT domain-containing protein 3-like [Musa acuminata subsp. malaccensis]	-	-	-	-	-	GO:0005515//protein binding	-	-	protein_coding	4.97721e-60	7.91969e-58
BX_AAAchr05_3g00953	1	BX_AAAchr05_3g00953	XP_009400032.1 PREDICTED: uncharacterized protein LOC103984288 [Musa acuminata subsp. malaccensis]	-	-	-	-	-	-	-	-	protein_coding	5.8003e-60	9.20231e-58
BX_AAAchr09_2g02699	1	VAS	XP_009418714.1 PREDICTED: lipid transfer-like protein VAS isoform X4 [Musa acuminata subsp. malaccensis]	-	-	-	-	-	-	-	-	protein_coding	2.32361e-59	3.62795e-57
BX_AAAchr01_3g00730	1	PDI	XP_009399206.1 PREDICTED: protein disulfide-isomerase-like [Musa acuminata subsp. malaccensis]	Genetic Information Processing	Folding, sorting and degradation	ko04141//Protein processing in endoplasmic reticulum	K09580	-	GO:0003756//protein disulfide isomerase activity	-	-	protein_coding	2.79665e-58	4.29221e-56
BX_AAAchr09_3g00524	1	Os01g0813400	URE39863.1 ARF [Musa troglodytarum]	Cellular Processes	Transport and catabolism	ko04144//Endocytosis	K07937	-	GO:0003924//GTPase activity;GO:0005525//GTP binding	-	-	protein_coding	6.13825e-58	9.36763e-56
BX_AAAchr04_3g03883	1	At5g15350	XP_009398280.1 PREDICTED: lamin-like protein [Musa acuminata subsp. malaccensis]	-	-	-	-	-	GO:0009055//electron carrier activity	-	-	protein_coding	2.05835e-57	3.11055e-55
BX_AAAchr08_3g01645	1	BX_AAAchr08_3g01645	XP_009413758.1 PREDICTED: uncharacterized protein LOC103994997 [Musa acuminata subsp. malaccensis]	-	-	-	-	-	-	-	C2H2	protein_coding	6.61346e-57	9.96633e-55
BX_AAAchr07_1g00566	1	Os06g0652400	RRT36886.1 hypothetical protein B296_00058676, partial [Ensete ventricosum]	Metabolism;Metabolism;Metabolism	Global and overview maps;Carbohydrate metabolism;Carbohydrate metabolism	ko01100//Metabolic pathways;ko00520//Amino sugar and nucleotide sugar metabolism;ko00051//Fructose and mannose metabolism	K02377;K02377;K02377	-	GO:0016491//oxidoreductase activity	GO:0009226//nucleotide-sugar biosynthetic process	-	protein_coding	8.92835e-57	1.34175e-54
BX_AAAchr05_3g02546	1	BX_AAAchr05_3g02546	THU67053.1 hypothetical protein C4D60_Mb05t20600 [Musa balbisiana]	-	-	-	-	-	-	-	-	protein_coding	1.43625e-56	2.14943e-54
BX_AAAchr03_1g01025	1	SCT	XP_009391475.1 PREDICTED: spermidine coumaroyl-CoA acyltransferase-like [Musa acuminata subsp. malaccensis]	-	-	-	-	-	-	-	-	protein_coding	1.5269e-56	2.28193e-54
BX_AAAchr10_1g03648	1	A70	XP_009380445.1 PREDICTED: uncharacterized protein LOC103968840 [Musa acuminata subsp. malaccensis]	-	-	-	-	-	-	-	-	protein_coding	8.49875e-56	1.25453e-53
BX_AAAchr02_3g00761	1	BX_AAAchr02_3g00761	XP_009383992.1 PREDICTED: uncharacterized protein LOC103971646 [Musa acuminata subsp. malaccensis]	-	-	-	-	-	-	-	-	protein_coding	1.73585e-55	2.53469e-53
BX_AAAchr08_2g00992	1	BX_AAAchr08_2g00992	XP_009388016.1 PREDICTED: polyphenol oxidase, chloroplastic-like [Musa acuminata subsp. malaccensis]	Metabolism;Metabolism;Metabolism;Metabolism	Global and overview maps;Global and overview maps;Amino acid metabolism;Biosynthesis of other secondary metabolites	ko01100//Metabolic pathways;ko01110//Biosynthesis of secondary metabolites;ko00350//Tyrosine metabolism;ko00950//Isoquinoline alkaloid biosynthesis	K00422;K00422;K00422;K00422	-	GO:0004097//catechol oxidase activity;GO:0016491//oxidoreductase activity	-	-	protein_coding	1.78335e-55	2.60054e-53
BX_AAAchr09_2g02681	1	EXPA29	XP_009418689.1 PREDICTED: expansin-A11 [Musa acuminata subsp. malaccensis]	-	-	-	-	GO:0005576//extracellular region	-	GO:0009664//plant-type cell wall organization	-	protein_coding	3.28369e-55	4.731e-53
BX_AAAchr08_1g03278	1	SDR1	XP_009415037.1 PREDICTED: (+)-neomenthol dehydrogenase isoform X1 [Musa acuminata subsp. malaccensis]	Metabolism;Metabolism;Metabolism	Global and overview maps;Metabolism of cofactors and vitamins;Lipid metabolism	ko01100//Metabolic pathways;ko00790//Folate biosynthesis;ko00590//Arachidonic acid metabolism	K00079;K00079;K00079	-	-	-	-	protein_coding	5.73075e-55	8.21289e-53
BX_AAAchr08_1g01702	1	POL	XP_009413699.1 PREDICTED: protein phosphatase 2C 32-like [Musa acuminata subsp. malaccensis]	-	-	-	-	-	GO:0030145//manganese ion binding	-	-	protein_coding	1.03318e-54	1.47359e-52
BX_AAAchr10_3g02353	1	SDR1	XP_009420957.1 PREDICTED: (+)-neomenthol dehydrogenase [Musa acuminata subsp. malaccensis]	Metabolism;Metabolism	Global and overview maps;Metabolism of terpenoids and polyketides	ko01110//Biosynthesis of secondary metabolites;ko00902//Monoterpenoid biosynthesis	K15095;K15095	-	-	-	-	protein_coding	1.12372e-54	1.59983e-52
BX_AAAchr01_2g01265	1	PCKR1	XP_009412893.1 PREDICTED: peptidyl-prolyl cis-trans isomerase [Musa acuminata subsp. malaccensis]	-	-	-	-	-	GO:0003755//peptidyl-prolyl cis-trans isomerase activity	GO:0000413//protein peptidyl-prolyl isomerization	-	protein_coding	1.77955e-54	2.50389e-52
BX_AAAchr03_3g03460	1	TSJT1	XP_009394254.1 PREDICTED: stem-specific protein TSJT1-like [Musa acuminata subsp. malaccensis]	-	-	-	-	-	-	-	-	protein_coding	1.91513e-54	2.69116e-52
BX_AAAchr10_1g03025	1	At4g22758	XP_009379775.1 PREDICTED: uncharacterized protein LOC103968341 [Musa acuminata subsp. malaccensis]	-	-	-	-	-	-	-	-	protein_coding	2.78931e-54	3.91447e-52
BX_AAAchr03_1g00853	1	UGT85A24	XP_009391314.1 PREDICTED: 7-deoxyloganetin glucosyltransferase-like [Musa acuminata subsp. malaccensis]	-	-	-	-	-	GO:0008194//UDP-glycosyltransferase activity	-	-	protein_coding	3.88211e-54	5.41998e-52
BX_AAAchr05_2g00014	1	MHX	XP_009399266.1 PREDICTED: magnesium/proton exchanger isoform X2 [Musa acuminata subsp. malaccensis]	-	-	-	-	GO:0016020//membrane	GO:0003924//GTPase activity;GO:0005525//GTP binding	GO:0055085//transmembrane transport	-	protein_coding	4.71245e-54	6.55388e-52
BX_AAAchr04_2g00936	1	MMDH	XP_009395766.1 PREDICTED: malate dehydrogenase, mitochondrial-like [Musa acuminata subsp. malaccensis]	Metabolism;Metabolism;Metabolism;Metabolism;Metabolism;Metabolism;Metabolism;Metabolism	Global and overview maps;Global and overview maps;Global and overview maps;Amino acid metabolism;Carbohydrate metabolism;Energy metabolism;Carbohydrate metabolism;Carbohydrate metabolism	ko01100//Metabolic pathways;ko01110//Biosynthesis of secondary metabolites;ko01200//Carbon metabolism;ko00270//Cysteine and methionine metabolism;ko00620//Pyruvate metabolism;ko00710//Carbon fixation in photosynthetic organisms;ko00630//Glyoxylate and dicarboxylate metabolism;ko00020//Citrate cycle (TCA cycle)	K00026;K00026;K00026;K00026;K00026;K00026;K00026;K00026	-	GO:0003824//catalytic activity;GO:0016491//oxidoreductase activity;GO:0016616//oxidoreductase activity, acting on the CH-OH group of donors, NAD or NADP as acceptor;GO:0030060//L-malate dehydrogenase activity	GO:0006099//tricarboxylic acid cycle;GO:0019752//carboxylic acid metabolic process	-	protein_coding	6.60366e-54	9.14882e-52
BX_AAAchr01_3g01591	1	LOX1.1	XP_009387657.1 PREDICTED: linoleate 9S-lipoxygenase A-like [Musa acuminata subsp. malaccensis]	Metabolism	Lipid metabolism	ko00591//Linoleic acid metabolism	K15718	-	GO:0005515//protein binding;GO:0016491//oxidoreductase activity;GO:0016702//oxidoreductase activity, acting on single donors with incorporation of molecular oxygen, incorporation of two atoms of oxygen;GO:0046872//metal ion binding	GO:0034440//lipid oxidation	-	protein_coding	1.07754e-53	1.49094e-51
BX_AAAchr10_3g01596	1	NHL1	XP_009420193.1 PREDICTED: NDR1/HIN1-like protein 12 [Musa acuminata subsp. malaccensis]	-	-	-	-	-	-	GO:0098542//defense response to other organism	-	protein_coding	2.06349e-53	2.82981e-51
BX_AAAchr11_2g00245	1	BX_AAAchr11_2g00245	THU55004.1 hypothetical protein C4D60_Mb11t02000 [Musa balbisiana]	-	-	-	-	-	-	-	-	protein_coding	2.7155e-53	3.70984e-51
BX_AAAchr04_1g03867	1	At4g15970	CAG1844052.1 unnamed protein product [Musa acuminata subsp. malaccensis]	-	-	-	-	-	-	-	-	protein_coding	3.45102e-53	4.6969e-51
BX_AAAchr08_3g02802	1	CLP	XP_009414183.1 PREDICTED: basic 7S globulin 2-like [Musa acuminata subsp. malaccensis]	-	-	-	-	-	GO:0004190//aspartic-type endopeptidase activity	GO:0006508//proteolysis	-	protein_coding	4.42663e-53	6.0096e-51
BX_AAAchr11_3g02445	1	BX_AAAchr11_3g02445	URD79340.1 hypothetical protein MUK42_05642 [Musa troglodytarum]	-	-	-	-	-	-	-	-	protein_coding	4.83304e-53	6.54493e-51
BX_AAAchr09_1g00911	1	MAKR1	XP_009417781.1 PREDICTED: probable membrane-associated kinase regulator 1 [Musa acuminata subsp. malaccensis]	-	-	-	-	GO:0005886//plasma membrane	GO:0019210//kinase inhibitor activity	-	-	protein_coding	1.58662e-52	2.12467e-50
BX_AAAchr04_3g02596	1	BX_AAAchr04_3g02596	RZR99294.1 hypothetical protein BHM03_00028809 [Ensete ventricosum]	-	-	-	-	-	-	-	-	protein_coding	1.60055e-52	2.14068e-50
BX_AAAchr06_3g02392	1	OFP8	XP_009405315.1 PREDICTED: transcription repressor OFP6-like [Musa acuminata subsp. malaccensis]	-	-	-	-	-	-	GO:0045892//negative regulation of transcription, DNA-templated	-	protein_coding	3.64955e-52	4.83335e-50
BX_AAAchr11_2g02504	1	BX_AAAchr11_2g02504	XP_009385001.1 PREDICTED: calreticulin-like [Musa acuminata subsp. malaccensis]	Genetic Information Processing;Cellular Processes	Folding, sorting and degradation;Transport and catabolism	ko04141//Protein processing in endoplasmic reticulum;ko04145//Phagosome	K08057;K08057	GO:0005783//endoplasmic reticulum	GO:0005509//calcium ion binding;GO:0005515//protein binding;GO:0051082//unfolded protein binding	GO:0006457//protein folding	-	protein_coding	1.47567e-51	1.91679e-49
BX_AAAchr06_3g01012	1	rps5	THU49301.1 hypothetical protein C4D60_Mb06t08110 [Musa balbisiana]	Genetic Information Processing	Translation	ko03010//Ribosome	K02988	GO:0005840//ribosome	GO:0003723//RNA binding;GO:0003735//structural constituent of ribosome	GO:0006412//translation	-	protein_coding	2.27327e-51	2.94223e-49
BX_AAAchr03_2g02318	1	GFT1	XP_009393620.1 PREDICTED: GDP-mannose transporter GONST4-like [Musa acuminata subsp. malaccensis]	-	-	-	-	-	-	-	-	protein_coding	3.10642e-51	4.01095e-49
BX_AAAchr05_3g00667	1	CESA1	THU66200.1 hypothetical protein C4D60_Mb05t11640 [Musa balbisiana]	-	-	-	-	GO:0016020//membrane	GO:0004185//serine-type carboxypeptidase activity;GO:0016760//cellulose synthase (UDP-forming) activity	GO:0006508//proteolysis;GO:0030244//cellulose biosynthetic process	-	protein_coding	9.5022e-51	1.2153e-48
BX_AAAchr07_2g02049	1	IBL1	XP_009396869.1 PREDICTED: transcription factor IBH1 [Musa acuminata subsp. malaccensis]	-	-	-	-	-	-	GO:0006355//regulation of transcription, DNA-templated	-	protein_coding	1.29687e-50	1.65344e-48
BX_AAAchr03_2g01059	1	Gpr107	XP_009391935.1 PREDICTED: protein GPR107-like [Musa acuminata subsp. malaccensis]	-	-	-	-	GO:0016020//membrane	-	-	-	protein_coding	1.54002e-50	1.96037e-48
BX_AAAchr03_3g00922	1	SBT3.8	XP_018679108.1 PREDICTED: subtilisin-like protease SBT3.5 [Musa acuminata subsp. malaccensis]	-	-	-	-	-	GO:0004252//serine-type endopeptidase activity;GO:0008236//serine-type peptidase activity	GO:0006508//proteolysis	-	protein_coding	1.66434e-50	2.11366e-48
BX_AAAchr09_2g00633	1	UGE-1	XP_009416482.2 PREDICTED: UDP-glucose 4-epimerase GEPI48 [Musa acuminata subsp. malaccensis]	Metabolism;Metabolism;Metabolism	Global and overview maps;Carbohydrate metabolism;Carbohydrate metabolism	ko01100//Metabolic pathways;ko00520//Amino sugar and nucleotide sugar metabolism;ko00052//Galactose metabolism	K01784;K01784;K01784	-	GO:0003978//UDP-glucose 4-epimerase activity	GO:0006012//galactose metabolic process	-	protein_coding	2.21359e-50	2.79478e-48
BX_AAAchr11_2g00488	1	GATA2	XP_009382427.1 PREDICTED: GATA transcription factor 4-like [Musa acuminata subsp. malaccensis]	-	-	-	-	-	GO:0008270//zinc ion binding;GO:0043565//sequence-specific DNA binding	GO:0006355//regulation of transcription, DNA-templated	GATA	protein_coding	2.71245e-50	3.42063e-48
BX_AAAchr11_1g00756	1	BX_AAAchr11_1g00756	XP_009382691.1 PREDICTED: uncharacterized protein LOC103970587 [Musa acuminata subsp. malaccensis]	-	-	-	-	-	-	-	-	protein_coding	4.32375e-50	5.42102e-48
BX_AAAchr06_1g00864	1	At2g25060	XP_009403592.1 PREDICTED: early nodulin-like protein 1 [Musa acuminata subsp. malaccensis]	-	-	-	-	-	GO:0009055//electron carrier activity	-	-	protein_coding	7.65286e-50	9.55072e-48
BX_AAAchr11_3g02039	1	At4g14100	XP_009384307.1 PREDICTED: uncharacterized protein At4g14100-like [Musa acuminata subsp. malaccensis]	-	-	-	-	-	-	-	-	protein_coding	1.1296e-48	1.3795e-46
BX_AAAchr04_1g02572	1	BX_AAAchr04_1g02572	RZR99294.1 hypothetical protein BHM03_00028809 [Ensete ventricosum]	-	-	-	-	-	-	-	-	protein_coding	2.40994e-48	2.92658e-46
BX_AAAchr11_2g02568	1	PBP1	XP_009385066.1 PREDICTED: calcium-binding protein PBP1-like [Musa acuminata subsp. malaccensis]	-	-	-	-	-	GO:0005509//calcium ion binding	-	-	protein_coding	5.47727e-48	6.58495e-46
BX_AAAchr09_2g01816	1	LBD15	XP_009386937.1 PREDICTED: LOB domain-containing protein 15-like [Musa acuminata subsp. malaccensis]	-	-	-	-	-	-	-	LBD	protein_coding	6.11562e-48	7.33609e-46
BX_AAAchr08_2g02589	1	BX_AAAchr08_2g02589	XP_009413787.1 PREDICTED: Bowman-Birk type proteinase inhibitor DE-4-like [Musa acuminata subsp. malaccensis]	-	-	-	-	GO:0005576//extracellular region	GO:0004867//serine-type endopeptidase inhibitor activity	-	-	protein_coding	7.38203e-48	8.83566e-46
BX_AAAchr05_3g01198	1	BX_AAAchr05_3g01198	XP_009400398.1 PREDICTED: uncharacterized protein LOC103984596 isoform X1 [Musa acuminata subsp. malaccensis]	-	-	-	-	GO:0005576//extracellular region	GO:0004867//serine-type endopeptidase inhibitor activity	-	-	protein_coding	1.42627e-47	1.69773e-45
BX_AAAchr10_3g00104	1	BX_AAAchr10_3g00104	XP_009419814.1 PREDICTED: uncharacterized protein LOC103999714 [Musa acuminata subsp. malaccensis]	-	-	-	-	-	-	-	-	protein_coding	5.45554e-47	6.40928e-45
BX_AAAchr08_2g03599	1	HIPP02	XP_009414928.1 PREDICTED: uncharacterized protein LOC103995911 [Musa acuminata subsp. malaccensis]	-	-	-	-	-	GO:0046872//metal ion binding	-	-	protein_coding	2.00091e-46	2.31799e-44
BX_AAAchr06_1g00625	1	BX_AAAchr06_1g00625	THU49034.1 hypothetical protein C4D60_Mb06t05320 [Musa balbisiana]	-	-	-	-	-	-	-	-	protein_coding	2.14683e-46	2.48437e-44
BX_AAAchr09_2g00517	1	Os01g0813400	URE39863.1 ARF [Musa troglodytarum]	Cellular Processes	Transport and catabolism	ko04144//Endocytosis	K07937	-	GO:0003924//GTPase activity;GO:0005525//GTP binding	-	-	protein_coding	2.87035e-46	3.30751e-44
BX_AAAchr10_2g01204	1	CYP20-1	XP_009420416.1 PREDICTED: peptidyl-prolyl cis-trans isomerase CYP20-1-like [Musa acuminata subsp. malaccensis]	-	-	-	-	-	GO:0003755//peptidyl-prolyl cis-trans isomerase activity	GO:0000413//protein peptidyl-prolyl isomerization	-	protein_coding	5.90712e-46	6.79231e-44
BX_AAAchr06_2g00176	1	GAPC2	XP_009383337.1 PREDICTED: glyceraldehyde-3-phosphate dehydrogenase 2, cytosolic-like [Musa acuminata subsp. malaccensis]	Metabolism;Metabolism;Metabolism;Metabolism;Metabolism;Metabolism	Global and overview maps;Global and overview maps;Global and overview maps;Global and overview maps;Carbohydrate metabolism;Energy metabolism	ko01100//Metabolic pathways;ko01110//Biosynthesis of secondary metabolites;ko01200//Carbon metabolism;ko01230//Biosynthesis of amino acids;ko00010//Glycolysis / Gluconeogenesis;ko00710//Carbon fixation in photosynthetic organisms	K00134;K00134;K00134;K00134;K00134;K00134	-	GO:0016620//oxidoreductase activity, acting on the aldehyde or oxo group of donors, NAD or NADP as acceptor;GO:0050661//NADP binding;GO:0051287//NAD binding	GO:0006006//glucose metabolic process	-	protein_coding	9.27176e-46	1.06498e-43
BX_AAAchr03_2g02042	1	Os01g0813400	URD92160.1 ARF [Musa troglodytarum]	Cellular Processes	Transport and catabolism	ko04144//Endocytosis	K07937	-	GO:0003924//GTPase activity;GO:0005525//GTP binding	-	-	protein_coding	1.30574e-45	1.49663e-43
BX_AAAchr10_3g01762	1	CYP20-1	XP_009420416.1 PREDICTED: peptidyl-prolyl cis-trans isomerase CYP20-1-like [Musa acuminata subsp. malaccensis]	-	-	-	-	-	GO:0003755//peptidyl-prolyl cis-trans isomerase activity	GO:0000413//protein peptidyl-prolyl isomerization	-	protein_coding	1.73715e-45	1.98481e-43
BX_AAAchr08_2g02921	1	PMEI3	RRT41283.1 hypothetical protein B296_00053539 [Ensete ventricosum]	-	-	-	-	-	GO:0004857//enzyme inhibitor activity	-	-	protein_coding	6.45878e-45	7.26452e-43
BX_AAAchr04_2g01004	1	CXP;2-2	XP_009395827.1 PREDICTED: serine carboxypeptidase II-2-like [Musa acuminata subsp. malaccensis]	-	-	-	-	-	GO:0004185//serine-type carboxypeptidase activity	GO:0006508//proteolysis	-	protein_coding	6.82498e-45	7.66842e-43
BX_AAAchr11_1g00270	1	NPF5.2	XP_009382206.1 PREDICTED: protein NRT1/ PTR FAMILY 5.2 isoform X1 [Musa acuminata subsp. malaccensis]	-	-	-	-	GO:0016020//membrane	GO:0022857//transmembrane transporter activity;GO:0042937//tripeptide transporter activity;GO:0071916//dipeptide transmembrane transporter activity	GO:0042938//dipeptide transport;GO:0055085//transmembrane transport	-	protein_coding	7.52302e-45	8.43522e-43
BX_AAAchr03_3g01003	1	Gpr107	XP_009391935.1 PREDICTED: protein GPR107-like [Musa acuminata subsp. malaccensis]	-	-	-	-	GO:0016020//membrane	-	-	-	protein_coding	1.07643e-44	1.20446e-42
BX_AAAchr08_1g00998	1	BX_AAAchr08_1g00998	CAG1831021.1 unnamed protein product [Musa acuminata subsp. malaccensis]	Metabolism;Metabolism;Metabolism;Metabolism	Global and overview maps;Global and overview maps;Amino acid metabolism;Biosynthesis of other secondary metabolites	ko01100//Metabolic pathways;ko01110//Biosynthesis of secondary metabolites;ko00350//Tyrosine metabolism;ko00950//Isoquinoline alkaloid biosynthesis	K00422;K00422;K00422;K00422	-	GO:0004097//catechol oxidase activity;GO:0016491//oxidoreductase activity	-	-	protein_coding	1.63842e-44	1.82385e-42
BX_AAAchr08_2g01670	1	POL	XP_009413699.1 PREDICTED: protein phosphatase 2C 32-like [Musa acuminata subsp. malaccensis]	-	-	-	-	-	GO:0030145//manganese ion binding	-	-	protein_coding	1.89294e-44	2.09425e-42
BX_AAAchr08_1g00997	1	BX_AAAchr08_1g00997	XP_009388016.1 PREDICTED: polyphenol oxidase, chloroplastic-like [Musa acuminata subsp. malaccensis]	Metabolism;Metabolism;Metabolism;Metabolism	Global and overview maps;Global and overview maps;Amino acid metabolism;Biosynthesis of other secondary metabolites	ko01100//Metabolic pathways;ko01110//Biosynthesis of secondary metabolites;ko00350//Tyrosine metabolism;ko00950//Isoquinoline alkaloid biosynthesis	K00422;K00422;K00422;K00422	-	GO:0004097//catechol oxidase activity;GO:0016491//oxidoreductase activity	-	-	protein_coding	2.17585e-44	2.39744e-42
BX_AAAchr05_3g01149	1	ANL2	XP_009400446.1 PREDICTED: homeobox-leucine zipper protein ROC5-like [Musa acuminata subsp. malaccensis]	-	-	-	-	-	GO:0003677//DNA binding;GO:0008289//lipid binding	-	HD-ZIP	protein_coding	2.32124e-44	2.55504e-42
BX_AAAchr05_3g01379	1	CYCP4-1	XP_009400236.1 PREDICTED: cyclin-P4-1-like [Musa acuminata subsp. malaccensis]	-	-	-	-	-	GO:0019901//protein kinase binding	GO:0000079//regulation of cyclin-dependent protein serine/threonine kinase activity	-	protein_coding	3.77788e-44	4.129e-42
BX_AAAchr03_3g01857	1	ATG10	URD92239.1 Cytochrome b5 [Musa troglodytarum]	Cellular Processes	Transport and catabolism	ko04136//Autophagy - other	K17888	-	GO:0019787//ubiquitin-like protein transferase activity	-	-	protein_coding	4.99972e-44	5.4424e-42
BX_AAAchr06_1g03149	1	FUT13	XP_009406099.1 PREDICTED: alpha-(1,4)-fucosyltransferase-like [Musa acuminata subsp. malaccensis]	Metabolism;Metabolism	Global and overview maps;Glycan biosynthesis and metabolism	ko01100//Metabolic pathways;ko00513//Various types of N-glycan biosynthesis	K14412;K14412	GO:0016020//membrane	GO:0008417//fucosyltransferase activity	GO:0006486//protein glycosylation	-	protein_coding	5.4412e-44	5.91107e-42
BX_AAAchr03_2g00797	1	PRA1B4	XP_009391697.1 PREDICTED: PRA1 family protein B2-like [Musa acuminata subsp. malaccensis]	-	-	-	-	-	-	-	-	protein_coding	7.04369e-44	7.62898e-42
BX_AAAchr11_2g02039	1	PLT4	XP_009384481.1 PREDICTED: probable polyol transporter 4 isoform X3 [Musa acuminata subsp. malaccensis]	-	-	-	-	GO:0016020//membrane	GO:0022857//transmembrane transporter activity	GO:0055085//transmembrane transport	-	protein_coding	1.5036e-43	1.61561e-41
BX_AAAchr02_1g00821	1	BX_AAAchr02_1g00821	XP_009383992.1 PREDICTED: uncharacterized protein LOC103971646 [Musa acuminata subsp. malaccensis]	-	-	-	-	-	-	-	-	protein_coding	2.22397e-43	2.37548e-41
BX_AAAchr01_2g01082	1	PDI	XP_009399206.1 PREDICTED: protein disulfide-isomerase-like [Musa acuminata subsp. malaccensis]	Genetic Information Processing	Folding, sorting and degradation	ko04141//Protein processing in endoplasmic reticulum	K09580	-	GO:0003756//protein disulfide isomerase activity	-	-	protein_coding	2.50889e-43	2.67453e-41
BX_AAAchr06_1g01889	1	LBD12	XP_009405236.1 PREDICTED: LOB domain-containing protein 12-like [Musa acuminata subsp. malaccensis]	-	-	-	-	-	-	-	LBD	protein_coding	3.60249e-43	3.81776e-41
BX_AAAchr04_3g03525	1	UGT73C4	CAG1843494.1 unnamed protein product [Musa acuminata subsp. malaccensis]	Metabolism;Metabolism	Global and overview maps;Metabolism of terpenoids and polyketides	ko01110//Biosynthesis of secondary metabolites;ko00908//Zeatin biosynthesis	K13496;K13496	-	GO:0008194//UDP-glycosyltransferase activity	-	-	protein_coding	5.31469e-43	5.60483e-41
BX_AAAchr04_3g04335	1	HTH	KAJ0099604.1 hypothetical protein Patl1_20041 [Pistacia atlantica]	Metabolism;Metabolism	Global and overview maps;Amino acid metabolism	ko01100//Metabolic pathways;ko00260//Glycine, serine and threonine metabolism	K00108;K00108	-	GO:0005515//protein binding;GO:0016614//oxidoreductase activity, acting on CH-OH group of donors;GO:0050660//flavin adenine dinucleotide binding	-	-	protein_coding	6.40044e-43	6.73671e-41
BX_AAAchr06_1g02839	1	PPI1	XP_009405605.1 PREDICTED: proton pump-interactor 1 [Musa acuminata subsp. malaccensis]	-	-	-	-	-	-	-	-	protein_coding	1.13798e-42	1.18737e-40
BX_AAAchr10_2g01762	1	BX_AAAchr10_2g01762	THU52665.1 hypothetical protein C4D60_Mb10t06330 [Musa balbisiana]	-	-	-	-	-	-	-	-	protein_coding	1.47822e-42	1.53645e-40
BX_AAAchr09_1g01939	1	EXPA29	XP_009418689.1 PREDICTED: expansin-A11 [Musa acuminata subsp. malaccensis]	-	-	-	-	GO:0005576//extracellular region	-	GO:0009664//plant-type cell wall organization	-	protein_coding	2.30069e-42	2.38217e-40
BX_AAAchr11_3g00976	1	PAE1	MBA0568831.1 hypothetical protein [Gossypium lobatum]	Genetic Information Processing	Folding, sorting and degradation	ko03050//Proteasome	K02729	GO:0005839//proteasome core complex	-	GO:0051603//proteolysis involved in cellular protein catabolic process	-	protein_coding	2.89612e-42	2.98441e-40
BX_AAAchr11_1g01517	1	PDIL2-2	XP_009383733.1 PREDICTED: protein disulfide isomerase-like 2-2 [Musa acuminata subsp. malaccensis]	Genetic Information Processing	Folding, sorting and degradation	ko04141//Protein processing in endoplasmic reticulum	K09584	GO:0005783//endoplasmic reticulum	GO:0003756//protein disulfide isomerase activity	-	-	protein_coding	3.04216e-42	3.13192e-40
BX_AAAchr10_2g02252	1	PBL8	XP_009381351.1 PREDICTED: serine/threonine-protein kinase At5g01020 [Musa acuminata subsp. malaccensis]	-	-	-	-	-	GO:0004672//protein kinase activity	GO:0006468//protein phosphorylation	-	protein_coding	3.75244e-42	3.84851e-40
BX_AAAchr02_1g02085	1	EFR	URD85081.1 hypothetical protein MUK42_28104 [Musa troglodytarum]	-	-	-	-	-	GO:0005515//protein binding	-	-	protein_coding	1.89849e-41	1.9216e-39
BX_AAAchr06_1g00946	1	rps5	THU49301.1 hypothetical protein C4D60_Mb06t08110 [Musa balbisiana]	Genetic Information Processing	Translation	ko03010//Ribosome	K02988	GO:0005840//ribosome	GO:0003723//RNA binding;GO:0003735//structural constituent of ribosome	GO:0006412//translation	-	protein_coding	4.30363e-41	4.33572e-39
BX_AAAchr05_3g03492	1	BX_AAAchr05_3g03492	XP_009402509.1 PREDICTED: calreticulin-like [Musa acuminata subsp. malaccensis]	Genetic Information Processing;Cellular Processes	Folding, sorting and degradation;Transport and catabolism	ko04141//Protein processing in endoplasmic reticulum;ko04145//Phagosome	K08057;K08057	GO:0005783//endoplasmic reticulum	GO:0005509//calcium ion binding;GO:0005515//protein binding;GO:0051082//unfolded protein binding	GO:0006457//protein folding	-	protein_coding	4.67502e-41	4.70113e-39
BX_AAAchr09_3g00267	1	BX_AAAchr09_3g00267	XP_009416041.1 PREDICTED: uncharacterized protein LOC103996779 [Musa acuminata subsp. malaccensis]	-	-	-	-	-	-	-	-	protein_coding	7.10135e-41	7.10142e-39
BX_AAAchr05_3g00564	1	SDH7	THU66285.1 hypothetical protein C4D60_Mb05t12540 [Musa balbisiana]	-	-	-	-	GO:0005749//mitochondrial respiratory chain complex II, succinate dehydrogenase complex (ubiquinone)	-	-	-	protein_coding	7.81904e-41	7.80469e-39
BX_AAAchr09_3g00377	1	Os01g0856500	XP_009416187.1 PREDICTED: auxin transporter-like protein 2 [Musa acuminata subsp. malaccensis]	Environmental Information Processing	Signal transduction	ko04075//Plant hormone signal transduction	K13946	-	-	-	-	protein_coding	8.42617e-41	8.39521e-39
BX_AAAchr03_1g00733	1	BX_AAAchr03_1g00733	URD93301.1 hypothetical protein MUK42_00135 [Musa troglodytarum]	-	-	-	-	-	-	-	-	protein_coding	1.01496e-40	1.00659e-38
BX_AAAchr07_2g03289	1	BX_AAAchr07_2g03289	XP_009411070.1 PREDICTED: lysine-rich arabinogalactan protein 18-like [Musa acuminata subsp. malaccensis]	-	-	-	-	GO:0005886//plasma membrane	-	-	-	protein_coding	1.42056e-40	1.40243e-38
BX_AAAchr08_2g01379	1	BX_AAAchr08_2g01379	XP_009411383.1 PREDICTED: uncharacterized protein LOC103993149 [Musa acuminata subsp. malaccensis]	-	-	-	-	-	-	-	-	protein_coding	1.81806e-40	1.7867e-38
BX_AAAchr08_2g03964	1	BX_AAAchr08_2g03964	XP_009414552.1 PREDICTED: myb-like protein X [Musa acuminata subsp. malaccensis]	-	-	-	-	-	-	-	-	protein_coding	3.03063e-40	2.95687e-38
BX_AAAchr08_2g00993	1	BX_AAAchr08_2g00993	CAG1831021.1 unnamed protein product [Musa acuminata subsp. malaccensis]	Metabolism;Metabolism;Metabolism;Metabolism	Global and overview maps;Global and overview maps;Amino acid metabolism;Biosynthesis of other secondary metabolites	ko01100//Metabolic pathways;ko01110//Biosynthesis of secondary metabolites;ko00350//Tyrosine metabolism;ko00950//Isoquinoline alkaloid biosynthesis	K00422;K00422;K00422;K00422	-	GO:0004097//catechol oxidase activity;GO:0016491//oxidoreductase activity	GO:0046148//pigment biosynthetic process	-	protein_coding	3.38153e-40	3.29033e-38
BX_AAAchr04_2g03397	1	IAA4	XP_009398378.1 PREDICTED: auxin-responsive protein IAA4-like [Musa acuminata subsp. malaccensis]	Environmental Information Processing	Signal transduction	ko04075//Plant hormone signal transduction	K14484	GO:0005634//nucleus	-	GO:0006355//regulation of transcription, DNA-templated	-	protein_coding	5.83303e-40	5.63517e-38
BX_AAAchr06_2g00997	1	rps5	THU49301.1 hypothetical protein C4D60_Mb06t08110 [Musa balbisiana]	Genetic Information Processing	Translation	ko03010//Ribosome	K02988	GO:0005840//ribosome	GO:0003723//RNA binding;GO:0003735//structural constituent of ribosome	GO:0006412//translation	-	protein_coding	1.58135e-39	1.52092e-37
BX_AAAchr09_1g00406	1	HSP15.4	XP_009417227.1 PREDICTED: 15.4 kDa class V heat shock protein [Musa acuminata subsp. malaccensis]	Genetic Information Processing	Folding, sorting and degradation	ko04141//Protein processing in endoplasmic reticulum	K13993	-	-	-	-	protein_coding	3.13157e-39	2.988e-37
BX_AAAchr04_1g03466	1	IAA4	XP_009398378.1 PREDICTED: auxin-responsive protein IAA4-like [Musa acuminata subsp. malaccensis]	Environmental Information Processing	Signal transduction	ko04075//Plant hormone signal transduction	K14484	GO:0005634//nucleus	-	GO:0006355//regulation of transcription, DNA-templated	-	protein_coding	5.32757e-39	5.05656e-37
BX_AAAchr11_2g02352	1	RABE1C	XP_009384826.1 PREDICTED: ras-related protein RABE1c isoform X2 [Musa acuminata subsp. malaccensis]	Cellular Processes	Transport and catabolism	ko04144//Endocytosis	K07901	-	GO:0003924//GTPase activity;GO:0005525//GTP binding	-	-	protein_coding	6.19114e-39	5.85566e-37
BX_AAAchr07_1g02899	1	At4g00750	THU59609.1 hypothetical protein C4D60_Mb07t03890 [Musa balbisiana]	-	-	-	-	-	GO:0008168//methyltransferase activity	-	-	protein_coding	6.28863e-39	5.94267e-37
BX_AAAchr08_3g00261	1	Os08g0237200	XP_009412560.1 PREDICTED: probable mannose-1-phosphate guanylyltransferase 3 [Musa acuminata subsp. malaccensis]	Metabolism;Metabolism;Metabolism;Metabolism	Global and overview maps;Global and overview maps;Carbohydrate metabolism;Carbohydrate metabolism	ko01100//Metabolic pathways;ko01110//Biosynthesis of secondary metabolites;ko00520//Amino sugar and nucleotide sugar metabolism;ko00051//Fructose and mannose metabolism	K00966;K00966;K00966;K00966	-	GO:0004475//mannose-1-phosphate guanylyltransferase activity;GO:0005525//GTP binding;GO:0016779//nucleotidyltransferase activity	GO:0009058//biosynthetic process;GO:0009298//GDP-mannose biosynthetic process	-	protein_coding	8.30055e-39	7.78274e-37
BX_AAAchr05_2g02501	1	TUBB3	XP_009402559.1 PREDICTED: tubulin beta chain-like [Musa acuminata subsp. malaccensis]	Cellular Processes	Transport and catabolism	ko04145//Phagosome	K07375	GO:0005874//microtubule	GO:0003924//GTPase activity;GO:0005200//structural constituent of cytoskeleton;GO:0005525//GTP binding	GO:0007017//microtubule-based process	-	protein_coding	3.31048e-38	3.06413e-36
BX_AAAchr05_3g02550	1	SMO1-1	XP_009401921.1 PREDICTED: methylsterol monooxygenase 1-1-like [Musa acuminata subsp. malaccensis]	Metabolism;Metabolism;Metabolism	Global and overview maps;Global and overview maps;Lipid metabolism	ko01100//Metabolic pathways;ko01110//Biosynthesis of secondary metabolites;ko00100//Steroid biosynthesis	K14423;K14423;K14423	-	GO:0005506//iron ion binding;GO:0016491//oxidoreductase activity	GO:0008610//lipid biosynthetic process	-	protein_coding	6.40668e-38	5.87964e-36
BX_AAAchr06_1g03173	1	At1g77060	XP_009406131.1 PREDICTED: carboxyvinyl-carboxyphosphonate phosphorylmutase, chloroplastic-like [Musa acuminata subsp. malaccensis]	-	-	-	-	-	GO:0003824//catalytic activity	-	-	protein_coding	8.8582e-38	8.102e-36
BX_AAAchr01_1g02169	1	BX_AAAchr01_1g02169	XP_018676675.1 PREDICTED: LOW QUALITY PROTEIN: momilactone A synthase-like [Musa acuminata subsp. malaccensis]	-	-	-	-	-	GO:0016616//oxidoreductase activity, acting on the CH-OH group of donors, NAD or NADP as acceptor	-	-	protein_coding	9.75792e-38	8.90233e-36
BX_AAAchr10_2g01044	1	NHL1	XP_009420193.1 PREDICTED: NDR1/HIN1-like protein 12 [Musa acuminata subsp. malaccensis]	-	-	-	-	-	-	GO:0098542//defense response to other organism	-	protein_coding	1.15417e-37	1.05032e-35
BX_AAAchr01_1g01095	1	PDI	XP_009399206.1 PREDICTED: protein disulfide-isomerase-like [Musa acuminata subsp. malaccensis]	Genetic Information Processing	Folding, sorting and degradation	ko04141//Protein processing in endoplasmic reticulum	K09580	-	GO:0003756//protein disulfide isomerase activity	-	-	protein_coding	4.27714e-37	3.8374e-35
BX_AAAchr07_3g01183	1	IAA27	XP_009409066.1 PREDICTED: auxin-responsive protein IAA17-like [Musa acuminata subsp. malaccensis]	Environmental Information Processing	Signal transduction	ko04075//Plant hormone signal transduction	K14484	GO:0005634//nucleus	-	GO:0006355//regulation of transcription, DNA-templated	-	protein_coding	5.31588e-37	4.76145e-35
BX_AAAchr07_1g00912	1	BX_AAAchr07_1g00912	-	-	-	-	-	-	-	-	-	protein_coding	6.55532e-37	5.8426e-35
BX_AAAchr07_3g00594	1	Os06g0652400	RRT36886.1 hypothetical protein B296_00058676, partial [Ensete ventricosum]	Metabolism;Metabolism;Metabolism	Global and overview maps;Carbohydrate metabolism;Carbohydrate metabolism	ko01100//Metabolic pathways;ko00520//Amino sugar and nucleotide sugar metabolism;ko00051//Fructose and mannose metabolism	K02377;K02377;K02377	-	GO:0016491//oxidoreductase activity	GO:0009226//nucleotide-sugar biosynthetic process	-	protein_coding	1.0201e-36	9.05463e-35
BX_AAAchr03_1g01472	1	Gpr107	XP_009391935.1 PREDICTED: protein GPR107-like [Musa acuminata subsp. malaccensis]	-	-	-	-	GO:0016020//membrane	-	-	-	protein_coding	1.04695e-36	9.28533e-35
BX_AAAchr09_3g02845	1	AUX22D	XP_009418725.1 PREDICTED: auxin-induced protein 22D-like [Musa acuminata subsp. malaccensis]	Environmental Information Processing	Signal transduction	ko04075//Plant hormone signal transduction	K14484	GO:0005634//nucleus	-	GO:0006355//regulation of transcription, DNA-templated	-	protein_coding	1.4376e-36	1.26979e-34
BX_AAAchr10_2g02254	1	AAEL007634	URE45342.1 Keratinocyte-associated protein 2 [Musa troglodytarum]	-	-	-	-	-	-	-	-	protein_coding	2.68425e-36	2.34036e-34
BX_AAAchr10_1g03609	1	BX_AAAchr10_1g03609	XP_009380404.1 PREDICTED: uncharacterized protein LOC103968807 [Musa acuminata subsp. malaccensis]	-	-	-	-	-	GO:0008168//methyltransferase activity	-	-	protein_coding	2.75328e-36	2.39861e-34
BX_AAAchr08_2g00111	1	FBA1	XP_009412699.1 PREDICTED: fructose-bisphosphate aldolase 1, cytoplasmic [Musa acuminata subsp. malaccensis]	Metabolism;Metabolism;Metabolism;Metabolism;Metabolism;Metabolism;Metabolism;Metabolism	Global and overview maps;Global and overview maps;Global and overview maps;Global and overview maps;Carbohydrate metabolism;Energy metabolism;Carbohydrate metabolism;Carbohydrate metabolism	ko01100//Metabolic pathways;ko01110//Biosynthesis of secondary metabolites;ko01200//Carbon metabolism;ko01230//Biosynthesis of amino acids;ko00010//Glycolysis / Gluconeogenesis;ko00710//Carbon fixation in photosynthetic organisms;ko00051//Fructose and mannose metabolism;ko00030//Pentose phosphate pathway	K01623;K01623;K01623;K01623;K01623;K01623;K01623;K01623	-	GO:0004332//fructose-bisphosphate aldolase activity	GO:0006096//glycolytic process	-	protein_coding	3.59506e-36	3.1194e-34
BX_AAAchr02_2g01567	1	Os01g0813400	URD88090.1 ARF [Musa troglodytarum]	Cellular Processes	Transport and catabolism	ko04144//Endocytosis	K07937	-	GO:0003924//GTPase activity;GO:0005525//GTP binding	-	-	protein_coding	3.67397e-36	3.18531e-34
BX_AAAchr03_3g00853	1	RGA5	XP_009391790.1 PREDICTED: uncharacterized protein LOC103977867 [Musa acuminata subsp. malaccensis]	-	-	-	-	-	GO:0046872//metal ion binding	-	-	protein_coding	3.69401e-36	3.20012e-34
BX_AAAchr08_1g03027	1	STS14	XP_009415310.1 PREDICTED: STS14 protein-like [Musa acuminata subsp. malaccensis]	-	-	-	-	-	-	-	-	protein_coding	4.8296e-36	4.16057e-34
BX_AAAchr11_2g01851	1	GAPC2	URE11363.1 hypothetical protein MUK42_03851 [Musa troglodytarum]	Metabolism;Metabolism;Metabolism;Metabolism;Metabolism;Metabolism	Global and overview maps;Global and overview maps;Global and overview maps;Global and overview maps;Carbohydrate metabolism;Energy metabolism	ko01100//Metabolic pathways;ko01110//Biosynthesis of secondary metabolites;ko01200//Carbon metabolism;ko01230//Biosynthesis of amino acids;ko00010//Glycolysis / Gluconeogenesis;ko00710//Carbon fixation in photosynthetic organisms	K00134;K00134;K00134;K00134;K00134;K00134	-	GO:0004644//phosphoribosylglycinamide formyltransferase activity;GO:0016620//oxidoreductase activity, acting on the aldehyde or oxo group of donors, NAD or NADP as acceptor;GO:0050661//NADP binding;GO:0051287//NAD binding	GO:0006006//glucose metabolic process;GO:0006189//'de novo' IMP biosynthetic process;GO:0009058//biosynthetic process	-	protein_coding	1.03763e-35	8.84034e-34
BX_AAAchr09_1g02094	1	BX_AAAchr09_1g02094	THU48025.1 hypothetical protein C4D60_Mb09t21880 [Musa balbisiana]	-	-	-	-	-	-	-	-	protein_coding	1.40181e-35	1.19055e-33
BX_AAAchr02_2g01742	1	BX_AAAchr02_2g01742	XP_009388946.1 PREDICTED: NADH-ubiquinone oxidoreductase subunit 8 [Musa acuminata subsp. malaccensis]	Metabolism;Metabolism	Global and overview maps;Energy metabolism	ko01100//Metabolic pathways;ko00190//Oxidative phosphorylation	K03941;K03941	GO:0016020//membrane	GO:0016651//oxidoreductase activity, acting on NAD(P)H;GO:0051539//4 iron, 4 sulfur cluster binding	-	-	protein_coding	2.61797e-35	2.19757e-33
BX_AAAchr01_3g00904	1	PCKR1	XP_009412893.1 PREDICTED: peptidyl-prolyl cis-trans isomerase [Musa acuminata subsp. malaccensis]	-	-	-	-	-	GO:0003755//peptidyl-prolyl cis-trans isomerase activity	GO:0000413//protein peptidyl-prolyl isomerization	-	protein_coding	8.12868e-35	6.69901e-33
BX_AAAchr02_1g02846	1	BX_AAAchr02_1g02846	XP_009390277.2 PREDICTED: uncharacterized protein LOC103976698 [Musa acuminata subsp. malaccensis]	-	-	-	-	-	-	-	-	protein_coding	1.26235e-34	1.03554e-32
BX_AAAchr07_3g00765	1	CLSY3	URE21967.1 SNF2 family N-terminal domain [Musa troglodytarum]	Genetic Information Processing	Replication and repair	ko03440//Homologous recombination	K10875	-	GO:0005524//ATP binding	GO:0080188//RNA-directed DNA methylation	-	protein_coding	1.30078e-33	1.03186e-31
BX_AAAchr06_2g00073	1	ostc	XP_009383230.1 PREDICTED: oligosaccharyltransferase complex subunit ostc-like [Musa acuminata subsp. malaccensis]	-	-	-	-	GO:0008250//oligosaccharyltransferase complex	-	GO:0006486//protein glycosylation	-	protein_coding	1.55453e-33	1.22954e-31
BX_AAAchr10_2g01947	1	At2g25737	XP_009381051.1 PREDICTED: uncharacterized protein LOC103969282 [Musa acuminata subsp. malaccensis]	-	-	-	-	GO:0016020//membrane	-	-	-	protein_coding	1.62785e-33	1.28523e-31
BX_AAAchr08_3g00125	1	FBA1	XP_009412699.1 PREDICTED: fructose-bisphosphate aldolase 1, cytoplasmic [Musa acuminata subsp. malaccensis]	Metabolism;Metabolism;Metabolism;Metabolism;Metabolism;Metabolism;Metabolism;Metabolism	Global and overview maps;Global and overview maps;Global and overview maps;Global and overview maps;Carbohydrate metabolism;Energy metabolism;Carbohydrate metabolism;Carbohydrate metabolism	ko01100//Metabolic pathways;ko01110//Biosynthesis of secondary metabolites;ko01200//Carbon metabolism;ko01230//Biosynthesis of amino acids;ko00010//Glycolysis / Gluconeogenesis;ko00710//Carbon fixation in photosynthetic organisms;ko00051//Fructose and mannose metabolism;ko00030//Pentose phosphate pathway	K01623;K01623;K01623;K01623;K01623;K01623;K01623;K01623	-	GO:0004332//fructose-bisphosphate aldolase activity	GO:0006096//glycolytic process	-	protein_coding	1.98793e-33	1.56547e-31
BX_AAAchr04_1g01853	1	TAR4	RWV96111.1 hypothetical protein GW17_00041208, partial [Ensete ventricosum]	-	-	-	-	-	GO:0003824//catalytic activity;GO:0016846//carbon-sulfur lyase activity	-	-	protein_coding	4.804e-33	3.72348e-31
BX_AAAchr05_3g01076	1	AOP1.2	XP_009400516.1 PREDICTED: probable inactive 2-oxoglutarate-dependent dioxygenase AOP2 [Musa acuminata subsp. malaccensis]	-	-	-	-	-	-	-	-	protein_coding	5.76324e-33	4.45739e-31
BX_AAAchr07_2g00783	1	PMP22	RRT42496.1 hypothetical protein B296_00049293 [Ensete ventricosum]	Cellular Processes	Transport and catabolism	ko04146//Peroxisome	K13347	GO:0016020//membrane	-	-	-	protein_coding	6.57459e-33	5.07764e-31
BX_AAAchr06_3g00682	1	BX_AAAchr06_3g00682	THU49034.1 hypothetical protein C4D60_Mb06t05320 [Musa balbisiana]	-	-	-	-	-	-	-	-	protein_coding	1.28323e-32	9.81246e-31
BX_AAAchr08_1g01347	1	GSVIVT00037159001	XP_009411413.1 PREDICTED: peroxidase 5-like [Musa acuminata subsp. malaccensis]	Metabolism;Metabolism;Metabolism	Global and overview maps;Global and overview maps;Biosynthesis of other secondary metabolites	ko01100//Metabolic pathways;ko01110//Biosynthesis of secondary metabolites;ko00940//Phenylpropanoid biosynthesis	K00430;K00430;K00430	-	GO:0004601//peroxidase activity;GO:0020037//heme binding	GO:0006979//response to oxidative stress;GO:0042744//hydrogen peroxide catabolic process	-	protein_coding	1.41659e-32	1.08094e-30
BX_AAAchr08_2g02423	1	BX_AAAchr08_2g02423	THU69965.1 hypothetical protein C4D60_Mb08t19970 [Musa balbisiana]	-	-	-	-	-	GO:0030246//carbohydrate binding	-	-	protein_coding	2.44183e-32	1.84632e-30
BX_AAAchr04_1g04573	1	PDCB3	XP_009397256.1 PREDICTED: PLASMODESMATA CALLOSE-BINDING PROTEIN 3-like [Musa acuminata subsp. malaccensis]	-	-	-	-	-	-	-	-	protein_coding	2.69244e-32	2.03439e-30
BX_AAAchr05_3g02551	1	ENO1	XP_009401920.1 PREDICTED: enolase-like [Musa acuminata subsp. malaccensis]	Metabolism;Metabolism;Metabolism;Metabolism;Metabolism;Genetic Information Processing	Global and overview maps;Global and overview maps;Global and overview maps;Global and overview maps;Carbohydrate metabolism;Folding, sorting and degradation	ko01100//Metabolic pathways;ko01110//Biosynthesis of secondary metabolites;ko01200//Carbon metabolism;ko01230//Biosynthesis of amino acids;ko00010//Glycolysis / Gluconeogenesis;ko03018//RNA degradation	K01689;K01689;K01689;K01689;K01689;K01689	GO:0000015//phosphopyruvate hydratase complex	GO:0000287//magnesium ion binding;GO:0004634//phosphopyruvate hydratase activity	GO:0006096//glycolytic process	-	protein_coding	2.85284e-32	2.15258e-30
BX_AAAchr07_2g01239	1	BX_AAAchr07_2g01239	XP_009409104.1 PREDICTED: actin-like [Musa acuminata subsp. malaccensis]	-	-	-	-	-	-	-	-	protein_coding	4.13479e-32	3.09611e-30
BX_AAAchr08_2g03513	1	SDR1	XP_009415038.1 PREDICTED: (+)-neomenthol dehydrogenase isoform X2 [Musa acuminata subsp. malaccensis]	Metabolism;Metabolism;Metabolism	Global and overview maps;Metabolism of cofactors and vitamins;Lipid metabolism	ko01100//Metabolic pathways;ko00790//Folate biosynthesis;ko00590//Arachidonic acid metabolism	K00079;K00079;K00079	-	-	-	-	protein_coding	4.96148e-32	3.70232e-30
BX_AAAchr06_2g01299	1	BX_AAAchr06_2g01299	XP_009403975.1 PREDICTED: uncharacterized protein LOC103987406 [Musa acuminata subsp. malaccensis]	-	-	-	-	GO:0016020//membrane	GO:0005506//iron ion binding;GO:0016491//oxidoreductase activity;GO:0016757//transferase activity, transferring glycosyl groups	GO:0008610//lipid biosynthetic process	-	protein_coding	7.0503e-32	5.23216e-30
BX_AAAchr04_3g04012	1	BHLH83	XP_009398139.1 PREDICTED: transcription factor bHLH83-like [Musa acuminata subsp. malaccensis]	-	-	-	-	-	GO:0003700//transcription factor activity, sequence-specific DNA binding;GO:0046983//protein dimerization activity	GO:0006355//regulation of transcription, DNA-templated	bHLH	protein_coding	1.20787e-31	8.87253e-30
BX_AAAchr08_1g01151	1	BHLH147	URE33023.1 hypothetical protein MUK42_17823 [Musa troglodytarum]	-	-	-	-	-	GO:0046983//protein dimerization activity	GO:0006355//regulation of transcription, DNA-templated	-	protein_coding	1.98935e-31	1.45144e-29
BX_AAAchr07_2g00604	1	Os06g0652400	XP_009408043.1 PREDICTED: probable GDP-L-fucose synthase 1 [Musa acuminata subsp. malaccensis]	Metabolism;Metabolism;Metabolism	Global and overview maps;Carbohydrate metabolism;Carbohydrate metabolism	ko01100//Metabolic pathways;ko00520//Amino sugar and nucleotide sugar metabolism;ko00051//Fructose and mannose metabolism	K02377;K02377;K02377	-	GO:0016491//oxidoreductase activity	GO:0009226//nucleotide-sugar biosynthetic process	-	protein_coding	2.1334e-31	1.5534e-29
BX_AAAchr09_3g03420	1	CAF1-11	XP_009419420.1 PREDICTED: probable CCR4-associated factor 1 homolog 11 [Musa acuminata subsp. malaccensis]	Genetic Information Processing	Folding, sorting and degradation	ko03018//RNA degradation	K12581	GO:0030014//CCR4-NOT complex	GO:0003676//nucleic acid binding;GO:0004535//poly(A)-specific ribonuclease activity	-	-	protein_coding	2.26801e-31	1.6492e-29
BX_AAAchr07_3g01477	1	GRXC7	XP_009409359.1 PREDICTED: monothiol glutaredoxin-S2-like [Musa acuminata subsp. malaccensis]	-	-	-	-	-	-	-	-	protein_coding	2.59186e-31	1.87461e-29
BX_AAAchr05_1g01469	1	BX_AAAchr05_1g01469	THU67053.1 hypothetical protein C4D60_Mb05t20600 [Musa balbisiana]	-	-	-	-	-	-	-	-	protein_coding	2.91562e-31	2.10035e-29
BX_AAAchr11_3g02184	1	PLT4	XP_009384481.1 PREDICTED: probable polyol transporter 4 isoform X3 [Musa acuminata subsp. malaccensis]	-	-	-	-	GO:0016020//membrane	GO:0015144//carbohydrate transmembrane transporter activity;GO:0022857//transmembrane transporter activity	GO:0055085//transmembrane transport	-	protein_coding	3.26106e-31	2.34452e-29
BX_AAAchr04_2g00569	1	AUX22D	XP_018681106.1 PREDICTED: auxin-induced protein 22D-like [Musa acuminata subsp. malaccensis]	Environmental Information Processing	Signal transduction	ko04075//Plant hormone signal transduction	K14484	GO:0005634//nucleus	-	GO:0006355//regulation of transcription, DNA-templated	-	protein_coding	3.63955e-31	2.60796e-29
BX_AAAchr10_2g01774	1	EXO	CAG1854481.1 unnamed protein product [Musa acuminata subsp. malaccensis]	-	-	-	-	-	-	-	-	protein_coding	5.40291e-31	3.85112e-29
BX_AAAchr06_2g00187	1	FRK1	XP_009383349.1 PREDICTED: fructokinase-1-like [Musa acuminata subsp. malaccensis]	Metabolism;Metabolism;Metabolism;Metabolism;Metabolism	Global and overview maps;Global and overview maps;Carbohydrate metabolism;Carbohydrate metabolism;Carbohydrate metabolism	ko01100//Metabolic pathways;ko01110//Biosynthesis of secondary metabolites;ko00520//Amino sugar and nucleotide sugar metabolism;ko00500//Starch and sucrose metabolism;ko00051//Fructose and mannose metabolism	K00847;K00847;K00847;K00847;K00847	-	GO:0016301//kinase activity	-	-	protein_coding	6.37893e-31	4.53189e-29
BX_AAAchr09_2g00270	1	OFP13	XP_009416042.1 PREDICTED: transcription repressor OFP13-like [Musa acuminata subsp. malaccensis]	-	-	-	-	-	-	GO:0045892//negative regulation of transcription, DNA-templated	-	protein_coding	7.36102e-31	5.20568e-29
BX_AAAchr05_3g01073	1	AOP1.2	CAG1838006.1 unnamed protein product [Musa acuminata subsp. malaccensis]	-	-	-	-	-	-	-	-	protein_coding	8.3576e-31	5.89505e-29
BX_AAAchr11_2g00246	1	BX_AAAchr11_2g00246	RWW45609.1 hypothetical protein BHE74_00048551 [Ensete ventricosum]	-	-	-	-	-	-	-	-	protein_coding	8.64777e-31	6.07991e-29
BX_AAAchr04_3g03792	1	AUX22D	XP_009398378.1 PREDICTED: auxin-responsive protein IAA4-like [Musa acuminata subsp. malaccensis]	Environmental Information Processing	Signal transduction	ko04075//Plant hormone signal transduction	K14484	GO:0005634//nucleus	-	GO:0006355//regulation of transcription, DNA-templated	-	protein_coding	1.67067e-30	1.16325e-28
BX_AAAchr01_3g01615	1	BETAC-AD	XP_009415525.1 PREDICTED: beta-adaptin-like protein C [Musa acuminata subsp. malaccensis]	-	-	-	-	GO:0030117//membrane coat;GO:0030131//clathrin adaptor complex	-	GO:0006886//intracellular protein transport;GO:0016192//vesicle-mediated transport	-	protein_coding	2.79429e-30	1.93192e-28
BX_AAAchr09_3g00830	1	RNS1	XP_009417017.1 PREDICTED: ribonuclease 1-like [Musa acuminata subsp. malaccensis]	-	-	-	-	-	GO:0003723//RNA binding;GO:0033897//ribonuclease T2 activity	-	-	protein_coding	4.79788e-30	3.27737e-28
BX_AAAchr05_2g00355	1	WRKY14	XP_009399433.1 PREDICTED: probable WRKY transcription factor 14 [Musa acuminata subsp. malaccensis]	-	-	-	-	-	GO:0003700//transcription factor activity, sequence-specific DNA binding;GO:0043565//sequence-specific DNA binding	GO:0006355//regulation of transcription, DNA-templated	WRKY	protein_coding	5.22905e-30	3.56515e-28
BX_AAAchr05_3g01146	1	CYP87A3	CAG1838078.1 unnamed protein product [Musa acuminata subsp. malaccensis]	-	-	-	-	-	GO:0004497//monooxygenase activity;GO:0005506//iron ion binding;GO:0016705//oxidoreductase activity, acting on paired donors, with incorporation or reduction of molecular oxygen;GO:0020037//heme binding	-	-	protein_coding	5.42948e-30	3.69714e-28
BX_AAAchr03_1g00960	1	BX_AAAchr03_1g00960	XP_009391413.1 PREDICTED: glutamine synthetase nodule isozyme [Musa acuminata subsp. malaccensis]	Metabolism;Metabolism;Metabolism;Metabolism;Metabolism;Metabolism	Global and overview maps;Global and overview maps;Carbohydrate metabolism;Amino acid metabolism;Energy metabolism;Amino acid metabolism	ko01100//Metabolic pathways;ko01230//Biosynthesis of amino acids;ko00630//Glyoxylate and dicarboxylate metabolism;ko00250//Alanine, aspartate and glutamate metabolism;ko00910//Nitrogen metabolism;ko00220//Arginine biosynthesis	K01915;K01915;K01915;K01915;K01915;K01915	-	GO:0003824//catalytic activity;GO:0004356//glutamate-ammonia ligase activity	GO:0006542//glutamine biosynthetic process;GO:0006807//nitrogen compound metabolic process	-	protein_coding	5.68885e-30	3.87132e-28
BX_AAAchr06_1g02536	1	SELENOF	URE13779.1 Sep15/SelM redox domain, partial [Musa troglodytarum]	-	-	-	-	-	-	-	-	protein_coding	5.80424e-30	3.94736e-28
BX_AAAchr09_1g02218	1	BX_AAAchr09_1g02218	XP_009419069.1 PREDICTED: protein PYRICULARIA ORYZAE RESISTANCE 21-like [Musa acuminata subsp. malaccensis]	-	-	-	-	-	-	-	-	protein_coding	8.06477e-30	5.47782e-28
BX_AAAchr11_2g00744	1	AUX22D	XP_009382657.1 PREDICTED: auxin-induced protein 22D-like [Musa acuminata subsp. malaccensis]	Environmental Information Processing	Signal transduction	ko04075//Plant hormone signal transduction	K14484	GO:0005634//nucleus	-	GO:0006355//regulation of transcription, DNA-templated	-	protein_coding	8.88011e-30	6.02784e-28
BX_AAAchr07_1g03192	1	BX_AAAchr07_1g03192	RZS00113.1 hypothetical protein BHM03_00029764 [Ensete ventricosum]	-	-	-	-	GO:0005886//plasma membrane	-	-	-	protein_coding	9.76145e-30	6.61779e-28
BX_AAAchr01_3g01037	1	AHL1	THU64082.1 hypothetical protein C4D60_Mb01t22700 [Musa balbisiana]	-	-	-	-	-	GO:0003677//DNA binding;GO:0003680//AT DNA binding	-	-	protein_coding	2.02028e-29	1.35859e-27
BX_AAAchr04_1g00968	1	MMDH	XP_009395766.1 PREDICTED: malate dehydrogenase, mitochondrial-like [Musa acuminata subsp. malaccensis]	Metabolism;Metabolism;Metabolism;Metabolism;Metabolism;Metabolism;Metabolism;Metabolism	Global and overview maps;Global and overview maps;Global and overview maps;Amino acid metabolism;Carbohydrate metabolism;Energy metabolism;Carbohydrate metabolism;Carbohydrate metabolism	ko01100//Metabolic pathways;ko01110//Biosynthesis of secondary metabolites;ko01200//Carbon metabolism;ko00270//Cysteine and methionine metabolism;ko00620//Pyruvate metabolism;ko00710//Carbon fixation in photosynthetic organisms;ko00630//Glyoxylate and dicarboxylate metabolism;ko00020//Citrate cycle (TCA cycle)	K00026;K00026;K00026;K00026;K00026;K00026;K00026;K00026	-	GO:0003824//catalytic activity;GO:0016491//oxidoreductase activity;GO:0016616//oxidoreductase activity, acting on the CH-OH group of donors, NAD or NADP as acceptor;GO:0030060//L-malate dehydrogenase activity	GO:0006099//tricarboxylic acid cycle;GO:0019752//carboxylic acid metabolic process	-	protein_coding	2.18598e-29	1.4691e-27
BX_AAAchr11_3g02561	1	TPI	XP_009384877.1 PREDICTED: triosephosphate isomerase, cytosolic [Musa acuminata subsp. malaccensis]	Metabolism;Metabolism;Metabolism;Metabolism;Metabolism;Metabolism;Metabolism;Metabolism	Global and overview maps;Global and overview maps;Global and overview maps;Global and overview maps;Carbohydrate metabolism;Energy metabolism;Carbohydrate metabolism;Carbohydrate metabolism	ko01100//Metabolic pathways;ko01110//Biosynthesis of secondary metabolites;ko01200//Carbon metabolism;ko01230//Biosynthesis of amino acids;ko00010//Glycolysis / Gluconeogenesis;ko00710//Carbon fixation in photosynthetic organisms;ko00051//Fructose and mannose metabolism;ko00562//Inositol phosphate metabolism	K01803;K01803;K01803;K01803;K01803;K01803;K01803;K01803	-	GO:0004807//triose-phosphate isomerase activity	-	-	protein_coding	3.06842e-29	2.05322e-27
BX_AAAchr07_3g02833	1	FKBP15-1	XP_009410620.1 PREDICTED: peptidyl-prolyl cis-trans isomerase FKBP15-1 [Musa acuminata subsp. malaccensis]	-	-	-	-	-	GO:0003755//peptidyl-prolyl cis-trans isomerase activity	GO:0000413//protein peptidyl-prolyl isomerization;GO:0061077//chaperone-mediated protein folding	-	protein_coding	3.10202e-29	2.0723e-27
BX_AAAchr08_1g03686	1	BX_AAAchr08_1g03686	XP_009414552.1 PREDICTED: myb-like protein X [Musa acuminata subsp. malaccensis]	-	-	-	-	-	-	-	-	protein_coding	4.22836e-29	2.80682e-27
BX_AAAchr09_1g02360	1	UBC5A	URE41040.1 WD repeat-containing protein C2A9.03 [Musa troglodytarum]	-	-	-	-	-	GO:0005515//protein binding	-	-	protein_coding	4.30077e-29	2.85314e-27
BX_AAAchr01_2g01588	1	CPT1	URD75901.1 phototropism protein [Musa troglodytarum]	-	-	-	-	-	GO:0005515//protein binding;GO:0016757//transferase activity, transferring glycosyl groups	-	-	protein_coding	5.77836e-29	3.80538e-27
BX_AAAchr04_2g01764	1	mshA	XP_009386631.1 PREDICTED: uncharacterized protein LOC103973714 [Musa acuminata subsp. malaccensis]	-	-	-	-	-	GO:0016757//transferase activity, transferring glycosyl groups	-	-	protein_coding	6.798e-29	4.466e-27
BX_AAAchr07_1g00108	1	MGAT3	XP_009408559.1 PREDICTED: beta-1,4-mannosyl-glycoprotein 4-beta-N-acetylglucosaminyltransferase-like [Musa acuminata subsp. malaccensis]	Metabolism;Metabolism	Global and overview maps;Glycan biosynthesis and metabolism	ko01100//Metabolic pathways;ko00510//N-Glycan biosynthesis	K00737;K00737	GO:0016020//membrane	GO:0003830//beta-1,4-mannosylglycoprotein 4-beta-N-acetylglucosaminyltransferase activity	GO:0006487//protein N-linked glycosylation	-	protein_coding	7.9606e-29	5.20765e-27
BX_AAAchr05_2g02739	1	TPIP1	XP_009402316.1 PREDICTED: triosephosphate isomerase, cytosolic [Musa acuminata subsp. malaccensis]	Metabolism;Metabolism;Metabolism;Metabolism;Metabolism;Metabolism;Metabolism;Metabolism	Global and overview maps;Global and overview maps;Global and overview maps;Global and overview maps;Carbohydrate metabolism;Energy metabolism;Carbohydrate metabolism;Carbohydrate metabolism	ko01100//Metabolic pathways;ko01110//Biosynthesis of secondary metabolites;ko01200//Carbon metabolism;ko01230//Biosynthesis of amino acids;ko00010//Glycolysis / Gluconeogenesis;ko00710//Carbon fixation in photosynthetic organisms;ko00051//Fructose and mannose metabolism;ko00562//Inositol phosphate metabolism	K01803;K01803;K01803;K01803;K01803;K01803;K01803;K01803	-	GO:0004807//triose-phosphate isomerase activity	-	-	protein_coding	9.63566e-29	6.28823e-27
BX_AAAchr11_2g02574	1	DGK5	XP_009385070.1 PREDICTED: diacylglycerol kinase 5-like [Musa acuminata subsp. malaccensis]	Metabolism;Metabolism;Metabolism;Metabolism;Environmental Information Processing	Global and overview maps;Global and overview maps;Lipid metabolism;Lipid metabolism;Signal transduction	ko01100//Metabolic pathways;ko01110//Biosynthesis of secondary metabolites;ko00564//Glycerophospholipid metabolism;ko00561//Glycerolipid metabolism;ko04070//Phosphatidylinositol signaling system	K00901;K00901;K00901;K00901;K00901	-	GO:0004143//diacylglycerol kinase activity;GO:0016301//kinase activity	GO:0007165//signal transduction;GO:0007205//protein kinase C-activating G-protein coupled receptor signaling pathway	-	protein_coding	1.17252e-28	7.62426e-27
BX_AAAchr09_2g02678	1	At5g55050	XP_009418684.1 PREDICTED: GDSL esterase/lipase At5g55050-like [Musa acuminata subsp. malaccensis]	-	-	-	-	-	GO:0016788//hydrolase activity, acting on ester bonds	-	-	protein_coding	1.22758e-28	7.96794e-27
BX_AAAchr04_2g01876	1	CBSX5	XP_009385673.1 PREDICTED: CBS domain-containing protein CBSX5-like [Musa acuminata subsp. malaccensis]	-	-	-	-	-	-	-	-	protein_coding	1.32438e-28	8.58076e-27
BX_AAAchr04_1g02190	1	SBT4.3	XP_009396946.1 PREDICTED: subtilisin-like protease SBT4.3 [Musa acuminata subsp. malaccensis]	-	-	-	-	-	GO:0004252//serine-type endopeptidase activity;GO:0008236//serine-type peptidase activity	GO:0006508//proteolysis	-	protein_coding	1.46337e-28	9.43615e-27
BX_AAAchr05_3g01243	1	FPP4	XP_009400355.1 PREDICTED: filament-like plant protein 4 [Musa acuminata subsp. malaccensis]	-	-	-	-	-	-	-	-	protein_coding	2.50216e-28	1.59632e-26
BX_AAAchr06_3g02067	1	SDR2a	XP_009404742.1 PREDICTED: zerumbone synthase-like [Musa acuminata subsp. malaccensis]	-	-	-	-	-	-	-	-	protein_coding	2.75346e-28	1.75458e-26
BX_AAAchr09_1g01036	1	LBD15	XP_009386937.1 PREDICTED: LOB domain-containing protein 15-like [Musa acuminata subsp. malaccensis]	-	-	-	-	-	-	-	LBD	protein_coding	3.19738e-28	2.03267e-26
BX_AAAchr06_1g00173	1	FRK1	XP_009383349.1 PREDICTED: fructokinase-1-like [Musa acuminata subsp. malaccensis]	Metabolism;Metabolism;Metabolism;Metabolism;Metabolism	Global and overview maps;Global and overview maps;Carbohydrate metabolism;Carbohydrate metabolism;Carbohydrate metabolism	ko01100//Metabolic pathways;ko01110//Biosynthesis of secondary metabolites;ko00520//Amino sugar and nucleotide sugar metabolism;ko00500//Starch and sucrose metabolism;ko00051//Fructose and mannose metabolism	K00847;K00847;K00847;K00847;K00847	-	GO:0016301//kinase activity	-	-	protein_coding	3.29402e-28	2.09165e-26
BX_AAAchr06_2g02566	1	CPI1	XP_009405555.1 PREDICTED: cycloeucalenol cycloisomerase-like [Musa acuminata subsp. malaccensis]	Metabolism;Metabolism;Metabolism	Global and overview maps;Global and overview maps;Lipid metabolism	ko01100//Metabolic pathways;ko01110//Biosynthesis of secondary metabolites;ko00100//Steroid biosynthesis	K08246;K08246;K08246	-	GO:0047793//cycloeucalenol cycloisomerase activity	-	-	protein_coding	3.5073e-28	2.22316e-26
BX_AAAchr07_2g00226	1	RPL23A	XP_009408444.1 PREDICTED: 60S ribosomal protein L23A [Musa acuminata subsp. malaccensis]	Genetic Information Processing	Translation	ko03010//Ribosome	K02893	GO:0005840//ribosome	GO:0003735//structural constituent of ribosome	GO:0006412//translation	-	protein_coding	6.79401e-28	4.2665e-26
BX_AAAchr01_2g01969	1	LOX1.1	XP_009387657.1 PREDICTED: linoleate 9S-lipoxygenase A-like [Musa acuminata subsp. malaccensis]	Metabolism	Lipid metabolism	ko00591//Linoleic acid metabolism	K15718	-	GO:0005515//protein binding;GO:0016491//oxidoreductase activity;GO:0016702//oxidoreductase activity, acting on single donors with incorporation of molecular oxygen, incorporation of two atoms of oxygen;GO:0046872//metal ion binding	GO:0034440//lipid oxidation	-	protein_coding	8.57967e-28	5.36296e-26
BX_AAAchr08_3g02914	1	ltnD	XP_009414073.1 PREDICTED: uncharacterized protein LOC103995252 [Musa acuminata subsp. malaccensis]	-	-	-	-	-	GO:0008270//zinc ion binding;GO:0016491//oxidoreductase activity;GO:0016832//aldehyde-lyase activity;GO:0050661//NADP binding;GO:0051287//NAD binding	GO:0005975//carbohydrate metabolic process	-	protein_coding	8.74733e-28	5.46145e-26
BX_AAAchr01_2g00864	1	TUBG2	XP_009401526.1 PREDICTED: tubulin gamma-2 chain [Musa acuminata subsp. malaccensis]	-	-	-	-	GO:0000930//gamma-tubulin complex;GO:0005874//microtubule	GO:0005525//GTP binding	GO:0007017//microtubule-based process;GO:0007020//microtubule nucleation;GO:0031122//cytoplasmic microtubule organization	-	protein_coding	8.82755e-28	5.50836e-26
BX_AAAchr01_2g00744	1	LEA14-A	URD71887.1 late embryogenesis abundant protein [Musa troglodytarum]	-	-	-	-	-	-	GO:0009269//response to desiccation	-	protein_coding	9.44217e-28	5.88848e-26
BX_AAAchr06_1g02279	1	OFP8	URE10076.1 DUF623 domain containing protein [Musa troglodytarum]	-	-	-	-	-	-	GO:0045892//negative regulation of transcription, DNA-templated	-	protein_coding	9.70038e-28	6.04255e-26
BX_AAAchr11_1g00965	1	At4g00750	XP_009382936.1 PREDICTED: uncharacterized protein LOC103970749 [Musa acuminata subsp. malaccensis]	-	-	-	-	-	GO:0008168//methyltransferase activity	-	-	protein_coding	1.12459e-27	6.9892e-26
BX_AAAchr08_2g01137	1	BHLH147	XP_009411619.1 PREDICTED: transcription factor bHLH147-like [Musa acuminata subsp. malaccensis]	-	-	-	-	-	GO:0046983//protein dimerization activity	GO:0006355//regulation of transcription, DNA-templated	-	protein_coding	1.28392e-27	7.96114e-26
BX_AAAchr02_1g02725	1	BX_AAAchr02_1g02725	XP_009390381.1 PREDICTED: uncharacterized protein LOC103976783 [Musa acuminata subsp. malaccensis]	-	-	-	-	-	-	-	-	protein_coding	1.36966e-27	8.46848e-26
BX_AAAchr09_3g02970	1	BX_AAAchr09_3g02970	RRT34323.1 hypothetical protein B296_00056451 [Ensete ventricosum]	-	-	-	-	-	-	-	-	protein_coding	1.42174e-27	8.78546e-26
BX_AAAchr03_1g03479	1	TSJT1	XP_009394254.1 PREDICTED: stem-specific protein TSJT1-like [Musa acuminata subsp. malaccensis]	-	-	-	-	-	-	-	-	protein_coding	1.44943e-27	8.95149e-26
BX_AAAchr06_1g03504	1	BX_AAAchr06_1g03504	THU51303.1 hypothetical protein C4D60_Mb06t29600 [Musa balbisiana]	Metabolism;Metabolism	Global and overview maps;Amino acid metabolism	ko01100//Metabolic pathways;ko00350//Tyrosine metabolism	K01800;K01800	GO:0005737//cytoplasm	GO:0003824//catalytic activity	GO:0009072//aromatic amino acid family metabolic process	-	protein_coding	1.49176e-27	9.20764e-26
BX_AAAchr07_2g00659	1	UPB1	URE17804.1 hypothetical protein MUK42_11138 [Musa troglodytarum]	-	-	-	-	-	GO:0046983//protein dimerization activity	GO:0006355//regulation of transcription, DNA-templated	-	protein_coding	1.66298e-27	1.02469e-25
BX_AAAchr02_2g00610	1	BX_AAAchr02_2g00610	XP_009382001.1 PREDICTED: superoxide dismutase [Cu-Zn] [Musa acuminata subsp. malaccensis]	Cellular Processes	Transport and catabolism	ko04146//Peroxisome	K04565	-	GO:0005507//copper ion binding;GO:0046872//metal ion binding	GO:0006801//superoxide metabolic process	-	protein_coding	2.68447e-27	1.64196e-25
BX_AAAchr06_3g00168	1	FRK1	XP_009383349.1 PREDICTED: fructokinase-1-like [Musa acuminata subsp. malaccensis]	Metabolism;Metabolism;Metabolism;Metabolism;Metabolism	Global and overview maps;Global and overview maps;Carbohydrate metabolism;Carbohydrate metabolism;Carbohydrate metabolism	ko01100//Metabolic pathways;ko01110//Biosynthesis of secondary metabolites;ko00520//Amino sugar and nucleotide sugar metabolism;ko00500//Starch and sucrose metabolism;ko00051//Fructose and mannose metabolism	K00847;K00847;K00847;K00847;K00847	-	GO:0016301//kinase activity	-	-	protein_coding	3.27396e-27	1.998e-25
BX_AAAchr08_2g02470	1	At3g03980	XP_009413893.1 PREDICTED: short-chain type dehydrogenase/reductase-like [Musa acuminata subsp. malaccensis]	Metabolism;Metabolism;Metabolism;Metabolism;Metabolism	Global and overview maps;Global and overview maps;Global and overview maps;Lipid metabolism;Metabolism of cofactors and vitamins	ko01100//Metabolic pathways;ko01110//Biosynthesis of secondary metabolites;ko01212//Fatty acid metabolism;ko00061//Fatty acid biosynthesis;ko00780//Biotin metabolism	K00059;K00059;K00059;K00059;K00059	-	-	-	-	protein_coding	4.15255e-27	2.5228e-25
BX_AAAchr04_1g01508	1	BX_AAAchr04_1g01508	URD97208.1 hypothetical protein MUK42_31277 [Musa troglodytarum]	-	-	-	-	-	-	-	-	protein_coding	5.07651e-27	3.0755e-25
BX_AAAchr10_2g01396	1	PI21	XP_009420721.1 PREDICTED: protein PYRICULARIA ORYZAE RESISTANCE 21-like isoform X1 [Musa acuminata subsp. malaccensis]	-	-	-	-	-	GO:0046872//metal ion binding	GO:1900150//regulation of defense response to fungus	-	protein_coding	6.10347e-27	3.67707e-25
BX_AAAchr08_1g02291	1	VQ4	URE26573.1 VQ motif [Musa troglodytarum]	-	-	-	-	-	-	-	-	protein_coding	8.7344e-27	5.2504e-25
BX_AAAchr03_3g03048	1	PMM	XP_009392824.1 PREDICTED: phosphomannomutase [Musa acuminata subsp. malaccensis]	Metabolism;Metabolism;Metabolism;Metabolism	Global and overview maps;Global and overview maps;Carbohydrate metabolism;Carbohydrate metabolism	ko01100//Metabolic pathways;ko01110//Biosynthesis of secondary metabolites;ko00520//Amino sugar and nucleotide sugar metabolism;ko00051//Fructose and mannose metabolism	K17497;K17497;K17497;K17497	-	GO:0004615//phosphomannomutase activity	GO:0009298//GDP-mannose biosynthetic process	-	protein_coding	9.3214e-27	5.59392e-25
BX_AAAchr11_2g00281	1	NPF5.2	URD82662.1 hypothetical protein MUK42_02885 [Musa troglodytarum]	-	-	-	-	GO:0016020//membrane	GO:0022857//transmembrane transporter activity;GO:0042937//tripeptide transporter activity;GO:0071916//dipeptide transmembrane transporter activity	GO:0042938//dipeptide transport;GO:0055085//transmembrane transport	-	protein_coding	1.54323e-26	9.19994e-25
BX_AAAchr04_1g02920	1	UBC35	XP_009388323.1 PREDICTED: ubiquitin-conjugating enzyme E2 36 [Musa acuminata subsp. malaccensis]	Genetic Information Processing	Folding, sorting and degradation	ko04120//Ubiquitin mediated proteolysis	K10580	-	-	-	-	protein_coding	1.7026e-26	1.01333e-24
BX_AAAchr09_3g00313	1	WRKY14	XP_009416100.1 PREDICTED: probable WRKY transcription factor 35 isoform X2 [Musa acuminata subsp. malaccensis]	-	-	-	-	-	GO:0003700//transcription factor activity, sequence-specific DNA binding;GO:0043565//sequence-specific DNA binding	GO:0006355//regulation of transcription, DNA-templated	WRKY	protein_coding	1.89299e-26	1.12355e-24
BX_AAAchr09_1g02148	1	PARA	XP_009418988.1 PREDICTED: probable glutathione S-transferase parA [Musa acuminata subsp. malaccensis]	Metabolism;Metabolism	Global and overview maps;Metabolism of other amino acids	ko01100//Metabolic pathways;ko00480//Glutathione metabolism	K00799;K00799	-	GO:0004364//glutathione transferase activity	GO:0006749//glutathione metabolic process	-	protein_coding	1.99942e-26	1.18607e-24
BX_AAAchr05_2g00922	1	PER44	XP_009400932.1 PREDICTED: peroxidase 44-like [Musa acuminata subsp. malaccensis]	Metabolism;Metabolism;Metabolism	Global and overview maps;Global and overview maps;Biosynthesis of other secondary metabolites	ko01100//Metabolic pathways;ko01110//Biosynthesis of secondary metabolites;ko00940//Phenylpropanoid biosynthesis	K00430;K00430;K00430	-	GO:0004601//peroxidase activity;GO:0020037//heme binding	GO:0006979//response to oxidative stress;GO:0042744//hydrogen peroxide catabolic process	-	protein_coding	2.56148e-26	1.51285e-24
BX_AAAchr08_3g02987	1	PMEI3	XP_009414003.1 PREDICTED: 21 kDa protein-like [Musa acuminata subsp. malaccensis]	-	-	-	-	-	GO:0004857//enzyme inhibitor activity	-	-	protein_coding	5.3203e-26	3.09995e-24
BX_AAAchr06_3g01760	1	MLO12	XP_009405205.1 PREDICTED: MLO-like protein 6 [Musa acuminata subsp. malaccensis]	-	-	-	-	GO:0016020//membrane	-	GO:0006952//defense response	-	protein_coding	9.88267e-26	5.71215e-24
BX_AAAchr08_2g02301	1	BX_AAAchr08_2g02301	XP_018685744.1 PREDICTED: uncharacterized protein LOC103994713 isoform X1 [Musa acuminata subsp. malaccensis]	-	-	-	-	-	-	-	-	protein_coding	1.08988e-25	6.29275e-24
BX_AAAchr06_1g03990	1	BX_AAAchr06_1g03990	XP_018683591.1 PREDICTED: glycine-rich protein A3 isoform X2 [Musa acuminata subsp. malaccensis]	-	-	-	-	-	-	-	-	protein_coding	1.43499e-25	8.2239e-24
BX_AAAchr01_3g01576	1	GRXC6	XP_009415793.1 PREDICTED: glutaredoxin-like [Musa acuminata subsp. malaccensis]	-	-	-	-	-	-	-	-	protein_coding	1.57037e-25	8.98547e-24
BX_AAAchr08_2g01008	1	PRXIIF	XP_009411760.1 PREDICTED: CTL-like protein DDB_G0274487 isoform X1 [Musa acuminata subsp. malaccensis]	-	-	-	-	-	GO:0008379//thioredoxin peroxidase activity;GO:0016491//oxidoreductase activity;GO:0022857//transmembrane transporter activity	GO:0034599//cellular response to oxidative stress;GO:0055085//transmembrane transport	-	protein_coding	1.98806e-25	1.13455e-23
BX_AAAchr03_2g03133	1	PMM	XP_009392824.1 PREDICTED: phosphomannomutase [Musa acuminata subsp. malaccensis]	Metabolism;Metabolism;Metabolism;Metabolism	Global and overview maps;Global and overview maps;Carbohydrate metabolism;Carbohydrate metabolism	ko01100//Metabolic pathways;ko01110//Biosynthesis of secondary metabolites;ko00520//Amino sugar and nucleotide sugar metabolism;ko00051//Fructose and mannose metabolism	K17497;K17497;K17497;K17497	-	GO:0004615//phosphomannomutase activity	GO:0009298//GDP-mannose biosynthetic process	-	protein_coding	2.0066e-25	1.14452e-23
BX_AAAchr06_2g03820	1	At5g08100	XP_009387638.1 PREDICTED: isoaspartyl peptidase/L-asparaginase 1 [Musa acuminata subsp. malaccensis]	Metabolism;Metabolism;Metabolism;Metabolism	Global and overview maps;Global and overview maps;Amino acid metabolism;Metabolism of other amino acids	ko01100//Metabolic pathways;ko01110//Biosynthesis of secondary metabolites;ko00250//Alanine, aspartate and glutamate metabolism;ko00460//Cyanoamino acid metabolism	K13051;K13051;K13051;K13051	-	GO:0016787//hydrolase activity	-	-	protein_coding	3.21305e-25	1.82305e-23
BX_AAAchr08_1g03331	1	BX_AAAchr08_1g03331	XP_009415663.1 PREDICTED: uncharacterized protein LOC103996465 [Musa acuminata subsp. malaccensis]	-	-	-	-	-	-	-	-	protein_coding	3.36053e-25	1.90473e-23
BX_AAAchr10_1g02271	1	AHL24	XP_009420779.1 PREDICTED: AT-hook motif nuclear-localized protein 26-like [Musa acuminata subsp. malaccensis]	-	-	-	-	-	GO:0003680//AT DNA binding	-	-	protein_coding	3.88207e-25	2.19803e-23
BX_AAAchr07_3g00246	1	CESA5	XP_009408434.1 PREDICTED: probable cellulose synthase A catalytic subunit 5 [UDP-forming] [Musa acuminata subsp. malaccensis]	-	-	-	-	GO:0016020//membrane	GO:0016760//cellulose synthase (UDP-forming) activity	GO:0030244//cellulose biosynthetic process	-	protein_coding	4.8906e-25	2.75465e-23
BX_AAAchr07_2g01692	1	COPZ2	XP_009409533.1 PREDICTED: coatomer subunit zeta-1-like [Musa acuminata subsp. malaccensis]	-	-	-	-	GO:0030126//COPI vesicle coat	-	GO:0006890//retrograde vesicle-mediated transport, Golgi to ER	-	protein_coding	5.76429e-25	3.23329e-23
BX_AAAchr01_3g01164	1	ENDO2	XP_009409996.1 PREDICTED: endonuclease 2 [Musa acuminata subsp. malaccensis]	-	-	-	-	-	GO:0003676//nucleic acid binding;GO:0004519//endonuclease activity;GO:0016788//hydrolase activity, acting on ester bonds	GO:0006308//DNA catabolic process	-	protein_coding	5.9383e-25	3.32745e-23
BX_AAAchr04_1g03695	1	BHLH86	XP_009398139.1 PREDICTED: transcription factor bHLH83-like [Musa acuminata subsp. malaccensis]	-	-	-	-	-	GO:0003700//transcription factor activity, sequence-specific DNA binding;GO:0046983//protein dimerization activity	GO:0006355//regulation of transcription, DNA-templated	bHLH	protein_coding	6.4535e-25	3.60866e-23
BX_AAAchr03_2g02825	1	BX_AAAchr03_2g02825	THU62631.1 hypothetical protein C4D60_Mb01t07130 [Musa balbisiana]	-	-	-	-	-	-	-	-	protein_coding	1.05568e-24	5.85773e-23
BX_AAAchr10_3g03265	1	A70	XP_009380445.1 PREDICTED: uncharacterized protein LOC103968840 [Musa acuminata subsp. malaccensis]	-	-	-	-	-	-	-	-	protein_coding	1.17639e-24	6.50084e-23
BX_AAAchr02_3g00731	1	BX_AAAchr02_3g00731	CAG1861202.1 unnamed protein product [Musa acuminata subsp. malaccensis]	-	-	-	-	-	-	-	-	protein_coding	1.21885e-24	6.73203e-23
BX_AAAchr08_2g03252	1	STS14	XP_009415310.1 PREDICTED: STS14 protein-like [Musa acuminata subsp. malaccensis]	-	-	-	-	-	-	-	-	protein_coding	1.23446e-24	6.81477e-23
BX_AAAchr11_1g00081	1	BX_AAAchr11_1g00081	CAG1863168.1 unnamed protein product [Musa acuminata subsp. malaccensis]	-	-	-	-	-	-	-	-	protein_coding	1.39697e-24	7.665e-23
BX_AAAchr07_2g03324	1	BX_AAAchr07_2g03324	XP_009411122.1 PREDICTED: uncharacterized protein LOC103992922 [Musa acuminata subsp. malaccensis]	-	-	-	-	-	-	GO:0006355//regulation of transcription, DNA-templated	-	protein_coding	1.58642e-24	8.69563e-23
BX_AAAchr10_3g01605	1	BX_AAAchr10_3g01605	XP_009420187.1 PREDICTED: uncharacterized protein LOC103999986 [Musa acuminata subsp. malaccensis]	-	-	-	-	-	-	-	-	protein_coding	1.66539e-24	9.11927e-23
BX_AAAchr08_3g02475	1	At3g16150	XP_009413335.1 PREDICTED: probable isoaspartyl peptidase/L-asparaginase 2 [Musa acuminata subsp. malaccensis]	Metabolism;Metabolism;Metabolism;Metabolism	Global and overview maps;Global and overview maps;Amino acid metabolism;Metabolism of other amino acids	ko01100//Metabolic pathways;ko01110//Biosynthesis of secondary metabolites;ko00250//Alanine, aspartate and glutamate metabolism;ko00460//Cyanoamino acid metabolism	K13051;K13051;K13051;K13051	-	GO:0016787//hydrolase activity	-	-	protein_coding	1.94212e-24	1.06024e-22
BX_AAAchr08_1g02584	1	HIPP39	CAG1832512.1 unnamed protein product [Musa acuminata subsp. malaccensis]	-	-	-	-	-	GO:0046872//metal ion binding	-	-	protein_coding	2.05082e-24	1.11902e-22
BX_AAAchr10_1g02283	1	MUR1	XP_009420764.1 PREDICTED: GDP-mannose 4,6 dehydratase 1-like [Musa acuminata subsp. malaccensis]	Metabolism;Metabolism;Metabolism	Global and overview maps;Carbohydrate metabolism;Carbohydrate metabolism	ko01100//Metabolic pathways;ko00520//Amino sugar and nucleotide sugar metabolism;ko00051//Fructose and mannose metabolism	K01711;K01711;K01711	-	GO:0008446//GDP-mannose 4,6-dehydratase activity	GO:0019673//GDP-mannose metabolic process	-	protein_coding	2.06329e-24	1.12525e-22
BX_AAAchr11_1g00732	1	AUX22D	XP_009382657.1 PREDICTED: auxin-induced protein 22D-like [Musa acuminata subsp. malaccensis]	Environmental Information Processing	Signal transduction	ko04075//Plant hormone signal transduction	K14484	GO:0005634//nucleus	-	GO:0006355//regulation of transcription, DNA-templated	-	protein_coding	2.36213e-24	1.28564e-22
BX_AAAchr05_3g00012	1	BX_AAAchr05_3g00012	XP_009399264.1 PREDICTED: universal stress protein PHOS32 [Musa acuminata subsp. malaccensis]	-	-	-	-	-	-	-	-	protein_coding	2.55236e-24	1.38499e-22
BX_AAAchr03_1g01351	1	SAP1	XP_009391817.1 PREDICTED: zinc finger A20 and AN1 domain-containing stress-associated protein 11-like [Musa acuminata subsp. malaccensis]	-	-	-	-	-	GO:0003677//DNA binding;GO:0008270//zinc ion binding	-	-	protein_coding	2.64195e-24	1.43217e-22
BX_AAAchr01_1g00422	1	XTH8	XP_009392745.1 PREDICTED: probable xyloglucan endotransglucosylase/hydrolase protein 8 [Musa acuminata subsp. malaccensis]	-	-	-	-	GO:0005618//cell wall;GO:0048046//apoplast	GO:0004553//hydrolase activity, hydrolyzing O-glycosyl compounds;GO:0016762//xyloglucan:xyloglucosyl transferase activity	GO:0005975//carbohydrate metabolic process;GO:0010411//xyloglucan metabolic process;GO:0042546//cell wall biogenesis;GO:0044042//glucan metabolic process	-	protein_coding	3.32344e-24	1.79351e-22
BX_AAAchr08_3g00922	1	TSJT1	XP_009411865.1 PREDICTED: stem-specific protein TSJT1-like [Musa acuminata subsp. malaccensis]	-	-	-	-	-	-	-	-	protein_coding	3.85629e-24	2.07383e-22
BX_AAAchr01_2g01547	1	ENDO2	XP_009409996.1 PREDICTED: endonuclease 2 [Musa acuminata subsp. malaccensis]	-	-	-	-	-	GO:0003676//nucleic acid binding;GO:0004519//endonuclease activity;GO:0016788//hydrolase activity, acting on ester bonds	GO:0006308//DNA catabolic process	-	protein_coding	4.89789e-24	2.62225e-22
BX_AAAchr03_1g00575	1	FLZ5	RRT74380.1 hypothetical protein B296_00032392 [Ensete ventricosum]	-	-	-	-	-	-	-	-	protein_coding	6.12944e-24	3.27512e-22
BX_AAAchr11_3g02009	1	FH1	THU56419.1 hypothetical protein C4D60_Mb11t17060 [Musa balbisiana]	-	-	-	-	-	GO:0003779//actin binding;GO:0051015//actin filament binding	GO:0030036//actin cytoskeleton organization;GO:0045010//actin nucleation	-	protein_coding	6.50492e-24	3.47232e-22
BX_AAAchr08_3g02491	1	TUBA3	XP_009413318.1 PREDICTED: tubulin alpha-3 chain-like [Musa acuminata subsp. malaccensis]	Cellular Processes	Transport and catabolism	ko04145//Phagosome	K07374	GO:0005874//microtubule	GO:0005200//structural constituent of cytoskeleton;GO:0005525//GTP binding	GO:0007017//microtubule-based process	-	protein_coding	7.64733e-24	4.07209e-22
BX_AAAchr05_3g01464	1	At5g47570	XP_009400677.1 PREDICTED: NADH dehydrogenase [ubiquinone] 1 beta subcomplex subunit 8, mitochondrial [Musa acuminata subsp. malaccensis]	-	-	-	-	-	-	-	-	protein_coding	8.84357e-24	4.6929e-22
BX_AAAchr01_3g00181	1	MBF1B	XP_009405282.1 PREDICTED: multiprotein-bridging factor 1b [Musa acuminata subsp. malaccensis]	-	-	-	-	-	GO:0003677//DNA binding	-	-	protein_coding	8.84952e-24	4.69376e-22
BX_AAAchr09_3g03194	1	SK3	XP_009419150.1 PREDICTED: shikimate kinase 3, chloroplastic isoform X1 [Musa acuminata subsp. malaccensis]	Metabolism;Metabolism;Metabolism;Metabolism	Global and overview maps;Global and overview maps;Global and overview maps;Amino acid metabolism	ko01100//Metabolic pathways;ko01110//Biosynthesis of secondary metabolites;ko01230//Biosynthesis of amino acids;ko00400//Phenylalanine, tyrosine and tryptophan biosynthesis	K00891;K00891;K00891;K00891	-	-	-	-	protein_coding	1.38567e-23	7.27821e-22
BX_AAAchr07_3g01373	1	BX_AAAchr07_3g01373	RWW44275.1 hypothetical protein BHE74_00049984 [Ensete ventricosum]	-	-	-	-	-	-	-	-	protein_coding	1.43915e-23	7.54812e-22
BX_AAAchr04_2g03396	1	MRS2-7	URD98857.1 Cytosine-specific methyltransferase [Musa troglodytarum]	-	-	-	-	GO:0016020//membrane	GO:0046873//metal ion transmembrane transporter activity	GO:0030001//metal ion transport;GO:0055085//transmembrane transport	-	protein_coding	2.31658e-23	1.20392e-21
BX_AAAchr01_3g00384	1	LEA14-A	URD71887.1 late embryogenesis abundant protein [Musa troglodytarum]	-	-	-	-	-	-	GO:0009269//response to desiccation	-	protein_coding	2.46302e-23	1.27819e-21
BX_AAAchr09_3g01919	1	LBD15	XP_009386937.1 PREDICTED: LOB domain-containing protein 15-like [Musa acuminata subsp. malaccensis]	-	-	-	-	-	-	-	LBD	protein_coding	2.8842e-23	1.49032e-21
BX_AAAchr05_1g00772	1	PER44	XP_009400932.1 PREDICTED: peroxidase 44-like [Musa acuminata subsp. malaccensis]	Metabolism;Metabolism;Metabolism	Global and overview maps;Global and overview maps;Biosynthesis of other secondary metabolites	ko01100//Metabolic pathways;ko01110//Biosynthesis of secondary metabolites;ko00940//Phenylpropanoid biosynthesis	K00430;K00430;K00430	-	GO:0004601//peroxidase activity;GO:0020037//heme binding	GO:0006979//response to oxidative stress;GO:0042744//hydrogen peroxide catabolic process	-	protein_coding	2.98482e-23	1.53864e-21
BX_AAAchr10_1g02642	1	BX_AAAchr10_1g02642	XP_009421044.1 PREDICTED: uncharacterized protein LOC104000668 isoform X1 [Musa acuminata subsp. malaccensis]	-	-	-	-	-	-	-	-	protein_coding	4.76287e-23	2.43778e-21
BX_AAAchr01_3g00733	1	RPS10-2	XP_009399183.1 PREDICTED: 40S ribosomal protein S10-1 [Musa acuminata subsp. malaccensis]	Genetic Information Processing	Translation	ko03010//Ribosome	K02947	-	-	-	-	protein_coding	4.81802e-23	2.46484e-21
BX_AAAchr10_2g01321	1	BHLH14	XP_009420803.1 PREDICTED: transcription factor MYC2-like [Musa acuminata subsp. malaccensis]	-	-	-	-	-	GO:0003700//transcription factor activity, sequence-specific DNA binding;GO:0046983//protein dimerization activity	GO:0006355//regulation of transcription, DNA-templated	bHLH	protein_coding	5.53026e-23	2.82655e-21
BX_AAAchr02_2g00585	1	PDIL2-2	XP_009381750.1 PREDICTED: protein disulfide isomerase-like 2-2 [Musa acuminata subsp. malaccensis]	Genetic Information Processing	Folding, sorting and degradation	ko04141//Protein processing in endoplasmic reticulum	K09584	GO:0005783//endoplasmic reticulum	GO:0003756//protein disulfide isomerase activity	-	-	protein_coding	5.74112e-23	2.93293e-21
BX_AAAchr11_3g00261	1	NPF5.2	XP_009382206.1 PREDICTED: protein NRT1/ PTR FAMILY 5.2 isoform X1 [Musa acuminata subsp. malaccensis]	-	-	-	-	GO:0016020//membrane	GO:0022857//transmembrane transporter activity;GO:0042937//tripeptide transporter activity;GO:0071916//dipeptide transmembrane transporter activity	GO:0042938//dipeptide transport;GO:0055085//transmembrane transport	-	protein_coding	7.21337e-23	3.67637e-21
BX_AAAchr01_1g00407	1	45567	XP_018685852.1 PREDICTED: organic cation/carnitine transporter 2-like [Musa acuminata subsp. malaccensis]	-	-	-	-	GO:0016020//membrane	GO:0022857//transmembrane transporter activity	GO:0055085//transmembrane transport	-	protein_coding	8.59935e-23	4.3704e-21
BX_AAAchr04_2g02918	1	UBC35	XP_009388323.1 PREDICTED: ubiquitin-conjugating enzyme E2 36 [Musa acuminata subsp. malaccensis]	Genetic Information Processing	Folding, sorting and degradation	ko04120//Ubiquitin mediated proteolysis	K10580	-	-	-	-	protein_coding	8.62837e-23	4.38309e-21
BX_AAAchr10_1g03672	1	DREB3	RWW89555.1 hypothetical protein BHE74_00001499 [Ensete ventricosum]	-	-	-	-	-	GO:0003677//DNA binding;GO:0003700//transcription factor activity, sequence-specific DNA binding	GO:0006355//regulation of transcription, DNA-templated	ERF	protein_coding	8.7347e-23	4.43294e-21
BX_AAAchr09_3g01251	1	HSP15.4	XP_009417227.1 PREDICTED: 15.4 kDa class V heat shock protein [Musa acuminata subsp. malaccensis]	Genetic Information Processing	Folding, sorting and degradation	ko04141//Protein processing in endoplasmic reticulum	K13993	-	-	-	-	protein_coding	8.97963e-23	4.55511e-21
BX_AAAchr07_3g01218	1	BX_AAAchr07_3g01218	URE18545.1 Purple acid phosphatase [Musa troglodytarum]	-	-	-	-	-	-	-	-	protein_coding	1.0423e-22	5.26507e-21
BX_AAAchr04_2g02194	1	SBT4.3	XP_009396946.1 PREDICTED: subtilisin-like protease SBT4.3 [Musa acuminata subsp. malaccensis]	-	-	-	-	-	GO:0004252//serine-type endopeptidase activity;GO:0008236//serine-type peptidase activity	GO:0006508//proteolysis	-	protein_coding	1.16323e-22	5.87047e-21
BX_AAAchr04_1g00578	1	AUX22D	XP_018681106.1 PREDICTED: auxin-induced protein 22D-like [Musa acuminata subsp. malaccensis]	Environmental Information Processing	Signal transduction	ko04075//Plant hormone signal transduction	K14484	GO:0005634//nucleus	-	GO:0006355//regulation of transcription, DNA-templated	-	protein_coding	1.25608e-22	6.32429e-21
BX_AAAchr05_3g03104	1	ARB_01325	XP_009401364.1 PREDICTED: phosphatidylglycerol/phosphatidylinositol transfer protein-like [Musa acuminata subsp. malaccensis]	-	-	-	-	-	GO:0032934//sterol binding	GO:0015918//sterol transport;GO:0032366//intracellular sterol transport	-	protein_coding	1.2751e-22	6.41612e-21
BX_AAAchr07_2g02881	1	FKBP15-1	XP_009410620.1 PREDICTED: peptidyl-prolyl cis-trans isomerase FKBP15-1 [Musa acuminata subsp. malaccensis]	-	-	-	-	-	GO:0003755//peptidyl-prolyl cis-trans isomerase activity	GO:0000413//protein peptidyl-prolyl isomerization;GO:0061077//chaperone-mediated protein folding	-	protein_coding	1.28827e-22	6.4743e-21
BX_AAAchr11_1g00123	1	EXLA1	XP_009382059.1 PREDICTED: expansin-like A2 [Musa acuminata subsp. malaccensis]	-	-	-	-	GO:0005576//extracellular region	-	GO:0019953//sexual reproduction	-	protein_coding	1.46451e-22	7.33276e-21
BX_AAAchr02_1g02218	1	BX_AAAchr02_1g02218	XP_018677125.1 PREDICTED: uncharacterized protein LOC103975324 [Musa acuminata subsp. malaccensis]	-	-	-	-	-	-	-	-	protein_coding	1.50068e-22	7.50694e-21
BX_AAAchr08_2g00245	1	Os08g0237200	XP_009412560.1 PREDICTED: probable mannose-1-phosphate guanylyltransferase 3 [Musa acuminata subsp. malaccensis]	Metabolism;Metabolism;Metabolism;Metabolism	Global and overview maps;Global and overview maps;Carbohydrate metabolism;Carbohydrate metabolism	ko01100//Metabolic pathways;ko01110//Biosynthesis of secondary metabolites;ko00520//Amino sugar and nucleotide sugar metabolism;ko00051//Fructose and mannose metabolism	K00966;K00966;K00966;K00966	-	GO:0004475//mannose-1-phosphate guanylyltransferase activity;GO:0005525//GTP binding;GO:0016779//nucleotidyltransferase activity	GO:0009058//biosynthetic process;GO:0009298//GDP-mannose biosynthetic process	-	protein_coding	1.59391e-22	7.95913e-21
BX_AAAchr09_3g01776	1	EEF1AKMT4	XP_009417774.1 PREDICTED: methyltransferase-like protein 13 [Musa acuminata subsp. malaccensis]	-	-	-	-	-	GO:0008168//methyltransferase activity	-	-	protein_coding	1.69478e-22	8.44278e-21
BX_AAAchr05_3g01401	1	BX_AAAchr05_3g01401	XP_009400203.1 PREDICTED: uncharacterized protein LOC103984445 [Musa acuminata subsp. malaccensis]	-	-	-	-	-	-	-	-	protein_coding	1.70165e-22	8.47311e-21
BX_AAAchr04_3g00572	1	AUX22D	XP_018681106.1 PREDICTED: auxin-induced protein 22D-like [Musa acuminata subsp. malaccensis]	Environmental Information Processing	Signal transduction	ko04075//Plant hormone signal transduction	K14484	GO:0005634//nucleus	-	GO:0006355//regulation of transcription, DNA-templated	-	protein_coding	1.95476e-22	9.68883e-21
BX_AAAchr09_1g00131	1	At5g22580	XP_009416862.1 PREDICTED: stress-response A/B barrel domain-containing protein At5g22580-like [Musa acuminata subsp. malaccensis]	-	-	-	-	-	-	-	-	protein_coding	2.29752e-22	1.13617e-20
BX_AAAchr09_2g03174	1	TIP2-2	XP_009419322.1 PREDICTED: probable aquaporin TIP2-2 [Musa acuminata subsp. malaccensis]	-	-	-	-	GO:0016020//membrane	GO:0015267//channel activity	GO:0055085//transmembrane transport	-	protein_coding	2.38161e-22	1.174e-20
BX_AAAchr07_2g01389	1	At1g66480	XP_009409256.1 PREDICTED: uncharacterized protein At1g66480-like [Musa acuminata subsp. malaccensis]	-	-	-	-	-	-	-	-	protein_coding	2.53501e-22	1.24904e-20
BX_AAAchr04_3g04610	1	BX_AAAchr04_3g04610	XP_009397575.1 PREDICTED: uncharacterized protein LOC103982379 [Musa acuminata subsp. malaccensis]	-	-	-	-	-	-	-	-	protein_coding	2.59858e-22	1.2792e-20
BX_AAAchr11_2g00087	1	BX_AAAchr11_2g00087	CAG1863168.1 unnamed protein product [Musa acuminata subsp. malaccensis]	-	-	-	-	-	-	-	-	protein_coding	2.62059e-22	1.28945e-20
BX_AAAchr06_3g04205	1	Os01g0856500	XP_009407542.1 PREDICTED: auxin transporter-like protein 1 [Musa acuminata subsp. malaccensis]	Environmental Information Processing	Signal transduction	ko04075//Plant hormone signal transduction	K13946	-	-	-	-	protein_coding	2.93871e-22	1.44256e-20
BX_AAAchr09_2g00372	1	LAX2	XP_009416187.1 PREDICTED: auxin transporter-like protein 2 [Musa acuminata subsp. malaccensis]	Environmental Information Processing	Signal transduction	ko04075//Plant hormone signal transduction	K13946	-	-	-	-	protein_coding	3.12717e-22	1.53383e-20
BX_AAAchr08_2g01102	1	At1g28600	URE24765.1 lipid catabolic process [Musa troglodytarum]	-	-	-	-	-	GO:0016788//hydrolase activity, acting on ester bonds	-	-	protein_coding	3.51174e-22	1.71856e-20
BX_AAAchr08_3g00510	1	ATL71	XP_018685748.1 PREDICTED: RING-H2 finger protein ATL70-like [Musa acuminata subsp. malaccensis]	-	-	-	-	-	-	-	-	protein_coding	3.74648e-22	1.82775e-20
BX_AAAchr04_3g00450	1	AIR3	XP_009394691.1 PREDICTED: subtilisin-like protease SBT5.3 [Musa acuminata subsp. malaccensis]	-	-	-	-	-	GO:0004252//serine-type endopeptidase activity;GO:0008236//serine-type peptidase activity	GO:0006508//proteolysis	-	protein_coding	3.7738e-22	1.83941e-20
BX_AAAchr10_3g03004	1	HOX21	XP_009380172.1 PREDICTED: homeobox-leucine zipper protein HOX21-like isoform X2 [Musa acuminata subsp. malaccensis]	-	-	-	-	-	GO:0003677//DNA binding;GO:0003700//transcription factor activity, sequence-specific DNA binding;GO:0043565//sequence-specific DNA binding	GO:0006355//regulation of transcription, DNA-templated	HD-ZIP	protein_coding	3.78551e-22	1.8442e-20
BX_AAAchr08_2g00907	1	TSJT1	XP_009411865.1 PREDICTED: stem-specific protein TSJT1-like [Musa acuminata subsp. malaccensis]	-	-	-	-	-	-	-	-	protein_coding	4.91827e-22	2.3821e-20
BX_AAAchr05_3g00998	1	At1g75220	XP_009400073.1 PREDICTED: sugar transporter ERD6-like 4 [Musa acuminata subsp. malaccensis]	-	-	-	-	GO:0016020//membrane	GO:0022857//transmembrane transporter activity;GO:0051119//sugar transmembrane transporter activity	GO:0008643//carbohydrate transport;GO:0055085//transmembrane transport	-	protein_coding	6.31037e-22	3.04409e-20
BX_AAAchr09_2g03272	1	FDX3	URE34210.1 2Fe-2S iron-sulfur cluster binding domain, partial [Musa troglodytarum]	Metabolism;Metabolism	Global and overview maps;Energy metabolism	ko01100//Metabolic pathways;ko00195//Photosynthesis	K02639;K02639	-	GO:0009055//electron carrier activity;GO:0051536//iron-sulfur cluster binding;GO:0051537//2 iron, 2 sulfur cluster binding	GO:0022900//electron transport chain	-	protein_coding	7.42561e-22	3.56143e-20
BX_AAAchr07_3g02449	1	STAR1	XP_009410211.1 PREDICTED: protein STAR1 [Musa acuminata subsp. malaccensis]	-	-	-	-	GO:0016020//membrane	GO:0005315//inorganic phosphate transmembrane transporter activity;GO:0005524//ATP binding	GO:0035435//phosphate ion transmembrane transport	-	protein_coding	1.11893e-21	5.32878e-20
BX_AAAchr10_1g02906	1	MNS3	XP_009421263.1 PREDICTED: mannosyl-oligosaccharide 1,2-alpha-mannosidase MNS3-like [Musa acuminata subsp. malaccensis]	Metabolism;Genetic Information Processing;Metabolism;Metabolism	Global and overview maps;Folding, sorting and degradation;Glycan biosynthesis and metabolism;Glycan biosynthesis and metabolism	ko01100//Metabolic pathways;ko04141//Protein processing in endoplasmic reticulum;ko00510//N-Glycan biosynthesis;ko00513//Various types of N-glycan biosynthesis	K23741;K23741;K23741;K23741	GO:0016020//membrane	GO:0004571//mannosyl-oligosaccharide 1,2-alpha-mannosidase activity;GO:0005509//calcium ion binding	GO:0005975//carbohydrate metabolic process	-	protein_coding	1.12612e-21	5.35829e-20
BX_AAAchr10_1g02739	1	SDR1	XP_009420957.1 PREDICTED: (+)-neomenthol dehydrogenase [Musa acuminata subsp. malaccensis]	Metabolism;Metabolism	Global and overview maps;Metabolism of terpenoids and polyketides	ko01110//Biosynthesis of secondary metabolites;ko00902//Monoterpenoid biosynthesis	K15095;K15095	-	-	-	-	protein_coding	1.25216e-21	5.94234e-20
BX_AAAchr05_3g00521	1	WRKY11	XP_009399599.1 PREDICTED: probable WRKY transcription factor 17 [Musa acuminata subsp. malaccensis]	-	-	-	-	-	GO:0003700//transcription factor activity, sequence-specific DNA binding;GO:0043565//sequence-specific DNA binding	GO:0006355//regulation of transcription, DNA-templated	WRKY	protein_coding	1.28339e-21	6.08787e-20
BX_AAAchr09_3g01928	1	ERD15	XP_009417973.1 PREDICTED: protein EARLY RESPONSIVE TO DEHYDRATION 15-like [Musa acuminata subsp. malaccensis]	-	-	-	-	-	-	-	-	protein_coding	1.45962e-21	6.89961e-20
BX_AAAchr02_2g00791	1	BX_AAAchr02_2g00791	XP_009383992.1 PREDICTED: uncharacterized protein LOC103971646 [Musa acuminata subsp. malaccensis]	-	-	-	-	-	-	-	-	protein_coding	1.47439e-21	6.96642e-20
BX_AAAchr01_3g00643	1	DTX51	XP_009400053.1 PREDICTED: protein DETOXIFICATION 49-like [Musa acuminata subsp. malaccensis]	-	-	-	-	GO:0016020//membrane	GO:0015297//antiporter activity;GO:0042910//xenobiotic transporter activity	GO:0055085//transmembrane transport	-	protein_coding	1.48851e-21	7.03004e-20
BX_AAAchr04_1g03437	1	TRX1	XP_009398388.1 PREDICTED: thioredoxin H1-like [Musa acuminata subsp. malaccensis]	-	-	-	-	-	-	-	-	protein_coding	1.74847e-21	8.23263e-20
BX_AAAchr06_3g00931	1	At2g25060	XP_009403592.1 PREDICTED: early nodulin-like protein 1 [Musa acuminata subsp. malaccensis]	-	-	-	-	-	GO:0009055//electron carrier activity	-	-	protein_coding	1.96775e-21	9.24688e-20
BX_AAAchr03_1g00385	1	BX_AAAchr03_1g00385	THU57343.1 hypothetical protein C4D60_Mb03t02500 [Musa balbisiana]	-	-	-	-	-	GO:0008168//methyltransferase activity	-	-	protein_coding	1.99663e-21	9.36444e-20
BX_AAAchr03_1g00663	1	AIL5	XP_009390507.1 PREDICTED: AP2-like ethylene-responsive transcription factor AIL5 [Musa acuminata subsp. malaccensis]	-	-	-	-	-	GO:0003677//DNA binding;GO:0003700//transcription factor activity, sequence-specific DNA binding	GO:0006355//regulation of transcription, DNA-templated	AP2	protein_coding	2.45876e-21	1.14871e-19
BX_AAAchr10_3g02991	1	CML46	THU53176.1 hypothetical protein C4D60_Mb10t11630 [Musa balbisiana]	Organismal Systems;Environmental Information Processing;Environmental Information Processing	Environmental adaptation;Signal transduction;Signal transduction	ko04626//Plant-pathogen interaction;ko04016//MAPK signaling pathway - plant;ko04070//Phosphatidylinositol signaling system	K02183;K02183;K02183	-	GO:0005509//calcium ion binding	-	-	protein_coding	2.60547e-21	1.2162e-19
BX_AAAchr06_1g01962	1	BX_AAAchr06_1g01962	XP_009404742.1 PREDICTED: zerumbone synthase-like [Musa acuminata subsp. malaccensis]	-	-	-	-	-	-	-	-	protein_coding	3.72144e-21	1.72225e-19
BX_AAAchr04_3g03725	1	MD1	URD97075.1 Malate dehydrogenase [Musa troglodytarum]	Metabolism;Metabolism;Metabolism;Metabolism;Metabolism;Metabolism;Metabolism;Metabolism	Global and overview maps;Global and overview maps;Global and overview maps;Amino acid metabolism;Carbohydrate metabolism;Energy metabolism;Carbohydrate metabolism;Carbohydrate metabolism	ko01100//Metabolic pathways;ko01110//Biosynthesis of secondary metabolites;ko01200//Carbon metabolism;ko00270//Cysteine and methionine metabolism;ko00620//Pyruvate metabolism;ko00710//Carbon fixation in photosynthetic organisms;ko00630//Glyoxylate and dicarboxylate metabolism;ko00020//Citrate cycle (TCA cycle)	K00025;K00025;K00025;K00025;K00025;K00025;K00025;K00025	-	GO:0003824//catalytic activity;GO:0016491//oxidoreductase activity;GO:0016615//malate dehydrogenase activity;GO:0016616//oxidoreductase activity, acting on the CH-OH group of donors, NAD or NADP as acceptor;GO:0030060//L-malate dehydrogenase activity	GO:0006108//malate metabolic process;GO:0019752//carboxylic acid metabolic process	-	protein_coding	3.91661e-21	1.81181e-19
BX_AAAchr06_2g03262	1	FUT13	THU51016.1 hypothetical protein C4D60_Mb06t26570 [Musa balbisiana]	Metabolism;Metabolism	Global and overview maps;Glycan biosynthesis and metabolism	ko01100//Metabolic pathways;ko00513//Various types of N-glycan biosynthesis	K14412;K14412	GO:0016020//membrane	GO:0008417//fucosyltransferase activity	GO:0006486//protein glycosylation	-	protein_coding	3.96342e-21	1.83267e-19
BX_AAAchr04_1g01647	1	AATL1	THU72642.1 hypothetical protein C4D60_Mb04t14350 [Musa balbisiana]	-	-	-	-	-	-	-	-	protein_coding	3.99019e-21	1.84427e-19
BX_AAAchr02_2g01620	1	ITPK1	XP_009389084.1 PREDICTED: inositol-tetrakisphosphate 1-kinase 1-like [Musa acuminata subsp. malaccensis]	Metabolism;Environmental Information Processing;Metabolism	Global and overview maps;Signal transduction;Carbohydrate metabolism	ko01100//Metabolic pathways;ko04070//Phosphatidylinositol signaling system;ko00562//Inositol phosphate metabolism	K00913;K00913;K00913	-	GO:0000287//magnesium ion binding;GO:0005524//ATP binding;GO:0047325//inositol tetrakisphosphate 1-kinase activity;GO:0052725//inositol-1,3,4-trisphosphate 6-kinase activity;GO:0052726//inositol-1,3,4-trisphosphate 5-kinase activity	GO:0032957//inositol trisphosphate metabolic process	-	protein_coding	4.05896e-21	1.87445e-19
BX_AAAchr10_3g01953	1	PI21	XP_009420721.1 PREDICTED: protein PYRICULARIA ORYZAE RESISTANCE 21-like isoform X1 [Musa acuminata subsp. malaccensis]	-	-	-	-	-	GO:0046872//metal ion binding	GO:1900150//regulation of defense response to fungus	-	protein_coding	4.65379e-21	2.14275e-19
BX_AAAchr09_2g03254	1	BX_AAAchr09_2g03254	XP_009419422.1 PREDICTED: uncharacterized protein LOC103999388 [Musa acuminata subsp. malaccensis]	-	-	-	-	-	-	-	-	protein_coding	5.25728e-21	2.41342e-19
BX_AAAchr10_3g02980	1	GH3.17	XP_009380137.1 PREDICTED: indole-3-acetic acid-amido synthetase GH3.17 [Musa acuminata subsp. malaccensis]	Environmental Information Processing	Signal transduction	ko04075//Plant hormone signal transduction	K14487	-	-	-	-	protein_coding	8.0431e-21	3.66739e-19
BX_AAAchr04_3g02473	1	PCMP-H6	URD96102.1 Pentatricopeptide repeat-containing protein [Musa troglodytarum]	-	-	-	-	GO:0016020//membrane	GO:0003723//RNA binding;GO:0005515//protein binding;GO:0015267//channel activity	GO:0009451//RNA modification;GO:0055085//transmembrane transport	-	protein_coding	8.9916e-21	4.08782e-19
BX_AAAchr07_2g02878	1	BX_AAAchr07_2g02878	XP_009410612.1 PREDICTED: uncharacterized protein LOC103992577 isoform X2 [Musa acuminata subsp. malaccensis]	-	-	-	-	-	-	-	-	protein_coding	1.06733e-20	4.83206e-19
BX_AAAchr08_3g04011	1	BX_AAAchr08_3g04011	XP_009414552.1 PREDICTED: myb-like protein X [Musa acuminata subsp. malaccensis]	-	-	-	-	-	-	-	-	protein_coding	1.55448e-20	6.9907e-19
BX_AAAchr08_2g02521	1	VQ4	XP_009387877.1 PREDICTED: VQ motif-containing protein 4-like [Musa acuminata subsp. malaccensis]	-	-	-	-	-	-	-	-	protein_coding	1.55711e-20	6.9938e-19
BX_AAAchr09_3g02885	1	BX_AAAchr09_3g02885	XP_009418760.1 PREDICTED: uncharacterized protein LOC103998877 [Musa acuminata subsp. malaccensis]	-	-	-	-	-	-	-	-	protein_coding	1.55673e-20	6.9938e-19
BX_AAAchr05_3g03330	1	BX_AAAchr05_3g03330	THU67694.1 hypothetical protein C4D60_Mb05t27410 [Musa balbisiana]	-	-	-	-	-	-	GO:0046622//positive regulation of organ growth	-	protein_coding	1.82647e-20	8.16975e-19
BX_AAAchr04_1g03554	1	At5g15350	XP_009398280.1 PREDICTED: lamin-like protein [Musa acuminata subsp. malaccensis]	-	-	-	-	-	GO:0009055//electron carrier activity	-	-	protein_coding	1.88522e-20	8.42e-19
BX_AAAchr10_1g00052	1	IQD31	XP_009385779.1 PREDICTED: protein IQ-DOMAIN 14-like [Musa acuminata subsp. malaccensis]	-	-	-	-	-	GO:0005515//protein binding	-	-	protein_coding	1.9148e-20	8.54715e-19
BX_AAAchr02_1g02123	1	RPL35	XP_009388638.1 PREDICTED: 60S ribosomal protein L35-like [Musa acuminata subsp. malaccensis]	Genetic Information Processing	Translation	ko03010//Ribosome	K02918	GO:0005840//ribosome;GO:0022625//cytosolic large ribosomal subunit	GO:0003735//structural constituent of ribosome	GO:0000463//maturation of LSU-rRNA from tricistronic rRNA transcript (SSU-rRNA, 5.8S rRNA, LSU-rRNA);GO:0006412//translation	-	protein_coding	1.94088e-20	8.66001e-19
BX_AAAchr05_3g02528	1	CIP7	XP_009401935.1 PREDICTED: uncharacterized protein LOC103985817 isoform X2 [Musa acuminata subsp. malaccensis]	-	-	-	-	-	-	-	-	protein_coding	2.12364e-20	9.45206e-19
BX_AAAchr01_1g01539	1	ENDO2	XP_009409996.1 PREDICTED: endonuclease 2 [Musa acuminata subsp. malaccensis]	-	-	-	-	-	GO:0003676//nucleic acid binding;GO:0004519//endonuclease activity;GO:0016788//hydrolase activity, acting on ester bonds	GO:0006308//DNA catabolic process	-	protein_coding	2.2002e-20	9.78076e-19
BX_AAAchr08_3g03742	1	At2g30550	XP_009414857.1 PREDICTED: phospholipase A1-Igamma2, chloroplastic-like [Musa acuminata subsp. malaccensis]	-	-	-	-	-	-	GO:0006629//lipid metabolic process	-	protein_coding	2.51649e-20	1.11547e-18
BX_AAAchr04_3g04419	1	AHB1	XP_009397737.1 PREDICTED: non-symbiotic hemoglobin 1-like [Musa acuminata subsp. malaccensis]	-	-	-	-	-	GO:0019825//oxygen binding;GO:0020037//heme binding	-	-	protein_coding	2.68327e-20	1.18697e-18
BX_AAAchr10_3g03199	1	BX_AAAchr10_3g03199	CAG1854122.1 unnamed protein product [Musa acuminata subsp. malaccensis]	-	-	-	-	-	-	-	-	protein_coding	3.02091e-20	1.33414e-18
BX_AAAchr09_1g02005	1	BX_AAAchr09_1g02005	XP_009418760.1 PREDICTED: uncharacterized protein LOC103998877 [Musa acuminata subsp. malaccensis]	-	-	-	-	-	-	-	-	protein_coding	3.13394e-20	1.38068e-18
BX_AAAchr09_1g02293	1	ELI3	AHF20166.1 cinnamyl alcohol dehydrogenase, partial [Musa acuminata AAA Group]	-	-	-	-	-	GO:0016491//oxidoreductase activity;GO:0016616//oxidoreductase activity, acting on the CH-OH group of donors, NAD or NADP as acceptor	-	-	protein_coding	3.53833e-20	1.5563e-18
BX_AAAchr06_2g02412	1	GLYI-11	XP_009405350.1 PREDICTED: lactoylglutathione lyase-like [Musa acuminata subsp. malaccensis]	Metabolism;Metabolism	Global and overview maps;Carbohydrate metabolism	ko01100//Metabolic pathways;ko00620//Pyruvate metabolism	K01759;K01759	-	GO:0004462//lactoylglutathione lyase activity;GO:0046872//metal ion binding	-	-	protein_coding	4.08503e-20	1.79022e-18
BX_AAAchr09_3g03432	1	FDX3	THU48432.1 hypothetical protein C4D60_Mb09t26180 [Musa balbisiana]	Metabolism;Metabolism	Global and overview maps;Energy metabolism	ko01100//Metabolic pathways;ko00195//Photosynthesis	K02639;K02639	-	GO:0009055//electron carrier activity;GO:0051536//iron-sulfur cluster binding;GO:0051537//2 iron, 2 sulfur cluster binding	GO:0022900//electron transport chain	-	protein_coding	4.22609e-20	1.84978e-18
BX_AAAchr10_3g02525	1	MNS3	URE42824.1 Glycosyl hydrolase family 47 [Musa troglodytarum]	Metabolism;Genetic Information Processing;Metabolism;Metabolism	Global and overview maps;Folding, sorting and degradation;Glycan biosynthesis and metabolism;Glycan biosynthesis and metabolism	ko01100//Metabolic pathways;ko04141//Protein processing in endoplasmic reticulum;ko00510//N-Glycan biosynthesis;ko00513//Various types of N-glycan biosynthesis	K23741;K23741;K23741;K23741	GO:0016020//membrane;GO:0016272//prefoldin complex	GO:0004571//mannosyl-oligosaccharide 1,2-alpha-mannosidase activity;GO:0005509//calcium ion binding;GO:0051082//unfolded protein binding	GO:0005975//carbohydrate metabolic process;GO:0006457//protein folding	-	protein_coding	4.29963e-20	1.88121e-18
BX_AAAchr07_3g00955	1	NPF4.6	XP_009408840.1 PREDICTED: protein NRT1/ PTR FAMILY 4.6-like [Musa acuminata subsp. malaccensis]	-	-	-	-	GO:0016020//membrane	GO:0022857//transmembrane transporter activity	GO:0055085//transmembrane transport	-	protein_coding	4.44787e-20	1.94529e-18
BX_AAAchr09_1g01966	1	AUX22D	XP_009418725.1 PREDICTED: auxin-induced protein 22D-like [Musa acuminata subsp. malaccensis]	Environmental Information Processing	Signal transduction	ko04075//Plant hormone signal transduction	K14484	GO:0005634//nucleus	-	GO:0006355//regulation of transcription, DNA-templated	-	protein_coding	5.48635e-20	2.3927e-18
BX_AAAchr04_3g03422	1	XTH8	XP_009392745.1 PREDICTED: probable xyloglucan endotransglucosylase/hydrolase protein 8 [Musa acuminata subsp. malaccensis]	-	-	-	-	GO:0005618//cell wall;GO:0048046//apoplast	GO:0004553//hydrolase activity, hydrolyzing O-glycosyl compounds;GO:0016762//xyloglucan:xyloglucosyl transferase activity	GO:0005975//carbohydrate metabolic process;GO:0010411//xyloglucan metabolic process;GO:0042546//cell wall biogenesis;GO:0044042//glucan metabolic process	-	protein_coding	5.53311e-20	2.41212e-18
BX_AAAchr05_1g02000	1	ARB_01325	THU67517.1 hypothetical protein C4D60_Mb05t25460 [Musa balbisiana]	-	-	-	-	-	GO:0032934//sterol binding	GO:0015918//sterol transport;GO:0032366//intracellular sterol transport	-	protein_coding	5.68106e-20	2.47462e-18
BX_AAAchr04_3g04999	1	B3GALT2	XP_018681158.1 PREDICTED: probable beta-1,3-galactosyltransferase 2 isoform X2 [Musa acuminata subsp. malaccensis]	-	-	-	-	GO:0016020//membrane	GO:0016758//transferase activity, transferring hexosyl groups	GO:0006486//protein glycosylation	-	protein_coding	7.05315e-20	3.05998e-18
BX_AAAchr09_3g02837	1	VAS	XP_018673966.1 PREDICTED: lipid transfer-like protein VAS isoform X3 [Musa acuminata subsp. malaccensis]	-	-	-	-	-	-	-	-	protein_coding	7.21433e-20	3.12739e-18
BX_AAAchr08_3g02860	1	PFP-BETA	XP_009414122.1 PREDICTED: pyrophosphate--fructose 6-phosphate 1-phosphotransferase subunit beta [Musa acuminata subsp. malaccensis]	Metabolism;Metabolism;Metabolism;Metabolism;Metabolism	Global and overview maps;Global and overview maps;Carbohydrate metabolism;Carbohydrate metabolism;Carbohydrate metabolism	ko01100//Metabolic pathways;ko01110//Biosynthesis of secondary metabolites;ko00010//Glycolysis / Gluconeogenesis;ko00051//Fructose and mannose metabolism;ko00030//Pentose phosphate pathway	K00895;K00895;K00895;K00895;K00895	-	GO:0003872//6-phosphofructokinase activity;GO:0005524//ATP binding;GO:0047334//diphosphate-fructose-6-phosphate 1-phosphotransferase activity	GO:0006002//fructose 6-phosphate metabolic process;GO:0006096//glycolytic process	-	protein_coding	8.03211e-20	3.47078e-18
BX_AAAchr01_3g01998	1	GONST3	XP_009419536.1 PREDICTED: GDP-mannose transporter GONST3-like [Musa acuminata subsp. malaccensis]	-	-	-	-	-	-	-	-	protein_coding	1.01612e-19	4.36984e-18
BX_AAAchr07_3g01424	1	FT1	XP_018684225.1 PREDICTED: galactoside 2-alpha-L-fucosyltransferase-like isoform X1 [Musa acuminata subsp. malaccensis]	-	-	-	-	GO:0016020//membrane	GO:0008107//galactoside 2-alpha-L-fucosyltransferase activity	GO:0042546//cell wall biogenesis	-	protein_coding	1.01967e-19	4.38337e-18
BX_AAAchr06_3g00717	1	BX_AAAchr06_3g00717	XP_009403367.1 PREDICTED: uncharacterized protein LOC103986938 [Musa acuminata subsp. malaccensis]	-	-	-	-	GO:0005783//endoplasmic reticulum;GO:0016020//membrane	-	GO:0006886//intracellular protein transport	-	protein_coding	1.02062e-19	4.38571e-18
BX_AAAchr09_2g00146	1	At1g27930	URE39827.1 hypothetical protein MUK42_07370 [Musa troglodytarum]	-	-	-	-	-	-	GO:0045492//xylan biosynthetic process	-	protein_coding	1.22235e-19	5.24005e-18
BX_AAAchr07_1g02795	1	FKBP15-1	XP_009410620.1 PREDICTED: peptidyl-prolyl cis-trans isomerase FKBP15-1 [Musa acuminata subsp. malaccensis]	-	-	-	-	-	GO:0003755//peptidyl-prolyl cis-trans isomerase activity	GO:0000413//protein peptidyl-prolyl isomerization;GO:0061077//chaperone-mediated protein folding	-	protein_coding	1.2562e-19	5.38304e-18
BX_AAAchr04_3g03315	1	BX_AAAchr04_3g03315	XP_009393849.1 PREDICTED: endoplasmin homolog [Musa acuminata subsp. malaccensis]	Genetic Information Processing;Organismal Systems	Folding, sorting and degradation;Environmental adaptation	ko04141//Protein processing in endoplasmic reticulum;ko04626//Plant-pathogen interaction	K09487;K09487	-	GO:0005524//ATP binding;GO:0016887//ATPase activity;GO:0051082//unfolded protein binding	GO:0006457//protein folding	-	protein_coding	1.28887e-19	5.51868e-18
BX_AAAchr06_1g04189	1	GDPD6	XP_009407391.1 PREDICTED: glycerophosphodiester phosphodiesterase GDPD6 isoform X1 [Musa acuminata subsp. malaccensis]	Metabolism	Lipid metabolism	ko00564//Glycerophospholipid metabolism	K01126	-	GO:0008081//phosphoric diester hydrolase activity	GO:0006629//lipid metabolic process	-	protein_coding	1.30736e-19	5.59343e-18
BX_AAAchr06_3g00814	1	BX_AAAchr06_3g00814	XP_009403466.1 PREDICTED: 14-3-3-like protein isoform X1 [Musa acuminata subsp. malaccensis]	-	-	-	-	-	-	-	-	protein_coding	1.49238e-19	6.36988e-18
BX_AAAchr08_2g03652	1	At2g30550	XP_009414857.1 PREDICTED: phospholipase A1-Igamma2, chloroplastic-like [Musa acuminata subsp. malaccensis]	-	-	-	-	-	-	GO:0006629//lipid metabolic process	-	protein_coding	1.49622e-19	6.38126e-18
BX_AAAchr02_2g01633	1	BX_AAAchr02_2g01633	THU44994.1 hypothetical protein C4D60_Mb02t13210 [Musa balbisiana]	-	-	-	-	-	-	-	-	protein_coding	1.50314e-19	6.40827e-18
BX_AAAchr09_3g01341	1	OEP163	URE35228.1 Tim17/Tim22/Tim23/Pmp24 family [Musa troglodytarum]	-	-	-	-	GO:0042721//mitochondrial inner membrane protein insertion complex	-	GO:0045039//protein import into mitochondrial inner membrane	-	protein_coding	1.71353e-19	7.2765e-18
BX_AAAchr11_1g01766	1	At1g09390	XP_009383944.1 PREDICTED: GDSL esterase/lipase At1g09390-like [Musa acuminata subsp. malaccensis]	-	-	-	-	-	GO:0016788//hydrolase activity, acting on ester bonds	-	-	protein_coding	1.75425e-19	7.44651e-18
BX_AAAchr02_1g01680	1	ITPK1	XP_009389084.1 PREDICTED: inositol-tetrakisphosphate 1-kinase 1-like [Musa acuminata subsp. malaccensis]	Metabolism;Environmental Information Processing;Metabolism	Global and overview maps;Signal transduction;Carbohydrate metabolism	ko01100//Metabolic pathways;ko04070//Phosphatidylinositol signaling system;ko00562//Inositol phosphate metabolism	K00913;K00913;K00913	-	GO:0000287//magnesium ion binding;GO:0005524//ATP binding;GO:0047325//inositol tetrakisphosphate 1-kinase activity;GO:0052725//inositol-1,3,4-trisphosphate 6-kinase activity;GO:0052726//inositol-1,3,4-trisphosphate 5-kinase activity	GO:0032957//inositol trisphosphate metabolic process	-	protein_coding	1.77287e-19	7.52262e-18
BX_AAAchr03_2g03642	1	ALMT9	THU62000.1 hypothetical protein C4D60_Mb01t00530 [Musa balbisiana]	-	-	-	-	-	-	GO:0015743//malate transport	-	protein_coding	2.16882e-19	9.13819e-18
BX_AAAchr01_2g02784	1	TBL26	CAG1860562.1 unnamed protein product [Musa acuminata subsp. malaccensis]	-	-	-	-	-	GO:0016413//O-acetyltransferase activity;GO:0016740//transferase activity	-	-	protein_coding	2.18732e-19	9.21256e-18
BX_AAAchr08_2g00478	1	ATL71	XP_018685748.1 PREDICTED: RING-H2 finger protein ATL70-like [Musa acuminata subsp. malaccensis]	-	-	-	-	-	-	-	-	protein_coding	2.20702e-19	9.29189e-18
BX_AAAchr03_3g02140	1	ERG1	XP_009393739.2 PREDICTED: leucine-rich repeat extensin-like protein 1 [Musa acuminata subsp. malaccensis]	-	-	-	-	-	-	-	-	protein_coding	2.22946e-19	9.37214e-18
BX_AAAchr11_1g00158	1	Os03g0130400	XP_009382089.1 PREDICTED: probable adenylate kinase 1, chloroplastic [Musa acuminata subsp. malaccensis]	Metabolism;Metabolism;Metabolism;Metabolism	Global and overview maps;Global and overview maps;Nucleotide metabolism;Metabolism of cofactors and vitamins	ko01100//Metabolic pathways;ko01110//Biosynthesis of secondary metabolites;ko00230//Purine metabolism;ko00730//Thiamine metabolism	K00939;K00939;K00939;K00939	-	GO:0004017//adenylate kinase activity;GO:0005524//ATP binding;GO:0016776//phosphotransferase activity, phosphate group as acceptor;GO:0019205//nucleobase-containing compound kinase activity	GO:0006139//nucleobase-containing compound metabolic process	-	protein_coding	2.26395e-19	9.50938e-18
BX_AAAchr07_3g00989	1	GRXC7	XP_009408866.1 PREDICTED: glutaredoxin-C7-like [Musa acuminata subsp. malaccensis]	-	-	-	-	-	-	-	-	protein_coding	2.4548e-19	1.02871e-17
BX_AAAchr07_3g02829	1	BX_AAAchr07_3g02829	XP_009410612.1 PREDICTED: uncharacterized protein LOC103992577 isoform X2 [Musa acuminata subsp. malaccensis]	-	-	-	-	-	-	-	-	protein_coding	2.50276e-19	1.0484e-17
BX_AAAchr10_1g03385	1	CML46	THU53176.1 hypothetical protein C4D60_Mb10t11630 [Musa balbisiana]	Organismal Systems;Environmental Information Processing;Environmental Information Processing	Environmental adaptation;Signal transduction;Signal transduction	ko04626//Plant-pathogen interaction;ko04016//MAPK signaling pathway - plant;ko04070//Phosphatidylinositol signaling system	K02183;K02183;K02183	-	GO:0005509//calcium ion binding	-	-	protein_coding	2.65484e-19	1.10867e-17
BX_AAAchr07_2g01129	1	PLD1	XP_009408983.1 PREDICTED: phospholipase D alpha 1 [Musa acuminata subsp. malaccensis]	Metabolism;Metabolism;Cellular Processes;Metabolism;Metabolism	Global and overview maps;Global and overview maps;Transport and catabolism;Lipid metabolism;Lipid metabolism	ko01100//Metabolic pathways;ko01110//Biosynthesis of secondary metabolites;ko04144//Endocytosis;ko00564//Glycerophospholipid metabolism;ko00565//Ether lipid metabolism	K01115;K01115;K01115;K01115;K01115	GO:0016020//membrane	GO:0003824//catalytic activity;GO:0004630//phospholipase D activity;GO:0005509//calcium ion binding	GO:0046470//phosphatidylcholine metabolic process	-	protein_coding	2.79465e-19	1.16615e-17
BX_AAAchr03_2g02336	1	BX_AAAchr03_2g02336	XP_009393603.1 PREDICTED: ATP synthase subunit O, mitochondrial [Musa acuminata subsp. malaccensis]	Metabolism;Metabolism	Global and overview maps;Energy metabolism	ko01100//Metabolic pathways;ko00190//Oxidative phosphorylation	K02137;K02137	-	GO:0046933//proton-transporting ATP synthase activity, rotational mechanism	GO:0015986//ATP synthesis coupled proton transport	-	protein_coding	3.13271e-19	1.3042e-17
BX_AAAchr04_3g03154	1	BX_AAAchr04_3g03154	XP_009397606.1 PREDICTED: acyl-CoA-binding protein [Musa acuminata subsp. malaccensis]	-	-	-	-	-	GO:0000062//fatty-acyl-CoA binding	-	-	protein_coding	3.17061e-19	1.31947e-17
BX_AAAchr11_2g02288	1	BX_AAAchr11_2g02288	URD79340.1 hypothetical protein MUK42_05642 [Musa troglodytarum]	-	-	-	-	-	-	-	-	protein_coding	3.34898e-19	1.39103e-17
BX_AAAchr04_3g04964	1	tag	XP_018681148.1 PREDICTED: uncharacterized protein LOC108952701 isoform X1 [Musa acuminata subsp. malaccensis]	Genetic Information Processing	Replication and repair	ko03410//Base excision repair	K01246	-	GO:0003824//catalytic activity;GO:0008725//DNA-3-methyladenine glycosylase activity	GO:0006281//DNA repair;GO:0006284//base-excision repair	-	protein_coding	3.56827e-19	1.47928e-17
BX_AAAchr07_1g01304	1	COR2	XP_009409242.1 PREDICTED: non-functional NADPH-dependent codeinone reductase 2 [Musa acuminata subsp. malaccensis]	Metabolism;Metabolism;Metabolism	Global and overview maps;Global and overview maps;Biosynthesis of other secondary metabolites	ko01100//Metabolic pathways;ko01110//Biosynthesis of secondary metabolites;ko00999//Biosynthesis of various plant secondary metabolites	K22374;K22374;K22374	-	GO:0016491//oxidoreductase activity;GO:0016616//oxidoreductase activity, acting on the CH-OH group of donors, NAD or NADP as acceptor	-	-	protein_coding	3.67988e-19	1.52496e-17
BX_AAAchr02_2g00736	1	BX_AAAchr02_2g00736	XP_009383515.1 PREDICTED: uncharacterized protein LOC103971256 [Musa acuminata subsp. malaccensis]	-	-	-	-	-	-	GO:0048364//root development;GO:0048367//shoot system development	-	protein_coding	3.91533e-19	1.61943e-17
BX_AAAchr04_3g03089	1	IBL1	XP_009396869.1 PREDICTED: transcription factor IBH1 [Musa acuminata subsp. malaccensis]	-	-	-	-	-	-	GO:0006355//regulation of transcription, DNA-templated	-	protein_coding	4.0084e-19	1.65539e-17
BX_AAAchr06_2g02037	1	NUDT13	XP_009404728.1 PREDICTED: nudix hydrolase 13, mitochondrial isoform X4 [Musa acuminata subsp. malaccensis]	-	-	-	-	-	GO:0016462//pyrophosphatase activity	-	-	protein_coding	4.36697e-19	1.79962e-17
BX_AAAchr10_3g02444	1	At5g06060	XP_009421329.1 PREDICTED: tropinone reductase homolog At5g06060 [Musa acuminata subsp. malaccensis]	Metabolism;Metabolism;Metabolism	Global and overview maps;Global and overview maps;Biosynthesis of other secondary metabolites	ko01100//Metabolic pathways;ko01110//Biosynthesis of secondary metabolites;ko00960//Tropane, piperidine and pyridine alkaloid biosynthesis	K08081;K08081;K08081	-	GO:0004672//protein kinase activity;GO:0005524//ATP binding;GO:0016491//oxidoreductase activity	GO:0006468//protein phosphorylation	-	protein_coding	5.79826e-19	2.37373e-17
BX_AAAchr07_2g00979	1	NPF4.6	XP_009408840.1 PREDICTED: protein NRT1/ PTR FAMILY 4.6-like [Musa acuminata subsp. malaccensis]	-	-	-	-	GO:0016020//membrane	GO:0022857//transmembrane transporter activity	GO:0055085//transmembrane transport	-	protein_coding	6.41397e-19	2.61787e-17
BX_AAAchr05_2g01631	1	BX_AAAchr05_2g01631	THU67053.1 hypothetical protein C4D60_Mb05t20600 [Musa balbisiana]	-	-	-	-	-	-	-	-	protein_coding	6.49909e-19	2.65161e-17
BX_AAAchr03_1g01082	1	MAKR1	XP_009391535.1 PREDICTED: probable membrane-associated kinase regulator 1 [Musa acuminata subsp. malaccensis]	-	-	-	-	GO:0005886//plasma membrane	GO:0019210//kinase inhibitor activity	-	-	protein_coding	6.97129e-19	2.84106e-17
BX_AAAchr10_1g03155	1	sec61a	URE47483.1 protein transport protein SEC61 subunit [Musa troglodytarum]	Genetic Information Processing;Cellular Processes;Genetic Information Processing	Folding, sorting and degradation;Transport and catabolism;Folding, sorting and degradation	ko04141//Protein processing in endoplasmic reticulum;ko04145//Phagosome;ko03060//Protein export	K10956;K10956;K10956	GO:0016020//membrane	-	GO:0015031//protein transport	-	protein_coding	7.26842e-19	2.95658e-17
BX_AAAchr08_2g02395	1	TUBA3	XP_009413318.1 PREDICTED: tubulin alpha-3 chain-like [Musa acuminata subsp. malaccensis]	Cellular Processes	Transport and catabolism	ko04145//Phagosome	K07374	GO:0005874//microtubule	GO:0005200//structural constituent of cytoskeleton;GO:0005525//GTP binding	GO:0007017//microtubule-based process	-	protein_coding	7.79765e-19	3.16234e-17
BX_AAAchr05_2g02177	1	ARB_01325	XP_009401364.1 PREDICTED: phosphatidylglycerol/phosphatidylinositol transfer protein-like [Musa acuminata subsp. malaccensis]	-	-	-	-	-	GO:0032934//sterol binding	GO:0015918//sterol transport;GO:0032366//intracellular sterol transport	-	protein_coding	7.83094e-19	3.17228e-17
BX_AAAchr10_3g02954	1	At5g07960	URE44161.1 UPF0139 membrane protein [Musa troglodytarum]	-	-	-	-	GO:0005789//endoplasmic reticulum membrane	GO:0044183//protein binding involved in protein folding	GO:0045048//protein insertion into ER membrane	-	protein_coding	9.25702e-19	3.74017e-17
BX_AAAchr03_1g03096	1	PMM	XP_009392824.1 PREDICTED: phosphomannomutase [Musa acuminata subsp. malaccensis]	Metabolism;Metabolism;Metabolism;Metabolism	Global and overview maps;Global and overview maps;Carbohydrate metabolism;Carbohydrate metabolism	ko01100//Metabolic pathways;ko01110//Biosynthesis of secondary metabolites;ko00520//Amino sugar and nucleotide sugar metabolism;ko00051//Fructose and mannose metabolism	K17497;K17497;K17497;K17497	-	GO:0004615//phosphomannomutase activity	GO:0009298//GDP-mannose biosynthetic process	-	protein_coding	1.04802e-18	4.21865e-17
BX_AAAchr10_3g02757	1	At2g44050	XP_009379910.1 PREDICTED: 6,7-dimethyl-8-ribityllumazine synthase, chloroplastic [Musa acuminata subsp. malaccensis]	Metabolism;Metabolism;Metabolism	Global and overview maps;Global and overview maps;Metabolism of cofactors and vitamins	ko01100//Metabolic pathways;ko01110//Biosynthesis of secondary metabolites;ko00740//Riboflavin metabolism	K00794;K00794;K00794	GO:0009349//riboflavin synthase complex	GO:0000906//6,7-dimethyl-8-ribityllumazine synthase activity	GO:0009231//riboflavin biosynthetic process	-	protein_coding	1.11931e-18	4.50059e-17
BX_AAAchr04_2g04000	1	AAC3	XP_009397774.1 PREDICTED: ADP,ATP carrier protein 1, mitochondrial-like [Musa acuminata subsp. malaccensis]	-	-	-	-	GO:0005743//mitochondrial inner membrane	GO:0005471//ATP:ADP antiporter activity	GO:0055085//transmembrane transport;GO:1990544//mitochondrial ATP transmembrane transport	-	protein_coding	1.13155e-18	4.54809e-17
BX_AAAchr04_1g04093	1	AHB1	CAG1844272.1 unnamed protein product [Musa acuminata subsp. malaccensis]	-	-	-	-	-	GO:0019825//oxygen binding;GO:0020037//heme binding	-	-	protein_coding	1.19283e-18	4.78552e-17
BX_AAAchr01_2g00305	1	BX_AAAchr01_2g00305	XP_009393849.1 PREDICTED: endoplasmin homolog [Musa acuminata subsp. malaccensis]	Genetic Information Processing;Organismal Systems	Folding, sorting and degradation;Environmental adaptation	ko04141//Protein processing in endoplasmic reticulum;ko04626//Plant-pathogen interaction	K09487;K09487	-	GO:0005524//ATP binding;GO:0016887//ATPase activity;GO:0051082//unfolded protein binding	GO:0006457//protein folding	-	protein_coding	1.21381e-18	4.86429e-17
BX_AAAchr04_3g03356	1	UTR4	XP_009393391.1 PREDICTED: UDP-galactose/UDP-glucose transporter 4 [Musa acuminata subsp. malaccensis]	-	-	-	-	-	-	GO:0055085//transmembrane transport	-	protein_coding	1.25569e-18	5.02653e-17
BX_AAAchr09_2g00914	1	ILI5	XP_009416873.1 PREDICTED: transcription factor ILI5-like [Musa acuminata subsp. malaccensis]	-	-	-	-	-	GO:0046983//protein dimerization activity	GO:0006355//regulation of transcription, DNA-templated;GO:0040008//regulation of growth	bHLH	protein_coding	1.49968e-18	5.98992e-17
BX_AAAchr05_3g00744	1	BX_AAAchr05_3g00744	XP_009400133.1 PREDICTED: uncharacterized protein LOC103984377 [Musa acuminata subsp. malaccensis]	-	-	-	-	-	-	-	-	protein_coding	1.6524e-18	6.58954e-17
BX_AAAchr05_3g03677	1	TPIP1	XP_009402316.1 PREDICTED: triosephosphate isomerase, cytosolic [Musa acuminata subsp. malaccensis]	Metabolism;Metabolism;Metabolism;Metabolism;Metabolism;Metabolism;Metabolism;Metabolism	Global and overview maps;Global and overview maps;Global and overview maps;Global and overview maps;Carbohydrate metabolism;Energy metabolism;Carbohydrate metabolism;Carbohydrate metabolism	ko01100//Metabolic pathways;ko01110//Biosynthesis of secondary metabolites;ko01200//Carbon metabolism;ko01230//Biosynthesis of amino acids;ko00010//Glycolysis / Gluconeogenesis;ko00710//Carbon fixation in photosynthetic organisms;ko00051//Fructose and mannose metabolism;ko00562//Inositol phosphate metabolism	K01803;K01803;K01803;K01803;K01803;K01803;K01803;K01803	-	GO:0004807//triose-phosphate isomerase activity	-	-	protein_coding	1.74398e-18	6.94517e-17
BX_AAAchr06_1g00253	1	UCC1	XP_009402874.1 PREDICTED: mavicyanin-like [Musa acuminata subsp. malaccensis]	-	-	-	-	-	GO:0009055//electron carrier activity	-	-	protein_coding	1.76099e-18	7.01035e-17
BX_AAAchr04_1g01872	1	CBSX5	XP_009385673.1 PREDICTED: CBS domain-containing protein CBSX5-like [Musa acuminata subsp. malaccensis]	-	-	-	-	-	-	-	-	protein_coding	1.84631e-18	7.33919e-17
BX_AAAchr04_2g02895	1	BC10	URD88780.1 Core-2/I-Branching enzyme [Musa troglodytarum]	-	-	-	-	GO:0016020//membrane	GO:0016757//transferase activity, transferring glycosyl groups	-	-	protein_coding	2.12909e-18	8.43536e-17
BX_AAAchr04_2g03618	1	BHLH83	XP_009398139.1 PREDICTED: transcription factor bHLH83-like [Musa acuminata subsp. malaccensis]	-	-	-	-	-	GO:0003700//transcription factor activity, sequence-specific DNA binding;GO:0046983//protein dimerization activity	GO:0006355//regulation of transcription, DNA-templated	bHLH	protein_coding	2.2677e-18	8.96484e-17
BX_AAAchr09_2g01276	1	OEP163	URE35228.1 Tim17/Tim22/Tim23/Pmp24 family [Musa troglodytarum]	-	-	-	-	GO:0042721//mitochondrial inner membrane protein insertion complex	-	GO:0045039//protein import into mitochondrial inner membrane	-	protein_coding	2.33139e-18	9.20317e-17
BX_AAAchr04_2g01143	1	GATA9	XP_018680169.1 PREDICTED: GATA transcription factor 9-like isoform X2 [Musa acuminata subsp. malaccensis]	-	-	-	-	GO:0005634//nucleus	GO:0003677//DNA binding;GO:0008270//zinc ion binding;GO:0043565//sequence-specific DNA binding	GO:0006355//regulation of transcription, DNA-templated;GO:0045893//positive regulation of transcription, DNA-templated	GATA	protein_coding	2.78956e-18	1.09479e-16
BX_AAAchr07_1g02791	1	BX_AAAchr07_1g02791	XP_009410612.1 PREDICTED: uncharacterized protein LOC103992577 isoform X2 [Musa acuminata subsp. malaccensis]	-	-	-	-	-	-	-	-	protein_coding	3.38404e-18	1.32234e-16
BX_AAAchr07_2g02012	1	SAUR71	XP_009397282.1 PREDICTED: auxin-induced protein 15A-like [Musa acuminata subsp. malaccensis]	Environmental Information Processing	Signal transduction	ko04075//Plant hormone signal transduction	K14488	-	-	GO:0009733//response to auxin	-	protein_coding	3.49536e-18	1.36486e-16
BX_AAAchr02_2g00679	1	COPE1	XP_009382885.1 PREDICTED: coatomer subunit epsilon-1 [Musa acuminata subsp. malaccensis]	-	-	-	-	-	GO:0005198//structural molecule activity;GO:0005515//protein binding	GO:0006890//retrograde vesicle-mediated transport, Golgi to ER	-	protein_coding	3.50198e-18	1.36695e-16
BX_AAAchr11_3g00057	1	LTI6B	XP_018676027.1 PREDICTED: hydrophobic protein LTI6B-like [Musa acuminata subsp. malaccensis]	-	-	-	-	GO:0016020//membrane	-	-	-	protein_coding	3.61444e-18	1.4083e-16
BX_AAAchr08_1g02181	1	TUBA3	XP_009413318.1 PREDICTED: tubulin alpha-3 chain-like [Musa acuminata subsp. malaccensis]	Cellular Processes	Transport and catabolism	ko04145//Phagosome	K07374	GO:0005874//microtubule	GO:0005200//structural constituent of cytoskeleton;GO:0005525//GTP binding	GO:0007017//microtubule-based process	-	protein_coding	3.78798e-18	1.47539e-16
BX_AAAchr05_2g02577	1	LFG5	XP_009402474.1 PREDICTED: BI1-like protein [Musa acuminata subsp. malaccensis]	-	-	-	-	-	-	-	-	protein_coding	3.81339e-18	1.48422e-16
BX_AAAchr08_1g01769	1	tstD	XP_009413214.1 PREDICTED: uncharacterized protein LOC103994570 [Musa acuminata subsp. malaccensis]	-	-	-	-	GO:0030126//COPI vesicle coat	-	GO:0006890//retrograde vesicle-mediated transport, Golgi to ER	-	protein_coding	4.14963e-18	1.61161e-16
BX_AAAchr04_2g00478	1	Os05g0310800	XP_009395292.1 PREDICTED: coatomer subunit delta-1-like [Musa acuminata subsp. malaccensis]	-	-	-	-	GO:0030126//COPI vesicle coat	-	GO:0006890//retrograde vesicle-mediated transport, Golgi to ER	-	protein_coding	4.22496e-18	1.63969e-16
BX_AAAchr09_2g03072	1	UBC11	URE41040.1 WD repeat-containing protein C2A9.03 [Musa troglodytarum]	-	-	-	-	-	GO:0005515//protein binding	-	-	protein_coding	4.58868e-18	1.77893e-16
BX_AAAchr03_2g00159	1	ILI7	XP_009390918.1 PREDICTED: transcription factor ILI6-like [Musa acuminata subsp. malaccensis]	-	-	-	-	-	GO:0046983//protein dimerization activity	GO:0006355//regulation of transcription, DNA-templated;GO:0040008//regulation of growth	bHLH	protein_coding	4.60879e-18	1.78609e-16
BX_AAAchr06_1g03883	1	NAC068	CAG1848225.1 unnamed protein product [Musa acuminata subsp. malaccensis]	-	-	-	-	-	GO:0003677//DNA binding	GO:0006355//regulation of transcription, DNA-templated	NAC	protein_coding	4.7527e-18	1.83857e-16
BX_AAAchr04_2g02198	1	NPF2.13	XP_009397036.1 PREDICTED: protein NRT1/ PTR FAMILY 2.13-like [Musa acuminata subsp. malaccensis]	-	-	-	-	GO:0016020//membrane	GO:0022857//transmembrane transporter activity	GO:0055085//transmembrane transport	-	protein_coding	5.02254e-18	1.94156e-16
BX_AAAchr06_2g01488	1	UP3	XP_009404163.1 PREDICTED: stress-response A/B barrel domain-containing protein UP3-like [Musa acuminata subsp. malaccensis]	-	-	-	-	-	-	-	-	protein_coding	5.04353e-18	1.94898e-16
BX_AAAchr09_2g03036	1	SK3	XP_009419151.1 PREDICTED: shikimate kinase 3, chloroplastic isoform X2 [Musa acuminata subsp. malaccensis]	Metabolism;Metabolism;Metabolism;Metabolism	Global and overview maps;Global and overview maps;Global and overview maps;Amino acid metabolism	ko01100//Metabolic pathways;ko01110//Biosynthesis of secondary metabolites;ko01230//Biosynthesis of amino acids;ko00400//Phenylalanine, tyrosine and tryptophan biosynthesis	K00891;K00891;K00891;K00891	-	-	-	-	protein_coding	7.37457e-18	2.83358e-16
BX_AAAchr03_1g00995	1	KIN7D	XP_009391444.1 PREDICTED: kinesin-like protein KIN-7D, chloroplastic isoform X1 [Musa acuminata subsp. malaccensis]	-	-	-	-	-	GO:0003777//microtubule motor activity;GO:0005524//ATP binding;GO:0008017//microtubule binding	GO:0007018//microtubule-based movement	-	protein_coding	8.30835e-18	3.18108e-16
BX_AAAchr04_2g00656	1	ARAD1	XP_009395493.2 PREDICTED: probable arabinosyltransferase ARAD1 [Musa acuminata subsp. malaccensis]	-	-	-	-	-	GO:0016757//transferase activity, transferring glycosyl groups	GO:0006486//protein glycosylation	-	protein_coding	8.46946e-18	3.24047e-16
BX_AAAchr01_2g00747	1	LEA14-A	XP_009402896.1 PREDICTED: late embryogenesis abundant protein Lea14-A-like [Musa acuminata subsp. malaccensis]	-	-	-	-	-	-	GO:0009269//response to desiccation	-	protein_coding	9.08877e-18	3.47128e-16
BX_AAAchr10_2g01354	1	MUR1	XP_009420764.1 PREDICTED: GDP-mannose 4,6 dehydratase 1-like [Musa acuminata subsp. malaccensis]	Metabolism;Metabolism;Metabolism	Global and overview maps;Carbohydrate metabolism;Carbohydrate metabolism	ko01100//Metabolic pathways;ko00520//Amino sugar and nucleotide sugar metabolism;ko00051//Fructose and mannose metabolism	K01711;K01711;K01711	-	GO:0008446//GDP-mannose 4,6-dehydratase activity	GO:0019673//GDP-mannose metabolic process	-	protein_coding	9.65837e-18	3.68103e-16
BX_AAAchr09_2g02746	1	BX_AAAchr09_2g02746	XP_009418760.1 PREDICTED: uncharacterized protein LOC103998877 [Musa acuminata subsp. malaccensis]	-	-	-	-	-	-	-	-	protein_coding	9.84552e-18	3.74972e-16
BX_AAAchr03_1g00267	1	RAB11D	XP_018679268.1 PREDICTED: uncharacterized protein LOC103977187 [Musa acuminata subsp. malaccensis]	-	-	-	-	-	GO:0003924//GTPase activity;GO:0005525//GTP binding	-	-	protein_coding	1.1911e-17	4.51886e-16
BX_AAAchr02_1g00279	1	P	XP_009386785.1 PREDICTED: myb-related protein P-like [Musa acuminata subsp. malaccensis]	-	-	-	-	-	-	-	MYB	protein_coding	1.32877e-17	5.02705e-16
BX_AAAchr06_1g00746	1	BX_AAAchr06_1g00746	XP_009403466.1 PREDICTED: 14-3-3-like protein isoform X1 [Musa acuminata subsp. malaccensis]	-	-	-	-	-	-	-	-	protein_coding	1.47399e-17	5.56288e-16
BX_AAAchr03_1g00258	1	ILI7	XP_009390918.1 PREDICTED: transcription factor ILI6-like [Musa acuminata subsp. malaccensis]	-	-	-	-	-	GO:0046983//protein dimerization activity	GO:0006355//regulation of transcription, DNA-templated;GO:0040008//regulation of growth	bHLH	protein_coding	1.71645e-17	6.45989e-16
BX_AAAchr02_1g02420	1	PSAP	XP_009387676.1 PREDICTED: proactivator polypeptide-like 1 [Musa acuminata subsp. malaccensis]	-	-	-	-	-	-	GO:0006629//lipid metabolic process	-	protein_coding	1.71939e-17	6.46871e-16
BX_AAAchr01_1g01418	1	AHL1	THU64082.1 hypothetical protein C4D60_Mb01t22700 [Musa balbisiana]	-	-	-	-	-	GO:0003677//DNA binding;GO:0003680//AT DNA binding	-	-	protein_coding	1.85736e-17	6.97324e-16
BX_AAAchr04_2g02451	1	PCMP-H6	URD96102.1 Pentatricopeptide repeat-containing protein [Musa troglodytarum]	-	-	-	-	GO:0016020//membrane	GO:0003723//RNA binding;GO:0005515//protein binding;GO:0015267//channel activity	GO:0009451//RNA modification;GO:0055085//transmembrane transport	-	protein_coding	1.91702e-17	7.19221e-16
BX_AAAchr01_2g00404	1	XTH8	XP_009392745.1 PREDICTED: probable xyloglucan endotransglucosylase/hydrolase protein 8 [Musa acuminata subsp. malaccensis]	-	-	-	-	GO:0005618//cell wall;GO:0048046//apoplast	GO:0004553//hydrolase activity, hydrolyzing O-glycosyl compounds;GO:0016762//xyloglucan:xyloglucosyl transferase activity	GO:0005975//carbohydrate metabolic process;GO:0010411//xyloglucan metabolic process;GO:0042546//cell wall biogenesis;GO:0044042//glucan metabolic process	-	protein_coding	2.04593e-17	7.65461e-16
BX_AAAchr04_3g02970	1	UBC35	XP_009388323.1 PREDICTED: ubiquitin-conjugating enzyme E2 36 [Musa acuminata subsp. malaccensis]	Genetic Information Processing	Folding, sorting and degradation	ko04120//Ubiquitin mediated proteolysis	K10580	-	-	-	-	protein_coding	2.0938e-17	7.82292e-16
BX_AAAchr04_1g00416	1	Smt1-1	XP_009394728.1 PREDICTED: cycloartenol-C-24-methyltransferase 1 isoform X4 [Musa acuminata subsp. malaccensis]	Metabolism;Metabolism;Metabolism	Global and overview maps;Global and overview maps;Lipid metabolism	ko01100//Metabolic pathways;ko01110//Biosynthesis of secondary metabolites;ko00100//Steroid biosynthesis	K00559;K00559;K00559	-	GO:0008168//methyltransferase activity	GO:0006694//steroid biosynthetic process	-	protein_coding	2.21693e-17	8.27152e-16
BX_AAAchr03_1g01394	1	SBT3.8	URD94122.1 Subtilase family [Musa troglodytarum]	-	-	-	-	-	GO:0004252//serine-type endopeptidase activity;GO:0008236//serine-type peptidase activity	GO:0006508//proteolysis	-	protein_coding	2.39301e-17	8.90393e-16
BX_AAAchr03_1g01326	1	RGA5	URD93728.1 39S ribosomal protein L46 [Musa troglodytarum]	-	-	-	-	-	GO:0003735//structural constituent of ribosome	-	-	protein_coding	2.50931e-17	9.32062e-16
BX_AAAchr02_3g00716	1	BX_AAAchr02_3g00716	XP_009383515.1 PREDICTED: uncharacterized protein LOC103971256 [Musa acuminata subsp. malaccensis]	-	-	-	-	-	-	GO:0048364//root development;GO:0048367//shoot system development	-	protein_coding	3.07536e-17	1.13685e-15
BX_AAAchr03_3g01969	1	ARF1	XP_009393903.1 PREDICTED: F-box protein At4g18380-like [Musa acuminata subsp. malaccensis]	-	-	-	-	-	GO:0003924//GTPase activity;GO:0005515//protein binding;GO:0005525//GTP binding	-	-	protein_coding	3.21776e-17	1.18909e-15
BX_AAAchr02_2g01761	1	KAN4	XP_009388931.1 PREDICTED: probable transcription factor RL9 isoform X1 [Musa acuminata subsp. malaccensis]	-	-	-	-	-	GO:0000976//transcription regulatory region sequence-specific DNA binding;GO:0003677//DNA binding	GO:0006355//regulation of transcription, DNA-templated;GO:0010158//abaxial cell fate specification	G2-like	protein_coding	3.61468e-17	1.33233e-15
BX_AAAchr08_1g02873	1	FLA2	XP_009388359.1 PREDICTED: fasciclin-like arabinogalactan protein 2 [Musa acuminata subsp. malaccensis]	-	-	-	-	-	-	-	-	protein_coding	3.90936e-17	1.4373e-15
BX_AAAchr10_1g01966	1	NHL1	XP_009420193.1 PREDICTED: NDR1/HIN1-like protein 12 [Musa acuminata subsp. malaccensis]	-	-	-	-	-	-	GO:0098542//defense response to other organism	-	protein_coding	4.53146e-17	1.6615e-15
BX_AAAchr04_3g03794	1	GBP5	XP_009398376.1 PREDICTED: guanylate-binding protein 5-like isoform X2 [Musa acuminata subsp. malaccensis]	-	-	-	-	-	GO:0003924//GTPase activity;GO:0005525//GTP binding	-	-	protein_coding	4.68205e-17	1.71497e-15
BX_AAAchr03_2g01218	1	GL1-2	XP_009387454.1 PREDICTED: protein ECERIFERUM 3-like [Musa acuminata subsp. malaccensis]	-	-	-	-	-	GO:0005506//iron ion binding;GO:0016491//oxidoreductase activity	GO:0008610//lipid biosynthetic process	-	protein_coding	4.88633e-17	1.78677e-15
BX_AAAchr08_2g01614	1	BX_AAAchr08_2g01614	XP_009413758.1 PREDICTED: uncharacterized protein LOC103994997 [Musa acuminata subsp. malaccensis]	-	-	-	-	-	-	-	C2H2	protein_coding	5.16007e-17	1.88432e-15
BX_AAAchr02_3g00633	1	BX_AAAchr02_3g00633	XP_009382480.1 PREDICTED: uncharacterized protein LOC103970426 [Musa acuminata subsp. malaccensis]	-	-	-	-	-	-	-	-	protein_coding	5.3028e-17	1.93448e-15
BX_AAAchr07_1g00228	1	CESA3	XP_009408434.1 PREDICTED: probable cellulose synthase A catalytic subunit 5 [UDP-forming] [Musa acuminata subsp. malaccensis]	-	-	-	-	GO:0016020//membrane	GO:0016760//cellulose synthase (UDP-forming) activity	GO:0030244//cellulose biosynthetic process	-	protein_coding	5.39669e-17	1.96608e-15
BX_AAAchr06_2g02358	1	BX_AAAchr06_2g02358	XP_009405290.1 PREDICTED: uncharacterized protein LOC103988491 [Musa acuminata subsp. malaccensis]	-	-	-	-	-	-	-	-	protein_coding	5.54486e-17	2.01803e-15
BX_AAAchr11_3g02630	1	CYP714B3	XP_009384949.1 PREDICTED: cytochrome P450 714B3-like [Musa acuminata subsp. malaccensis]	-	-	-	-	-	GO:0004497//monooxygenase activity;GO:0005506//iron ion binding;GO:0016705//oxidoreductase activity, acting on paired donors, with incorporation or reduction of molecular oxygen;GO:0020037//heme binding	-	-	protein_coding	5.62338e-17	2.04386e-15
BX_AAAchr04_3g00666	1	HIP1	XP_009395494.1 PREDICTED: probable E3 ubiquitin-protein ligase HIP1 [Musa acuminata subsp. malaccensis]	-	-	-	-	-	GO:0061630//ubiquitin protein ligase activity	-	-	protein_coding	5.98148e-17	2.16963e-15
BX_AAAchr02_1g02415	1	SODA	AFX61785.1 manganese superoxide dismutase [Musa acuminata AAA Group]	Cellular Processes	Transport and catabolism	ko04146//Peroxisome	K04564	-	GO:0004784//superoxide dismutase activity;GO:0046872//metal ion binding	GO:0006801//superoxide metabolic process	-	protein_coding	6.34392e-17	2.29648e-15
BX_AAAchr05_2g01635	1	ENO1	XP_009401920.1 PREDICTED: enolase-like [Musa acuminata subsp. malaccensis]	Metabolism;Metabolism;Metabolism;Metabolism;Metabolism;Genetic Information Processing	Global and overview maps;Global and overview maps;Global and overview maps;Global and overview maps;Carbohydrate metabolism;Folding, sorting and degradation	ko01100//Metabolic pathways;ko01110//Biosynthesis of secondary metabolites;ko01200//Carbon metabolism;ko01230//Biosynthesis of amino acids;ko00010//Glycolysis / Gluconeogenesis;ko03018//RNA degradation	K01689;K01689;K01689;K01689;K01689;K01689	GO:0000015//phosphopyruvate hydratase complex	GO:0000287//magnesium ion binding;GO:0004634//phosphopyruvate hydratase activity	GO:0006096//glycolytic process	-	protein_coding	7.34257e-17	2.64824e-15
BX_AAAchr06_2g03990	1	EXPA15	XP_009406842.1 PREDICTED: expansin-A15-like [Musa acuminata subsp. malaccensis]	-	-	-	-	GO:0005576//extracellular region	-	GO:0009664//plant-type cell wall organization	-	protein_coding	7.52255e-17	2.71225e-15
BX_AAAchr01_1g00559	1	MBF1B	XP_009405282.1 PREDICTED: multiprotein-bridging factor 1b [Musa acuminata subsp. malaccensis]	-	-	-	-	-	GO:0003677//DNA binding	-	-	protein_coding	7.74452e-17	2.7895e-15
BX_AAAchr08_2g00576	1	ABCA3	THU68549.1 hypothetical protein C4D60_Mb08t05070 [Musa balbisiana]	-	-	-	-	-	GO:0004672//protein kinase activity;GO:0005524//ATP binding	GO:0006468//protein phosphorylation	-	protein_coding	9.02626e-17	3.23931e-15
BX_AAAchr08_2g03670	1	BX_AAAchr08_2g03670	ABF70039.1 hypothetical protein MA4_78I12.80 [Musa acuminata]	-	-	-	-	-	-	-	-	protein_coding	9.96027e-17	3.56386e-15
BX_AAAchr10_1g03399	1	HOX21	XP_009380172.1 PREDICTED: homeobox-leucine zipper protein HOX21-like isoform X2 [Musa acuminata subsp. malaccensis]	-	-	-	-	-	GO:0003677//DNA binding;GO:0003700//transcription factor activity, sequence-specific DNA binding;GO:0043565//sequence-specific DNA binding	GO:0006355//regulation of transcription, DNA-templated	HD-ZIP	protein_coding	1.07169e-16	3.82826e-15
BX_AAAchr03_1g02012	1	pitC	XP_009388176.1 PREDICTED: random slug protein 5 isoform X1 [Musa acuminata subsp. malaccensis]	-	-	-	-	-	-	-	-	protein_coding	1.10825e-16	3.95104e-15
BX_AAAchr02_3g01844	1	SODA	URD88219.1 hypothetical protein MUK42_28483 [Musa troglodytarum]	Cellular Processes	Transport and catabolism	ko04146//Peroxisome	K04564	-	GO:0004784//superoxide dismutase activity;GO:0046872//metal ion binding	GO:0006801//superoxide metabolic process	-	protein_coding	1.15279e-16	4.10307e-15
BX_AAAchr04_3g00412	1	Smt1-1	XP_009394728.1 PREDICTED: cycloartenol-C-24-methyltransferase 1 isoform X4 [Musa acuminata subsp. malaccensis]	Metabolism;Metabolism;Metabolism	Global and overview maps;Global and overview maps;Lipid metabolism	ko01100//Metabolic pathways;ko01110//Biosynthesis of secondary metabolites;ko00100//Steroid biosynthesis	K00559;K00559;K00559	-	GO:0008168//methyltransferase activity	GO:0006694//steroid biosynthetic process	-	protein_coding	1.15537e-16	4.11089e-15
BX_AAAchr10_1g03129	1	At2g44050	XP_009379910.1 PREDICTED: 6,7-dimethyl-8-ribityllumazine synthase, chloroplastic [Musa acuminata subsp. malaccensis]	Metabolism;Metabolism;Metabolism	Global and overview maps;Global and overview maps;Metabolism of cofactors and vitamins	ko01100//Metabolic pathways;ko01110//Biosynthesis of secondary metabolites;ko00740//Riboflavin metabolism	K00794;K00794;K00794	GO:0009349//riboflavin synthase complex	GO:0000906//6,7-dimethyl-8-ribityllumazine synthase activity	GO:0009231//riboflavin biosynthetic process	-	protein_coding	1.26066e-16	4.47081e-15
BX_AAAchr08_2g02822	1	KAN1	XP_009414091.1 PREDICTED: transcription repressor KAN1 isoform X1 [Musa acuminata subsp. malaccensis]	-	-	-	-	-	GO:0000976//transcription regulatory region sequence-specific DNA binding;GO:0003677//DNA binding	GO:0006355//regulation of transcription, DNA-templated;GO:0010158//abaxial cell fate specification	G2-like	protein_coding	1.30312e-16	4.61687e-15
BX_AAAchr08_3g00307	1	PLP3	XP_009387995.1 PREDICTED: patatin-like protein 3 [Musa acuminata subsp. malaccensis]	-	-	-	-	-	-	-	-	protein_coding	1.34338e-16	4.75327e-15
BX_AAAchr06_2g03238	1	SDH5	XP_009406064.1 PREDICTED: succinate dehydrogenase subunit 5, mitochondrial-like isoform X1 [Musa acuminata subsp. malaccensis]	-	-	-	-	GO:0045273//respiratory chain complex II	-	GO:0006099//tricarboxylic acid cycle	-	protein_coding	1.60112e-16	5.63573e-15
BX_AAAchr05_3g03683	1	AKR4C9	XP_009402310.1 PREDICTED: aldo-keto reductase family 4 member C9-like [Musa acuminata subsp. malaccensis]	Metabolism;Metabolism;Metabolism;Metabolism;Metabolism;Metabolism;Metabolism	Global and overview maps;Global and overview maps;Carbohydrate metabolism;Carbohydrate metabolism;Carbohydrate metabolism;Lipid metabolism;Carbohydrate metabolism	ko01100//Metabolic pathways;ko01110//Biosynthesis of secondary metabolites;ko00010//Glycolysis / Gluconeogenesis;ko00620//Pyruvate metabolism;ko00040//Pentose and glucuronate interconversions;ko00561//Glycerolipid metabolism;ko00053//Ascorbate and aldarate metabolism	K00002;K00002;K00002;K00002;K00002;K00002;K00002	-	GO:0016491//oxidoreductase activity	-	-	protein_coding	1.73e-16	6.07356e-15
BX_AAAchr10_3g02436	1	Rab5if	XP_009421336.1 PREDICTED: uncharacterized protein C20orf24 homolog [Musa acuminata subsp. malaccensis]	-	-	-	-	-	-	GO:0097250//mitochondrial respiratory chain supercomplex assembly	-	protein_coding	1.74052e-16	6.10853e-15
BX_AAAchr04_3g03114	1	BX_AAAchr04_3g03114	XP_009397079.1 PREDICTED: uncharacterized protein LOC103982009 [Musa acuminata subsp. malaccensis]	-	-	-	-	-	-	-	-	protein_coding	1.79108e-16	6.28394e-15
BX_AAAchr10_2g01051	1	BX_AAAchr10_2g01051	XP_009420187.1 PREDICTED: uncharacterized protein LOC103999986 [Musa acuminata subsp. malaccensis]	-	-	-	-	-	-	-	-	protein_coding	1.84397e-16	6.46529e-15
BX_AAAchr01_2g02610	1	AHL29	XP_009420562.1 PREDICTED: AT-hook motif nuclear-localized protein 25-like [Musa acuminata subsp. malaccensis]	-	-	-	-	-	GO:0003680//AT DNA binding	-	-	protein_coding	1.88565e-16	6.60504e-15
BX_AAAchr06_3g01110	1	HVA22	THU49372.1 hypothetical protein C4D60_Mb06t08880 [Musa balbisiana]	-	-	-	-	-	-	-	-	protein_coding	1.89166e-16	6.62393e-15
BX_AAAchr11_1g01162	1	BX_AAAchr11_1g01162	XP_018676617.1 PREDICTED: uncharacterized protein LOC103971243 [Musa acuminata subsp. malaccensis]	-	-	-	-	-	GO:0008168//methyltransferase activity	-	-	protein_coding	1.90504e-16	6.66864e-15
BX_AAAchr08_2g00553	1	IQM1	XP_009412233.1 PREDICTED: IQ domain-containing protein IQM1 [Musa acuminata subsp. malaccensis]	-	-	-	-	-	-	-	-	protein_coding	1.97843e-16	6.91659e-15
BX_AAAchr06_1g01524	1	At3g59480	XP_009404276.1 PREDICTED: fructokinase-1-like [Musa acuminata subsp. malaccensis]	Metabolism;Metabolism;Metabolism;Metabolism;Metabolism	Global and overview maps;Global and overview maps;Carbohydrate metabolism;Carbohydrate metabolism;Carbohydrate metabolism	ko01100//Metabolic pathways;ko01110//Biosynthesis of secondary metabolites;ko00520//Amino sugar and nucleotide sugar metabolism;ko00500//Starch and sucrose metabolism;ko00051//Fructose and mannose metabolism	K00847;K00847;K00847;K00847;K00847	-	GO:0016301//kinase activity	-	-	protein_coding	2.1489e-16	7.50768e-15
BX_AAAchr02_1g00772	1	BX_AAAchr02_1g00772	XP_009383515.1 PREDICTED: uncharacterized protein LOC103971256 [Musa acuminata subsp. malaccensis]	-	-	-	-	-	-	GO:0048364//root development;GO:0048367//shoot system development	-	protein_coding	2.41269e-16	8.40758e-15
BX_AAAchr02_1g01629	1	Os01g0813400	URD88090.1 ARF [Musa troglodytarum]	Cellular Processes	Transport and catabolism	ko04144//Endocytosis	K07937	-	GO:0003924//GTPase activity;GO:0005525//GTP binding	-	-	protein_coding	2.50626e-16	8.72523e-15
BX_AAAchr02_2g02640	1	NUDT12	XP_009390374.1 PREDICTED: nudix hydrolase 13, mitochondrial-like [Musa acuminata subsp. malaccensis]	-	-	-	-	-	GO:0016462//pyrophosphatase activity	-	-	protein_coding	2.78873e-16	9.69302e-15
BX_AAAchr05_3g01611	1	ARF18	XP_018681317.1 PREDICTED: auxin response factor 18 isoform X1 [Musa acuminata subsp. malaccensis]	-	-	-	-	GO:0005634//nucleus	GO:0003677//DNA binding	GO:0006355//regulation of transcription, DNA-templated;GO:0009725//response to hormone	ARF	protein_coding	2.90606e-16	1.00846e-14
BX_AAAchr10_3g02187	1	AXS2	XP_009421119.1 PREDICTED: UDP-D-apiose/UDP-D-xylose synthase 2 [Musa acuminata subsp. malaccensis]	Metabolism;Metabolism	Global and overview maps;Carbohydrate metabolism	ko01100//Metabolic pathways;ko00520//Amino sugar and nucleotide sugar metabolism	K12449;K12449	-	GO:0016831//carboxy-lyase activity	-	-	protein_coding	2.96217e-16	1.02662e-14
BX_AAAchr07_1g00617	1	UPB1	URE17804.1 hypothetical protein MUK42_11138 [Musa troglodytarum]	-	-	-	-	-	GO:0046983//protein dimerization activity	GO:0006355//regulation of transcription, DNA-templated	-	protein_coding	3.18327e-16	1.10148e-14
BX_AAAchr09_1g02193	1	COR413PM2	XP_009419047.1 PREDICTED: cold-regulated 413 plasma membrane protein 2-like [Musa acuminata subsp. malaccensis]	-	-	-	-	GO:0016020//membrane	-	-	-	protein_coding	4.1275e-16	1.42048e-14
BX_AAAchr06_1g03507	1	At3g26430	XP_009406452.1 PREDICTED: protein STICHEL-like isoform X1 [Musa acuminata subsp. malaccensis]	-	-	-	-	-	GO:0003677//DNA binding;GO:0003887//DNA-directed DNA polymerase activity;GO:0016788//hydrolase activity, acting on ester bonds	GO:0006260//DNA replication	-	protein_coding	4.27165e-16	1.46729e-14
BX_AAAchr09_2g01062	1	BX_AAAchr09_2g01062	XP_009417070.1 PREDICTED: uncharacterized protein LOC103997543 [Musa acuminata subsp. malaccensis]	-	-	-	-	-	GO:0046872//metal ion binding	GO:0017183//peptidyl-diphthamide biosynthetic process from peptidyl-histidine	-	protein_coding	4.37131e-16	1.50057e-14
BX_AAAchr09_1g00353	1	BX_AAAchr09_1g00353	XP_009417164.1 PREDICTED: mavicyanin [Musa acuminata subsp. malaccensis]	-	-	-	-	-	GO:0009055//electron carrier activity	-	-	protein_coding	4.75099e-16	1.62524e-14
BX_AAAchr06_2g03630	1	STI	XP_009406452.1 PREDICTED: protein STICHEL-like isoform X1 [Musa acuminata subsp. malaccensis]	-	-	-	-	-	GO:0003677//DNA binding;GO:0003887//DNA-directed DNA polymerase activity;GO:0016788//hydrolase activity, acting on ester bonds	GO:0006260//DNA replication	-	protein_coding	5.00284e-16	1.70815e-14
BX_AAAchr02_1g02345	1	MIB2	THU45522.1 hypothetical protein C4D60_Mb02t18800 [Musa balbisiana]	-	-	-	-	-	GO:0005515//protein binding	-	-	protein_coding	5.82741e-16	1.9828e-14
BX_AAAchr07_1g01326	1	MADS27	XP_009409268.1 PREDICTED: MADS-box transcription factor 23-like [Musa acuminata subsp. malaccensis]	-	-	-	-	GO:0005634//nucleus	GO:0003700//transcription factor activity, sequence-specific DNA binding	GO:0006355//regulation of transcription, DNA-templated	-	protein_coding	6.16253e-16	2.09486e-14
BX_AAAchr11_2g02514	1	At3g62790	XP_009385015.1 PREDICTED: NADH dehydrogenase [ubiquinone] iron-sulfur protein 5-B [Musa acuminata subsp. malaccensis]	Metabolism;Metabolism	Global and overview maps;Energy metabolism	ko01100//Metabolic pathways;ko00190//Oxidative phosphorylation	K03938;K03938	-	-	-	-	protein_coding	6.57531e-16	2.23447e-14
BX_AAAchr01_2g01407	1	AHL1	THU64082.1 hypothetical protein C4D60_Mb01t22700 [Musa balbisiana]	-	-	-	-	-	GO:0003677//DNA binding;GO:0003680//AT DNA binding	-	-	protein_coding	6.89886e-16	2.34222e-14
BX_AAAchr09_2g00814	1	CML5	URE33040.1 hypothetical protein MUK42_06858 [Musa troglodytarum]	-	-	-	-	-	GO:0005509//calcium ion binding	-	-	protein_coding	7.50595e-16	2.54274e-14
BX_AAAchr07_2g00369	1	IPP	XP_009408297.1 PREDICTED: soluble inorganic pyrophosphatase isoform X1 [Musa acuminata subsp. malaccensis]	Metabolism	Energy metabolism	ko00190//Oxidative phosphorylation	K01507	GO:0005737//cytoplasm	GO:0000287//magnesium ion binding;GO:0004427//inorganic diphosphatase activity	GO:0006796//phosphate-containing compound metabolic process	-	protein_coding	7.79554e-16	2.63507e-14
BX_AAAchr11_3g02515	1	RABE1C	XP_009384826.1 PREDICTED: ras-related protein RABE1c isoform X2 [Musa acuminata subsp. malaccensis]	Cellular Processes	Transport and catabolism	ko04144//Endocytosis	K07901	-	GO:0003924//GTPase activity;GO:0005525//GTP binding	-	-	protein_coding	7.79801e-16	2.63508e-14
BX_AAAchr03_3g03556	1	ALMT9	THU62000.1 hypothetical protein C4D60_Mb01t00530 [Musa balbisiana]	-	-	-	-	-	-	GO:0015743//malate transport	-	protein_coding	8.06652e-16	2.72411e-14
BX_AAAchr10_3g03641	1	EXO	XP_009380865.2 PREDICTED: protein EXORDIUM-like [Musa acuminata subsp. malaccensis]	-	-	-	-	-	-	-	-	protein_coding	8.34601e-16	2.81498e-14
BX_AAAchr11_1g00314	1	BHY	XP_009382258.1 PREDICTED: beta-carotene 3-hydroxylase 2, chloroplastic [Musa acuminata subsp. malaccensis]	Metabolism;Metabolism;Metabolism	Global and overview maps;Global and overview maps;Metabolism of terpenoids and polyketides	ko01100//Metabolic pathways;ko01110//Biosynthesis of secondary metabolites;ko00906//Carotenoid biosynthesis	K15746;K15746;K15746	-	GO:0005506//iron ion binding;GO:0016491//oxidoreductase activity	GO:0008610//lipid biosynthetic process	-	protein_coding	8.66729e-16	2.9197e-14
BX_AAAchr01_2g02235	1	BX_AAAchr01_2g02235	XP_018676675.1 PREDICTED: LOW QUALITY PROTEIN: momilactone A synthase-like [Musa acuminata subsp. malaccensis]	-	-	-	-	-	GO:0016616//oxidoreductase activity, acting on the CH-OH group of donors, NAD or NADP as acceptor	-	-	protein_coding	9.20826e-16	3.09616e-14
BX_AAAchr04_3g00694	1	NRT2.3	XP_009395534.1 PREDICTED: high-affinity nitrate transporter 2.3-like [Musa acuminata subsp. malaccensis]	Metabolism	Energy metabolism	ko00910//Nitrogen metabolism	K02575	-	GO:0015112//nitrate transmembrane transporter activity;GO:0022857//transmembrane transporter activity	GO:0055085//transmembrane transport	-	protein_coding	9.51607e-16	3.1937e-14
BX_AAAchr08_2g02876	1	SCO2	XP_009414045.1 PREDICTED: protein disulfide-isomerase SCO2-like isoform X3 [Musa acuminata subsp. malaccensis]	-	-	-	-	-	-	-	-	protein_coding	1.00868e-15	3.3779e-14
BX_AAAchr09_2g00799	1	PBE2	XP_009416647.1 PREDICTED: proteasome subunit beta type-5-like [Musa acuminata subsp. malaccensis]	Genetic Information Processing	Folding, sorting and degradation	ko03050//Proteasome	K02737	GO:0005839//proteasome core complex	GO:0004298//threonine-type endopeptidase activity;GO:0008270//zinc ion binding	GO:0051603//proteolysis involved in cellular protein catabolic process	-	protein_coding	1.27919e-15	4.2483e-14
BX_AAAchr06_2g02057	1	SDR2a	XP_009404742.1 PREDICTED: zerumbone synthase-like [Musa acuminata subsp. malaccensis]	-	-	-	-	-	-	-	-	protein_coding	1.31744e-15	4.37131e-14
BX_AAAchr02_2g00310	1	PBF1	XP_009380355.1 PREDICTED: proteasome subunit beta type-1-like [Musa acuminata subsp. malaccensis]	Genetic Information Processing	Folding, sorting and degradation	ko03050//Proteasome	K02732	GO:0005839//proteasome core complex	-	GO:0051603//proteolysis involved in cellular protein catabolic process	-	protein_coding	1.32073e-15	4.38086e-14
BX_AAAchr06_1g04013	1	BX_AAAchr06_1g04013	RWV92826.1 hypothetical protein GW17_00044758 [Ensete ventricosum]	-	-	-	-	-	-	-	-	protein_coding	1.52803e-15	5.04222e-14
BX_AAAchr04_3g01696	1	PAR2	XP_009396496.1 PREDICTED: transcription factor PAR2-like [Musa acuminata subsp. malaccensis]	-	-	-	-	-	-	GO:0006355//regulation of transcription, DNA-templated	-	protein_coding	1.7609e-15	5.78947e-14
BX_AAAchr03_3g03020	1	COS-1	XP_009392858.1 PREDICTED: glutelin type-B 2-like [Musa acuminata subsp. malaccensis]	-	-	-	-	-	-	-	-	protein_coding	1.82455e-15	5.98962e-14
BX_AAAchr04_1g02918	1	RABA1F	XP_009388403.1 PREDICTED: ras-related protein RABA1f [Musa acuminata subsp. malaccensis]	Cellular Processes	Transport and catabolism	ko04144//Endocytosis	K07904	-	GO:0003924//GTPase activity;GO:0005525//GTP binding	-	-	protein_coding	1.9373e-15	6.35013e-14
BX_AAAchr04_3g02230	1	SBT4.3	XP_009396946.1 PREDICTED: subtilisin-like protease SBT4.3 [Musa acuminata subsp. malaccensis]	-	-	-	-	-	GO:0004252//serine-type endopeptidase activity;GO:0008236//serine-type peptidase activity	GO:0006508//proteolysis	-	protein_coding	2.0725e-15	6.78303e-14
BX_AAAchr02_1g02740	1	NUDT13	XP_009390374.1 PREDICTED: nudix hydrolase 13, mitochondrial-like [Musa acuminata subsp. malaccensis]	-	-	-	-	-	GO:0016462//pyrophosphatase activity	-	-	protein_coding	2.19528e-15	7.17402e-14
BX_AAAchr04_2g02277	1	ARF18	XP_009396973.1 PREDICTED: auxin response factor 18-like [Musa acuminata subsp. malaccensis]	-	-	-	-	GO:0005634//nucleus	GO:0003677//DNA binding	GO:0006355//regulation of transcription, DNA-templated;GO:0009725//response to hormone	ARF	protein_coding	2.30584e-15	7.53077e-14
BX_AAAchr04_2g03044	1	CCR1	XP_009414816.1 PREDICTED: cinnamoyl-CoA reductase 1 [Musa acuminata subsp. malaccensis]	-	-	-	-	-	-	-	-	protein_coding	2.41066e-15	7.8636e-14
BX_AAAchr07_2g01449	1	FT1	XP_009409308.1 PREDICTED: galactoside 2-alpha-L-fucosyltransferase-like isoform X2 [Musa acuminata subsp. malaccensis]	-	-	-	-	GO:0016020//membrane	GO:0008107//galactoside 2-alpha-L-fucosyltransferase activity	GO:0042546//cell wall biogenesis	-	protein_coding	2.59372e-15	8.44547e-14
BX_AAAchr03_1g00656	1	pvg3	XP_009390510.1 PREDICTED: beta-1,3-galactosyltransferase pvg3-like [Musa acuminata subsp. malaccensis]	-	-	-	-	GO:0016020//membrane	GO:0016758//transferase activity, transferring hexosyl groups	GO:0006486//protein glycosylation	-	protein_coding	2.65532e-15	8.63565e-14
BX_AAAchr09_3g00367	1	BX_AAAchr09_3g00367	XP_009416694.1 PREDICTED: acidic endochitinase-like [Musa acuminata subsp. malaccensis]	Metabolism;Metabolism	Global and overview maps;Carbohydrate metabolism	ko01100//Metabolic pathways;ko00520//Amino sugar and nucleotide sugar metabolism	K01183;K01183	-	-	GO:0005975//carbohydrate metabolic process	-	protein_coding	2.78546e-15	9.04531e-14
BX_AAAchr06_2g04116	1	BX_AAAchr06_2g04116	XP_009406968.1 PREDICTED: glycine-rich protein A3 isoform X1 [Musa acuminata subsp. malaccensis]	-	-	-	-	-	-	-	-	protein_coding	2.79609e-15	9.07711e-14
BX_AAAchr11_2g01862	1	FH1	THU56419.1 hypothetical protein C4D60_Mb11t17060 [Musa balbisiana]	-	-	-	-	-	GO:0003779//actin binding;GO:0051015//actin filament binding	GO:0030036//actin cytoskeleton organization;GO:0045010//actin nucleation	-	protein_coding	2.90439e-15	9.41737e-14
BX_AAAchr10_2g00225	1	DAAT	XP_009419654.1 PREDICTED: D-amino-acid transaminase, chloroplastic [Musa acuminata subsp. malaccensis]	Metabolism	Metabolism of cofactors and vitamins	ko00790//Folate biosynthesis	K18482	-	GO:0003824//catalytic activity;GO:0008696//4-amino-4-deoxychorismate lyase activity;GO:0030170//pyridoxal phosphate binding	GO:0046656//folic acid biosynthetic process	-	protein_coding	2.91899e-15	9.45905e-14
BX_AAAchr06_1g00766	1	TMEM258	XP_009403488.1 PREDICTED: transmembrane protein 258-like [Musa acuminata subsp. malaccensis]	-	-	-	-	GO:0034998//oligosaccharyltransferase I complex	-	GO:0006487//protein N-linked glycosylation	-	protein_coding	3.02061e-15	9.77662e-14
BX_AAAchr09_1g01796	1	IBL1	XP_009418541.1 PREDICTED: transcription factor IBH1-like [Musa acuminata subsp. malaccensis]	-	-	-	-	-	-	GO:0006355//regulation of transcription, DNA-templated	-	protein_coding	3.55125e-15	1.14292e-13
BX_AAAchr01_3g00386	1	LEA14-A	URD71887.1 late embryogenesis abundant protein [Musa troglodytarum]	-	-	-	-	-	-	GO:0009269//response to desiccation	-	protein_coding	3.73987e-15	1.20219e-13
BX_AAAchr03_3g01157	1	GL1-2	XP_009387454.1 PREDICTED: protein ECERIFERUM 3-like [Musa acuminata subsp. malaccensis]	-	-	-	-	-	GO:0005506//iron ion binding;GO:0016491//oxidoreductase activity	GO:0008610//lipid biosynthetic process	-	protein_coding	4.27472e-15	1.36802e-13
BX_AAAchr07_2g00238	1	CESA5	XP_009408434.1 PREDICTED: probable cellulose synthase A catalytic subunit 5 [UDP-forming] [Musa acuminata subsp. malaccensis]	-	-	-	-	GO:0016020//membrane	GO:0016760//cellulose synthase (UDP-forming) activity	GO:0030244//cellulose biosynthetic process	-	protein_coding	4.3224e-15	1.38247e-13
BX_AAAchr02_1g00016	1	BX_AAAchr02_1g00016	-	-	-	-	-	-	-	-	-	protein_coding	4.69719e-15	1.49747e-13
BX_AAAchr02_2g00039	1	ACA7	XP_009380700.1 PREDICTED: alpha carbonic anhydrase 7-like [Musa acuminata subsp. malaccensis]	Metabolism;Metabolism	Global and overview maps;Energy metabolism	ko01100//Metabolic pathways;ko00910//Nitrogen metabolism	K01674;K01674	-	GO:0004089//carbonate dehydratase activity;GO:0008270//zinc ion binding	-	-	protein_coding	5.16076e-15	1.6409e-13
BX_AAAchr07_1g00351	1	IPP	XP_009408297.1 PREDICTED: soluble inorganic pyrophosphatase isoform X1 [Musa acuminata subsp. malaccensis]	Metabolism	Energy metabolism	ko00190//Oxidative phosphorylation	K01507	GO:0005737//cytoplasm	GO:0000287//magnesium ion binding;GO:0004427//inorganic diphosphatase activity	GO:0006796//phosphate-containing compound metabolic process	-	protein_coding	5.31233e-15	1.6886e-13
BX_AAAchr08_3g02599	1	VQ4	URE26573.1 VQ motif [Musa troglodytarum]	-	-	-	-	-	-	-	-	protein_coding	5.62797e-15	1.78788e-13
BX_AAAchr06_3g02368	1	BX_AAAchr06_3g02368	XP_009405290.1 PREDICTED: uncharacterized protein LOC103988491 [Musa acuminata subsp. malaccensis]	-	-	-	-	-	-	-	-	protein_coding	5.64006e-15	1.79067e-13
BX_AAAchr01_1g00288	1	BX_AAAchr01_1g00288	URD74907.1 hypothetical protein MUK42_36395 [Musa troglodytarum]	-	-	-	-	-	-	GO:0048364//root development;GO:0048367//shoot system development	-	protein_coding	5.88604e-15	1.86548e-13
BX_AAAchr03_2g01670	1	SPCC23B6.04c	XP_009388177.1 PREDICTED: random slug protein 5 isoform X2 [Musa acuminata subsp. malaccensis]	-	-	-	-	-	-	-	-	protein_coding	6.15304e-15	1.94725e-13
BX_AAAchr08_3g03293	1	BX_AAAchr08_3g03293	XP_009415371.1 PREDICTED: early nodulin-93-like [Musa acuminata subsp. malaccensis]	-	-	-	-	-	-	-	-	protein_coding	6.32401e-15	2.00077e-13
BX_AAAchr01_1g01583	1	BX_AAAchr01_1g01583	XP_009409429.1 PREDICTED: uncharacterized protein LOC103991640 [Musa acuminata subsp. malaccensis]	-	-	-	-	-	GO:0016757//transferase activity, transferring glycosyl groups	-	-	protein_coding	6.47242e-15	2.04653e-13
BX_AAAchr01_1g00762	1	LEA14-A	URD75176.1 late embryogenesis abundant protein [Musa troglodytarum]	-	-	-	-	-	-	GO:0009269//response to desiccation	-	protein_coding	6.54371e-15	2.06847e-13
BX_AAAchr08_2g02090	1	SAHH	XP_009413566.1 PREDICTED: adenosylhomocysteinase-like [Musa acuminata subsp. malaccensis]	Metabolism;Metabolism	Global and overview maps;Amino acid metabolism	ko01100//Metabolic pathways;ko00270//Cysteine and methionine metabolism	K01251;K01251	-	-	-	-	protein_coding	6.61633e-15	2.0902e-13
BX_AAAchr06_3g03244	1	FUT13	XP_009406100.1 PREDICTED: alpha-(1,4)-fucosyltransferase [Musa acuminata subsp. malaccensis]	Metabolism;Metabolism	Global and overview maps;Glycan biosynthesis and metabolism	ko01100//Metabolic pathways;ko00513//Various types of N-glycan biosynthesis	K14412;K14412	GO:0016020//membrane	GO:0008417//fucosyltransferase activity	GO:0006486//protein glycosylation	-	protein_coding	7.68837e-15	2.41688e-13
BX_AAAchr01_1g00318	1	BX_AAAchr01_1g00318	XP_009393849.1 PREDICTED: endoplasmin homolog [Musa acuminata subsp. malaccensis]	Genetic Information Processing;Organismal Systems	Folding, sorting and degradation;Environmental adaptation	ko04141//Protein processing in endoplasmic reticulum;ko04626//Plant-pathogen interaction	K09487;K09487	-	GO:0005524//ATP binding;GO:0016887//ATPase activity;GO:0051082//unfolded protein binding	GO:0006457//protein folding	-	protein_coding	8.32057e-15	2.61106e-13
BX_AAAchr08_3g01663	1	BGLU18	XP_009413739.1 PREDICTED: beta-glucosidase 18 isoform X1 [Musa acuminata subsp. malaccensis]	Metabolism;Metabolism;Metabolism;Metabolism;Metabolism	Global and overview maps;Global and overview maps;Carbohydrate metabolism;Biosynthesis of other secondary metabolites;Metabolism of other amino acids	ko01100//Metabolic pathways;ko01110//Biosynthesis of secondary metabolites;ko00500//Starch and sucrose metabolism;ko00999//Biosynthesis of various plant secondary metabolites;ko00460//Cyanoamino acid metabolism	K05350;K05350;K05350;K05350;K05350	-	GO:0004553//hydrolase activity, hydrolyzing O-glycosyl compounds	GO:0005975//carbohydrate metabolic process	-	protein_coding	8.73662e-15	2.73527e-13
BX_AAAchr03_3g01967	1	Os01g0813400	URD92160.1 ARF [Musa troglodytarum]	Cellular Processes	Transport and catabolism	ko04144//Endocytosis	K07937	-	GO:0003924//GTPase activity;GO:0005525//GTP binding	-	-	protein_coding	9.36017e-15	2.92204e-13
BX_AAAchr07_1g00075	1	KAN4	XP_009408596.1 PREDICTED: probable transcription factor KAN4 [Musa acuminata subsp. malaccensis]	-	-	-	-	-	GO:0000976//transcription regulatory region sequence-specific DNA binding	GO:0006355//regulation of transcription, DNA-templated;GO:0010158//abaxial cell fate specification	G2-like	protein_coding	1.01888e-14	3.17247e-13
BX_AAAchr05_2g02004	1	BX_AAAchr05_2g02004	URE03133.1 DVL family [Musa troglodytarum]	-	-	-	-	-	-	GO:0008285//negative regulation of cell proliferation	-	protein_coding	1.042e-14	3.24074e-13
BX_AAAchr09_2g02132	1	NIP3-1	XP_009388143.2 PREDICTED: probable aquaporin NIP5-1 [Musa acuminata subsp. malaccensis]	-	-	-	-	GO:0016020//membrane	GO:0015267//channel activity	GO:0055085//transmembrane transport	-	protein_coding	1.0946e-14	3.39652e-13
BX_AAAchr04_1g03046	1	CCR1	XP_009414816.1 PREDICTED: cinnamoyl-CoA reductase 1 [Musa acuminata subsp. malaccensis]	-	-	-	-	-	-	-	-	protein_coding	1.16502e-14	3.6047e-13
BX_AAAchr09_3g03199	1	NTRB	XP_009419159.1 PREDICTED: thioredoxin reductase NTRB [Musa acuminata subsp. malaccensis]	Metabolism	Metabolism of other amino acids	ko00450//Selenocompound metabolism	K00384	GO:0005737//cytoplasm	GO:0004791//thioredoxin-disulfide reductase activity;GO:0016491//oxidoreductase activity	GO:0019430//removal of superoxide radicals	-	protein_coding	1.21295e-14	3.74443e-13
BX_AAAchr09_3g02103	1	rplL	XP_009418136.1 PREDICTED: uncharacterized protein LOC103998399 [Musa acuminata subsp. malaccensis]	Genetic Information Processing	Translation	ko03010//Ribosome	K02935	GO:0005840//ribosome	GO:0003735//structural constituent of ribosome	GO:0006412//translation	-	protein_coding	1.2358e-14	3.81062e-13
BX_AAAchr04_3g01429	1	TET7	THU72467.1 hypothetical protein C4D60_Mb04t12440 [Musa balbisiana]	-	-	-	-	GO:0016020//membrane	-	GO:0009734//auxin-activated signaling pathway	-	protein_coding	1.25016e-14	3.85382e-13
BX_AAAchr07_1g01380	1	FT1	XP_009409308.1 PREDICTED: galactoside 2-alpha-L-fucosyltransferase-like isoform X2 [Musa acuminata subsp. malaccensis]	-	-	-	-	GO:0016020//membrane	GO:0008107//galactoside 2-alpha-L-fucosyltransferase activity	GO:0042546//cell wall biogenesis	-	protein_coding	1.29168e-14	3.98065e-13
BX_AAAchr07_2g01982	1	BX_AAAchr07_2g01982	XP_009397606.1 PREDICTED: acyl-CoA-binding protein [Musa acuminata subsp. malaccensis]	-	-	-	-	-	GO:0000062//fatty-acyl-CoA binding	-	-	protein_coding	1.40438e-14	4.31691e-13
BX_AAAchr04_3g03539	1	At5g27430	THU73877.1 hypothetical protein C4D60_Mb04t27470 [Musa balbisiana]	Genetic Information Processing	Folding, sorting and degradation	ko03060//Protein export	K12948	GO:0005787//signal peptidase complex;GO:0016020//membrane	-	GO:0006465//signal peptide processing	-	protein_coding	1.40693e-14	4.32352e-13
BX_AAAchr11_1g00832	1	SRC2	XP_009382785.1 PREDICTED: protein SRC2-like [Musa acuminata subsp. malaccensis]	-	-	-	-	-	-	GO:0006952//defense response	-	protein_coding	1.41063e-14	4.33365e-13
BX_AAAchr08_2g03651	1	BX_AAAchr08_2g03651	XP_009414858.1 PREDICTED: uncharacterized protein LOC103995863 [Musa acuminata subsp. malaccensis]	-	-	-	-	-	-	-	-	protein_coding	1.63671e-14	5.00548e-13
BX_AAAchr01_3g00582	1	PIN2	THU63708.1 hypothetical protein C4D60_Mb01t18660 [Musa balbisiana]	-	-	-	-	GO:0016020//membrane	-	GO:0055085//transmembrane transport	-	protein_coding	1.72424e-14	5.26721e-13
BX_AAAchr01_1g01533	1	BX_AAAchr01_1g01533	-	-	-	-	-	-	-	-	-	protein_coding	1.77263e-14	5.40891e-13
BX_AAAchr04_1g03464	1	MRS2-7	URD98857.1 Cytosine-specific methyltransferase [Musa troglodytarum]	-	-	-	-	-	-	-	-	protein_coding	1.79536e-14	5.47518e-13
BX_AAAchr11_2g00064	1	LTI6B	XP_018676027.1 PREDICTED: hydrophobic protein LTI6B-like [Musa acuminata subsp. malaccensis]	-	-	-	-	GO:0016020//membrane	-	-	-	protein_coding	2.2709e-14	6.85969e-13
BX_AAAchr04_3g02943	1	BC10	URD88780.1 Core-2/I-Branching enzyme [Musa troglodytarum]	-	-	-	-	GO:0016020//membrane	GO:0016757//transferase activity, transferring glycosyl groups	-	-	protein_coding	2.62345e-14	7.88938e-13
BX_AAAchr07_1g00548	1	GRXC8	XP_009408057.1 PREDICTED: glutaredoxin-C8 [Musa acuminata subsp. malaccensis]	-	-	-	-	-	GO:0043565//sequence-specific DNA binding	GO:0006355//regulation of transcription, DNA-templated	-	protein_coding	2.91981e-14	8.76598e-13
BX_AAAchr04_2g01537	1	BX_AAAchr04_2g01537	XP_009396392.1 PREDICTED: cysteine proteinase inhibitor 1-like [Musa acuminata subsp. malaccensis]	-	-	-	-	-	GO:0004869//cysteine-type endopeptidase inhibitor activity	-	-	protein_coding	2.93841e-14	8.81693e-13
BX_AAAchr10_3g01938	1	At5g39570	XP_009420742.1 PREDICTED: uncharacterized protein At5g39570-like isoform X1 [Musa acuminata subsp. malaccensis]	-	-	-	-	-	GO:0070300//phosphatidic acid binding	-	-	protein_coding	3.02489e-14	9.06387e-13
BX_AAAchr01_3g02036	1	BX_AAAchr01_3g02036	XP_018676675.1 PREDICTED: LOW QUALITY PROTEIN: momilactone A synthase-like [Musa acuminata subsp. malaccensis]	-	-	-	-	-	-	-	-	protein_coding	3.19525e-14	9.5611e-13
BX_AAAchr09_2g02705	1	AUX22D	XP_009418725.1 PREDICTED: auxin-induced protein 22D-like [Musa acuminata subsp. malaccensis]	Environmental Information Processing	Signal transduction	ko04075//Plant hormone signal transduction	K14484	GO:0005634//nucleus	-	GO:0006355//regulation of transcription, DNA-templated	-	protein_coding	3.31346e-14	9.89566e-13
BX_AAAchr02_2g00644	1	BX_AAAchr02_2g00644	XP_009382480.1 PREDICTED: uncharacterized protein LOC103970426 [Musa acuminata subsp. malaccensis]	-	-	-	-	-	-	-	-	protein_coding	3.43337e-14	1.02425e-12
BX_AAAchr09_3g01783	1	MAKR1	XP_009417781.1 PREDICTED: probable membrane-associated kinase regulator 1 [Musa acuminata subsp. malaccensis]	-	-	-	-	GO:0005886//plasma membrane	GO:0019210//kinase inhibitor activity	-	-	protein_coding	3.86218e-14	1.14837e-12
BX_AAAchr05_2g02158	1	NFD4	XP_009401386.1 PREDICTED: protein NUCLEAR FUSION DEFECTIVE 4-like [Musa acuminata subsp. malaccensis]	-	-	-	-	-	-	-	-	protein_coding	3.90062e-14	1.15948e-12
BX_AAAchr05_3g01202	1	BX_AAAchr05_3g01202	XP_009400402.1 PREDICTED: uncharacterized protein LOC103984599 [Musa acuminata subsp. malaccensis]	-	-	-	-	-	-	-	-	protein_coding	4.13335e-14	1.22731e-12
BX_AAAchr06_1g01946	1	NUDT13	XP_009404728.1 PREDICTED: nudix hydrolase 13, mitochondrial isoform X4 [Musa acuminata subsp. malaccensis]	-	-	-	-	-	GO:0016462//pyrophosphatase activity	-	-	protein_coding	4.14189e-14	1.22951e-12
BX_AAAchr07_3g00480	1	FEY	XP_009408168.1 PREDICTED: retinol dehydrogenase 12 [Musa acuminata subsp. malaccensis]	-	-	-	-	-	-	-	-	protein_coding	4.70843e-14	1.39006e-12
BX_AAAchr06_3g04008	1	NAC068	CAG1848225.1 unnamed protein product [Musa acuminata subsp. malaccensis]	-	-	-	-	-	GO:0003677//DNA binding	GO:0006355//regulation of transcription, DNA-templated	NAC	protein_coding	5.38145e-14	1.58443e-12
BX_AAAchr04_3g03316	1	TLP1	XP_009393838.1 PREDICTED: thaumatin-like protein 1b [Musa acuminata subsp. malaccensis]	-	-	-	-	-	-	-	-	protein_coding	5.97245e-14	1.75224e-12
BX_AAAchr02_3g01463	1	BX_AAAchr02_3g01463	XP_009389192.1 PREDICTED: uncharacterized protein LOC103975827 [Musa acuminata subsp. malaccensis]	-	-	-	-	-	-	GO:0048364//root development;GO:0048367//shoot system development	-	protein_coding	6.03112e-14	1.76849e-12
BX_AAAchr09_3g00837	1	CML5	URE33041.1 hypothetical protein MUK42_06858, partial [Musa troglodytarum]	-	-	-	-	-	GO:0005509//calcium ion binding	-	-	protein_coding	6.99926e-14	2.04241e-12
BX_AAAchr08_1g03062	1	Os03g0743400	XP_009415281.1 PREDICTED: probable histone H2A variant 3 [Musa acuminata subsp. malaccensis]	-	-	-	-	GO:0000786//nucleosome	GO:0003677//DNA binding;GO:0030527//structural constituent of chromatin;GO:0046982//protein heterodimerization activity	-	-	protein_coding	7.60523e-14	2.20911e-12
BX_AAAchr05_3g00854	1	ARF2-B	URE03670.1 ARF [Musa troglodytarum]	Cellular Processes	Transport and catabolism	ko04144//Endocytosis	K07937	-	GO:0003924//GTPase activity;GO:0005525//GTP binding	-	-	protein_coding	7.65334e-14	2.22189e-12
BX_AAAchr03_1g00601	1	BHLH66	XP_009390561.1 PREDICTED: transcription factor bHLH66-like isoform X2 [Musa acuminata subsp. malaccensis]	-	-	-	-	-	GO:0046983//protein dimerization activity	-	bHLH	protein_coding	7.73076e-14	2.24256e-12
BX_AAAchr10_3g03719	1	At5g16150	XP_009380955.1 PREDICTED: plastidic glucose transporter 4-like [Musa acuminata subsp. malaccensis]	-	-	-	-	GO:0016020//membrane	GO:0022857//transmembrane transporter activity	GO:0055085//transmembrane transport	-	protein_coding	8.70012e-14	2.51365e-12
BX_AAAchr05_2g02603	1	SIB1	XP_009402453.1 PREDICTED: uncharacterized protein LOC103986237 [Musa acuminata subsp. malaccensis]	-	-	-	-	-	-	GO:0051091//positive regulation of sequence-specific DNA binding transcription factor activity	-	protein_coding	8.97711e-14	2.59091e-12
BX_AAAchr06_1g00619	1	SAMDC	XP_009403328.1 PREDICTED: S-adenosylmethionine decarboxylase proenzyme-like [Musa acuminata subsp. malaccensis]	Metabolism;Metabolism;Metabolism	Global and overview maps;Amino acid metabolism;Amino acid metabolism	ko01100//Metabolic pathways;ko00270//Cysteine and methionine metabolism;ko00330//Arginine and proline metabolism	K01611;K01611;K01611	-	GO:0004014//adenosylmethionine decarboxylase activity	GO:0006597//spermine biosynthetic process;GO:0008295//spermidine biosynthetic process	-	protein_coding	9.95095e-14	2.86281e-12
BX_AAAchr11_3g00081	1	BX_AAAchr11_3g00081	CAG1863168.1 unnamed protein product [Musa acuminata subsp. malaccensis]	-	-	-	-	-	-	-	-	protein_coding	9.99805e-14	2.87483e-12
BX_AAAchr04_3g00960	1	MMDH	XP_009395766.1 PREDICTED: malate dehydrogenase, mitochondrial-like [Musa acuminata subsp. malaccensis]	Metabolism;Metabolism;Metabolism;Metabolism;Metabolism;Metabolism;Metabolism;Metabolism	Global and overview maps;Global and overview maps;Global and overview maps;Amino acid metabolism;Carbohydrate metabolism;Energy metabolism;Carbohydrate metabolism;Carbohydrate metabolism	ko01100//Metabolic pathways;ko01110//Biosynthesis of secondary metabolites;ko01200//Carbon metabolism;ko00270//Cysteine and methionine metabolism;ko00620//Pyruvate metabolism;ko00710//Carbon fixation in photosynthetic organisms;ko00630//Glyoxylate and dicarboxylate metabolism;ko00020//Citrate cycle (TCA cycle)	K00026;K00026;K00026;K00026;K00026;K00026;K00026;K00026	-	GO:0003824//catalytic activity;GO:0016491//oxidoreductase activity;GO:0016616//oxidoreductase activity, acting on the CH-OH group of donors, NAD or NADP as acceptor;GO:0030060//L-malate dehydrogenase activity	GO:0006099//tricarboxylic acid cycle;GO:0019752//carboxylic acid metabolic process	-	protein_coding	1.01768e-13	2.92236e-12
BX_AAAchr06_3g03997	1	EXPA15	XP_009406842.1 PREDICTED: expansin-A15-like [Musa acuminata subsp. malaccensis]	-	-	-	-	GO:0005576//extracellular region	-	GO:0009664//plant-type cell wall organization	-	protein_coding	1.02327e-13	2.93762e-12
BX_AAAchr08_2g03182	1	BX_AAAchr08_2g03182	XP_009415371.1 PREDICTED: early nodulin-93-like [Musa acuminata subsp. malaccensis]	-	-	-	-	-	-	-	-	protein_coding	1.03255e-13	2.96268e-12
BX_AAAchr08_2g03107	1	STK16	XP_009415450.1 PREDICTED: probable serine/threonine-protein kinase DDB_G0291350 [Musa acuminata subsp. malaccensis]	-	-	-	-	-	GO:0004672//protein kinase activity;GO:0005524//ATP binding	GO:0006468//protein phosphorylation	-	protein_coding	1.06067e-13	3.04014e-12
BX_AAAchr09_3g03336	1	CRF4	XP_009419316.1 PREDICTED: ethylene-responsive transcription factor CRF1-like [Musa acuminata subsp. malaccensis]	-	-	-	-	-	GO:0003677//DNA binding;GO:0003700//transcription factor activity, sequence-specific DNA binding	GO:0006355//regulation of transcription, DNA-templated	ERF	protein_coding	1.20077e-13	3.42808e-12
BX_AAAchr05_3g01259	1	ptges2	XP_009400344.1 PREDICTED: prostaglandin E synthase 2 [Musa acuminata subsp. malaccensis]	Metabolism;Metabolism	Global and overview maps;Lipid metabolism	ko01100//Metabolic pathways;ko00590//Arachidonic acid metabolism	K05309;K05309	-	GO:0050220//prostaglandin-E synthase activity	-	-	protein_coding	1.21902e-13	3.47834e-12
BX_AAAchr10_3g02464	1	BX_AAAchr10_3g02464	XP_009421310.1 PREDICTED: uncharacterized protein LOC104000886 isoform X1 [Musa acuminata subsp. malaccensis]	-	-	-	-	-	-	-	-	protein_coding	1.25807e-13	3.5841e-12
BX_AAAchr01_2g00344	1	UTR4	XP_009393391.1 PREDICTED: UDP-galactose/UDP-glucose transporter 4 [Musa acuminata subsp. malaccensis]	-	-	-	-	-	-	GO:0055085//transmembrane transport	-	protein_coding	1.36801e-13	3.88401e-12
BX_AAAchr09_3g02816	1	At5g55050	XP_009418684.1 PREDICTED: GDSL esterase/lipase At5g55050-like [Musa acuminata subsp. malaccensis]	-	-	-	-	-	GO:0016788//hydrolase activity, acting on ester bonds	-	-	protein_coding	1.38733e-13	3.93784e-12
BX_AAAchr08_3g00201	1	ARP1	CAG1830312.1 unnamed protein product [Musa acuminata subsp. malaccensis]	-	-	-	-	-	GO:0003676//nucleic acid binding;GO:0003723//RNA binding	-	-	protein_coding	1.40115e-13	3.97602e-12
BX_AAAchr11_1g01739	1	ERF071	CAG1864578.1 unnamed protein product, partial [Musa acuminata subsp. malaccensis]	-	-	-	-	-	GO:0003677//DNA binding;GO:0003700//transcription factor activity, sequence-specific DNA binding	GO:0006355//regulation of transcription, DNA-templated;GO:0009873//ethylene-activated signaling pathway	ERF	protein_coding	1.47822e-13	4.18703e-12
BX_AAAchr04_2g03126	1	At2g21160	XP_009398701.1 PREDICTED: translocon-associated protein subunit alpha [Musa acuminata subsp. malaccensis]	Genetic Information Processing	Folding, sorting and degradation	ko04141//Protein processing in endoplasmic reticulum	K13249	GO:0005789//endoplasmic reticulum membrane	-	-	-	protein_coding	1.48523e-13	4.20248e-12
BX_AAAchr07_3g00934	1	BX_AAAchr07_3g00934	URE17356.1 hypothetical protein MUK42_10402 [Musa troglodytarum]	-	-	-	-	-	-	-	-	protein_coding	1.56217e-13	4.41673e-12
BX_AAAchr06_2g01092	1	HVA22	THU49372.1 hypothetical protein C4D60_Mb06t08880 [Musa balbisiana]	-	-	-	-	-	-	-	-	protein_coding	1.68719e-13	4.75777e-12
BX_AAAchr08_1g02616	1	ltnD	XP_009414073.1 PREDICTED: uncharacterized protein LOC103995252 [Musa acuminata subsp. malaccensis]	-	-	-	-	-	GO:0008270//zinc ion binding;GO:0016491//oxidoreductase activity;GO:0016832//aldehyde-lyase activity;GO:0050661//NADP binding;GO:0051287//NAD binding	GO:0005975//carbohydrate metabolic process	-	protein_coding	2.06509e-13	5.79173e-12
BX_AAAchr06_3g00754	1	ATS3B	XP_009403404.1 PREDICTED: uncharacterized protein LOC103986969 [Musa acuminata subsp. malaccensis]	-	-	-	-	-	GO:0005515//protein binding	-	-	protein_coding	2.08455e-13	5.84177e-12
BX_AAAchr09_1g02327	1	SK3	XP_009419150.1 PREDICTED: shikimate kinase 3, chloroplastic isoform X1 [Musa acuminata subsp. malaccensis]	Metabolism;Metabolism;Metabolism;Metabolism	Global and overview maps;Global and overview maps;Global and overview maps;Amino acid metabolism	ko01100//Metabolic pathways;ko01110//Biosynthesis of secondary metabolites;ko01230//Biosynthesis of amino acids;ko00400//Phenylalanine, tyrosine and tryptophan biosynthesis	K00891;K00891;K00891;K00891	-	-	-	-	protein_coding	2.55189e-13	7.11276e-12
BX_AAAchr10_1g00140	1	CAM	XP_009419840.2 PREDICTED: uncharacterized hydrolase C22A12.06c [Musa acuminata subsp. malaccensis]	-	-	-	-	-	GO:0005509//calcium ion binding	-	-	protein_coding	2.65512e-13	7.39285e-12
BX_AAAchr06_2g03401	1	BX_AAAchr06_2g03401	URE10304.1 hypothetical protein MUK42_28582 [Musa troglodytarum]	-	-	-	-	-	-	-	-	protein_coding	2.7363e-13	7.60715e-12
BX_AAAchr07_3g03242	1	BX_AAAchr07_3g03242	XP_009411070.1 PREDICTED: lysine-rich arabinogalactan protein 18-like [Musa acuminata subsp. malaccensis]	-	-	-	-	GO:0005886//plasma membrane	-	-	-	protein_coding	3.32509e-13	9.18738e-12
BX_AAAchr04_3g02753	1	BX_AAAchr04_3g02753	XP_009390457.1 PREDICTED: centromere-associated protein E-like isoform X1 [Musa acuminata subsp. malaccensis]	-	-	-	-	-	-	-	-	protein_coding	3.39882e-13	9.37912e-12
BX_AAAchr05_3g03443	1	TUBB3	XP_009402559.1 PREDICTED: tubulin beta chain-like [Musa acuminata subsp. malaccensis]	Cellular Processes	Transport and catabolism	ko04145//Phagosome	K07375	GO:0005874//microtubule	GO:0003924//GTPase activity;GO:0005200//structural constituent of cytoskeleton;GO:0005525//GTP binding	GO:0007017//microtubule-based process	-	protein_coding	3.52325e-13	9.71258e-12
BX_AAAchr01_3g01229	1	RPS16	XP_009409231.1 PREDICTED: 40S ribosomal protein S16-like [Musa acuminata subsp. malaccensis]	Genetic Information Processing	Translation	ko03010//Ribosome	K02960	GO:0005840//ribosome	GO:0003735//structural constituent of ribosome	GO:0006412//translation	-	protein_coding	3.59661e-13	9.90978e-12
BX_AAAchr04_1g02895	1	BC10	URD88780.1 Core-2/I-Branching enzyme [Musa troglodytarum]	-	-	-	-	GO:0016020//membrane	GO:0016757//transferase activity, transferring glycosyl groups	-	-	protein_coding	3.72811e-13	1.0259e-11
BX_AAAchr04_3g02674	1	HIPP27	XP_009413013.1 PREDICTED: heavy metal-associated isoprenylated plant protein 27 [Musa acuminata subsp. malaccensis]	-	-	-	-	-	GO:0046872//metal ion binding	-	-	protein_coding	3.86773e-13	1.06351e-11
BX_AAAchr09_3g01117	1	BX_AAAchr09_3g01117	XP_009417070.1 PREDICTED: uncharacterized protein LOC103997543 [Musa acuminata subsp. malaccensis]	-	-	-	-	-	GO:0046872//metal ion binding	GO:0017183//peptidyl-diphthamide biosynthetic process from peptidyl-histidine	-	protein_coding	3.97634e-13	1.09255e-11
BX_AAAchr09_2g03028	1	NIP2-1	XP_009419139.1 PREDICTED: aquaporin NIP2-1 [Musa acuminata subsp. malaccensis]	-	-	-	-	GO:0016020//membrane	GO:0015267//channel activity	GO:0055085//transmembrane transport	-	protein_coding	4.83339e-13	1.31699e-11
BX_AAAchr06_3g02050	1	NUDT13	XP_009404728.1 PREDICTED: nudix hydrolase 13, mitochondrial isoform X4 [Musa acuminata subsp. malaccensis]	-	-	-	-	-	GO:0016462//pyrophosphatase activity	-	-	protein_coding	4.84934e-13	1.32101e-11
BX_AAAchr09_1g00499	1	OEP163	URE35227.1 Tim17/Tim22/Tim23/Pmp24 family [Musa troglodytarum]	-	-	-	-	GO:0042721//mitochondrial inner membrane protein insertion complex	-	GO:0045039//protein import into mitochondrial inner membrane	-	protein_coding	5.56549e-13	1.51001e-11
BX_AAAchr10_2g01852	1	At5g16150	THU52590.1 hypothetical protein C4D60_Mb10t05570 [Musa balbisiana]	-	-	-	-	GO:0016020//membrane	GO:0022857//transmembrane transporter activity	GO:0055085//transmembrane transport	-	protein_coding	5.74644e-13	1.55637e-11
BX_AAAchr05_3g01391	1	PUP11	KAB2626928.1 purine permease 11 [Pyrus ussuriensis x Pyrus communis]	-	-	-	-	GO:0016020//membrane	GO:0003924//GTPase activity;GO:0005525//GTP binding;GO:0015211//purine nucleoside transmembrane transporter activity	-	-	protein_coding	5.76379e-13	1.56068e-11
BX_AAAchr08_1g02593	1	KAN1	XP_009414091.1 PREDICTED: transcription repressor KAN1 isoform X1 [Musa acuminata subsp. malaccensis]	-	-	-	-	-	GO:0000976//transcription regulatory region sequence-specific DNA binding;GO:0003677//DNA binding	GO:0006355//regulation of transcription, DNA-templated;GO:0010158//abaxial cell fate specification	G2-like	protein_coding	5.81913e-13	1.57488e-11
BX_AAAchr01_1g00760	1	LEA14-A	URD71887.1 late embryogenesis abundant protein [Musa troglodytarum]	-	-	-	-	-	-	GO:0009269//response to desiccation	-	protein_coding	5.92782e-13	1.60226e-11
BX_AAAchr04_2g03335	1	MD1	XP_009398449.1 PREDICTED: malate dehydrogenase [Musa acuminata subsp. malaccensis]	Metabolism;Metabolism;Metabolism;Metabolism;Metabolism;Metabolism;Metabolism;Metabolism	Global and overview maps;Global and overview maps;Global and overview maps;Amino acid metabolism;Carbohydrate metabolism;Energy metabolism;Carbohydrate metabolism;Carbohydrate metabolism	ko01100//Metabolic pathways;ko01110//Biosynthesis of secondary metabolites;ko01200//Carbon metabolism;ko00270//Cysteine and methionine metabolism;ko00620//Pyruvate metabolism;ko00710//Carbon fixation in photosynthetic organisms;ko00630//Glyoxylate and dicarboxylate metabolism;ko00020//Citrate cycle (TCA cycle)	K00025;K00025;K00025;K00025;K00025;K00025;K00025;K00025	-	GO:0003824//catalytic activity;GO:0016491//oxidoreductase activity;GO:0016615//malate dehydrogenase activity;GO:0016616//oxidoreductase activity, acting on the CH-OH group of donors, NAD or NADP as acceptor;GO:0030060//L-malate dehydrogenase activity	GO:0006108//malate metabolic process;GO:0019752//carboxylic acid metabolic process	-	protein_coding	6.17355e-13	1.66538e-11
BX_AAAchr02_3g00575	1	PDIL2-2	XP_009381750.1 PREDICTED: protein disulfide isomerase-like 2-2 [Musa acuminata subsp. malaccensis]	Genetic Information Processing	Folding, sorting and degradation	ko04141//Protein processing in endoplasmic reticulum	K09584	GO:0005783//endoplasmic reticulum	GO:0003756//protein disulfide isomerase activity	-	-	protein_coding	6.51794e-13	1.75347e-11
BX_AAAchr06_2g03332	1	GATA9	XP_009406167.1 PREDICTED: GATA transcription factor 9-like [Musa acuminata subsp. malaccensis]	-	-	-	-	GO:0005634//nucleus	GO:0003677//DNA binding;GO:0008270//zinc ion binding;GO:0043565//sequence-specific DNA binding	GO:0006355//regulation of transcription, DNA-templated;GO:0045893//positive regulation of transcription, DNA-templated	GATA	protein_coding	7.30744e-13	1.95372e-11
BX_AAAchr02_2g01929	1	ILI6	XP_009388768.1 PREDICTED: transcription factor ILI6-like [Musa acuminata subsp. malaccensis]	-	-	-	-	-	GO:0046983//protein dimerization activity	GO:0006355//regulation of transcription, DNA-templated;GO:0040008//regulation of growth	bHLH	protein_coding	7.53252e-13	2.01092e-11
BX_AAAchr04_2g00298	1	BX_AAAchr04_2g00298	-	-	-	-	-	-	-	-	-	protein_coding	7.54751e-13	2.01442e-11
BX_AAAchr06_2g02194	1	BX_AAAchr06_2g02194	XP_009404873.1 PREDICTED: uncharacterized protein LOC103988085 [Musa acuminata subsp. malaccensis]	-	-	-	-	-	-	-	-	protein_coding	7.68723e-13	2.0502e-11
BX_AAAchr07_2g02977	1	GDI2	XP_009410720.1 PREDICTED: guanosine nucleotide diphosphate dissociation inhibitor 2 [Musa acuminata subsp. malaccensis]	-	-	-	-	-	GO:0005092//GDP-dissociation inhibitor activity;GO:0005093//Rab GDP-dissociation inhibitor activity	GO:0007264//small GTPase mediated signal transduction;GO:0015031//protein transport	-	protein_coding	7.83996e-13	2.0899e-11
BX_AAAchr06_1g01229	1	BC10	XP_009403975.1 PREDICTED: uncharacterized protein LOC103987406 [Musa acuminata subsp. malaccensis]	-	-	-	-	GO:0016020//membrane	GO:0016757//transferase activity, transferring glycosyl groups	-	-	protein_coding	8.68052e-13	2.30658e-11
BX_AAAchr03_2g02410	1	BX_AAAchr03_2g02410	XP_009393551.1 PREDICTED: uncharacterized protein LOC103979211 isoform X2 [Musa acuminata subsp. malaccensis]	-	-	-	-	-	-	-	-	protein_coding	8.90977e-13	2.36634e-11
BX_AAAchr02_3g02209	1	BX_AAAchr02_3g02209	XP_009390277.2 PREDICTED: uncharacterized protein LOC103976698 [Musa acuminata subsp. malaccensis]	-	-	-	-	-	-	-	-	protein_coding	8.97427e-13	2.38172e-11
BX_AAAchr06_2g02991	1	BX_AAAchr06_2g02991	-	-	-	-	-	-	-	-	-	protein_coding	9.88471e-13	2.61308e-11
BX_AAAchr04_3g03126	1	SAUR71	XP_009397282.1 PREDICTED: auxin-induced protein 15A-like [Musa acuminata subsp. malaccensis]	Environmental Information Processing	Signal transduction	ko04075//Plant hormone signal transduction	K14488	-	-	GO:0009733//response to auxin	-	protein_coding	9.93272e-13	2.62514e-11
BX_AAAchr04_1g00484	1	Os05g0310800	XP_009395292.1 PREDICTED: coatomer subunit delta-1-like [Musa acuminata subsp. malaccensis]	-	-	-	-	GO:0030126//COPI vesicle coat	-	GO:0006890//retrograde vesicle-mediated transport, Golgi to ER	-	protein_coding	1.00311e-12	2.65048e-11
BX_AAAchr11_2g00080	1	BX_AAAchr11_2g00080	THU54872.1 hypothetical protein C4D60_Mb11t00630 [Musa balbisiana]	-	-	-	-	-	-	-	C2H2	protein_coding	1.02154e-12	2.69589e-11
BX_AAAchr11_2g00671	1	WRKY14	XP_009382611.1 PREDICTED: probable WRKY transcription factor 14 [Musa acuminata subsp. malaccensis]	-	-	-	-	-	GO:0003700//transcription factor activity, sequence-specific DNA binding;GO:0043565//sequence-specific DNA binding	GO:0006355//regulation of transcription, DNA-templated	WRKY	protein_coding	1.09097e-12	2.87562e-11
BX_AAAchr05_3g03047	1	Os08g0433100	XP_009401432.1 PREDICTED: GDT1-like protein 5 isoform X1 [Musa acuminata subsp. malaccensis]	-	-	-	-	-	-	-	-	protein_coding	1.19847e-12	3.15437e-11
BX_AAAchr08_2g03694	1	BX_AAAchr08_2g03694	RZR85601.1 hypothetical protein BHM03_00012619 [Ensete ventricosum]	-	-	-	-	-	-	GO:0000381//regulation of alternative mRNA splicing, via spliceosome	-	protein_coding	1.26449e-12	3.32409e-11
BX_AAAchr11_3g00018	1	FLZ1	XP_009381936.1 PREDICTED: uncharacterized protein LOC103970035 [Musa acuminata subsp. malaccensis]	-	-	-	-	-	-	-	-	protein_coding	1.28523e-12	3.37696e-11
BX_AAAchr06_2g04193	1	Os01g0856500	XP_009407542.1 PREDICTED: auxin transporter-like protein 1 [Musa acuminata subsp. malaccensis]	Environmental Information Processing	Signal transduction	ko04075//Plant hormone signal transduction	K13946	-	-	-	-	protein_coding	1.42625e-12	3.73661e-11
BX_AAAchr11_1g00681	1	WRKY14	XP_009382611.1 PREDICTED: probable WRKY transcription factor 14 [Musa acuminata subsp. malaccensis]	-	-	-	-	-	GO:0003700//transcription factor activity, sequence-specific DNA binding;GO:0043565//sequence-specific DNA binding	GO:0006355//regulation of transcription, DNA-templated	WRKY	protein_coding	1.4468e-12	3.78768e-11
BX_AAAchr10_3g03407	1	Os03g0264000	XP_009380601.1 PREDICTED: ASC1-like protein 3 [Musa acuminata subsp. malaccensis]	-	-	-	-	GO:0016020//membrane	GO:0050291//sphingosine N-acyltransferase activity	GO:0046513//ceramide biosynthetic process	-	protein_coding	1.50731e-12	3.93752e-11
BX_AAAchr03_3g01603	1	PDR16	XP_009388176.1 PREDICTED: random slug protein 5 isoform X1 [Musa acuminata subsp. malaccensis]	-	-	-	-	-	-	-	-	protein_coding	1.56738e-12	4.08753e-11
BX_AAAchr06_3g00567	1	At2g21870	XP_009403191.1 PREDICTED: probable ATP synthase 24 kDa subunit, mitochondrial [Musa acuminata subsp. malaccensis]	-	-	-	-	-	-	GO:0009555//pollen development	-	protein_coding	1.71839e-12	4.46521e-11
BX_AAAchr01_2g00518	1	TULP6	XP_009405557.1 PREDICTED: tubby-like F-box protein 6 [Musa acuminata subsp. malaccensis]	-	-	-	-	-	GO:0005515//protein binding	GO:0006629//lipid metabolic process	-	protein_coding	1.76686e-12	4.59007e-11
BX_AAAchr03_1g00868	1	BX_AAAchr03_1g00868	CAG1849364.1 unnamed protein product [Musa acuminata subsp. malaccensis]	-	-	-	-	-	-	-	-	protein_coding	1.81995e-12	4.72119e-11
BX_AAAchr10_2g00024	1	BX_AAAchr10_2g00024	XP_009385798.1 PREDICTED: uncharacterized protein LOC103973057 [Musa acuminata subsp. malaccensis]	-	-	-	-	-	-	-	-	protein_coding	1.84948e-12	4.79204e-11
BX_AAAchr04_1g00243	1	Os02g0178400	XP_009394910.1 PREDICTED: protein transport protein Sec61 subunit gamma-like [Musa acuminata subsp. malaccensis]	Genetic Information Processing;Cellular Processes;Genetic Information Processing	Folding, sorting and degradation;Transport and catabolism;Folding, sorting and degradation	ko04141//Protein processing in endoplasmic reticulum;ko04145//Phagosome;ko03060//Protein export	K07342;K07342;K07342	GO:0016020//membrane	GO:0008320//protein transmembrane transporter activity	GO:0006605//protein targeting;GO:0006886//intracellular protein transport;GO:0015031//protein transport	-	protein_coding	1.95139e-12	5.05004e-11
BX_AAAchr06_3g02138	1	AXS2	XP_009404804.1 PREDICTED: UDP-D-apiose/UDP-D-xylose synthase 2-like [Musa acuminata subsp. malaccensis]	Metabolism;Metabolism	Global and overview maps;Carbohydrate metabolism	ko01100//Metabolic pathways;ko00520//Amino sugar and nucleotide sugar metabolism	K12449;K12449	-	GO:0016831//carboxy-lyase activity	-	-	protein_coding	2.08761e-12	5.38839e-11
BX_AAAchr02_1g02369	1	YPTM2	THU45538.1 hypothetical protein C4D60_Mb02t18990 [Musa balbisiana]	-	-	-	-	-	GO:0003924//GTPase activity;GO:0005525//GTP binding	-	-	protein_coding	2.11715e-12	5.45942e-11
BX_AAAchr05_3g01007	1	SIS8	XP_009400085.1 PREDICTED: serine/threonine-protein kinase EDR1 isoform X2 [Musa acuminata subsp. malaccensis]	-	-	-	-	-	GO:0004672//protein kinase activity;GO:0005524//ATP binding	GO:0006468//protein phosphorylation	-	protein_coding	2.18783e-12	5.63633e-11
BX_AAAchr06_1g03153	1	SAPK7	URE08733.1 serine threonine-protein kinase [Musa troglodytarum]	Environmental Information Processing;Environmental Information Processing	Signal transduction;Signal transduction	ko04075//Plant hormone signal transduction;ko04016//MAPK signaling pathway - plant	K14498;K14498	-	GO:0004672//protein kinase activity;GO:0005524//ATP binding	GO:0006468//protein phosphorylation	-	protein_coding	2.23206e-12	5.74478e-11
BX_AAAchr03_3g02251	1	GFT1	XP_009393620.1 PREDICTED: GDP-mannose transporter GONST4-like [Musa acuminata subsp. malaccensis]	-	-	-	-	-	-	-	-	protein_coding	2.36702e-12	6.07768e-11
BX_AAAchr08_2g00611	1	At2g30780	THU68571.1 hypothetical protein C4D60_Mb08t05290 [Musa balbisiana]	-	-	-	-	-	GO:0003729//mRNA binding;GO:0005506//iron ion binding;GO:0005515//protein binding;GO:0016705//oxidoreductase activity, acting on paired donors, with incorporation or reduction of molecular oxygen;GO:0031418//L-ascorbic acid binding	-	-	protein_coding	2.40173e-12	6.16389e-11
BX_AAAchr06_3g03985	1	Os01g0813400	XP_018683218.1 PREDICTED: ADP-ribosylation factor 1-like [Musa acuminata subsp. malaccensis]	Cellular Processes	Transport and catabolism	ko04144//Endocytosis	K07937	-	GO:0003924//GTPase activity;GO:0005525//GTP binding	-	-	protein_coding	2.40995e-12	6.18058e-11
BX_AAAchr05_3g01343	1	BX_AAAchr05_3g01343	XP_018681430.1 PREDICTED: uncharacterized protein LOC103984496 [Musa acuminata subsp. malaccensis]	-	-	-	-	-	-	-	-	protein_coding	2.45791e-12	6.2991e-11
BX_AAAchr04_3g03286	1	APO3	XP_009394093.1 PREDICTED: APO protein 3, mitochondrial-like [Musa acuminata subsp. malaccensis]	-	-	-	-	-	GO:0003723//RNA binding	GO:0048364//root development;GO:0048367//shoot system development	-	protein_coding	2.60956e-12	6.67826e-11
BX_AAAchr05_3g03521	1	LFG5	XP_009402474.1 PREDICTED: BI1-like protein [Musa acuminata subsp. malaccensis]	-	-	-	-	-	-	-	-	protein_coding	2.72652e-12	6.9677e-11
BX_AAAchr04_3g00093	1	IDH1	XP_009395062.1 PREDICTED: cytosolic isocitrate dehydrogenase [NADP] [Musa acuminata subsp. malaccensis]	Metabolism;Metabolism;Metabolism;Metabolism;Metabolism;Cellular Processes;Metabolism;Metabolism	Global and overview maps;Global and overview maps;Global and overview maps;Global and overview maps;Metabolism of other amino acids;Transport and catabolism;Carbohydrate metabolism;Global and overview maps	ko01100//Metabolic pathways;ko01110//Biosynthesis of secondary metabolites;ko01200//Carbon metabolism;ko01230//Biosynthesis of amino acids;ko00480//Glutathione metabolism;ko04146//Peroxisome;ko00020//Citrate cycle (TCA cycle);ko01210//2-Oxocarboxylic acid metabolism	K00031;K00031;K00031;K00031;K00031;K00031;K00031;K00031	-	GO:0004450//isocitrate dehydrogenase (NADP+) activity	GO:0006102//isocitrate metabolic process	-	protein_coding	2.82134e-12	7.19811e-11
BX_AAAchr06_2g01146	1	BX_AAAchr06_2g01146	CAG1845816.1 unnamed protein product [Musa acuminata subsp. malaccensis]	-	-	-	-	-	-	-	-	protein_coding	2.90906e-12	7.41142e-11
BX_AAAchr07_3g01385	1	EXO	XP_009409278.1 PREDICTED: protein EXORDIUM-like [Musa acuminata subsp. malaccensis]	-	-	-	-	-	-	-	-	protein_coding	2.92202e-12	7.43956e-11
BX_AAAchr09_3g00686	1	BZIP61	XP_009416522.1 PREDICTED: basic leucine zipper 61-like [Musa acuminata subsp. malaccensis]	Genetic Information Processing	Folding, sorting and degradation	ko04141//Protein processing in endoplasmic reticulum	K04374	-	GO:0003700//transcription factor activity, sequence-specific DNA binding	GO:0006355//regulation of transcription, DNA-templated	bZIP	protein_coding	3.01533e-12	7.66593e-11
BX_AAAchr04_3g04389	1	AAC3	XP_009397774.1 PREDICTED: ADP,ATP carrier protein 1, mitochondrial-like [Musa acuminata subsp. malaccensis]	-	-	-	-	GO:0005743//mitochondrial inner membrane	GO:0005471//ATP:ADP antiporter activity	GO:0055085//transmembrane transport;GO:1990544//mitochondrial ATP transmembrane transport	-	protein_coding	3.07778e-12	7.81551e-11
BX_AAAchr08_1g03414	1	At2g30550	XP_009414857.1 PREDICTED: phospholipase A1-Igamma2, chloroplastic-like [Musa acuminata subsp. malaccensis]	-	-	-	-	-	-	GO:0006629//lipid metabolic process	-	protein_coding	3.36771e-12	8.53171e-11
BX_AAAchr02_1g01645	1	RHA1A	XP_018677964.1 PREDICTED: probable E3 ubiquitin-protein ligase RHA1A isoform X1 [Musa acuminata subsp. malaccensis]	-	-	-	-	-	-	-	-	protein_coding	3.37866e-12	8.55746e-11
BX_AAAchr03_2g02045	1	ARF1	KAG6511604.1 hypothetical protein ZIOFF_029677 [Zingiber officinale]	Cellular Processes	Transport and catabolism	ko04144//Endocytosis	K07937	-	GO:0003924//GTPase activity;GO:0005525//GTP binding	-	-	protein_coding	3.43049e-12	8.6806e-11
BX_AAAchr11_2g01074	1	ATJ10	XP_009385388.1 PREDICTED: chaperone protein dnaJ 10 [Musa acuminata subsp. malaccensis]	-	-	-	-	-	-	-	-	protein_coding	3.63556e-12	9.18876e-11
BX_AAAchr06_2g00804	1	BX_AAAchr06_2g00804	XP_009403466.1 PREDICTED: 14-3-3-like protein isoform X1 [Musa acuminata subsp. malaccensis]	-	-	-	-	-	-	-	-	protein_coding	3.66608e-12	9.26158e-11
BX_AAAchr02_1g00332	1	ADK2	XP_009421271.1 PREDICTED: adenosine kinase 2 [Musa acuminata subsp. malaccensis]	Metabolism;Metabolism	Global and overview maps;Nucleotide metabolism	ko01100//Metabolic pathways;ko00230//Purine metabolism	K00856;K00856	-	GO:0004001//adenosine kinase activity	GO:0006166//purine ribonucleoside salvage	-	protein_coding	4.22481e-12	1.06334e-10
BX_AAAchr03_2g03615	1	GATA9	XP_009394171.1 PREDICTED: GATA transcription factor 9-like isoform X1 [Musa acuminata subsp. malaccensis]	-	-	-	-	GO:0005634//nucleus	GO:0003677//DNA binding;GO:0008270//zinc ion binding;GO:0043565//sequence-specific DNA binding	GO:0006355//regulation of transcription, DNA-templated;GO:0045893//positive regulation of transcription, DNA-templated	GATA	protein_coding	4.60895e-12	1.15706e-10
BX_AAAchr06_2g01205	1	PAF1	XP_009403902.1 PREDICTED: proteasome subunit alpha type-1-like [Musa acuminata subsp. malaccensis]	Genetic Information Processing	Folding, sorting and degradation	ko03050//Proteasome	K02725	GO:0005839//proteasome core complex;GO:0019773//proteasome core complex, alpha-subunit complex	-	GO:0006511//ubiquitin-dependent protein catabolic process;GO:0051603//proteolysis involved in cellular protein catabolic process	-	protein_coding	5.07703e-12	1.2678e-10
BX_AAAchr07_3g02724	1	PBL8	XP_009410482.1 PREDICTED: serine/threonine-protein kinase At5g01020 isoform X1 [Musa acuminata subsp. malaccensis]	-	-	-	-	-	GO:0004672//protein kinase activity	GO:0006468//protein phosphorylation	-	protein_coding	5.12393e-12	1.27922e-10
BX_AAAchr06_1g03873	1	EXPA15	XP_009406842.1 PREDICTED: expansin-A15-like [Musa acuminata subsp. malaccensis]	-	-	-	-	GO:0005576//extracellular region	-	GO:0009664//plant-type cell wall organization	-	protein_coding	5.22024e-12	1.30206e-10
BX_AAAchr09_3g03154	1	At1g66480	THU48174.1 hypothetical protein C4D60_Mb09t23460 [Musa balbisiana]	-	-	-	-	-	-	-	-	protein_coding	5.31993e-12	1.3254e-10
BX_AAAchr11_2g00213	1	XTH32	XP_009382126.2 PREDICTED: probable xyloglucan endotransglucosylase/hydrolase protein 32 [Musa acuminata subsp. malaccensis]	-	-	-	-	GO:0005618//cell wall;GO:0048046//apoplast	GO:0004553//hydrolase activity, hydrolyzing O-glycosyl compounds;GO:0016762//xyloglucan:xyloglucosyl transferase activity	GO:0005975//carbohydrate metabolic process;GO:0010411//xyloglucan metabolic process;GO:0042546//cell wall biogenesis;GO:0044042//glucan metabolic process	-	protein_coding	5.4201e-12	1.3485e-10
BX_AAAchr07_1g02435	1	MSR1	XP_009410212.1 PREDICTED: uncharacterized protein At1g04910-like isoform X1 [Musa acuminata subsp. malaccensis]	-	-	-	-	-	-	-	-	protein_coding	5.55131e-12	1.37955e-10
BX_AAAchr05_2g02594	1	MYBC1	XP_009402462.1 PREDICTED: transcription factor PCL1-like [Musa acuminata subsp. malaccensis]	-	-	-	-	-	GO:0003677//DNA binding;GO:0003700//transcription factor activity, sequence-specific DNA binding	GO:0006355//regulation of transcription, DNA-templated	G2-like	protein_coding	6.0533e-12	1.5012e-10
BX_AAAchr10_3g02497	1	BX_AAAchr10_3g02497	-	-	-	-	-	-	-	-	-	protein_coding	6.9777e-12	1.72176e-10
BX_AAAchr04_2g03327	1	BX_AAAchr04_2g03327	XP_009398455.1 PREDICTED: uncharacterized protein LOC103983042 [Musa acuminata subsp. malaccensis]	-	-	-	-	-	-	-	-	protein_coding	7.32972e-12	1.80546e-10
BX_AAAchr06_1g01678	1	MLO12	XP_009405205.1 PREDICTED: MLO-like protein 6 [Musa acuminata subsp. malaccensis]	-	-	-	-	GO:0016020//membrane	-	GO:0006952//defense response	-	protein_coding	8.02337e-12	1.97214e-10
BX_AAAchr04_1g01769	1	TBL1	XP_009386635.1 PREDICTED: protein trichome birefringence-like 42 isoform X1 [Musa acuminata subsp. malaccensis]	-	-	-	-	-	GO:0016413//O-acetyltransferase activity;GO:0016740//transferase activity	-	-	protein_coding	8.27206e-12	2.03096e-10
BX_AAAchr08_3g01383	1	BX_AAAchr08_3g01383	XP_009411383.1 PREDICTED: uncharacterized protein LOC103993149 [Musa acuminata subsp. malaccensis]	-	-	-	-	-	-	-	-	protein_coding	8.8383e-12	2.16605e-10
BX_AAAchr02_1g01813	1	BX_AAAchr02_1g01813	XP_009388946.1 PREDICTED: NADH-ubiquinone oxidoreductase subunit 8 [Musa acuminata subsp. malaccensis]	Metabolism;Metabolism	Global and overview maps;Energy metabolism	ko01100//Metabolic pathways;ko00190//Oxidative phosphorylation	K03941;K03941	GO:0016020//membrane	GO:0016651//oxidoreductase activity, acting on NAD(P)H;GO:0051539//4 iron, 4 sulfur cluster binding	-	-	protein_coding	9.16293e-12	2.24257e-10
BX_AAAchr04_3g04970	1	At5g53940	XP_018679961.1 PREDICTED: uncharacterized protein LOC103982112, partial [Musa acuminata subsp. malaccensis]	-	-	-	-	-	-	-	-	protein_coding	9.95378e-12	2.42788e-10
BX_AAAchr05_3g00872	1	GPX4	XP_009399954.1 PREDICTED: probable glutathione peroxidase 4 [Musa acuminata subsp. malaccensis]	-	-	-	-	-	GO:0004602//glutathione peroxidase activity	GO:0006979//response to oxidative stress	-	protein_coding	1.10933e-11	2.69973e-10
BX_AAAchr04_3g03795	1	CAL1	XP_009398373.1 PREDICTED: calmodulin isoform X2 [Musa acuminata subsp. malaccensis]	-	-	-	-	-	GO:0005509//calcium ion binding	-	-	protein_coding	1.15469e-11	2.80384e-10
BX_AAAchr03_3g02699	1	ephA	XP_009393200.1 PREDICTED: bifunctional epoxide hydrolase 2 [Musa acuminata subsp. malaccensis]	-	-	-	-	-	GO:0003824//catalytic activity	-	-	protein_coding	1.25188e-11	3.03233e-10
BX_AAAchr07_3g00373	1	IPP	XP_009408297.1 PREDICTED: soluble inorganic pyrophosphatase isoform X1 [Musa acuminata subsp. malaccensis]	Metabolism	Energy metabolism	ko00190//Oxidative phosphorylation	K01507	GO:0005737//cytoplasm	GO:0000287//magnesium ion binding;GO:0004427//inorganic diphosphatase activity	GO:0006796//phosphate-containing compound metabolic process	-	protein_coding	1.25393e-11	3.03664e-10
BX_AAAchr08_2g00523	1	BX_AAAchr08_2g00523	XP_009412272.2 PREDICTED: glycine-rich RNA-binding protein GRP1A-like [Musa acuminata subsp. malaccensis]	-	-	-	-	-	GO:0003676//nucleic acid binding;GO:0003723//RNA binding	-	-	protein_coding	1.28599e-11	3.11078e-10
BX_AAAchr04_3g01056	1	BX_AAAchr04_3g01056	-	-	-	-	-	-	-	-	-	protein_coding	1.31039e-11	3.16839e-10
BX_AAAchr07_1g03338	1	IBL1	XP_009411262.1 PREDICTED: uncharacterized protein LOC103993060 isoform X1 [Musa acuminata subsp. malaccensis]	-	-	-	-	-	GO:0005515//protein binding	GO:0006355//regulation of transcription, DNA-templated	-	protein_coding	1.345e-11	3.24845e-10
BX_AAAchr05_3g00382	1	WRKY14	XP_009399433.1 PREDICTED: probable WRKY transcription factor 14 [Musa acuminata subsp. malaccensis]	-	-	-	-	-	GO:0003700//transcription factor activity, sequence-specific DNA binding;GO:0043565//sequence-specific DNA binding	GO:0006355//regulation of transcription, DNA-templated	WRKY	protein_coding	1.35289e-11	3.26678e-10
BX_AAAchr09_1g01838	1	BX_AAAchr09_1g01838	XP_009418589.1 PREDICTED: succinate dehydrogenase subunit 4, mitochondrial-like [Musa acuminata subsp. malaccensis]	-	-	-	-	-	-	-	-	protein_coding	1.37951e-11	3.32883e-10
BX_AAAchr03_3g00987	1	PSK3	THU58183.1 hypothetical protein C4D60_Mb03t11480 [Musa balbisiana]	-	-	-	-	GO:0005576//extracellular region	GO:0008083//growth factor activity	GO:0008283//cell proliferation	-	protein_coding	1.43462e-11	3.4564e-10
BX_AAAchr03_1g02787	1	BX_AAAchr03_1g02787	XP_009393180.1 PREDICTED: calreticulin [Musa acuminata subsp. malaccensis]	Genetic Information Processing;Cellular Processes	Folding, sorting and degradation;Transport and catabolism	ko04141//Protein processing in endoplasmic reticulum;ko04145//Phagosome	K08057;K08057	GO:0005783//endoplasmic reticulum	GO:0005509//calcium ion binding;GO:0005515//protein binding;GO:0051082//unfolded protein binding	GO:0006457//protein folding	-	protein_coding	1.45751e-11	3.51001e-10
BX_AAAchr06_3g00604	1	WDL7	CAG1845310.1 unnamed protein product [Musa acuminata subsp. malaccensis]	-	-	-	-	-	-	-	-	protein_coding	1.46128e-11	3.51798e-10
BX_AAAchr09_3g00497	1	CYP73A1	XP_009416323.1 PREDICTED: trans-cinnamate 4-monooxygenase [Musa acuminata subsp. malaccensis]	Metabolism;Metabolism;Metabolism;Metabolism;Metabolism;Metabolism	Global and overview maps;Global and overview maps;Biosynthesis of other secondary metabolites;Biosynthesis of other secondary metabolites;Metabolism of cofactors and vitamins;Biosynthesis of other secondary metabolites	ko01100//Metabolic pathways;ko01110//Biosynthesis of secondary metabolites;ko00940//Phenylpropanoid biosynthesis;ko00941//Flavonoid biosynthesis;ko00130//Ubiquinone and other terpenoid-quinone biosynthesis;ko00945//Stilbenoid, diarylheptanoid and gingerol biosynthesis	K00487;K00487;K00487;K00487;K00487;K00487	-	GO:0004497//monooxygenase activity;GO:0005506//iron ion binding;GO:0016705//oxidoreductase activity, acting on paired donors, with incorporation or reduction of molecular oxygen;GO:0020037//heme binding	-	-	protein_coding	1.46519e-11	3.52614e-10
BX_AAAchr10_1g02780	1	S1FA2	XP_009421389.1 PREDICTED: DNA-binding protein S1FA-like [Musa acuminata subsp. malaccensis]	-	-	-	-	GO:0005634//nucleus	GO:0003677//DNA binding	GO:0006355//regulation of transcription, DNA-templated	S1Fa-like	protein_coding	1.54292e-11	3.70662e-10
BX_AAAchr03_2g01927	1	FRL3	URD94087.1 Frigida-like protein [Musa troglodytarum]	-	-	-	-	-	-	-	-	protein_coding	1.55867e-11	3.74361e-10
BX_AAAchr06_2g03710	1	BX_AAAchr06_2g03710	THU51381.1 hypothetical protein C4D60_Mb06t30430 [Musa balbisiana]	-	-	-	-	-	-	-	-	protein_coding	1.57601e-11	3.78274e-10
BX_AAAchr03_3g03374	1	gmppA	XP_009394333.1 PREDICTED: mannose-1-phosphate guanyltransferase alpha-like [Musa acuminata subsp. malaccensis]	Metabolism;Metabolism;Metabolism;Metabolism	Global and overview maps;Global and overview maps;Carbohydrate metabolism;Carbohydrate metabolism	ko01100//Metabolic pathways;ko01110//Biosynthesis of secondary metabolites;ko00520//Amino sugar and nucleotide sugar metabolism;ko00051//Fructose and mannose metabolism	K00966;K00966;K00966;K00966	-	GO:0016779//nucleotidyltransferase activity	GO:0009058//biosynthetic process	-	protein_coding	1.61303e-11	3.86987e-10
BX_AAAchr02_2g01992	1	Os01g0208600	XP_009388703.1 PREDICTED: SCAR-like protein 2 isoform X1 [Musa acuminata subsp. malaccensis]	-	-	-	-	GO:0005856//cytoskeleton	-	GO:0030036//actin cytoskeleton organization	-	protein_coding	1.6155e-11	3.87495e-10
BX_AAAchr01_1g00421	1	BX_AAAchr01_1g00421	XP_009392755.1 PREDICTED: uncharacterized protein LOC103978629 [Musa acuminata subsp. malaccensis]	-	-	-	-	-	-	-	-	protein_coding	1.6529e-11	3.96113e-10
BX_AAAchr07_1g00962	1	BX_AAAchr07_1g00962	-	-	-	-	-	-	-	-	-	protein_coding	1.6906e-11	4.04791e-10
BX_AAAchr02_3g02108	1	BX_AAAchr02_3g02108	XP_009390381.1 PREDICTED: uncharacterized protein LOC103976783 [Musa acuminata subsp. malaccensis]	-	-	-	-	-	-	-	-	protein_coding	1.77227e-11	4.23594e-10
BX_AAAchr04_1g03059	1	BHLH48	XP_009398772.1 PREDICTED: transcription factor bHLH48-like [Musa acuminata subsp. malaccensis]	-	-	-	-	-	GO:0046983//protein dimerization activity	GO:0006355//regulation of transcription, DNA-templated	bHLH	protein_coding	1.795e-11	4.28648e-10
BX_AAAchr06_2g01745	1	MLO12	XP_009405205.1 PREDICTED: MLO-like protein 6 [Musa acuminata subsp. malaccensis]	-	-	-	-	GO:0016020//membrane	-	GO:0006952//defense response	-	protein_coding	1.85256e-11	4.41906e-10
BX_AAAchr08_1g03089	1	PDAP1	XP_009415253.1 PREDICTED: 28 kDa heat- and acid-stable phosphoprotein-like [Musa acuminata subsp. malaccensis]	-	-	-	-	-	-	-	-	protein_coding	1.90326e-11	4.53701e-10
BX_AAAchr06_2g02380	1	OFP8	XP_009405315.1 PREDICTED: transcription repressor OFP6-like [Musa acuminata subsp. malaccensis]	-	-	-	-	-	-	GO:0045892//negative regulation of transcription, DNA-templated	-	protein_coding	1.91714e-11	4.56706e-10
BX_AAAchr04_2g02154	1	BX_AAAchr04_2g02154	XP_009396920.1 PREDICTED: uncharacterized protein LOC103981889 [Musa acuminata subsp. malaccensis]	-	-	-	-	-	-	-	-	protein_coding	2.06805e-11	4.90175e-10
BX_AAAchr10_1g02813	1	ADF1	XP_009421345.1 PREDICTED: actin-depolymerizing factor 7-like [Musa acuminata subsp. malaccensis]	-	-	-	-	GO:0015629//actin cytoskeleton	GO:0003779//actin binding	GO:0030042//actin filament depolymerization	-	protein_coding	2.07346e-11	4.91349e-10
BX_AAAchr11_1g00992	1	PAE1	XP_009382958.1 PREDICTED: proteasome subunit alpha type-5 [Musa acuminata subsp. malaccensis]	Genetic Information Processing	Folding, sorting and degradation	ko03050//Proteasome	K02729	GO:0005839//proteasome core complex;GO:0019773//proteasome core complex, alpha-subunit complex	-	GO:0006511//ubiquitin-dependent protein catabolic process;GO:0043161//proteasome-mediated ubiquitin-dependent protein catabolic process;GO:0051603//proteolysis involved in cellular protein catabolic process	-	protein_coding	2.08989e-11	4.95027e-10
BX_AAAchr08_3g01024	1	PRXIIF	XP_009411760.1 PREDICTED: CTL-like protein DDB_G0274487 isoform X1 [Musa acuminata subsp. malaccensis]	-	-	-	-	-	GO:0008379//thioredoxin peroxidase activity;GO:0016491//oxidoreductase activity;GO:0022857//transmembrane transporter activity	GO:0034599//cellular response to oxidative stress;GO:0055085//transmembrane transport	-	protein_coding	2.21213e-11	5.22722e-10
BX_AAAchr09_1g02331	1	NTRB	URE26396.1 Glycosyl hydrolases family 28 [Musa troglodytarum]	Metabolism	Metabolism of other amino acids	ko00450//Selenocompound metabolism	K00384	GO:0005737//cytoplasm	GO:0004650//polygalacturonase activity;GO:0004791//thioredoxin-disulfide reductase activity;GO:0016491//oxidoreductase activity	GO:0005975//carbohydrate metabolic process;GO:0019430//removal of superoxide radicals	-	protein_coding	2.23045e-11	5.26822e-10
BX_AAAchr07_2g02228	1	PAO5	XP_009386432.1 PREDICTED: probable polyamine oxidase 4 [Musa acuminata subsp. malaccensis]	Metabolism;Metabolism;Metabolism;Metabolism	Global and overview maps;Amino acid metabolism;Metabolism of other amino acids;Metabolism of cofactors and vitamins	ko01100//Metabolic pathways;ko00330//Arginine and proline metabolism;ko00410//beta-Alanine metabolism;ko00770//Pantothenate and CoA biosynthesis	K17839;K17839;K17839;K17839	-	GO:0016491//oxidoreductase activity	-	-	protein_coding	2.27868e-11	5.37158e-10
BX_AAAchr03_3g01675	1	GL2	XP_009392419.1 PREDICTED: homeobox-leucine zipper protein GLABRA 2 [Musa acuminata subsp. malaccensis]	-	-	-	-	-	GO:0003677//DNA binding;GO:0008289//lipid binding	-	HD-ZIP	protein_coding	2.28422e-11	5.38346e-10
BX_AAAchr06_2g03219	1	LOX1.6	XP_009406047.1 PREDICTED: linoleate 9S-lipoxygenase 6-like [Musa acuminata subsp. malaccensis]	Metabolism	Lipid metabolism	ko00591//Linoleic acid metabolism	K15718	-	GO:0005515//protein binding;GO:0016491//oxidoreductase activity;GO:0016702//oxidoreductase activity, acting on single donors with incorporation of molecular oxygen, incorporation of two atoms of oxygen;GO:0046872//metal ion binding	GO:0034440//lipid oxidation	-	protein_coding	2.31212e-11	5.44565e-10
BX_AAAchr04_3g01659	1	AATL1	THU72642.1 hypothetical protein C4D60_Mb04t14350 [Musa balbisiana]	-	-	-	-	-	-	-	-	protein_coding	2.32679e-11	5.47783e-10
BX_AAAchr06_3g02398	1	DOF3.5	CAG1846879.1 unnamed protein product [Musa acuminata subsp. malaccensis]	-	-	-	-	-	GO:0003677//DNA binding;GO:0003700//transcription factor activity, sequence-specific DNA binding	GO:0006355//regulation of transcription, DNA-templated	Dof	protein_coding	2.44691e-11	5.74437e-10
BX_AAAchr02_1g02213	1	BX_AAAchr02_1g02213	THU45404.1 hypothetical protein C4D60_Mb02t17580 [Musa balbisiana]	-	-	-	-	-	-	-	-	protein_coding	2.48918e-11	5.83601e-10
BX_AAAchr07_2g03076	1	ctps1	XP_009410830.1 PREDICTED: CTP synthase-like [Musa acuminata subsp. malaccensis]	Metabolism;Metabolism	Global and overview maps;Nucleotide metabolism	ko01100//Metabolic pathways;ko00240//Pyrimidine metabolism	K01937;K01937	-	GO:0003883//CTP synthase activity	GO:0006221//pyrimidine nucleotide biosynthetic process;GO:0006241//CTP biosynthetic process	-	protein_coding	2.95376e-11	6.882e-10
BX_AAAchr04_3g05009	1	tmem97	XP_009397169.1 PREDICTED: transmembrane protein 97-like [Musa acuminata subsp. malaccensis]	-	-	-	-	-	-	-	-	protein_coding	2.98031e-11	6.93787e-10
BX_AAAchr06_1g02469	1	ubxn1	XP_009405526.1 PREDICTED: caldesmon [Musa acuminata subsp. malaccensis]	Genetic Information Processing	Folding, sorting and degradation	ko04141//Protein processing in endoplasmic reticulum	K24348	-	GO:0005515//protein binding	-	-	protein_coding	2.98666e-11	6.95116e-10
BX_AAAchr04_1g04062	1	AAC3	XP_009397774.1 PREDICTED: ADP,ATP carrier protein 1, mitochondrial-like [Musa acuminata subsp. malaccensis]	-	-	-	-	GO:0005743//mitochondrial inner membrane	GO:0005471//ATP:ADP antiporter activity	GO:0055085//transmembrane transport;GO:1990544//mitochondrial ATP transmembrane transport	-	protein_coding	3.0334e-11	7.05389e-10
BX_AAAchr06_3g03412	1	TOGT1	XP_009406264.1 PREDICTED: scopoletin glucosyltransferase-like [Musa acuminata subsp. malaccensis]	-	-	-	-	-	GO:0008194//UDP-glycosyltransferase activity	-	-	protein_coding	3.23443e-11	7.50683e-10
BX_AAAchr08_1g03581	1	LHT1	XP_009414681.1 PREDICTED: lysine histidine transporter 1-like [Musa acuminata subsp. malaccensis]	-	-	-	-	-	-	-	-	protein_coding	3.28619e-11	7.62534e-10
BX_AAAchr01_2g00157	1	BX_AAAchr01_2g00157	RRT48828.1 hypothetical protein B296_00015479 [Ensete ventricosum]	-	-	-	-	-	GO:0000062//fatty-acyl-CoA binding	-	-	protein_coding	3.36858e-11	7.80311e-10
BX_AAAchr07_2g00239	1	URGT3	URE20418.1 UAA transporter family [Musa troglodytarum]	-	-	-	-	-	-	-	-	protein_coding	3.37981e-11	7.82578e-10
BX_AAAchr08_1g03593	1	BHLH128	THU71085.1 hypothetical protein C4D60_Mb08t31830 [Musa balbisiana]	-	-	-	-	-	GO:0046983//protein dimerization activity	-	bHLH	protein_coding	3.40921e-11	7.8871e-10
BX_AAAchr11_3g02192	1	MSBP2	XP_009384490.1 PREDICTED: membrane steroid-binding protein 2-like [Musa acuminata subsp. malaccensis]	-	-	-	-	-	-	-	-	protein_coding	3.69441e-11	8.53413e-10
BX_AAAchr11_3g01603	1	camB	XP_009383816.1 PREDICTED: uncharacterized protein LOC103971511 [Musa acuminata subsp. malaccensis]	-	-	-	-	-	GO:0051536//iron-sulfur cluster binding;GO:0051537//2 iron, 2 sulfur cluster binding	-	-	protein_coding	3.84537e-11	8.86392e-10
BX_AAAchr08_2g00361	1	CIGR1	THU68374.1 hypothetical protein C4D60_Mb08t03240 [Musa balbisiana]	-	-	-	-	-	-	-	GRAS	protein_coding	3.86173e-11	8.89975e-10
BX_AAAchr06_2g03236	1	SDH5	XP_009406068.2 PREDICTED: succinate dehydrogenase subunit 5, mitochondrial-like isoform X2 [Musa acuminata subsp. malaccensis]	-	-	-	-	GO:0045273//respiratory chain complex II	-	GO:0006099//tricarboxylic acid cycle	-	protein_coding	3.9182e-11	9.02221e-10
BX_AAAchr07_3g00953	1	WRKY72A	XP_009408832.1 PREDICTED: probable WRKY transcription factor 72 isoform X1 [Musa acuminata subsp. malaccensis]	-	-	-	-	-	GO:0003700//transcription factor activity, sequence-specific DNA binding;GO:0043565//sequence-specific DNA binding	GO:0006355//regulation of transcription, DNA-templated	WRKY	protein_coding	3.97344e-11	9.14355e-10
BX_AAAchr06_1g00287	1	ACO1	XP_009402922.1 PREDICTED: 1-aminocyclopropane-1-carboxylate oxidase 1-like [Musa acuminata subsp. malaccensis]	Metabolism;Metabolism;Metabolism	Global and overview maps;Global and overview maps;Amino acid metabolism	ko01100//Metabolic pathways;ko01110//Biosynthesis of secondary metabolites;ko00270//Cysteine and methionine metabolism	K05933;K05933;K05933	-	-	-	-	protein_coding	4.0985e-11	9.41133e-10
BX_AAAchr10_3g02406	1	IQD1	XP_009421376.1 PREDICTED: protein IQ-DOMAIN 1 isoform X1 [Musa acuminata subsp. malaccensis]	-	-	-	-	-	GO:0005515//protein binding	-	-	protein_coding	4.12719e-11	9.46717e-10
BX_AAAchr06_1g01071	1	ACS	XP_009403818.1 PREDICTED: acetyl-coenzyme A synthetase, chloroplastic/glyoxysomal-like [Musa acuminata subsp. malaccensis]	Metabolism;Metabolism;Metabolism;Metabolism;Metabolism;Metabolism;Metabolism	Global and overview maps;Global and overview maps;Global and overview maps;Carbohydrate metabolism;Carbohydrate metabolism;Carbohydrate metabolism;Carbohydrate metabolism	ko01100//Metabolic pathways;ko01110//Biosynthesis of secondary metabolites;ko01200//Carbon metabolism;ko00010//Glycolysis / Gluconeogenesis;ko00620//Pyruvate metabolism;ko00630//Glyoxylate and dicarboxylate metabolism;ko00640//Propanoate metabolism	K01895;K01895;K01895;K01895;K01895;K01895;K01895	-	GO:0003987//acetate-CoA ligase activity;GO:0016208//AMP binding	GO:0019427//acetyl-CoA biosynthetic process from acetate	-	protein_coding	4.23939e-11	9.71423e-10
BX_AAAchr10_2g00799	1	DRT100	XP_009420044.1 PREDICTED: DNA-damage-repair/toleration protein DRT100-like [Musa acuminata subsp. malaccensis]	-	-	-	-	-	GO:0005515//protein binding	-	-	protein_coding	4.43661e-11	1.01447e-09
BX_AAAchr05_3g03628	1	HEXO1	XP_009402372.1 PREDICTED: beta-hexosaminidase 1 [Musa acuminata subsp. malaccensis]	Metabolism;Metabolism;Metabolism;Metabolism;Metabolism;Metabolism;Metabolism	Global and overview maps;Carbohydrate metabolism;Glycan biosynthesis and metabolism;Glycan biosynthesis and metabolism;Glycan biosynthesis and metabolism;Glycan biosynthesis and metabolism;Glycan biosynthesis and metabolism	ko01100//Metabolic pathways;ko00520//Amino sugar and nucleotide sugar metabolism;ko00513//Various types of N-glycan biosynthesis;ko00531//Glycosaminoglycan degradation;ko00603//Glycosphingolipid biosynthesis - globo and isoglobo series;ko00511//Other glycan degradation;ko00604//Glycosphingolipid biosynthesis - ganglio series	K12373;K12373;K12373;K12373;K12373;K12373;K12373	-	GO:0004553//hydrolase activity, hydrolyzing O-glycosyl compounds;GO:0004563//beta-N-acetylhexosaminidase activity	GO:0005975//carbohydrate metabolic process	-	protein_coding	4.58248e-11	1.04605e-09
BX_AAAchr05_1g01837	1	BX_AAAchr05_1g01837	THU67384.1 hypothetical protein C4D60_Mb05t24080 [Musa balbisiana]	-	-	-	-	-	-	-	-	protein_coding	4.81557e-11	1.09718e-09
BX_AAAchr02_1g01569	1	BX_AAAchr02_1g01569	XP_009389192.1 PREDICTED: uncharacterized protein LOC103975827 [Musa acuminata subsp. malaccensis]	-	-	-	-	-	-	GO:0048364//root development;GO:0048367//shoot system development	-	protein_coding	4.95406e-11	1.12683e-09
BX_AAAchr08_1g00169	1	Os01g0168200	XP_018686005.1 PREDICTED: thioredoxin H4-1 [Musa acuminata subsp. malaccensis]	-	-	-	-	-	-	-	-	protein_coding	5.06027e-11	1.15051e-09
BX_AAAchr08_1g02674	1	FLA2	XP_009414021.1 PREDICTED: fasciclin-like arabinogalactan protein 1 [Musa acuminata subsp. malaccensis]	-	-	-	-	-	-	-	-	protein_coding	5.20693e-11	1.18236e-09
BX_AAAchr01_1g00952	1	PIN2	THU63708.1 hypothetical protein C4D60_Mb01t18660 [Musa balbisiana]	-	-	-	-	GO:0016020//membrane	-	GO:0055085//transmembrane transport	-	protein_coding	5.23858e-11	1.18855e-09
BX_AAAchr08_3g02841	1	DPD1	XP_009414143.1 PREDICTED: exonuclease DPD1, chloroplastic/mitochondrial-like isoform X1 [Musa acuminata subsp. malaccensis]	-	-	-	-	-	GO:0003676//nucleic acid binding;GO:0008408//3'-5' exonuclease activity	-	-	protein_coding	5.30159e-11	1.20159e-09
BX_AAAchr01_2g00541	1	MBF1B	XP_009405282.1 PREDICTED: multiprotein-bridging factor 1b [Musa acuminata subsp. malaccensis]	-	-	-	-	-	GO:0003677//DNA binding	-	-	protein_coding	5.34891e-11	1.21104e-09
BX_AAAchr07_1g02603	1	CSLA9	XP_009410398.1 PREDICTED: probable mannan synthase 11 isoform X1 [Musa acuminata subsp. malaccensis]	-	-	-	-	-	-	-	-	protein_coding	5.48183e-11	1.2401e-09
BX_AAAchr04_1g03286	1	AUX22D	XP_009398567.1 PREDICTED: auxin-induced protein 22D [Musa acuminata subsp. malaccensis]	Environmental Information Processing	Signal transduction	ko04075//Plant hormone signal transduction	K14484	GO:0005634//nucleus	-	GO:0006355//regulation of transcription, DNA-templated	-	protein_coding	5.53627e-11	1.25163e-09
BX_AAAchr06_2g02130	1	AXS2	XP_009404804.1 PREDICTED: UDP-D-apiose/UDP-D-xylose synthase 2-like [Musa acuminata subsp. malaccensis]	Metabolism;Metabolism	Global and overview maps;Carbohydrate metabolism	ko01100//Metabolic pathways;ko00520//Amino sugar and nucleotide sugar metabolism	K12449;K12449	-	GO:0016831//carboxy-lyase activity	-	-	protein_coding	5.72487e-11	1.29292e-09
BX_AAAchr06_2g01592	1	At3g07570	THU49778.1 hypothetical protein C4D60_Mb06t13110 [Musa balbisiana]	-	-	-	-	-	-	-	-	protein_coding	6.62373e-11	1.48939e-09
BX_AAAchr06_2g02428	1	RPPL1	THU50417.1 hypothetical protein C4D60_Mb06t19990 [Musa balbisiana]	-	-	-	-	-	GO:0043531//ADP binding	GO:0006952//defense response	-	protein_coding	6.66476e-11	1.49799e-09
BX_AAAchr09_1g00616	1	BX_AAAchr09_1g00616	XP_009417484.1 PREDICTED: uncharacterized protein LOC103997877 [Musa acuminata subsp. malaccensis]	-	-	-	-	-	-	-	-	protein_coding	7.70202e-11	1.72361e-09
BX_AAAchr08_2g02944	1	ARF5	XP_009413972.1 PREDICTED: auxin response factor 19-like [Musa acuminata subsp. malaccensis]	-	-	-	-	GO:0005634//nucleus	GO:0003677//DNA binding	GO:0006355//regulation of transcription, DNA-templated;GO:0009725//response to hormone	ARF	protein_coding	7.80869e-11	1.74639e-09
BX_AAAchr09_2g02060	1	OST48	XP_009388043.1 PREDICTED: dolichyl-diphosphooligosaccharide--protein glycosyltransferase 48 kDa subunit [Musa acuminata subsp. malaccensis]	Metabolism;Genetic Information Processing;Metabolism;Metabolism	Global and overview maps;Folding, sorting and degradation;Glycan biosynthesis and metabolism;Glycan biosynthesis and metabolism	ko01100//Metabolic pathways;ko04141//Protein processing in endoplasmic reticulum;ko00510//N-Glycan biosynthesis;ko00513//Various types of N-glycan biosynthesis	K12670;K12670;K12670;K12670	GO:0005789//endoplasmic reticulum membrane	-	GO:0018279//protein N-linked glycosylation via asparagine	-	protein_coding	7.81027e-11	1.74639e-09
BX_AAAchr06_3g01173	1	ARF1	XP_009403840.1 PREDICTED: guanylate kinase 2, chloroplastic/mitochondrial [Musa acuminata subsp. malaccensis]	Metabolism;Metabolism	Global and overview maps;Nucleotide metabolism	ko01100//Metabolic pathways;ko00230//Purine metabolism	K00942;K00942	-	GO:0003924//GTPase activity;GO:0005525//GTP binding	-	-	protein_coding	8.37116e-11	1.86679e-09
BX_AAAchr02_3g01357	1	NTF2	XP_009389288.1 PREDICTED: putative G3BP-like protein [Musa acuminata subsp. malaccensis]	-	-	-	-	-	GO:0003676//nucleic acid binding;GO:0003723//RNA binding	-	-	protein_coding	8.39412e-11	1.87153e-09
BX_AAAchr05_2g02535	1	RBOHB	XP_009402525.1 PREDICTED: respiratory burst oxidase homolog protein B-like [Musa acuminata subsp. malaccensis]	Organismal Systems;Environmental Information Processing	Environmental adaptation;Signal transduction	ko04626//Plant-pathogen interaction;ko04016//MAPK signaling pathway - plant	K13447;K13447	GO:0016020//membrane	GO:0004601//peroxidase activity;GO:0005509//calcium ion binding;GO:0016491//oxidoreductase activity;GO:0050664//oxidoreductase activity, acting on NAD(P)H, oxygen as acceptor	-	-	protein_coding	8.91138e-11	1.98195e-09
BX_AAAchr05_3g01387	1	BX_AAAchr05_3g01387	XP_009400218.1 PREDICTED: ATP synthase subunit delta', mitochondrial [Musa acuminata subsp. malaccensis]	Metabolism;Metabolism	Global and overview maps;Energy metabolism	ko01100//Metabolic pathways;ko00190//Oxidative phosphorylation	K02134;K02134	GO:0045261//proton-transporting ATP synthase complex, catalytic core F(1)	GO:0046933//proton-transporting ATP synthase activity, rotational mechanism	GO:0015986//ATP synthesis coupled proton transport	-	protein_coding	8.91574e-11	1.98252e-09
BX_AAAchr08_3g02079	1	SAHH	XP_009413566.1 PREDICTED: adenosylhomocysteinase-like [Musa acuminata subsp. malaccensis]	Metabolism;Metabolism	Global and overview maps;Amino acid metabolism	ko01100//Metabolic pathways;ko00270//Cysteine and methionine metabolism	K01251;K01251	-	-	-	-	protein_coding	9.17721e-11	2.03856e-09
BX_AAAchr10_2g00226	1	SRP19	XP_009419653.1 PREDICTED: signal recognition particle 19 kDa protein-like [Musa acuminata subsp. malaccensis]	Genetic Information Processing	Folding, sorting and degradation	ko03060//Protein export	K03105	GO:0048500//signal recognition particle	GO:0008312//7S RNA binding	GO:0006614//SRP-dependent cotranslational protein targeting to membrane	-	protein_coding	9.88841e-11	2.19069e-09
BX_AAAchr04_2g02238	1	CYP76B6	CAG1842656.1 unnamed protein product [Musa acuminata subsp. malaccensis]	-	-	-	-	-	GO:0004497//monooxygenase activity;GO:0005506//iron ion binding;GO:0016705//oxidoreductase activity, acting on paired donors, with incorporation or reduction of molecular oxygen;GO:0020037//heme binding	-	-	protein_coding	1.03158e-10	2.27978e-09
BX_AAAchr06_3g03199	1	LOX1.6	XP_009406047.1 PREDICTED: linoleate 9S-lipoxygenase 6-like [Musa acuminata subsp. malaccensis]	Metabolism	Lipid metabolism	ko00591//Linoleic acid metabolism	K15718	-	GO:0005515//protein binding;GO:0016491//oxidoreductase activity;GO:0016702//oxidoreductase activity, acting on single donors with incorporation of molecular oxygen, incorporation of two atoms of oxygen;GO:0046872//metal ion binding	GO:0034440//lipid oxidation	-	protein_coding	1.1733e-10	2.57771e-09
BX_AAAchr05_1g01981	1	BXL4	XP_009401393.1 PREDICTED: beta-D-xylosidase 4-like [Musa acuminata subsp. malaccensis]	Metabolism;Metabolism	Global and overview maps;Carbohydrate metabolism	ko01100//Metabolic pathways;ko00520//Amino sugar and nucleotide sugar metabolism	K15920;K15920	GO:0030008//TRAPP complex	GO:0004553//hydrolase activity, hydrolyzing O-glycosyl compounds;GO:0009044//xylan 1,4-beta-xylosidase activity	GO:0005975//carbohydrate metabolic process;GO:0016192//vesicle-mediated transport;GO:0045493//xylan catabolic process	-	protein_coding	1.20078e-10	2.6354e-09
BX_AAAchr06_1g01037	1	HVA22	XP_009403773.1 PREDICTED: protein HVA22 [Musa acuminata subsp. malaccensis]	-	-	-	-	-	-	-	-	protein_coding	1.26496e-10	2.76841e-09
BX_AAAchr04_3g03189	1	TMN12	THU63058.1 hypothetical protein C4D60_Mb01t11750 [Musa balbisiana]	-	-	-	-	GO:0016020//membrane	-	-	-	protein_coding	1.2746e-10	2.78837e-09
BX_AAAchr02_2g02533	1	EXO70A1	XP_009390048.1 PREDICTED: exocyst complex component EXO70A1-like [Musa acuminata subsp. malaccensis]	-	-	-	-	GO:0000145//exocyst	GO:0005546//phosphatidylinositol-4,5-bisphosphate binding	GO:0006887//exocytosis	-	protein_coding	1.34312e-10	2.93115e-09
BX_AAAchr06_2g03634	1	BX_AAAchr06_2g03634	XP_009406460.1 PREDICTED: glycine-rich cell wall structural protein 1 [Musa acuminata subsp. malaccensis]	-	-	-	-	-	-	-	-	protein_coding	1.35031e-10	2.94567e-09
BX_AAAchr09_3g02689	1	GPP2	XP_009418548.1 PREDICTED: (DL)-glycerol-3-phosphatase 2 [Musa acuminata subsp. malaccensis]	Metabolism;Metabolism	Global and overview maps;Lipid metabolism	ko01100//Metabolic pathways;ko00561//Glycerolipid metabolism	K24189;K24189	-	GO:0016791//phosphatase activity	-	-	protein_coding	1.3642e-10	2.97297e-09
BX_AAAchr11_3g00706	1	AUX22D	THU55400.1 hypothetical protein C4D60_Mb11t06150 [Musa balbisiana]	Environmental Information Processing	Signal transduction	ko04075//Plant hormone signal transduction	K14484	GO:0005634//nucleus	-	GO:0006355//regulation of transcription, DNA-templated	-	protein_coding	1.42787e-10	3.10609e-09
BX_AAAchr03_2g03356	1	RAV2	XP_018679470.1 PREDICTED: AP2/ERF and B3 domain-containing protein Os05g0549800-like [Musa acuminata subsp. malaccensis]	-	-	-	-	-	GO:0003677//DNA binding;GO:0003700//transcription factor activity, sequence-specific DNA binding	GO:0006355//regulation of transcription, DNA-templated	RAV	protein_coding	1.46202e-10	3.17528e-09
BX_AAAchr07_3g00085	1	KAN4	XP_009408596.1 PREDICTED: probable transcription factor KAN4 [Musa acuminata subsp. malaccensis]	-	-	-	-	-	GO:0000976//transcription regulatory region sequence-specific DNA binding;GO:0003677//DNA binding	GO:0006355//regulation of transcription, DNA-templated;GO:0010158//abaxial cell fate specification	G2-like	protein_coding	1.47563e-10	3.20291e-09
BX_AAAchr04_3g03076	1	TMN9	XP_009396776.1 PREDICTED: transmembrane 9 superfamily member 9 [Musa acuminata subsp. malaccensis]	-	-	-	-	GO:0016020//membrane	-	-	-	protein_coding	1.47649e-10	3.20413e-09
BX_AAAchr04_1g03957	1	BX_AAAchr04_1g03957	XP_009397894.1 PREDICTED: uncharacterized protein LOC103982636 [Musa acuminata subsp. malaccensis]	-	-	-	-	-	-	-	-	protein_coding	1.52435e-10	3.30136e-09
BX_AAAchr04_3g04823	1	LSH6	XP_009397354.1 PREDICTED: protein G1-like1 [Musa acuminata subsp. malaccensis]	-	-	-	-	-	-	-	-	protein_coding	1.56381e-10	3.38345e-09
BX_AAAchr06_3g03270	1	At1g77060	XP_009406131.1 PREDICTED: carboxyvinyl-carboxyphosphonate phosphorylmutase, chloroplastic-like [Musa acuminata subsp. malaccensis]	-	-	-	-	-	GO:0003824//catalytic activity	-	-	protein_coding	1.60606e-10	3.46999e-09
BX_AAAchr02_2g00020	1	CAM	RRT59483.1 hypothetical protein B296_00033934 [Ensete ventricosum]	Organismal Systems;Environmental Information Processing;Environmental Information Processing	Environmental adaptation;Signal transduction;Signal transduction	ko04626//Plant-pathogen interaction;ko04016//MAPK signaling pathway - plant;ko04070//Phosphatidylinositol signaling system	K02183;K02183;K02183	-	GO:0005509//calcium ion binding	-	-	protein_coding	1.6382e-10	3.53731e-09
BX_AAAchr02_2g02732	1	BX_AAAchr02_2g02732	XP_009390277.2 PREDICTED: uncharacterized protein LOC103976698 [Musa acuminata subsp. malaccensis]	-	-	-	-	-	-	-	-	protein_coding	1.66476e-10	3.59252e-09
BX_AAAchr06_3g04264	1	BX_AAAchr06_3g04264	XP_018682967.1 PREDICTED: uncharacterized protein LOC103990153 isoform X1 [Musa acuminata subsp. malaccensis]	-	-	-	-	-	-	-	-	protein_coding	1.67635e-10	3.61535e-09
BX_AAAchr11_3g01150	1	BX_AAAchr11_3g01150	XP_018676617.1 PREDICTED: uncharacterized protein LOC103971243 [Musa acuminata subsp. malaccensis]	-	-	-	-	-	GO:0008168//methyltransferase activity	-	-	protein_coding	1.67901e-10	3.62038e-09
BX_AAAchr10_2g01676	1	BX_AAAchr10_2g01676	XP_018675791.1 PREDICTED: uncharacterized protein LOC103972122 [Musa acuminata subsp. malaccensis]	-	-	-	-	-	-	-	-	protein_coding	1.75645e-10	3.78284e-09
BX_AAAchr06_1g02092	1	BX_AAAchr06_1g02092	XP_009404873.1 PREDICTED: uncharacterized protein LOC103988085 [Musa acuminata subsp. malaccensis]	-	-	-	-	-	-	-	-	protein_coding	1.80289e-10	3.87744e-09
BX_AAAchr02_1g00577	1	SAR1A	XP_009381133.1 PREDICTED: GTP-binding protein SAR1A-like [Musa acuminata subsp. malaccensis]	Genetic Information Processing	Folding, sorting and degradation	ko04141//Protein processing in endoplasmic reticulum	K07953	-	GO:0003924//GTPase activity;GO:0005525//GTP binding	GO:0006886//intracellular protein transport	-	protein_coding	1.81438e-10	3.90139e-09
BX_AAAchr03_2g01210	1	emc4	XP_009386812.1 PREDICTED: ER membrane protein complex subunit 4 [Musa acuminata subsp. malaccensis]	-	-	-	-	-	-	-	-	protein_coding	1.83513e-10	3.94209e-09
BX_AAAchr04_1g00782	1	GH3.8	THU71945.1 hypothetical protein C4D60_Mb04t06890 [Musa balbisiana]	Environmental Information Processing	Signal transduction	ko04075//Plant hormone signal transduction	K14487	-	-	-	-	protein_coding	1.90136e-10	4.08112e-09
BX_AAAchr08_3g02885	1	HIPP14	XP_009414095.1 PREDICTED: heavy metal-associated isoprenylated plant protein 3-like [Musa acuminata subsp. malaccensis]	-	-	-	-	-	GO:0046872//metal ion binding	-	-	protein_coding	1.96843e-10	4.21756e-09
BX_AAAchr11_3g00475	1	PLAT2	CAG1863530.1 unnamed protein product [Musa acuminata subsp. malaccensis]	-	-	-	-	-	GO:0005515//protein binding	-	-	protein_coding	2.02377e-10	4.33011e-09
BX_AAAchr06_1g01141	1	PAF1	XP_009403902.1 PREDICTED: proteasome subunit alpha type-1-like [Musa acuminata subsp. malaccensis]	Genetic Information Processing	Folding, sorting and degradation	ko03050//Proteasome	K02725	GO:0005839//proteasome core complex;GO:0019773//proteasome core complex, alpha-subunit complex	-	GO:0006511//ubiquitin-dependent protein catabolic process;GO:0051603//proteolysis involved in cellular protein catabolic process	-	protein_coding	2.0671e-10	4.41758e-09
BX_AAAchr06_1g00548	1	WDL7	CAG1845310.1 unnamed protein product [Musa acuminata subsp. malaccensis]	-	-	-	-	-	-	-	-	protein_coding	2.07827e-10	4.43882e-09
BX_AAAchr06_1g03577	1	FAX5	THU51356.1 hypothetical protein C4D60_Mb06t30160 [Musa balbisiana]	-	-	-	-	GO:0016020//membrane	-	-	-	protein_coding	2.14596e-10	4.57977e-09
BX_AAAchr05_1g01472	1	ENO1	XP_009401920.1 PREDICTED: enolase-like [Musa acuminata subsp. malaccensis]	Metabolism;Metabolism;Metabolism;Metabolism;Metabolism;Genetic Information Processing	Global and overview maps;Global and overview maps;Global and overview maps;Global and overview maps;Carbohydrate metabolism;Folding, sorting and degradation	ko01100//Metabolic pathways;ko01110//Biosynthesis of secondary metabolites;ko01200//Carbon metabolism;ko01230//Biosynthesis of amino acids;ko00010//Glycolysis / Gluconeogenesis;ko03018//RNA degradation	K01689;K01689;K01689;K01689;K01689;K01689	GO:0000015//phosphopyruvate hydratase complex	GO:0000287//magnesium ion binding;GO:0004634//phosphopyruvate hydratase activity	GO:0006096//glycolytic process	-	protein_coding	2.23919e-10	4.77498e-09
BX_AAAchr06_3g02978	1	BX_AAAchr06_3g02978	-	-	-	-	-	-	-	-	-	protein_coding	2.45888e-10	5.228e-09
BX_AAAchr09_3g02682	1	PGDH1	XP_009418543.1 PREDICTED: D-3-phosphoglycerate dehydrogenase 3, chloroplastic-like [Musa acuminata subsp. malaccensis]	Metabolism;Metabolism;Metabolism;Metabolism;Metabolism;Metabolism	Global and overview maps;Global and overview maps;Global and overview maps;Global and overview maps;Amino acid metabolism;Amino acid metabolism	ko01100//Metabolic pathways;ko01110//Biosynthesis of secondary metabolites;ko01200//Carbon metabolism;ko01230//Biosynthesis of amino acids;ko00270//Cysteine and methionine metabolism;ko00260//Glycine, serine and threonine metabolism	K00058;K00058;K00058;K00058;K00058;K00058	-	GO:0004617//phosphoglycerate dehydrogenase activity;GO:0016616//oxidoreductase activity, acting on the CH-OH group of donors, NAD or NADP as acceptor;GO:0051287//NAD binding	GO:0006564//L-serine biosynthetic process	-	protein_coding	2.57685e-10	5.47023e-09
BX_AAAchr10_1g02396	1	SALT	CAG1853058.1 unnamed protein product, partial [Musa acuminata subsp. malaccensis]	-	-	-	-	-	-	-	-	protein_coding	2.58494e-10	5.48524e-09
BX_AAAchr10_3g01624	1	SDH6	XP_009420160.1 PREDICTED: succinate dehydrogenase subunit 6, mitochondrial-like [Musa acuminata subsp. malaccensis]	-	-	-	-	GO:0005749//mitochondrial respiratory chain complex II, succinate dehydrogenase complex (ubiquinone)	-	-	-	protein_coding	2.66027e-10	5.63737e-09
BX_AAAchr04_2g03398	1	At4g02580	XP_009398377.1 PREDICTED: NADH dehydrogenase [ubiquinone] flavoprotein 2, mitochondrial-like [Musa acuminata subsp. malaccensis]	Metabolism;Metabolism	Global and overview maps;Energy metabolism	ko01100//Metabolic pathways;ko00190//Oxidative phosphorylation	K03943;K03943	-	GO:0016491//oxidoreductase activity	-	-	protein_coding	2.85827e-10	6.03684e-09
BX_AAAchr03_2g01585	1	UEV1C	XP_009386335.1 PREDICTED: ubiquitin-conjugating enzyme E2 variant 1C-like [Musa acuminata subsp. malaccensis]	-	-	-	-	-	-	-	-	protein_coding	2.9029e-10	6.11915e-09
BX_AAAchr10_1g02310	1	At5g39570	XP_009420742.1 PREDICTED: uncharacterized protein At5g39570-like isoform X1 [Musa acuminata subsp. malaccensis]	-	-	-	-	-	GO:0070300//phosphatidic acid binding	-	-	protein_coding	3.05368e-10	6.42824e-09
BX_AAAchr06_2g02947	1	BIP103	XP_009405605.1 PREDICTED: proton pump-interactor 1 [Musa acuminata subsp. malaccensis]	-	-	-	-	-	-	-	-	protein_coding	3.10233e-10	6.52684e-09
BX_AAAchr08_3g00303	1	BX_AAAchr08_3g00303	CAG1830403.1 unnamed protein product [Musa acuminata subsp. malaccensis]	-	-	-	-	-	-	-	-	protein_coding	3.26934e-10	6.86885e-09
BX_AAAchr04_2g00234	1	Os02g0178400	XP_009394910.1 PREDICTED: protein transport protein Sec61 subunit gamma-like [Musa acuminata subsp. malaccensis]	Genetic Information Processing;Cellular Processes;Genetic Information Processing	Folding, sorting and degradation;Transport and catabolism;Folding, sorting and degradation	ko04141//Protein processing in endoplasmic reticulum;ko04145//Phagosome;ko03060//Protein export	K07342;K07342;K07342	GO:0016020//membrane	GO:0008320//protein transmembrane transporter activity	GO:0006605//protein targeting;GO:0006886//intracellular protein transport;GO:0015031//protein transport	-	protein_coding	3.29163e-10	6.91299e-09
BX_AAAchr08_2g02550	1	CRF4	XP_009413828.1 PREDICTED: ethylene-responsive transcription factor CRF2-like isoform X2 [Musa acuminata subsp. malaccensis]	-	-	-	-	-	GO:0003677//DNA binding;GO:0003700//transcription factor activity, sequence-specific DNA binding	GO:0006355//regulation of transcription, DNA-templated	ERF	protein_coding	3.37506e-10	7.08271e-09
BX_AAAchr03_2g02448	1	HOX21	XP_009393534.1 PREDICTED: homeobox-leucine zipper protein HOX21-like isoform X2 [Musa acuminata subsp. malaccensis]	-	-	-	-	-	GO:0003677//DNA binding;GO:0003700//transcription factor activity, sequence-specific DNA binding;GO:0043565//sequence-specific DNA binding	GO:0006355//regulation of transcription, DNA-templated	HD-ZIP	protein_coding	3.46147e-10	7.2542e-09
BX_AAAchr08_3g03662	1	BX_AAAchr08_3g03662	XP_009415663.1 PREDICTED: uncharacterized protein LOC103996465 [Musa acuminata subsp. malaccensis]	-	-	-	-	-	-	-	-	protein_coding	3.50033e-10	7.32997e-09
BX_AAAchr04_2g02356	1	PYL10	XP_009397134.1 PREDICTED: abscisic acid receptor PYR1-like [Musa acuminata subsp. malaccensis]	Environmental Information Processing;Environmental Information Processing	Signal transduction;Signal transduction	ko04075//Plant hormone signal transduction;ko04016//MAPK signaling pathway - plant	K14496;K14496	-	-	-	-	protein_coding	3.6611e-10	7.64738e-09
BX_AAAchr05_3g01159	1	At3g48880	XP_009400437.1 PREDICTED: F-box/LRR-repeat protein At3g48880-like [Musa acuminata subsp. malaccensis]	-	-	-	-	-	-	-	-	protein_coding	3.7372e-10	7.79732e-09
BX_AAAchr10_1g02405	1	APK3	XP_009420648.1 PREDICTED: adenylyl-sulfate kinase 3 [Musa acuminata subsp. malaccensis]	Metabolism;Metabolism;Metabolism	Global and overview maps;Nucleotide metabolism;Energy metabolism	ko01100//Metabolic pathways;ko00230//Purine metabolism;ko00920//Sulfur metabolism	K00860;K00860;K00860	-	GO:0004020//adenylylsulfate kinase activity;GO:0005524//ATP binding	GO:0000103//sulfate assimilation	-	protein_coding	3.8053e-10	7.93174e-09
BX_AAAchr10_1g01908	1	RER3	XP_009419695.1 PREDICTED: protein RETICULATA-RELATED 3, chloroplastic-like [Musa acuminata subsp. malaccensis]	-	-	-	-	-	-	-	-	protein_coding	3.83911e-10	7.99298e-09
BX_AAAchr02_2g01372	1	WRKY14	XP_009389339.1 PREDICTED: probable WRKY transcription factor 14 [Musa acuminata subsp. malaccensis]	-	-	-	-	-	GO:0003700//transcription factor activity, sequence-specific DNA binding;GO:0043565//sequence-specific DNA binding	GO:0006355//regulation of transcription, DNA-templated	WRKY	protein_coding	3.86796e-10	8.05151e-09
BX_AAAchr06_2g00596	1	WDL7	CAG1845310.1 unnamed protein product [Musa acuminata subsp. malaccensis]	-	-	-	-	-	-	-	-	protein_coding	3.87818e-10	8.07122e-09
BX_AAAchr10_1g02335	1	PI21	XP_009420721.1 PREDICTED: protein PYRICULARIA ORYZAE RESISTANCE 21-like isoform X1 [Musa acuminata subsp. malaccensis]	-	-	-	-	-	GO:0046872//metal ion binding	GO:1900150//regulation of defense response to fungus	-	protein_coding	3.89403e-10	8.09955e-09
BX_AAAchr06_2g02098	1	BX_AAAchr06_2g02098	XP_009404779.1 PREDICTED: uncharacterized protein LOC103988015 [Musa acuminata subsp. malaccensis]	-	-	-	-	-	-	-	-	protein_coding	3.99704e-10	8.30582e-09
BX_AAAchr01_1g01235	1	CYCL	XP_009413359.1 PREDICTED: cytochrome c1-2, heme protein, mitochondrial-like [Musa acuminata subsp. malaccensis]	Metabolism;Metabolism	Global and overview maps;Energy metabolism	ko01100//Metabolic pathways;ko00190//Oxidative phosphorylation	K00413;K00413	-	GO:0009055//electron carrier activity;GO:0020037//heme binding	-	-	protein_coding	4.0959e-10	8.50634e-09
BX_AAAchr08_1g03499	1	FRO1	XP_009414768.1 PREDICTED: NADH dehydrogenase [ubiquinone] iron-sulfur protein 4, mitochondrial-like [Musa acuminata subsp. malaccensis]	Metabolism;Metabolism	Global and overview maps;Energy metabolism	ko01100//Metabolic pathways;ko00190//Oxidative phosphorylation	K03937;K03937	-	-	GO:0022900//electron transport chain	-	protein_coding	4.15081e-10	8.61211e-09
BX_AAAchr05_3g03153	1	PBA1	XP_009401308.1 PREDICTED: proteasome subunit beta type-6 [Musa acuminata subsp. malaccensis]	Genetic Information Processing	Folding, sorting and degradation	ko03050//Proteasome	K02738	GO:0005839//proteasome core complex	GO:0004298//threonine-type endopeptidase activity	GO:0051603//proteolysis involved in cellular protein catabolic process	-	protein_coding	4.35171e-10	9.02374e-09
BX_AAAchr08_3g02533	1	IAA30	THU69972.1 hypothetical protein C4D60_Mb08t20050 [Musa balbisiana]	Environmental Information Processing	Signal transduction	ko04075//Plant hormone signal transduction	K14484	GO:0005634//nucleus	-	GO:0006355//regulation of transcription, DNA-templated	-	protein_coding	4.35507e-10	9.02898e-09
BX_AAAchr10_3g03551	1	BX_AAAchr10_3g03551	URE44683.1 hypothetical protein MUK42_25480 [Musa troglodytarum]	-	-	-	-	-	-	-	-	protein_coding	4.50076e-10	9.3221e-09
BX_AAAchr02_2g01968	1	BX_AAAchr02_2g01968	XP_009388728.1 PREDICTED: uncharacterized protein LOC103975480 [Musa acuminata subsp. malaccensis]	-	-	-	-	-	-	-	-	protein_coding	4.50253e-10	9.324e-09
BX_AAAchr10_3g01493	1	AP2-1	XP_009386544.1 PREDICTED: AP2-like ethylene-responsive transcription factor TOE3 isoform X1 [Musa acuminata subsp. malaccensis]	-	-	-	-	-	GO:0003677//DNA binding;GO:0003700//transcription factor activity, sequence-specific DNA binding	GO:0006355//regulation of transcription, DNA-templated	AP2	protein_coding	4.51234e-10	9.34252e-09
BX_AAAchr05_1g00380	1	WRKY14	XP_009399433.1 PREDICTED: probable WRKY transcription factor 14 [Musa acuminata subsp. malaccensis]	-	-	-	-	-	GO:0003700//transcription factor activity, sequence-specific DNA binding;GO:0043565//sequence-specific DNA binding	GO:0006355//regulation of transcription, DNA-templated	WRKY	protein_coding	4.95553e-10	1.0219e-08
BX_AAAchr02_1g00358	1	MTACP1	THU43909.1 hypothetical protein C4D60_Mb02t01820 [Musa balbisiana]	Metabolism;Metabolism	Global and overview maps;Energy metabolism	ko01100//Metabolic pathways;ko00190//Oxidative phosphorylation	K03955;K03955	-	-	GO:0006633//fatty acid biosynthetic process	-	protein_coding	4.9951e-10	1.02987e-08
BX_AAAchr09_3g02972	1	RE1	THU48023.1 hypothetical protein C4D60_Mb09t21860 [Musa balbisiana]	-	-	-	-	-	-	-	-	protein_coding	5.15619e-10	1.06187e-08
BX_AAAchr07_1g03271	1	LGALDH	THU62119.1 hypothetical protein C4D60_Mb01t01790 [Musa balbisiana]	Metabolism;Metabolism;Metabolism	Global and overview maps;Global and overview maps;Carbohydrate metabolism	ko01100//Metabolic pathways;ko01110//Biosynthesis of secondary metabolites;ko00053//Ascorbate and aldarate metabolism	K17744;K17744;K17744	-	GO:0010349//L-galactose dehydrogenase activity;GO:0016491//oxidoreductase activity	-	-	protein_coding	5.28022e-10	1.08638e-08
BX_AAAchr05_3g01397	1	RHA1B	XP_009400205.1 PREDICTED: E3 ubiquitin-protein ligase RHA1B-like [Musa acuminata subsp. malaccensis]	-	-	-	-	-	-	-	-	protein_coding	5.5412e-10	1.13769e-08
BX_AAAchr03_1g01154	1	BX_AAAchr03_1g01154	XP_009391611.1 PREDICTED: blue copper protein-like [Musa acuminata subsp. malaccensis]	-	-	-	-	-	GO:0009055//electron carrier activity	-	-	protein_coding	5.5501e-10	1.1393e-08
BX_AAAchr08_1g00568	1	IQM1	XP_009412233.1 PREDICTED: IQ domain-containing protein IQM1 [Musa acuminata subsp. malaccensis]	-	-	-	-	-	-	-	-	protein_coding	5.60202e-10	1.14887e-08
BX_AAAchr03_1g02086	1	EMF1	XP_009392417.1 PREDICTED: uncharacterized protein LOC103978368 [Musa acuminata subsp. malaccensis]	-	-	-	-	-	-	GO:0009910//negative regulation of flower development;GO:0045892//negative regulation of transcription, DNA-templated;GO:0048367//shoot system development	-	protein_coding	5.74124e-10	1.17631e-08
BX_AAAchr08_3g01530	1	OST1A	XP_009413074.1 PREDICTED: dolichyl-diphosphooligosaccharide--protein glycosyltransferase subunit 1A [Musa acuminata subsp. malaccensis]	Metabolism;Genetic Information Processing;Metabolism;Metabolism	Global and overview maps;Folding, sorting and degradation;Glycan biosynthesis and metabolism;Glycan biosynthesis and metabolism	ko01100//Metabolic pathways;ko04141//Protein processing in endoplasmic reticulum;ko00510//N-Glycan biosynthesis;ko00513//Various types of N-glycan biosynthesis	K12666;K12666;K12666;K12666	GO:0016020//membrane	-	GO:0006486//protein glycosylation	-	protein_coding	6.07427e-10	1.24172e-08
BX_AAAchr08_2g02765	1	DPD1	XP_009414143.1 PREDICTED: exonuclease DPD1, chloroplastic/mitochondrial-like isoform X1 [Musa acuminata subsp. malaccensis]	-	-	-	-	-	GO:0003676//nucleic acid binding;GO:0008408//3'-5' exonuclease activity	-	-	protein_coding	6.24793e-10	1.27698e-08
BX_AAAchr01_1g00424	1	PER57	THU63254.1 hypothetical protein C4D60_Mb01t13790 [Musa balbisiana]	Metabolism;Metabolism;Metabolism	Global and overview maps;Global and overview maps;Biosynthesis of other secondary metabolites	ko01100//Metabolic pathways;ko01110//Biosynthesis of secondary metabolites;ko00940//Phenylpropanoid biosynthesis	K00430;K00430;K00430	-	GO:0004601//peroxidase activity;GO:0020037//heme binding	GO:0006979//response to oxidative stress;GO:0042744//hydrogen peroxide catabolic process	-	protein_coding	6.32494e-10	1.29247e-08
BX_AAAchr07_3g02648	1	CSLA9	XP_009410399.1 PREDICTED: probable mannan synthase 11 isoform X2 [Musa acuminata subsp. malaccensis]	-	-	-	-	-	-	-	-	protein_coding	6.4293e-10	1.31231e-08
BX_AAAchr04_3g04558	1	SKU5	XP_009397600.1 PREDICTED: L-ascorbate oxidase homolog [Musa acuminata subsp. malaccensis]	-	-	-	-	-	GO:0005507//copper ion binding;GO:0016491//oxidoreductase activity	-	-	protein_coding	6.46226e-10	1.31854e-08
BX_AAAchr10_2g00938	1	AP2-1	XP_009386544.1 PREDICTED: AP2-like ethylene-responsive transcription factor TOE3 isoform X1 [Musa acuminata subsp. malaccensis]	-	-	-	-	-	GO:0003677//DNA binding;GO:0003700//transcription factor activity, sequence-specific DNA binding	GO:0006355//regulation of transcription, DNA-templated	AP2	protein_coding	6.58321e-10	1.34246e-08
BX_AAAchr08_3g01699	1	POL	XP_009413699.1 PREDICTED: protein phosphatase 2C 32-like [Musa acuminata subsp. malaccensis]	-	-	-	-	-	GO:0030145//manganese ion binding	-	-	protein_coding	6.64624e-10	1.3548e-08
BX_AAAchr04_2g00696	1	BX_AAAchr04_2g00696	URD98013.1 zinc finger CCCH domain-containing protein [Musa troglodytarum]	-	-	-	-	-	-	-	-	protein_coding	6.96159e-10	1.41642e-08
BX_AAAchr08_2g00296	1	PLP3	XP_009387995.1 PREDICTED: patatin-like protein 3 [Musa acuminata subsp. malaccensis]	-	-	-	-	-	-	-	-	protein_coding	7.18436e-10	1.46037e-08
BX_AAAchr09_1g00285	1	BX_AAAchr09_1g00285	XP_009417070.1 PREDICTED: uncharacterized protein LOC103997543 [Musa acuminata subsp. malaccensis]	-	-	-	-	-	GO:0046872//metal ion binding	GO:0017183//peptidyl-diphthamide biosynthetic process from peptidyl-histidine	-	protein_coding	7.35473e-10	1.49332e-08
BX_AAAchr06_2g01345	1	CUTA1	XP_009404027.1 PREDICTED: protein CutA 1, chloroplastic-like [Musa acuminata subsp. malaccensis]	-	-	-	-	-	-	GO:0010038//response to metal ion	-	protein_coding	7.48039e-10	1.51769e-08
BX_AAAchr05_3g00936	1	MPAO1	XP_009400016.1 PREDICTED: polyamine oxidase-like [Musa acuminata subsp. malaccensis]	Metabolism;Metabolism;Metabolism	Global and overview maps;Amino acid metabolism;Metabolism of other amino acids	ko01100//Metabolic pathways;ko00330//Arginine and proline metabolism;ko00410//beta-Alanine metabolism	K13366;K13366;K13366	-	GO:0016491//oxidoreductase activity	-	-	protein_coding	7.69432e-10	1.55963e-08
BX_AAAchr10_1g01973	1	BX_AAAchr10_1g01973	XP_009420187.1 PREDICTED: uncharacterized protein LOC103999986 [Musa acuminata subsp. malaccensis]	-	-	-	-	-	-	-	-	protein_coding	7.81557e-10	1.58273e-08
BX_AAAchr02_3g00350	1	AKR2A	XP_009385507.1 PREDICTED: ankyrin repeat domain-containing protein 2A [Musa acuminata subsp. malaccensis]	-	-	-	-	-	GO:0005515//protein binding	-	-	protein_coding	7.92822e-10	1.60344e-08
BX_AAAchr05_2g01704	1	PAB1	XP_009401855.1 PREDICTED: proteasome subunit alpha type-2-A [Musa acuminata subsp. malaccensis]	Genetic Information Processing	Folding, sorting and degradation	ko03050//Proteasome	K02726	GO:0005839//proteasome core complex;GO:0019773//proteasome core complex, alpha-subunit complex	-	GO:0006511//ubiquitin-dependent protein catabolic process;GO:0051603//proteolysis involved in cellular protein catabolic process	-	protein_coding	8.15458e-10	1.64799e-08
BX_AAAchr09_3g02250	1	NIP3-1	XP_009388143.2 PREDICTED: probable aquaporin NIP5-1 [Musa acuminata subsp. malaccensis]	-	-	-	-	GO:0016020//membrane	GO:0015267//channel activity	GO:0055085//transmembrane transport	-	protein_coding	8.41822e-10	1.69841e-08
BX_AAAchr01_2g01218	1	CYCL	XP_009413359.1 PREDICTED: cytochrome c1-2, heme protein, mitochondrial-like [Musa acuminata subsp. malaccensis]	Metabolism;Metabolism	Global and overview maps;Energy metabolism	ko01100//Metabolic pathways;ko00190//Oxidative phosphorylation	K00413;K00413	-	GO:0009055//electron carrier activity;GO:0020037//heme binding	-	-	protein_coding	8.46552e-10	1.70764e-08
BX_AAAchr03_2g00121	1	FDH1	XP_009390960.1 PREDICTED: formate dehydrogenase 1, mitochondrial [Musa acuminata subsp. malaccensis]	Metabolism;Metabolism;Metabolism	Global and overview maps;Global and overview maps;Carbohydrate metabolism	ko01100//Metabolic pathways;ko01200//Carbon metabolism;ko00630//Glyoxylate and dicarboxylate metabolism	K00122;K00122;K00122	-	GO:0008863//formate dehydrogenase (NAD+) activity;GO:0016616//oxidoreductase activity, acting on the CH-OH group of donors, NAD or NADP as acceptor;GO:0051287//NAD binding	-	-	protein_coding	8.48366e-10	1.71066e-08
BX_AAAchr11_1g00017	1	FLZ1	XP_009381936.1 PREDICTED: uncharacterized protein LOC103970035 [Musa acuminata subsp. malaccensis]	-	-	-	-	-	-	-	-	protein_coding	8.75904e-10	1.7629e-08
BX_AAAchr07_1g02934	1	WRKY50	XP_018684481.1 PREDICTED: probable WRKY transcription factor 43 [Musa acuminata subsp. malaccensis]	-	-	-	-	-	GO:0003700//transcription factor activity, sequence-specific DNA binding;GO:0043565//sequence-specific DNA binding	GO:0006355//regulation of transcription, DNA-templated	WRKY	protein_coding	9.67532e-10	1.94118e-08
BX_AAAchr04_2g02423	1	GATA2	XP_009400219.1 PREDICTED: GATA transcription factor 4 isoform X2 [Musa acuminata subsp. malaccensis]	-	-	-	-	-	GO:0008270//zinc ion binding;GO:0043565//sequence-specific DNA binding	GO:0006355//regulation of transcription, DNA-templated	GATA	protein_coding	9.76506e-10	1.95846e-08
BX_AAAchr04_2g01458	1	NRT2.3	XP_009396316.1 PREDICTED: high-affinity nitrate transporter 2.3-like [Musa acuminata subsp. malaccensis]	Metabolism	Energy metabolism	ko00910//Nitrogen metabolism	K02575	-	GO:0015112//nitrate transmembrane transporter activity;GO:0022857//transmembrane transporter activity	GO:0055085//transmembrane transport	-	protein_coding	1.0446e-09	2.08884e-08
BX_AAAchr08_1g01776	1	At5g47890	XP_009413591.1 PREDICTED: NADH dehydrogenase [ubiquinone] 1 alpha subcomplex subunit 2 [Musa acuminata subsp. malaccensis]	Metabolism;Metabolism	Global and overview maps;Energy metabolism	ko01100//Metabolic pathways;ko00190//Oxidative phosphorylation	K03946;K03946	-	-	-	-	protein_coding	1.04918e-09	2.0976e-08
BX_AAAchr01_3g00544	1	STOP2	XP_009400934.1 PREDICTED: zinc finger protein STAR3 [Musa acuminata subsp. malaccensis]	-	-	-	-	-	-	GO:0010044//response to aluminum ion;GO:0010447//response to acidic pH	C2H2	protein_coding	1.05944e-09	2.11694e-08
BX_AAAchr10_1g03346	1	At5g07960	URE44161.1 UPF0139 membrane protein [Musa troglodytarum]	-	-	-	-	GO:0005789//endoplasmic reticulum membrane	GO:0044183//protein binding involved in protein folding	GO:0045048//protein insertion into ER membrane	-	protein_coding	1.06473e-09	2.12662e-08
BX_AAAchr01_3g01773	1	BETV1G	XP_009387237.1 PREDICTED: pathogenesis-related protein 1-like [Musa acuminata subsp. malaccensis]	-	-	-	-	-	GO:0004864//protein phosphatase inhibitor activity;GO:0010427//abscisic acid binding;GO:0038023//signaling receptor activity	GO:0006952//defense response;GO:0009738//abscisic acid-activated signaling pathway	-	protein_coding	1.10718e-09	2.20545e-08
BX_AAAchr10_3g00076	1	CAMBP25	XP_009419838.1 PREDICTED: calmodulin-binding protein 25 [Musa acuminata subsp. malaccensis]	-	-	-	-	-	-	-	-	protein_coding	1.11971e-09	2.22913e-08
BX_AAAchr06_2g00614	1	OFUT20	XP_009405037.1 PREDICTED: uncharacterized protein At1g04910-like [Musa acuminata subsp. malaccensis]	-	-	-	-	-	-	-	-	protein_coding	1.13439e-09	2.25629e-08
BX_AAAchr04_2g02711	1	BX_AAAchr04_2g02711	XP_009390457.1 PREDICTED: centromere-associated protein E-like isoform X1 [Musa acuminata subsp. malaccensis]	-	-	-	-	-	-	-	-	protein_coding	1.16321e-09	2.31233e-08
BX_AAAchr04_1g00333	1	MAN1	XP_009394803.1 PREDICTED: mannan endo-1,4-beta-mannosidase 1 [Musa acuminata subsp. malaccensis]	Metabolism;Metabolism	Global and overview maps;Carbohydrate metabolism	ko01100//Metabolic pathways;ko00051//Fructose and mannose metabolism	K19355;K19355	-	GO:0004553//hydrolase activity, hydrolyzing O-glycosyl compounds	GO:0071704//organic substance metabolic process	-	protein_coding	1.20122e-09	2.38351e-08
BX_AAAchr05_1g00353	1	AHL21	XP_009399397.1 PREDICTED: AT-hook motif nuclear-localized protein 23-like [Musa acuminata subsp. malaccensis]	-	-	-	-	-	GO:0003680//AT DNA binding	-	-	protein_coding	1.207e-09	2.39411e-08
BX_AAAchr03_2g01906	1	BX_AAAchr03_2g01906	XP_009392614.1 PREDICTED: uncharacterized protein At3g61260-like [Musa acuminata subsp. malaccensis]	-	-	-	-	-	-	-	-	protein_coding	1.23683e-09	2.44967e-08
BX_AAAchr10_1g03376	1	GH3.17	XP_009380137.1 PREDICTED: indole-3-acetic acid-amido synthetase GH3.17 [Musa acuminata subsp. malaccensis]	Environmental Information Processing	Signal transduction	ko04075//Plant hormone signal transduction	K14487	-	-	-	-	protein_coding	1.3165e-09	2.59465e-08
BX_AAAchr03_1g01174	1	EIL1A	XP_009391636.1 PREDICTED: ETHYLENE INSENSITIVE 3-like 1 protein [Musa acuminata subsp. malaccensis]	Environmental Information Processing;Environmental Information Processing	Signal transduction;Signal transduction	ko04075//Plant hormone signal transduction;ko04016//MAPK signaling pathway - plant	K14514;K14514	GO:0005634//nucleus	GO:0003700//transcription factor activity, sequence-specific DNA binding	-	-	protein_coding	1.32796e-09	2.61438e-08
BX_AAAchr05_3g00601	1	At5g49980	THU66256.1 hypothetical protein C4D60_Mb05t12220 [Musa balbisiana]	-	-	-	-	-	-	-	-	protein_coding	1.38358e-09	2.71893e-08
BX_AAAchr05_3g01616	1	BX_AAAchr05_3g01616	XP_018681565.1 PREDICTED: alpha carbonic anhydrase 8 [Musa acuminata subsp. malaccensis]	-	-	-	-	-	-	-	-	protein_coding	1.43662e-09	2.81804e-08
BX_AAAchr08_3g01993	1	At5g47890	XP_009413591.1 PREDICTED: NADH dehydrogenase [ubiquinone] 1 alpha subcomplex subunit 2 [Musa acuminata subsp. malaccensis]	Metabolism;Metabolism	Global and overview maps;Energy metabolism	ko01100//Metabolic pathways;ko00190//Oxidative phosphorylation	K03946;K03946	-	-	-	-	protein_coding	1.45728e-09	2.85548e-08
BX_AAAchr01_3g01687	1	TMEM230	XP_009414872.1 PREDICTED: transmembrane protein 230-like [Musa acuminata subsp. malaccensis]	-	-	-	-	-	-	-	-	protein_coding	1.46646e-09	2.87138e-08
BX_AAAchr10_3g03107	1	BX_AAAchr10_3g03107	THU53070.1 hypothetical protein C4D60_Mb10t10560 [Musa balbisiana]	Metabolism;Metabolism;Metabolism	Global and overview maps;Global and overview maps;Lipid metabolism	ko01100//Metabolic pathways;ko01110//Biosynthesis of secondary metabolites;ko00100//Steroid biosynthesis	K00227;K00227;K00227	-	GO:0005506//iron ion binding;GO:0016491//oxidoreductase activity	GO:0008610//lipid biosynthetic process	-	protein_coding	1.56383e-09	3.0532e-08
BX_AAAchr04_3g02968	1	RABA1F	XP_009388403.1 PREDICTED: ras-related protein RABA1f [Musa acuminata subsp. malaccensis]	Cellular Processes	Transport and catabolism	ko04144//Endocytosis	K07904	-	GO:0003924//GTPase activity;GO:0005525//GTP binding	-	-	protein_coding	1.61295e-09	3.1457e-08
BX_AAAchr06_1g03123	1	BX_AAAchr06_1g03123	URE13355.1 hypothetical protein MUK42_29975 [Musa troglodytarum]	-	-	-	-	-	-	-	-	protein_coding	1.66028e-09	3.23334e-08
BX_AAAchr10_3g02775	1	ADK-B	CAG1853726.1 unnamed protein product, partial [Musa acuminata subsp. malaccensis]	-	-	-	-	-	GO:0004017//adenylate kinase activity;GO:0005515//protein binding;GO:0005524//ATP binding;GO:0016776//phosphotransferase activity, phosphate group as acceptor;GO:0019205//nucleobase-containing compound kinase activity	GO:0006139//nucleobase-containing compound metabolic process	-	protein_coding	1.70307e-09	3.31547e-08
BX_AAAchr02_3g00061	1	AIL5	CAG1860611.1 unnamed protein product [Musa acuminata subsp. malaccensis]	-	-	-	-	-	GO:0003677//DNA binding;GO:0003700//transcription factor activity, sequence-specific DNA binding	GO:0006355//regulation of transcription, DNA-templated	AP2	protein_coding	1.74087e-09	3.38583e-08
BX_AAAchr03_1g00840	1	MBP2C	XP_009391300.1 PREDICTED: uncharacterized protein LOC103977490 [Musa acuminata subsp. malaccensis]	-	-	-	-	-	GO:0008017//microtubule binding	GO:0010497//plasmodesmata-mediated intercellular transport	-	protein_coding	1.77163e-09	3.44275e-08
BX_AAAchr07_2g00584	1	GRXC8	THU61470.1 hypothetical protein C4D60_Mb07t23610 [Musa balbisiana]	-	-	-	-	-	GO:0003677//DNA binding;GO:0043565//sequence-specific DNA binding	GO:0006355//regulation of transcription, DNA-templated	HD-ZIP	protein_coding	1.80709e-09	3.50913e-08
BX_AAAchr04_2g01451	1	BX_AAAchr04_2g01451	URD99039.1 hypothetical protein MUK42_31325 [Musa troglodytarum]	-	-	-	-	-	-	-	-	protein_coding	1.83349e-09	3.55911e-08
BX_AAAchr09_3g02508	1	ACA5	CAG1836068.1 unnamed protein product, partial [Musa acuminata subsp. malaccensis]	-	-	-	-	GO:0016020//membrane	GO:0000166//nucleotide binding;GO:0005215//transporter activity;GO:0005388//calcium-transporting ATPase activity;GO:0005516//calmodulin binding;GO:0005524//ATP binding;GO:0016887//ATPase activity	GO:0070588//calcium ion transmembrane transport	-	protein_coding	1.86517e-09	3.61673e-08
BX_AAAchr03_3g02578	1	BX_AAAchr03_3g02578	THU62756.1 hypothetical protein C4D60_Mb01t08480 [Musa balbisiana]	-	-	-	-	-	GO:0009055//electron carrier activity	-	-	protein_coding	1.89775e-09	3.67726e-08
BX_AAAchr04_3g01513	1	BX_AAAchr04_3g01513	URD97208.1 hypothetical protein MUK42_31277 [Musa troglodytarum]	-	-	-	-	-	-	-	-	protein_coding	1.98031e-09	3.82902e-08
BX_AAAchr03_3g00766	1	PRA1B4	XP_009391697.1 PREDICTED: PRA1 family protein B2-like [Musa acuminata subsp. malaccensis]	-	-	-	-	-	-	-	-	protein_coding	1.9853e-09	3.83798e-08
BX_AAAchr09_3g03229	1	UBC11	URE41040.1 WD repeat-containing protein C2A9.03 [Musa troglodytarum]	-	-	-	-	-	GO:0005515//protein binding	-	-	protein_coding	1.98629e-09	3.8392e-08
BX_AAAchr09_3g00744	1	RBOHF	THU46572.1 hypothetical protein C4D60_Mb09t06350 [Musa balbisiana]	Organismal Systems;Environmental Information Processing	Environmental adaptation;Signal transduction	ko04626//Plant-pathogen interaction;ko04016//MAPK signaling pathway - plant	K13447;K13447	GO:0045261//proton-transporting ATP synthase complex, catalytic core F(1)	GO:0016491//oxidoreductase activity;GO:0046933//proton-transporting ATP synthase activity, rotational mechanism	GO:0015986//ATP synthesis coupled proton transport	-	protein_coding	2.00503e-09	3.87197e-08
BX_AAAchr11_1g00403	1	BX_AAAchr11_1g00403	-	-	-	-	-	-	-	-	-	protein_coding	2.00802e-09	3.87705e-08
BX_AAAchr07_2g02869	1	SCPL27	XP_009410601.1 PREDICTED: serine carboxypeptidase-like 27 isoform X1 [Musa acuminata subsp. malaccensis]	-	-	-	-	-	GO:0004185//serine-type carboxypeptidase activity	GO:0006508//proteolysis	-	protein_coding	2.01707e-09	3.89382e-08
BX_AAAchr02_1g01761	1	SRD5A2	XP_009388987.1 PREDICTED: 3-oxo-5-alpha-steroid 4-dehydrogenase 2-like [Musa acuminata subsp. malaccensis]	-	-	-	-	-	GO:0016627//oxidoreductase activity, acting on the CH-CH group of donors	GO:0006629//lipid metabolic process	-	protein_coding	2.01827e-09	3.89435e-08
BX_AAAchr09_2g01187	1	HSP15.4	XP_009417227.1 PREDICTED: 15.4 kDa class V heat shock protein [Musa acuminata subsp. malaccensis]	Genetic Information Processing	Folding, sorting and degradation	ko04141//Protein processing in endoplasmic reticulum	K13993	-	-	-	-	protein_coding	2.06562e-09	3.98117e-08
BX_AAAchr09_3g00303	1	yipf1	XP_009416088.1 PREDICTED: protein YIPF1 homolog isoform X1 [Musa acuminata subsp. malaccensis]	-	-	-	-	GO:0005794//Golgi apparatus;GO:0016020//membrane	GO:0031267//small GTPase binding	GO:0016192//vesicle-mediated transport	-	protein_coding	2.35028e-09	4.50252e-08
BX_AAAchr09_3g01561	1	MPC1	XP_009417559.1 PREDICTED: mitochondrial pyruvate carrier 1-like isoform X1 [Musa acuminata subsp. malaccensis]	-	-	-	-	GO:0005743//mitochondrial inner membrane	-	GO:0006850//mitochondrial pyruvate transport	-	protein_coding	2.35972e-09	4.51982e-08
BX_AAAchr07_1g00166	1	Os12g0624000	THU61798.1 hypothetical protein C4D60_Mb07t27070 [Musa balbisiana]	Metabolism;Metabolism;Metabolism;Metabolism;Metabolism	Global and overview maps;Global and overview maps;Global and overview maps;Amino acid metabolism;Metabolism of other amino acids	ko01100//Metabolic pathways;ko01110//Biosynthesis of secondary metabolites;ko01230//Biosynthesis of amino acids;ko00270//Cysteine and methionine metabolism;ko00450//Selenocompound metabolism	K00549;K00549;K00549;K00549;K00549	-	GO:0003871//5-methyltetrahydropteroyltriglutamate-homocysteine S-methyltransferase activity;GO:0008270//zinc ion binding	GO:0008652//cellular amino acid biosynthetic process;GO:0009086//methionine biosynthetic process	-	protein_coding	2.38671e-09	4.56585e-08
BX_AAAchr08_2g03570	1	BX_AAAchr08_2g03570	XP_009415663.1 PREDICTED: uncharacterized protein LOC103996465 [Musa acuminata subsp. malaccensis]	-	-	-	-	-	-	-	-	protein_coding	2.4505e-09	4.68106e-08
BX_AAAchr07_1g01063	1	PLD1	XP_009408983.1 PREDICTED: phospholipase D alpha 1 [Musa acuminata subsp. malaccensis]	Metabolism;Metabolism;Cellular Processes;Metabolism;Metabolism	Global and overview maps;Global and overview maps;Transport and catabolism;Lipid metabolism;Lipid metabolism	ko01100//Metabolic pathways;ko01110//Biosynthesis of secondary metabolites;ko04144//Endocytosis;ko00564//Glycerophospholipid metabolism;ko00565//Ether lipid metabolism	K01115;K01115;K01115;K01115;K01115	GO:0016020//membrane	GO:0003824//catalytic activity;GO:0004630//phospholipase D activity;GO:0005509//calcium ion binding	GO:0046470//phosphatidylcholine metabolic process	-	protein_coding	2.61869e-09	4.98847e-08
BX_AAAchr06_1g00985	1	GLU4	THU49335.1 hypothetical protein C4D60_Mb06t08490 [Musa balbisiana]	Metabolism;Metabolism	Global and overview maps;Carbohydrate metabolism	ko01100//Metabolic pathways;ko00500//Starch and sucrose metabolism	K01179;K01179	-	GO:0004553//hydrolase activity, hydrolyzing O-glycosyl compounds	GO:0005975//carbohydrate metabolic process	-	protein_coding	2.63181e-09	5.01048e-08
BX_AAAchr04_1g00476	1	ARPC3	XP_009395285.1 PREDICTED: actin-related protein 2/3 complex subunit 3 [Musa acuminata subsp. malaccensis]	Cellular Processes	Transport and catabolism	ko04144//Endocytosis	K05756	GO:0005856//cytoskeleton;GO:0005885//Arp2/3 protein complex	-	GO:0030833//regulation of actin filament polymerization;GO:0034314//Arp2/3 complex-mediated actin nucleation	-	protein_coding	2.71351e-09	5.16e-08
BX_AAAchr06_1g02223	1	UCC1	CAG1846826.1 unnamed protein product [Musa acuminata subsp. malaccensis]	-	-	-	-	-	GO:0009055//electron carrier activity	-	-	protein_coding	2.7906e-09	5.30102e-08
BX_AAAchr01_1g00319	1	TLP1	URD72917.1 thaumatin-like protein [Musa troglodytarum]	-	-	-	-	-	-	-	-	protein_coding	2.81855e-09	5.35034e-08
BX_AAAchr04_2g00323	1	MAN1	XP_009394803.1 PREDICTED: mannan endo-1,4-beta-mannosidase 1 [Musa acuminata subsp. malaccensis]	Metabolism;Metabolism	Global and overview maps;Carbohydrate metabolism	ko01100//Metabolic pathways;ko00051//Fructose and mannose metabolism	K19355;K19355	-	GO:0004553//hydrolase activity, hydrolyzing O-glycosyl compounds	GO:0071704//organic substance metabolic process	-	protein_coding	2.85213e-09	5.41124e-08
BX_AAAchr04_3g00330	1	MAN1	XP_009394803.1 PREDICTED: mannan endo-1,4-beta-mannosidase 1 [Musa acuminata subsp. malaccensis]	Metabolism;Metabolism	Global and overview maps;Carbohydrate metabolism	ko01100//Metabolic pathways;ko00051//Fructose and mannose metabolism	K19355;K19355	-	GO:0004553//hydrolase activity, hydrolyzing O-glycosyl compounds	GO:0071704//organic substance metabolic process	-	protein_coding	3.01783e-09	5.7176e-08
BX_AAAchr09_1g00768	1	MPT3	XP_009417630.1 PREDICTED: mitochondrial phosphate carrier protein 3, mitochondrial-like [Musa acuminata subsp. malaccensis]	-	-	-	-	-	GO:0005315//inorganic phosphate transmembrane transporter activity	GO:1990547//mitochondrial phosphate ion transmembrane transport	-	protein_coding	3.06973e-09	5.8078e-08
BX_AAAchr02_1g01181	1	ILI6	XP_009389574.1 PREDICTED: transcription factor ILI6-like [Musa acuminata subsp. malaccensis]	-	-	-	-	-	GO:0046983//protein dimerization activity	GO:0006355//regulation of transcription, DNA-templated;GO:0040008//regulation of growth	bHLH	protein_coding	3.11977e-09	5.89732e-08
BX_AAAchr05_3g02555	1	ATJ11	THU67061.1 hypothetical protein C4D60_Mb05t20680 [Musa balbisiana]	-	-	-	-	-	-	-	-	protein_coding	3.13164e-09	5.91769e-08
BX_AAAchr11_1g00057	1	BX_AAAchr11_1g00057	URE35820.1 hypothetical protein MUK42_17054, partial [Musa troglodytarum]	-	-	-	-	-	-	-	-	protein_coding	3.16291e-09	5.97364e-08
BX_AAAchr02_3g00560	1	SIP1-2	XP_009381374.1 PREDICTED: aquaporin SIP1-2 [Musa acuminata subsp. malaccensis]	-	-	-	-	GO:0016020//membrane	GO:0015250//water channel activity;GO:0015267//channel activity	GO:0055085//transmembrane transport	-	protein_coding	3.18791e-09	6.01455e-08
BX_AAAchr06_1g02882	1	BX_AAAchr06_1g02882	-	-	-	-	-	-	-	-	-	protein_coding	3.19626e-09	6.02926e-08
BX_AAAchr03_1g01486	1	LPLAT1	URD92501.1 MBOAT, membrane-bound O-acyltransferase family [Musa troglodytarum]	Metabolism;Metabolism;Metabolism;Metabolism;Metabolism	Global and overview maps;Global and overview maps;Lipid metabolism;Lipid metabolism;Lipid metabolism	ko01100//Metabolic pathways;ko01110//Biosynthesis of secondary metabolites;ko00564//Glycerophospholipid metabolism;ko00561//Glycerolipid metabolism;ko00565//Ether lipid metabolism	K13519;K13519;K13519;K13519;K13519	-	GO:0005515//protein binding;GO:0051087//chaperone binding	-	-	protein_coding	3.32457e-09	6.26366e-08
BX_AAAchr03_1g00224	1	BHLH86	XP_009391165.2 PREDICTED: uncharacterized protein LOC103977396 [Musa acuminata subsp. malaccensis]	-	-	-	-	-	GO:0003700//transcription factor activity, sequence-specific DNA binding;GO:0046983//protein dimerization activity	GO:0006355//regulation of transcription, DNA-templated	bHLH	protein_coding	3.55762e-09	6.6818e-08
BX_AAAchr08_2g02326	1	Bp10	XP_018686358.1 PREDICTED: L-ascorbate oxidase homolog [Musa acuminata subsp. malaccensis]	-	-	-	-	-	GO:0000179//rRNA (adenine-N6,N6-)-dimethyltransferase activity;GO:0005507//copper ion binding;GO:0008649//rRNA methyltransferase activity;GO:0016491//oxidoreductase activity	GO:0000154//rRNA modification;GO:0006364//rRNA processing	-	protein_coding	3.58384e-09	6.7287e-08
BX_AAAchr03_2g00913	1	FLA7	XP_009391805.1 PREDICTED: fasciclin-like arabinogalactan protein 7 [Musa acuminata subsp. malaccensis]	-	-	-	-	-	-	-	-	protein_coding	3.59723e-09	6.75032e-08
BX_AAAchr08_1g00481	1	BPA1	XP_009412327.1 PREDICTED: binding partner of ACD11 1-like isoform X1 [Musa acuminata subsp. malaccensis]	-	-	-	-	-	GO:0003676//nucleic acid binding;GO:0003723//RNA binding	-	-	protein_coding	3.71725e-09	6.95985e-08
BX_AAAchr04_1g04611	1	tag	XP_018681148.1 PREDICTED: uncharacterized protein LOC108952701 isoform X1 [Musa acuminata subsp. malaccensis]	Genetic Information Processing	Replication and repair	ko03410//Base excision repair	K01246	-	GO:0003824//catalytic activity;GO:0008725//DNA-3-methyladenine glycosylase activity	GO:0006281//DNA repair;GO:0006284//base-excision repair	-	protein_coding	3.71861e-09	6.9612e-08
BX_AAAchr07_1g01321	1	At1g66480	XP_009409256.1 PREDICTED: uncharacterized protein At1g66480-like [Musa acuminata subsp. malaccensis]	-	-	-	-	GO:0000786//nucleosome	GO:0003677//DNA binding	GO:0006334//nucleosome assembly	-	protein_coding	3.74807e-09	7.01513e-08
BX_AAAchr02_2g00815	1	OMT	XP_009384328.1 PREDICTED: caffeic acid 3-O-methyltransferase-like [Musa acuminata subsp. malaccensis]	-	-	-	-	-	GO:0008168//methyltransferase activity;GO:0008171//O-methyltransferase activity;GO:0046983//protein dimerization activity	-	-	protein_coding	3.75121e-09	7.0198e-08
BX_AAAchr09_1g00018	1	CML28	URE33040.1 hypothetical protein MUK42_06858 [Musa troglodytarum]	-	-	-	-	-	GO:0005509//calcium ion binding	-	-	protein_coding	3.80275e-09	7.11009e-08
BX_AAAchr04_3g03640	1	IQD14	CAG1843586.1 unnamed protein product [Musa acuminata subsp. malaccensis]	-	-	-	-	-	GO:0005515//protein binding	-	-	protein_coding	3.94097e-09	7.35454e-08
BX_AAAchr05_2g01388	1	TDL1	XP_009401037.1 PREDICTED: uncharacterized protein LOC103985138 [Musa acuminata subsp. malaccensis]	-	-	-	-	-	-	-	-	protein_coding	4.06652e-09	7.57449e-08
BX_AAAchr11_1g01247	1	ATJ10	THU55778.1 hypothetical protein C4D60_Mb11t10160 [Musa balbisiana]	-	-	-	-	-	-	-	-	protein_coding	4.08279e-09	7.60347e-08
BX_AAAchr03_1g00721	1	BX_AAAchr03_1g00721	XP_018678965.1 PREDICTED: uncharacterized protein LOC108952348 [Musa acuminata subsp. malaccensis]	-	-	-	-	-	-	-	-	protein_coding	4.09533e-09	7.62551e-08
BX_AAAchr06_1g01520	1	NIC1	XP_009404271.1 PREDICTED: nicotinamidase 1 [Musa acuminata subsp. malaccensis]	-	-	-	-	-	GO:0008936//nicotinamidase activity	GO:0019365//pyridine nucleotide salvage	-	protein_coding	4.18584e-09	7.78735e-08
BX_AAAchr01_2g00372	1	EMB2731	XP_009393079.1 PREDICTED: ER membrane protein complex subunit 8/9 homolog [Musa acuminata subsp. malaccensis]	-	-	-	-	GO:0072546//ER membrane protein complex	-	-	-	protein_coding	4.20756e-09	7.8197e-08
BX_AAAchr06_3g03578	1	REM4.2	XP_009406400.1 PREDICTED: uncharacterized protein LOC103989316 [Musa acuminata subsp. malaccensis]	-	-	-	-	-	-	-	-	protein_coding	4.25335e-09	7.89801e-08
BX_AAAchr06_1g01419	1	UP3	XP_009404163.1 PREDICTED: stress-response A/B barrel domain-containing protein UP3-like [Musa acuminata subsp. malaccensis]	-	-	-	-	-	-	-	-	protein_coding	4.27398e-09	7.93496e-08
BX_AAAchr06_1g00568	1	OFUT20	XP_009405037.1 PREDICTED: uncharacterized protein At1g04910-like [Musa acuminata subsp. malaccensis]	-	-	-	-	-	-	-	-	protein_coding	4.36566e-09	8.08988e-08
BX_AAAchr07_2g02340	1	ARF1	URE15521.1 ARF [Musa troglodytarum]	Cellular Processes	Transport and catabolism	ko04144//Endocytosis	K07937	-	GO:0003924//GTPase activity;GO:0005525//GTP binding	-	-	protein_coding	4.52797e-09	8.37919e-08
BX_AAAchr10_3g03386	1	SPEAR1	XP_009380574.1 PREDICTED: protein SPEAR1 [Musa acuminata subsp. malaccensis]	-	-	-	-	-	GO:0003700//transcription factor activity, sequence-specific DNA binding	-	-	protein_coding	4.6532e-09	8.6021e-08
BX_AAAchr08_1g02679	1	Os02g0581300	XP_009414016.2 PREDICTED: ASC1-like protein 1 [Musa acuminata subsp. malaccensis]	-	-	-	-	GO:0016020//membrane	GO:0050291//sphingosine N-acyltransferase activity	GO:0046513//ceramide biosynthetic process	-	protein_coding	4.77289e-09	8.81282e-08
BX_AAAchr07_2g03262	1	WIH2	URE41627.1 F-Box protein [Musa troglodytarum]	-	-	-	-	GO:0005886//plasma membrane	-	-	-	protein_coding	4.87144e-09	8.9856e-08
BX_AAAchr03_1g00969	1	CPSF73-II	THU57802.1 hypothetical protein C4D60_Mb03t07390 [Musa balbisiana]	-	-	-	-	-	-	-	-	protein_coding	4.88962e-09	9.01451e-08
BX_AAAchr07_2g02024	1	BX_AAAchr07_2g02024	XP_009397079.1 PREDICTED: uncharacterized protein LOC103982009 [Musa acuminata subsp. malaccensis]	-	-	-	-	-	-	-	-	protein_coding	4.90194e-09	9.03568e-08
BX_AAAchr02_1g00618	1	PDIL2-2	XP_009381750.1 PREDICTED: protein disulfide isomerase-like 2-2 [Musa acuminata subsp. malaccensis]	Genetic Information Processing	Folding, sorting and degradation	ko04141//Protein processing in endoplasmic reticulum	K09584	GO:0005783//endoplasmic reticulum	GO:0003756//protein disulfide isomerase activity	-	-	protein_coding	4.94343e-09	9.10597e-08
BX_AAAchr04_3g00438	1	BZIP44	XP_009394698.1 PREDICTED: bZIP transcription factor 11-like [Musa acuminata subsp. malaccensis]	-	-	-	-	-	GO:0003700//transcription factor activity, sequence-specific DNA binding	GO:0006355//regulation of transcription, DNA-templated	bZIP	protein_coding	5.05977e-09	9.30442e-08
BX_AAAchr07_1g01729	1	BX_AAAchr07_1g01729	XP_009409768.1 PREDICTED: uncharacterized protein LOC103991948 isoform X2 [Musa acuminata subsp. malaccensis]	-	-	-	-	-	-	-	-	protein_coding	5.07026e-09	9.32213e-08
BX_AAAchr08_3g01404	1	RZPF34	XP_009411360.1 PREDICTED: E3 ubiquitin-protein ligase MIEL1 [Musa acuminata subsp. malaccensis]	Genetic Information Processing	Folding, sorting and degradation	ko04120//Ubiquitin mediated proteolysis	K10144	-	GO:0008270//zinc ion binding	-	-	protein_coding	5.19208e-09	9.53314e-08
BX_AAAchr08_1g00858	1	45511	URE31995.1 V-type proton ATPase 16 kDa proteolipid [Musa troglodytarum]	-	-	-	-	GO:0033177//proton-transporting two-sector ATPase complex, proton-transporting domain;GO:0033179//proton-transporting V-type ATPase, V0 domain	GO:0015078//hydrogen ion transmembrane transporter activity;GO:0046961//proton-transporting ATPase activity, rotational mechanism;GO:0051011//microtubule minus-end binding	GO:1902600//hydrogen ion transmembrane transport	-	protein_coding	5.28411e-09	9.6906e-08
BX_AAAchr06_2g01129	1	ACS	XP_009403818.1 PREDICTED: acetyl-coenzyme A synthetase, chloroplastic/glyoxysomal-like [Musa acuminata subsp. malaccensis]	Metabolism;Metabolism;Metabolism;Metabolism;Metabolism;Metabolism;Metabolism	Global and overview maps;Global and overview maps;Global and overview maps;Carbohydrate metabolism;Carbohydrate metabolism;Carbohydrate metabolism;Carbohydrate metabolism	ko01100//Metabolic pathways;ko01110//Biosynthesis of secondary metabolites;ko01200//Carbon metabolism;ko00010//Glycolysis / Gluconeogenesis;ko00620//Pyruvate metabolism;ko00630//Glyoxylate and dicarboxylate metabolism;ko00640//Propanoate metabolism	K01895;K01895;K01895;K01895;K01895;K01895;K01895	-	GO:0003987//acetate-CoA ligase activity;GO:0016208//AMP binding	GO:0019427//acetyl-CoA biosynthetic process from acetate	-	protein_coding	5.28945e-09	9.69877e-08
BX_AAAchr04_3g02443	1	GATA2	XP_009400219.1 PREDICTED: GATA transcription factor 4 isoform X2 [Musa acuminata subsp. malaccensis]	-	-	-	-	-	GO:0008270//zinc ion binding;GO:0043565//sequence-specific DNA binding	GO:0006355//regulation of transcription, DNA-templated	GATA	protein_coding	5.43847e-09	9.95682e-08
BX_AAAchr07_2g02678	1	CSLA9	XP_009410399.1 PREDICTED: probable mannan synthase 11 isoform X2 [Musa acuminata subsp. malaccensis]	-	-	-	-	-	-	-	-	protein_coding	5.46393e-09	1.00017e-07
BX_AAAchr01_1g00359	1	UTR4	THU63204.1 hypothetical protein C4D60_Mb01t13250 [Musa balbisiana]	-	-	-	-	-	-	GO:0055085//transmembrane transport	-	protein_coding	5.51927e-09	1.00979e-07
BX_AAAchr01_1g01700	1	SEC13B	XP_009408052.1 PREDICTED: protein transport protein SEC13 homolog B-like [Musa acuminata subsp. malaccensis]	Genetic Information Processing;Genetic Information Processing	Folding, sorting and degradation;Translation	ko04141//Protein processing in endoplasmic reticulum;ko03013//Nucleocytoplasmic transport	K14004;K14004	-	GO:0005198//structural molecule activity;GO:0005515//protein binding	-	-	protein_coding	5.78295e-09	1.05607e-07
BX_AAAchr08_1g00496	1	ATL71	XP_018685748.1 PREDICTED: RING-H2 finger protein ATL70-like [Musa acuminata subsp. malaccensis]	-	-	-	-	-	-	-	-	protein_coding	5.86774e-09	1.07101e-07
BX_AAAchr07_2g02756	1	Os03g0815200	XP_009410480.1 PREDICTED: probable methylenetetrahydrofolate reductase [Musa acuminata subsp. malaccensis]	Metabolism;Metabolism;Metabolism	Global and overview maps;Global and overview maps;Metabolism of cofactors and vitamins	ko01100//Metabolic pathways;ko01200//Carbon metabolism;ko00670//One carbon pool by folate	K00297;K00297;K00297	-	GO:0004489//methylenetetrahydrofolate reductase (NAD(P)H) activity	GO:0006555//methionine metabolic process	-	protein_coding	5.95665e-09	1.08654e-07
BX_AAAchr07_2g00762	1	IQD32	XP_009407862.1 PREDICTED: protein IQ-DOMAIN 32-like [Musa acuminata subsp. malaccensis]	-	-	-	-	-	GO:0005515//protein binding	-	-	protein_coding	6.00118e-09	1.0937e-07
BX_AAAchr07_2g01728	1	SFC1	XP_009409566.1 PREDICTED: mitochondrial succinate-fumarate transporter 1-like [Musa acuminata subsp. malaccensis]	-	-	-	-	-	-	-	-	protein_coding	6.06073e-09	1.10326e-07
BX_AAAchr08_3g00291	1	LBD12	XP_009412521.1 PREDICTED: LOB domain-containing protein 12-like isoform X2 [Musa acuminata subsp. malaccensis]	-	-	-	-	-	-	-	LBD	protein_coding	6.55598e-09	1.18901e-07
BX_AAAchr02_1g02644	1	Sb03g046810	URD88151.1 peroxidase [Musa troglodytarum]	Metabolism;Metabolism;Metabolism	Global and overview maps;Global and overview maps;Biosynthesis of other secondary metabolites	ko01100//Metabolic pathways;ko01110//Biosynthesis of secondary metabolites;ko00940//Phenylpropanoid biosynthesis	K00430;K00430;K00430	-	GO:0004601//peroxidase activity;GO:0020037//heme binding	GO:0006979//response to oxidative stress;GO:0042744//hydrogen peroxide catabolic process	-	protein_coding	6.7909e-09	1.22873e-07
BX_AAAchr10_3g03002	1	ILI7	XP_009380170.1 PREDICTED: transcription factor ILI7-like [Musa acuminata subsp. malaccensis]	-	-	-	-	-	GO:0046983//protein dimerization activity	GO:0006355//regulation of transcription, DNA-templated;GO:0040008//regulation of growth	bHLH	protein_coding	6.94391e-09	1.25411e-07
BX_AAAchr06_1g00748	1	HY5	CAG1845508.1 unnamed protein product [Musa acuminata subsp. malaccensis]	Organismal Systems	Environmental adaptation	ko04712//Circadian rhythm - plant	K16241	-	GO:0000981//RNA polymerase II transcription factor activity, sequence-specific DNA binding;GO:0003700//transcription factor activity, sequence-specific DNA binding	GO:0006355//regulation of transcription, DNA-templated;GO:0045944//positive regulation of transcription from RNA polymerase II promoter	bZIP	protein_coding	6.97229e-09	1.25903e-07
BX_AAAchr07_3g02722	1	Os03g0815200	THU59776.1 hypothetical protein C4D60_Mb07t05620 [Musa balbisiana]	Metabolism;Metabolism;Metabolism	Global and overview maps;Global and overview maps;Metabolism of cofactors and vitamins	ko01100//Metabolic pathways;ko01200//Carbon metabolism;ko00670//One carbon pool by folate	K00297;K00297;K00297	-	GO:0004489//methylenetetrahydrofolate reductase (NAD(P)H) activity	GO:0006555//methionine metabolic process	-	protein_coding	7.04908e-09	1.27204e-07
BX_AAAchr10_2g01378	1	At5g39570	XP_009420742.1 PREDICTED: uncharacterized protein At5g39570-like isoform X1 [Musa acuminata subsp. malaccensis]	-	-	-	-	-	GO:0070300//phosphatidic acid binding	-	-	protein_coding	7.14904e-09	1.28922e-07
BX_AAAchr03_2g03365	1	CSE	XP_009394435.1 PREDICTED: caffeoylshikimate esterase isoform X1 [Musa acuminata subsp. malaccensis]	Metabolism;Metabolism;Metabolism	Global and overview maps;Global and overview maps;Biosynthesis of other secondary metabolites	ko01100//Metabolic pathways;ko01110//Biosynthesis of secondary metabolites;ko00940//Phenylpropanoid biosynthesis	K18368;K18368;K18368	-	-	-	-	protein_coding	7.35906e-09	1.32511e-07
BX_AAAchr06_1g00084	1	SUN1	XP_009383258.1 PREDICTED: protein SAD1/UNC-84 domain protein 1 isoform X2 [Musa acuminata subsp. malaccensis]	-	-	-	-	-	-	-	-	protein_coding	7.43827e-09	1.3387e-07
BX_AAAchr06_1g01095	1	ARF1	XP_009403841.1 PREDICTED: ADP-ribosylation factor 1-like [Musa acuminata subsp. malaccensis]	Cellular Processes	Transport and catabolism	ko04144//Endocytosis	K07937	-	GO:0003924//GTPase activity;GO:0005525//GTP binding	-	-	protein_coding	7.80425e-09	1.402e-07
BX_AAAchr11_3g00123	1	EXLA1	XP_009382059.1 PREDICTED: expansin-like A2 [Musa acuminata subsp. malaccensis]	-	-	-	-	GO:0005576//extracellular region	-	GO:0019953//sexual reproduction	-	protein_coding	7.97657e-09	1.43225e-07
BX_AAAchr04_2g04074	1	MYCBP	THU74635.1 hypothetical protein C4D60_Mb04t35480 [Musa balbisiana]	-	-	-	-	-	GO:0003713//transcription coactivator activity	GO:0006355//regulation of transcription, DNA-templated	-	protein_coding	8.08617e-09	1.45145e-07
BX_AAAchr10_1g03304	1	XTH28	XP_009380067.1 PREDICTED: probable xyloglucan endotransglucosylase/hydrolase protein 28 [Musa acuminata subsp. malaccensis]	-	-	-	-	GO:0005618//cell wall;GO:0048046//apoplast	GO:0004553//hydrolase activity, hydrolyzing O-glycosyl compounds;GO:0016762//xyloglucan:xyloglucosyl transferase activity	GO:0005975//carbohydrate metabolic process;GO:0010411//xyloglucan metabolic process;GO:0042546//cell wall biogenesis;GO:0044042//glucan metabolic process	-	protein_coding	8.20829e-09	1.47214e-07
BX_AAAchr06_1g02326	1	RPPL1	THU50417.1 hypothetical protein C4D60_Mb06t19990 [Musa balbisiana]	-	-	-	-	-	-	-	-	protein_coding	8.4585e-09	1.51376e-07
BX_AAAchr11_3g02614	1	BX_AAAchr11_3g02614	-	-	-	-	-	-	-	-	-	protein_coding	8.48543e-09	1.51808e-07
BX_AAAchr03_1g03564	1	Os01g0622700	XP_009394149.1 PREDICTED: probable protein ABIL1 isoform X2 [Musa acuminata subsp. malaccensis]	-	-	-	-	-	-	-	-	protein_coding	8.81301e-09	1.57512e-07
BX_AAAchr10_1g03586	1	BX_AAAchr10_1g03586	CAG1854122.1 unnamed protein product [Musa acuminata subsp. malaccensis]	-	-	-	-	-	-	-	-	protein_coding	9.38241e-09	1.67136e-07
BX_AAAchr08_1g01386	1	BX_AAAchr08_1g01386	XP_009411383.1 PREDICTED: uncharacterized protein LOC103993149 [Musa acuminata subsp. malaccensis]	-	-	-	-	-	-	-	-	protein_coding	9.47486e-09	1.68728e-07
BX_AAAchr06_1g01504	1	Y-2	XP_009404255.1 PREDICTED: uncharacterized protein At3g27210-like [Musa acuminata subsp. malaccensis]	-	-	-	-	-	-	-	-	protein_coding	9.58821e-09	1.70634e-07
BX_AAAchr06_3g03393	1	BX_AAAchr06_3g03393	URE10304.1 hypothetical protein MUK42_28582 [Musa troglodytarum]	-	-	-	-	-	-	-	-	protein_coding	9.65198e-09	1.71712e-07
BX_AAAchr08_1g02538	1	DPD1	XP_009414143.1 PREDICTED: exonuclease DPD1, chloroplastic/mitochondrial-like isoform X1 [Musa acuminata subsp. malaccensis]	-	-	-	-	-	GO:0003676//nucleic acid binding;GO:0008408//3'-5' exonuclease activity	-	-	protein_coding	9.91434e-09	1.76293e-07
BX_AAAchr06_1g01086	1	TUBB1	KAG2601411.1 hypothetical protein PVAP13_5KG590000 [Panicum virgatum]	Cellular Processes	Transport and catabolism	ko04145//Phagosome	K07375	GO:0005874//microtubule	GO:0003924//GTPase activity;GO:0005200//structural constituent of cytoskeleton;GO:0005525//GTP binding	GO:0007017//microtubule-based process	-	protein_coding	9.93565e-09	1.76614e-07
BX_AAAchr06_3g02957	1	PHOS32	XP_009405844.1 PREDICTED: universal stress protein PHOS32 isoform X2 [Musa acuminata subsp. malaccensis]	-	-	-	-	-	-	-	-	protein_coding	1.04806e-08	1.85811e-07
BX_AAAchr07_2g02494	1	MSR1	XP_009410212.1 PREDICTED: uncharacterized protein At1g04910-like isoform X1 [Musa acuminata subsp. malaccensis]	-	-	-	-	-	-	-	-	protein_coding	1.05276e-08	1.86584e-07
BX_AAAchr01_2g00194	1	MIK1	XP_009394880.1 PREDICTED: MDIS1-interacting receptor like kinase 1-like [Musa acuminata subsp. malaccensis]	-	-	-	-	-	GO:0004672//protein kinase activity;GO:0005515//protein binding;GO:0005524//ATP binding	GO:0006468//protein phosphorylation	-	protein_coding	1.09352e-08	1.93491e-07
BX_AAAchr06_2g03266	1	SAPK7	URE08733.1 serine threonine-protein kinase [Musa troglodytarum]	Environmental Information Processing;Environmental Information Processing	Signal transduction;Signal transduction	ko04075//Plant hormone signal transduction;ko04016//MAPK signaling pathway - plant	K14498;K14498	-	GO:0004672//protein kinase activity;GO:0005524//ATP binding	GO:0006468//protein phosphorylation	-	protein_coding	1.10124e-08	1.94794e-07
BX_AAAchr01_2g02775	1	GT17	XP_009420665.1 PREDICTED: probable xyloglucan galactosyltransferase GT17 [Musa acuminata subsp. malaccensis]	-	-	-	-	-	GO:0016757//transferase activity, transferring glycosyl groups	GO:0006486//protein glycosylation	-	protein_coding	1.10721e-08	1.95817e-07
BX_AAAchr11_3g01118	1	BX_AAAchr11_3g01118	XP_009383460.1 PREDICTED: uncharacterized protein LOC103971218 isoform X1 [Musa acuminata subsp. malaccensis]	-	-	-	-	-	-	-	-	protein_coding	1.14266e-08	2.01523e-07
BX_AAAchr04_1g04642	1	B3GALT2	XP_018681158.1 PREDICTED: probable beta-1,3-galactosyltransferase 2 isoform X2 [Musa acuminata subsp. malaccensis]	-	-	-	-	GO:0016020//membrane	GO:0016758//transferase activity, transferring hexosyl groups	GO:0006486//protein glycosylation	-	protein_coding	1.15787e-08	2.04044e-07
BX_AAAchr04_1g00829	1	BX_AAAchr04_1g00829	XP_009395672.1 PREDICTED: uncharacterized protein LOC103980872 [Musa acuminata subsp. malaccensis]	-	-	-	-	-	-	-	-	protein_coding	1.22471e-08	2.15331e-07
BX_AAAchr03_1g01344	1	Os02g0718900	XP_009391811.1 PREDICTED: ADP,ATP carrier protein 1, mitochondrial-like [Musa acuminata subsp. malaccensis]	-	-	-	-	GO:0005743//mitochondrial inner membrane	GO:0005471//ATP:ADP antiporter activity	GO:0055085//transmembrane transport;GO:1990544//mitochondrial ATP transmembrane transport	-	protein_coding	1.24256e-08	2.18292e-07
BX_AAAchr07_1g03077	1	katnal2	XP_009410934.1 PREDICTED: katanin p60 ATPase-containing subunit A-like 2 isoform X4 [Musa acuminata subsp. malaccensis]	-	-	-	-	-	GO:0005524//ATP binding;GO:0016887//ATPase activity	-	-	protein_coding	1.3549e-08	2.37066e-07
BX_AAAchr09_3g03121	1	IAA9	THU48151.1 hypothetical protein C4D60_Mb09t23190 [Musa balbisiana]	Environmental Information Processing	Signal transduction	ko04075//Plant hormone signal transduction	K14484	GO:0005634//nucleus	-	GO:0006355//regulation of transcription, DNA-templated	-	protein_coding	1.37594e-08	2.4063e-07
BX_AAAchr05_1g00875	1	Stxbp5l	XP_009400997.1 PREDICTED: uncharacterized protein LOC103985112 isoform X1 [Musa acuminata subsp. malaccensis]	-	-	-	-	-	GO:0005515//protein binding	-	-	protein_coding	1.39553e-08	2.43781e-07
BX_AAAchr04_2g02739	1	BX_AAAchr04_2g02739	XP_009390223.1 PREDICTED: uncharacterized protein LOC103976658 [Musa acuminata subsp. malaccensis]	-	-	-	-	-	-	-	-	protein_coding	1.47443e-08	2.56818e-07
BX_AAAchr10_1g03003	1	ML2	XP_018675193.1 PREDICTED: protein MEI2-like 2 isoform X2 [Musa acuminata subsp. malaccensis]	-	-	-	-	-	GO:0003676//nucleic acid binding;GO:0003723//RNA binding	-	-	protein_coding	1.49986e-08	2.60826e-07
BX_AAAchr05_3g00522	1	BX_AAAchr05_3g00522	-	-	-	-	-	-	-	-	-	protein_coding	1.50217e-08	2.61186e-07
BX_AAAchr08_1g00345	1	Os04g0650000	CAG1830448.1 unnamed protein product [Musa acuminata subsp. malaccensis]	-	-	-	-	-	GO:0008234//cysteine-type peptidase activity	GO:0006508//proteolysis	-	protein_coding	1.52113e-08	2.64271e-07
BX_AAAchr07_1g01234	1	HOX13	XP_009409169.1 PREDICTED: homeobox-leucine zipper protein HOX13-like [Musa acuminata subsp. malaccensis]	-	-	-	-	-	GO:0003677//DNA binding;GO:0003700//transcription factor activity, sequence-specific DNA binding;GO:0043565//sequence-specific DNA binding	GO:0006355//regulation of transcription, DNA-templated	HD-ZIP	protein_coding	1.7152e-08	2.96464e-07
BX_AAAchr09_3g03302	1	BX_AAAchr09_3g03302	URE30563.1 hypothetical protein MUK42_03280, partial [Musa troglodytarum]	-	-	-	-	-	-	-	-	protein_coding	1.77509e-08	3.06424e-07
BX_AAAchr06_2g01249	1	RHA2A	URE12184.1 Zinc finger, C3HC4 type (RING finger) [Musa troglodytarum]	-	-	-	-	-	GO:0008270//zinc ion binding	-	-	protein_coding	1.7929e-08	3.09252e-07
BX_AAAchr04_3g03771	1	ALDH6B2	XP_009398393.1 PREDICTED: methylmalonate-semialdehyde dehydrogenase [acylating], mitochondrial [Musa acuminata subsp. malaccensis]	Metabolism;Metabolism;Metabolism;Metabolism;Metabolism;Metabolism	Global and overview maps;Global and overview maps;Carbohydrate metabolism;Amino acid metabolism;Metabolism of other amino acids;Carbohydrate metabolism	ko01100//Metabolic pathways;ko01200//Carbon metabolism;ko00562//Inositol phosphate metabolism;ko00280//Valine, leucine and isoleucine degradation;ko00410//beta-Alanine metabolism;ko00640//Propanoate metabolism	K00140;K00140;K00140;K00140;K00140;K00140	-	GO:0004491//methylmalonate-semialdehyde dehydrogenase (acylating) activity;GO:0016491//oxidoreductase activity;GO:0016620//oxidoreductase activity, acting on the aldehyde or oxo group of donors, NAD or NADP as acceptor	-	-	protein_coding	1.81689e-08	3.1314e-07
BX_AAAchr08_1g02156	1	BX_AAAchr08_1g02156	XP_009413346.1 PREDICTED: caffeoyl-CoA O-methyltransferase [Musa acuminata subsp. malaccensis]	Metabolism;Metabolism;Metabolism;Metabolism;Metabolism	Global and overview maps;Global and overview maps;Biosynthesis of other secondary metabolites;Biosynthesis of other secondary metabolites;Biosynthesis of other secondary metabolites	ko01100//Metabolic pathways;ko01110//Biosynthesis of secondary metabolites;ko00940//Phenylpropanoid biosynthesis;ko00941//Flavonoid biosynthesis;ko00945//Stilbenoid, diarylheptanoid and gingerol biosynthesis	K00588;K00588;K00588;K00588;K00588	-	GO:0008171//O-methyltransferase activity	-	-	protein_coding	1.82e-08	3.13575e-07
BX_AAAchr01_1g02529	1	AHL29	XP_009420562.1 PREDICTED: AT-hook motif nuclear-localized protein 25-like [Musa acuminata subsp. malaccensis]	-	-	-	-	-	GO:0003680//AT DNA binding	-	-	protein_coding	1.85781e-08	3.19733e-07
BX_AAAchr04_3g00418	1	YLS3	XP_009394719.1 PREDICTED: protein YLS3-like [Musa acuminata subsp. malaccensis]	-	-	-	-	-	GO:0008289//lipid binding	GO:0006869//lipid transport	-	protein_coding	1.92461e-08	3.30704e-07
BX_AAAchr11_2g01897	1	At4g14100	URD83901.1 CRAL/TRIO domain [Musa troglodytarum]	-	-	-	-	-	-	-	-	protein_coding	1.96176e-08	3.36501e-07
BX_AAAchr04_3g00962	1	BX_AAAchr04_3g00962	RZS21795.1 hypothetical protein BHM03_00054477 [Ensete ventricosum]	-	-	-	-	-	-	-	-	protein_coding	1.96808e-08	3.37477e-07
BX_AAAchr07_1g00913	1	BX_AAAchr07_1g00913	URE17356.1 hypothetical protein MUK42_10402 [Musa troglodytarum]	-	-	-	-	-	-	-	-	protein_coding	1.99398e-08	3.41539e-07
BX_AAAchr04_1g02228	1	AT4	XP_009397004.1 PREDICTED: probable long-chain-alcohol O-fatty-acyltransferase 5 [Musa acuminata subsp. malaccensis]	-	-	-	-	-	GO:0008374//O-acyltransferase activity	GO:0006629//lipid metabolic process	-	protein_coding	2.01953e-08	3.45642e-07
BX_AAAchr06_2g03402	1	BZIP61	XP_009406251.1 PREDICTED: basic leucine zipper 61-like [Musa acuminata subsp. malaccensis]	-	-	-	-	-	GO:0003700//transcription factor activity, sequence-specific DNA binding	GO:0006355//regulation of transcription, DNA-templated	bZIP	protein_coding	2.02775e-08	3.46994e-07
BX_AAAchr01_3g01168	1	PMI2	XP_009409962.1 PREDICTED: mannose-6-phosphate isomerase 2 [Musa acuminata subsp. malaccensis]	Metabolism;Metabolism;Metabolism;Metabolism	Global and overview maps;Global and overview maps;Carbohydrate metabolism;Carbohydrate metabolism	ko01100//Metabolic pathways;ko01110//Biosynthesis of secondary metabolites;ko00520//Amino sugar and nucleotide sugar metabolism;ko00051//Fructose and mannose metabolism	K01809;K01809;K01809;K01809	-	GO:0004476//mannose-6-phosphate isomerase activity;GO:0008270//zinc ion binding	GO:0005975//carbohydrate metabolic process;GO:0009298//GDP-mannose biosynthetic process	-	protein_coding	2.05134e-08	3.5081e-07
BX_AAAchr02_1g00010	1	GAMMACA1	XP_009386943.1 PREDICTED: gamma carbonic anhydrase 1, mitochondrial-like [Musa acuminata subsp. malaccensis]	-	-	-	-	-	-	-	-	protein_coding	2.05604e-08	3.51446e-07
BX_AAAchr04_2g01631	1	AATL1	THU72642.1 hypothetical protein C4D60_Mb04t14350 [Musa balbisiana]	-	-	-	-	-	-	-	-	protein_coding	2.13151e-08	3.63736e-07
BX_AAAchr07_3g00802	1	CYP707A5	XP_009407793.1 PREDICTED: abscisic acid 8'-hydroxylase 1-like [Musa acuminata subsp. malaccensis]	Metabolism;Metabolism	Global and overview maps;Metabolism of terpenoids and polyketides	ko01110//Biosynthesis of secondary metabolites;ko00906//Carotenoid biosynthesis	K09843;K09843	-	GO:0004497//monooxygenase activity;GO:0005506//iron ion binding;GO:0016705//oxidoreductase activity, acting on paired donors, with incorporation or reduction of molecular oxygen;GO:0020037//heme binding	-	-	protein_coding	2.17654e-08	3.70989e-07
BX_AAAchr08_1g00013	1	ANN3	XP_009412819.1 PREDICTED: annexin D3-like [Musa acuminata subsp. malaccensis]	-	-	-	-	-	GO:0005509//calcium ion binding;GO:0005544//calcium-dependent phospholipid binding	-	-	protein_coding	2.24011e-08	3.81165e-07
BX_AAAchr04_3g03335	1	CIB22	THU63188.1 hypothetical protein C4D60_Mb01t13070 [Musa balbisiana]	Metabolism;Metabolism	Global and overview maps;Energy metabolism	ko01100//Metabolic pathways;ko00190//Oxidative phosphorylation	K03965;K03965	-	-	GO:0006120//mitochondrial electron transport, NADH to ubiquinone	-	protein_coding	2.24239e-08	3.81432e-07
BX_AAAchr06_3g04309	1	tmem147	XP_009407428.1 PREDICTED: transmembrane protein 147 [Musa acuminata subsp. malaccensis]	-	-	-	-	-	-	-	-	protein_coding	2.25059e-08	3.82767e-07
BX_AAAchr03_1g01304	1	BIM1	XP_009391766.2 PREDICTED: transcription factor BIM2 isoform X1 [Musa acuminata subsp. malaccensis]	-	-	-	-	-	GO:0003700//transcription factor activity, sequence-specific DNA binding;GO:0046983//protein dimerization activity	GO:0006351//transcription, DNA-templated	bHLH	protein_coding	2.3229e-08	3.94506e-07
BX_AAAchr05_1g00066	1	PRD1	XP_018681600.1 PREDICTED: protein PRD1 [Musa acuminata subsp. malaccensis]	-	-	-	-	-	-	GO:0042138//meiotic DNA double-strand break formation	-	protein_coding	2.33184e-08	3.95839e-07
BX_AAAchr11_3g00300	1	BHY	XP_009382258.1 PREDICTED: beta-carotene 3-hydroxylase 2, chloroplastic [Musa acuminata subsp. malaccensis]	Metabolism;Metabolism;Metabolism	Global and overview maps;Global and overview maps;Metabolism of terpenoids and polyketides	ko01100//Metabolic pathways;ko01110//Biosynthesis of secondary metabolites;ko00906//Carotenoid biosynthesis	K15746;K15746;K15746	-	GO:0005506//iron ion binding;GO:0016491//oxidoreductase activity	GO:0008610//lipid biosynthetic process	-	protein_coding	2.33846e-08	3.96775e-07
BX_AAAchr05_3g01266	1	Os06g0717800	THU65703.1 hypothetical protein C4D60_Mb05t06440 [Musa balbisiana]	-	-	-	-	-	-	-	-	protein_coding	2.5706e-08	4.34324e-07
BX_AAAchr03_1g01585	1	BX_AAAchr03_1g01585	XP_009392139.1 PREDICTED: pyrophosphate-energized vacuolar membrane proton pump-like [Musa acuminata subsp. malaccensis]	-	-	-	-	GO:0016020//membrane	GO:0004427//inorganic diphosphatase activity;GO:0009678//hydrogen-translocating pyrophosphatase activity	GO:1902600//hydrogen ion transmembrane transport	-	protein_coding	2.57524e-08	4.3504e-07
BX_AAAchr04_1g01599	1	RLP35	XP_009396426.1 PREDICTED: probable leucine-rich repeat receptor-like protein kinase At1g35710 [Musa acuminata subsp. malaccensis]	-	-	-	-	-	GO:0005515//protein binding	-	-	protein_coding	2.60763e-08	4.40306e-07
BX_AAAchr01_1g01277	1	PCKR1	XP_009412893.1 PREDICTED: peptidyl-prolyl cis-trans isomerase [Musa acuminata subsp. malaccensis]	-	-	-	-	-	GO:0003755//peptidyl-prolyl cis-trans isomerase activity	GO:0000413//protein peptidyl-prolyl isomerization	-	protein_coding	2.64682e-08	4.46661e-07
BX_AAAchr08_2g02269	1	RPN7	XP_009413439.1 PREDICTED: 26S proteasome non-ATPase regulatory subunit 6 [Musa acuminata subsp. malaccensis]	Genetic Information Processing	Folding, sorting and degradation	ko03050//Proteasome	K03037	-	-	-	-	protein_coding	2.67425e-08	4.51062e-07
BX_AAAchr04_3g01388	1	Os02g0778400	XP_009396195.1 PREDICTED: UMP-CMP kinase 4-like [Musa acuminata subsp. malaccensis]	Metabolism;Metabolism	Global and overview maps;Nucleotide metabolism	ko01100//Metabolic pathways;ko00240//Pyrimidine metabolism	K13800;K13800	-	GO:0004127//cytidylate kinase activity;GO:0005524//ATP binding;GO:0009041//uridylate kinase activity;GO:0019205//nucleobase-containing compound kinase activity	GO:0006139//nucleobase-containing compound metabolic process;GO:0006207//'de novo' pyrimidine nucleobase biosynthetic process;GO:0006221//pyrimidine nucleotide biosynthetic process	-	protein_coding	2.75384e-08	4.63764e-07
BX_AAAchr03_2g01630	1	At1g80170	XP_009392185.1 PREDICTED: probable polygalacturonase At1g80170 isoform X1 [Musa acuminata subsp. malaccensis]	Metabolism;Metabolism	Global and overview maps;Carbohydrate metabolism	ko01100//Metabolic pathways;ko00040//Pentose and glucuronate interconversions	K01213;K01213	-	GO:0004650//polygalacturonase activity	GO:0005975//carbohydrate metabolic process	-	protein_coding	2.76308e-08	4.65176e-07
BX_AAAchr11_3g00969	1	CSLA9	XP_009382953.1 PREDICTED: probable mannan synthase 11 [Musa acuminata subsp. malaccensis]	-	-	-	-	-	-	-	-	protein_coding	2.82176e-08	4.74242e-07
BX_AAAchr04_1g04588	1	UAM3	XP_009397227.1 PREDICTED: UDP-arabinopyranose mutase 3 [Musa acuminata subsp. malaccensis]	Metabolism;Metabolism	Global and overview maps;Carbohydrate metabolism	ko01100//Metabolic pathways;ko00520//Amino sugar and nucleotide sugar metabolism	K13379;K13379	-	GO:0016866//intramolecular transferase activity	GO:0071669//plant-type cell wall organization or biogenesis	-	protein_coding	2.89291e-08	4.85597e-07
BX_AAAchr08_2g03601	1	BX_AAAchr08_2g03601	CAG1833188.1 unnamed protein product [Musa acuminata subsp. malaccensis]	-	-	-	-	-	-	-	-	protein_coding	2.90483e-08	4.87296e-07
BX_AAAchr03_2g03241	1	At3g07680	XP_009394562.1 PREDICTED: phosphatidylinositol/phosphatidylcholine transfer protein SFH11-like [Musa acuminata subsp. malaccensis]	-	-	-	-	-	-	-	-	protein_coding	2.94342e-08	4.93309e-07
BX_AAAchr09_3g01977	1	HOX16	XP_009418017.1 PREDICTED: homeobox-leucine zipper protein HOX16-like [Musa acuminata subsp. malaccensis]	-	-	-	-	-	GO:0003677//DNA binding;GO:0003700//transcription factor activity, sequence-specific DNA binding;GO:0043565//sequence-specific DNA binding	GO:0006355//regulation of transcription, DNA-templated	HD-ZIP	protein_coding	2.96431e-08	4.9658e-07
BX_AAAchr03_1g01863	1	BX_AAAchr03_1g01863	XP_009392339.1 PREDICTED: uncharacterized protein LOC103978307 [Musa acuminata subsp. malaccensis]	-	-	-	-	-	-	GO:0048364//root development;GO:0048367//shoot system development	-	protein_coding	2.9879e-08	5.003e-07
BX_AAAchr07_3g00708	1	SFH6	CAG1855786.1 unnamed protein product [Musa acuminata subsp. malaccensis]	-	-	-	-	-	GO:0003677//DNA binding	-	G2-like	protein_coding	3.08034e-08	5.1522e-07
BX_AAAchr03_3g03281	1	CSE	XP_009394435.1 PREDICTED: caffeoylshikimate esterase isoform X1 [Musa acuminata subsp. malaccensis]	Metabolism;Metabolism;Metabolism	Global and overview maps;Global and overview maps;Biosynthesis of other secondary metabolites	ko01100//Metabolic pathways;ko01110//Biosynthesis of secondary metabolites;ko00940//Phenylpropanoid biosynthesis	K18368;K18368;K18368	-	-	-	-	protein_coding	3.08331e-08	5.15637e-07
BX_AAAchr11_3g01111	1	BX_AAAchr11_3g01111	THU55690.1 hypothetical protein C4D60_Mb11t09230 [Musa balbisiana]	-	-	-	-	-	-	-	-	protein_coding	3.14905e-08	5.26387e-07
BX_AAAchr11_3g02684	1	GSVIVT00023967001	XP_009384773.1 PREDICTED: peroxidase 4 [Musa acuminata subsp. malaccensis]	Metabolism;Metabolism;Metabolism	Global and overview maps;Global and overview maps;Biosynthesis of other secondary metabolites	ko01100//Metabolic pathways;ko01110//Biosynthesis of secondary metabolites;ko00940//Phenylpropanoid biosynthesis	K00430;K00430;K00430	-	GO:0004601//peroxidase activity;GO:0020037//heme binding	GO:0006979//response to oxidative stress;GO:0042744//hydrogen peroxide catabolic process	-	protein_coding	3.19372e-08	5.33606e-07
BX_AAAchr01_3g01362	1	At1g72550	THU64374.1 hypothetical protein C4D60_Mb01t25810 [Musa balbisiana]	Genetic Information Processing	Translation	ko00970//Aminoacyl-tRNA biosynthesis	K01890	GO:0005737//cytoplasm	GO:0000166//nucleotide binding;GO:0000287//magnesium ion binding;GO:0003723//RNA binding;GO:0004826//phenylalanine-tRNA ligase activity;GO:0005524//ATP binding	GO:0006432//phenylalanyl-tRNA aminoacylation	-	protein_coding	3.2216e-08	5.37767e-07
BX_AAAchr04_3g03493	1	At3g51070	XP_009398710.1 PREDICTED: probable methyltransferase PMT27 [Musa acuminata subsp. malaccensis]	-	-	-	-	-	GO:0008168//methyltransferase activity	-	-	protein_coding	3.31627e-08	5.52632e-07
BX_AAAchr08_1g00649	1	GSDA	XP_009412156.1 PREDICTED: uncharacterized protein LOC103993713 [Musa acuminata subsp. malaccensis]	-	-	-	-	-	GO:0003824//catalytic activity	-	-	protein_coding	3.42322e-08	5.69665e-07
BX_AAAchr01_1g01465	1	BX_AAAchr01_1g01465	XP_009410995.1 PREDICTED: L-lactate dehydrogenase A-like [Musa acuminata subsp. malaccensis]	Metabolism;Metabolism;Metabolism;Metabolism;Metabolism;Metabolism	Global and overview maps;Global and overview maps;Carbohydrate metabolism;Amino acid metabolism;Carbohydrate metabolism;Carbohydrate metabolism	ko01100//Metabolic pathways;ko01110//Biosynthesis of secondary metabolites;ko00010//Glycolysis / Gluconeogenesis;ko00270//Cysteine and methionine metabolism;ko00620//Pyruvate metabolism;ko00640//Propanoate metabolism	K00016;K00016;K00016;K00016;K00016;K00016	GO:0005737//cytoplasm	GO:0003824//catalytic activity;GO:0004459//L-lactate dehydrogenase activity;GO:0016491//oxidoreductase activity;GO:0016616//oxidoreductase activity, acting on the CH-OH group of donors, NAD or NADP as acceptor	GO:0019752//carboxylic acid metabolic process	-	protein_coding	3.43554e-08	5.71539e-07
BX_AAAchr10_1g01865	1	AP2-1	XP_009386544.1 PREDICTED: AP2-like ethylene-responsive transcription factor TOE3 isoform X1 [Musa acuminata subsp. malaccensis]	-	-	-	-	-	GO:0003677//DNA binding;GO:0003700//transcription factor activity, sequence-specific DNA binding	GO:0006355//regulation of transcription, DNA-templated	AP2	protein_coding	3.4653e-08	5.76223e-07
BX_AAAchr01_1g02686	1	TBL26	CAG1860562.1 unnamed protein product [Musa acuminata subsp. malaccensis]	-	-	-	-	-	GO:0016413//O-acetyltransferase activity;GO:0016740//transferase activity	-	-	protein_coding	3.55905e-08	5.91176e-07
BX_AAAchr03_3g00873	1	Os02g0718900	XP_009391811.1 PREDICTED: ADP,ATP carrier protein 1, mitochondrial-like [Musa acuminata subsp. malaccensis]	-	-	-	-	GO:0005743//mitochondrial inner membrane	GO:0005471//ATP:ADP antiporter activity	GO:0055085//transmembrane transport;GO:1990544//mitochondrial ATP transmembrane transport	-	protein_coding	3.59079e-08	5.9581e-07
BX_AAAchr07_2g01522	1	BX_AAAchr07_2g01522	XP_009409369.1 PREDICTED: profilin-like [Musa acuminata subsp. malaccensis]	-	-	-	-	-	GO:0003779//actin binding	-	-	protein_coding	3.65456e-08	6.05926e-07
BX_AAAchr03_1g00963	1	RKL1	XP_009391414.1 PREDICTED: probable inactive receptor kinase At1g48480 [Musa acuminata subsp. malaccensis]	-	-	-	-	-	GO:0004672//protein kinase activity;GO:0005515//protein binding;GO:0005524//ATP binding	GO:0006468//protein phosphorylation	-	protein_coding	3.67368e-08	6.08723e-07
BX_AAAchr08_1g02011	1	BX_AAAchr08_1g02011	URE32568.1 Zinc finger protein [Musa troglodytarum]	-	-	-	-	-	-	-	-	protein_coding	3.78818e-08	6.26832e-07
BX_AAAchr04_3g04359	1	WRKY14	XP_009397814.1 PREDICTED: probable WRKY transcription factor 14 [Musa acuminata subsp. malaccensis]	-	-	-	-	-	GO:0003700//transcription factor activity, sequence-specific DNA binding;GO:0043565//sequence-specific DNA binding	GO:0006355//regulation of transcription, DNA-templated	WRKY	protein_coding	3.82078e-08	6.31784e-07
BX_AAAchr09_2g02998	1	At1g66480	THU48174.1 hypothetical protein C4D60_Mb09t23460 [Musa balbisiana]	-	-	-	-	-	-	-	-	protein_coding	3.92443e-08	6.48484e-07
BX_AAAchr05_3g02867	1	BX_AAAchr05_3g02867	CAG1839399.1 unnamed protein product [Musa acuminata subsp. malaccensis]	Metabolism;Metabolism	Global and overview maps;Carbohydrate metabolism	ko01100//Metabolic pathways;ko00040//Pentose and glucuronate interconversions	K01051;K01051	-	GO:0004857//enzyme inhibitor activity;GO:0030599//pectinesterase activity	GO:0042545//cell wall modification	-	protein_coding	4.09605e-08	6.7509e-07
BX_AAAchr11_3g02174	1	NCS1	XP_009384465.1 PREDICTED: S-norcoclaurine synthase 1-like isoform X1 [Musa acuminata subsp. malaccensis]	-	-	-	-	-	-	-	-	protein_coding	4.3956e-08	7.22479e-07
BX_AAAchr06_1g04124	1	BX_AAAchr06_1g04124	CAG1848440.1 unnamed protein product [Musa acuminata subsp. malaccensis]	-	-	-	-	-	-	-	-	protein_coding	4.4029e-08	7.23463e-07
BX_AAAchr07_3g00531	1	NGA1	XP_009408115.1 PREDICTED: B3 domain-containing transcription factor NGA1-like [Musa acuminata subsp. malaccensis]	-	-	-	-	-	GO:0003677//DNA binding;GO:0003700//transcription factor activity, sequence-specific DNA binding	-	B3	protein_coding	4.52212e-08	7.4181e-07
BX_AAAchr05_2g00332	1	AHL21	XP_009399397.1 PREDICTED: AT-hook motif nuclear-localized protein 23-like [Musa acuminata subsp. malaccensis]	-	-	-	-	-	GO:0003680//AT DNA binding	-	-	protein_coding	4.56576e-08	7.4836e-07
BX_AAAchr06_3g03197	1	LOX1.4	THU50984.1 hypothetical protein C4D60_Mb06t26190 [Musa balbisiana]	Metabolism	Lipid metabolism	ko00591//Linoleic acid metabolism	K15718	-	GO:0005515//protein binding;GO:0016491//oxidoreductase activity;GO:0016702//oxidoreductase activity, acting on single donors with incorporation of molecular oxygen, incorporation of two atoms of oxygen;GO:0046872//metal ion binding	GO:0034440//lipid oxidation	-	protein_coding	4.59728e-08	7.53226e-07
BX_AAAchr04_1g04649	1	tmem97	XP_009397169.1 PREDICTED: transmembrane protein 97-like [Musa acuminata subsp. malaccensis]	-	-	-	-	-	-	-	-	protein_coding	4.8318e-08	7.90214e-07
BX_AAAchr04_3g02301	1	ARF18	XP_009396973.1 PREDICTED: auxin response factor 18-like [Musa acuminata subsp. malaccensis]	-	-	-	-	GO:0005634//nucleus	GO:0003677//DNA binding	GO:0006355//regulation of transcription, DNA-templated;GO:0009725//response to hormone	ARF	protein_coding	4.8921e-08	7.99471e-07
BX_AAAchr06_2g04168	1	PHT4;2	XP_009407562.1 PREDICTED: probable anion transporter 2, chloroplastic [Musa acuminata subsp. malaccensis]	-	-	-	-	-	GO:0022857//transmembrane transporter activity	GO:0055085//transmembrane transport	-	protein_coding	4.91147e-08	8.02273e-07
BX_AAAchr09_1g02103	1	BX_AAAchr09_1g02103	RZR83935.1 hypothetical protein BHM03_00010659 [Ensete ventricosum]	-	-	-	-	-	-	-	-	protein_coding	4.9402e-08	8.06601e-07
BX_AAAchr01_2g02566	1	BHLH128	XP_009420274.1 PREDICTED: transcription factor bHLH128 [Musa acuminata subsp. malaccensis]	-	-	-	-	-	GO:0046983//protein dimerization activity	-	bHLH	protein_coding	4.96507e-08	8.10294e-07
BX_AAAchr10_3g02515	1	DTC	XP_009421272.1 PREDICTED: mitochondrial dicarboxylate/tricarboxylate transporter DTC-like [Musa acuminata subsp. malaccensis]	-	-	-	-	-	-	-	-	protein_coding	5.01098e-08	8.17664e-07
BX_AAAchr09_2g03251	1	CAF1-11	XP_009419420.1 PREDICTED: probable CCR4-associated factor 1 homolog 11 [Musa acuminata subsp. malaccensis]	Genetic Information Processing	Folding, sorting and degradation	ko03018//RNA degradation	K12581	GO:0030014//CCR4-NOT complex	GO:0003676//nucleic acid binding;GO:0004535//poly(A)-specific ribonuclease activity	-	-	protein_coding	5.04628e-08	8.23052e-07
BX_AAAchr04_1g03598	1	RLP4	XP_009398234.1 PREDICTED: putative leucine-rich repeat receptor-like serine/threonine-protein kinase At2g14440 isoform X1 [Musa acuminata subsp. malaccensis]	-	-	-	-	-	GO:0005515//protein binding	-	-	protein_coding	5.21376e-08	8.48705e-07
BX_AAAchr04_2g00249	1	BX_AAAchr04_2g00249	XP_009394885.1 PREDICTED: uncharacterized protein LOC103980274 [Musa acuminata subsp. malaccensis]	-	-	-	-	-	-	-	-	protein_coding	5.21871e-08	8.49382e-07
BX_AAAchr10_3g03650	1	ABCG11	URE47101.1 ABC-2 type transporter [Musa troglodytarum]	-	-	-	-	GO:0016020//membrane	GO:0005524//ATP binding	-	-	protein_coding	5.21976e-08	8.49392e-07
BX_AAAchr07_3g01275	1	ATHB-16	XP_009409169.1 PREDICTED: homeobox-leucine zipper protein HOX13-like [Musa acuminata subsp. malaccensis]	-	-	-	-	-	GO:0003677//DNA binding;GO:0003700//transcription factor activity, sequence-specific DNA binding;GO:0043565//sequence-specific DNA binding	GO:0006355//regulation of transcription, DNA-templated	HD-ZIP	protein_coding	5.31608e-08	8.63452e-07
BX_AAAchr04_3g00828	1	RAB28	XP_009395670.1 PREDICTED: transcription repressor OFP12-like [Musa acuminata subsp. malaccensis]	-	-	-	-	-	-	-	-	protein_coding	5.40089e-08	8.76003e-07
BX_AAAchr08_1g01637	1	CDI	XP_009413760.1 PREDICTED: protein CDI-like [Musa acuminata subsp. malaccensis]	-	-	-	-	-	-	-	-	protein_coding	5.49807e-08	8.91097e-07
BX_AAAchr05_3g00674	1	LYPLA2	URE08037.1 acyl-protein thioesterase [Musa troglodytarum]	Metabolism	Lipid metabolism	ko00564//Glycerophospholipid metabolism	K06130	-	GO:0016787//hydrolase activity	-	-	protein_coding	5.5762e-08	9.03083e-07
BX_AAAchr05_1g00317	1	RNL	XP_009399350.1 PREDICTED: uncharacterized protein LOC103983792 [Musa acuminata subsp. malaccensis]	-	-	-	-	-	GO:0003824//catalytic activity;GO:0003972//RNA ligase (ATP) activity;GO:0016791//phosphatase activity	GO:0006388//tRNA splicing, via endonucleolytic cleavage and ligation;GO:0046856//phosphatidylinositol dephosphorylation	-	protein_coding	5.64076e-08	9.12583e-07
BX_AAAchr04_3g01596	1	BX_AAAchr04_3g01596	XP_009396413.1 PREDICTED: uncharacterized protein LOC103981411 isoform X1 [Musa acuminata subsp. malaccensis]	-	-	-	-	-	-	-	-	protein_coding	5.65231e-08	9.14316e-07
BX_AAAchr02_1g00085	1	At2g25060	XP_009380031.1 PREDICTED: early nodulin-like protein 1 [Musa acuminata subsp. malaccensis]	-	-	-	-	-	GO:0009055//electron carrier activity	-	-	protein_coding	5.77865e-08	9.34193e-07
BX_AAAchr06_3g00625	1	ZAR1	THU48977.1 hypothetical protein C4D60_Mb06t04700 [Musa balbisiana]	-	-	-	-	-	GO:0005515//protein binding	-	-	protein_coding	5.85323e-08	9.45544e-07
BX_AAAchr10_1g03214	1	At1g07170	NP_001235659.1 PHD finger-like domain-containing protein 5A-like [Glycine max]	Genetic Information Processing	Transcription	ko03040//Spliceosome	K12834	-	-	GO:0000398//mRNA splicing, via spliceosome	-	protein_coding	5.88825e-08	9.51059e-07
BX_AAAchr11_1g00073	1	BX_AAAchr11_1g00073	XP_009381996.1 PREDICTED: uncharacterized protein LOC103970083 [Musa acuminata subsp. malaccensis]	-	-	-	-	-	-	-	C2H2	protein_coding	5.92704e-08	9.57182e-07
BX_AAAchr08_3g03177	1	CSI1	XP_009415494.1 PREDICTED: uncharacterized protein LOC103996322 [Musa acuminata subsp. malaccensis]	-	-	-	-	GO:0010330//cellulose synthase complex	GO:0005515//protein binding;GO:0008017//microtubule binding	GO:0051211//anisotropic cell growth;GO:2001006//regulation of cellulose biosynthetic process	-	protein_coding	6.17769e-08	9.95432e-07
BX_AAAchr01_2g01106	2	MT4A	XP_009398922.1 PREDICTED: metallothionein-like protein 2A [Musa acuminata subsp. malaccensis]	-	-	-	-	-	GO:0046872//metal ion binding	-	-	protein_coding	0	0
BX_AAAchr01_3g00754	2	RPS15A	XP_009398922.1 PREDICTED: metallothionein-like protein 2A [Musa acuminata subsp. malaccensis]	-	-	-	-	-	GO:0046872//metal ion binding	-	-	protein_coding	0	0
BX_AAAchr02_2g01749	2	BX_AAAchr02_2g01749	XP_009388942.1 PREDICTED: pathogenesis-related protein 1-like [Musa acuminata subsp. malaccensis]	Environmental Information Processing;Organismal Systems;Environmental Information Processing	Signal transduction;Environmental adaptation;Signal transduction	ko04075//Plant hormone signal transduction;ko04626//Plant-pathogen interaction;ko04016//MAPK signaling pathway - plant	K13449;K13449;K13449	-	-	-	-	protein_coding	0	0
BX_AAAchr03_3g01233	2	PER60	XP_009385837.1 PREDICTED: peroxidase 60 [Musa acuminata subsp. malaccensis]	Metabolism;Metabolism;Metabolism	Global and overview maps;Global and overview maps;Biosynthesis of other secondary metabolites	ko01100//Metabolic pathways;ko01110//Biosynthesis of secondary metabolites;ko00940//Phenylpropanoid biosynthesis	K00430;K00430;K00430	-	GO:0004601//peroxidase activity;GO:0020037//heme binding	GO:0006979//response to oxidative stress;GO:0042744//hydrogen peroxide catabolic process	-	protein_coding	0	0
BX_AAAchr05_3g00743	2	BX_AAAchr05_3g00743	THU66141.1 hypothetical protein C4D60_Mb05t11030 [Musa balbisiana]	-	-	-	-	-	-	-	-	protein_coding	0	0
BX_AAAchr05_3g00964	2	PSK3	XP_018681471.1 PREDICTED: phytosulfokines-like [Musa acuminata subsp. malaccensis]	-	-	-	-	GO:0005576//extracellular region	GO:0008083//growth factor activity	GO:0008283//cell proliferation	-	protein_coding	0	0
BX_AAAchr06_2g03284	2	ASR3	ACZ50733.1 abscisic stress ripening [Musa banksii]	-	-	-	-	-	-	-	-	protein_coding	0	0
BX_AAAchr06_3g03267	2	ASR3	ACZ50733.1 abscisic stress ripening [Musa banksii]	-	-	-	-	-	-	-	-	protein_coding	0	0
BX_AAAchr07_3g01437	2	UCC1	XP_018684168.1 PREDICTED: cucumber peeling cupredoxin-like [Musa acuminata subsp. malaccensis]	-	-	-	-	-	GO:0009055//electron carrier activity	-	-	protein_coding	0	0
BX_AAAchr08_3g02456	2	DIR1	XP_009413353.1 PREDICTED: dirigent protein 1-like [Musa acuminata subsp. malaccensis]	-	-	-	-	-	-	-	-	protein_coding	0	0
BX_AAAchr11_1g00288	2	GSVIVT00037159001	URD81555.1 Peroxidase [Musa troglodytarum]	Metabolism;Metabolism;Metabolism	Global and overview maps;Global and overview maps;Biosynthesis of other secondary metabolites	ko01100//Metabolic pathways;ko01110//Biosynthesis of secondary metabolites;ko00940//Phenylpropanoid biosynthesis	K00430;K00430;K00430	-	GO:0004601//peroxidase activity;GO:0020037//heme binding	GO:0006979//response to oxidative stress;GO:0042744//hydrogen peroxide catabolic process	-	protein_coding	0	0
BX_AAAchr01_1g01836	2	Os05g0277500	THU64458.1 hypothetical protein C4D60_Mb01t26680 [Musa balbisiana]	-	-	-	-	-	GO:0030145//manganese ion binding	-	-	protein_coding	2.9742751879643e-321	4.17947422114715e-318
BX_AAAchr11_3g00228	2	TIP1-1	XP_009382161.1 PREDICTED: probable aquaporin TIP1-1 [Musa acuminata subsp. malaccensis]	-	-	-	-	GO:0016020//membrane	GO:0015267//channel activity	GO:0055085//transmembrane transport	-	protein_coding	2.92560107570014e-316	4.00699951886705e-313
BX_AAAchr08_3g04080	2	STH-2	XP_009414461.1 PREDICTED: pathogenesis-related protein 1-like [Musa acuminata subsp. malaccensis]	-	-	-	-	-	GO:0004864//protein phosphatase inhibitor activity;GO:0010427//abscisic acid binding;GO:0038023//signaling receptor activity	GO:0006952//defense response;GO:0009738//abscisic acid-activated signaling pathway	-	protein_coding	2.12180341267223e-314	2.86976563818186e-311
BX_AAAchr11_2g00295	2	GSVIVT00037159001	URD81555.1 Peroxidase [Musa troglodytarum]	Metabolism;Metabolism;Metabolism	Global and overview maps;Global and overview maps;Biosynthesis of other secondary metabolites	ko01100//Metabolic pathways;ko01110//Biosynthesis of secondary metabolites;ko00940//Phenylpropanoid biosynthesis	K00430;K00430;K00430	-	GO:0004601//peroxidase activity;GO:0020037//heme binding	GO:0006979//response to oxidative stress;GO:0042744//hydrogen peroxide catabolic process	-	protein_coding	1.05909e-307	1.3975e-304
BX_AAAchr02_2g00631	2	BX_AAAchr02_2g00631	XP_009382329.1 PREDICTED: cysteine-rich and transmembrane domain-containing protein B-like [Musa acuminata subsp. malaccensis]	-	-	-	-	GO:0005886//plasma membrane	-	-	-	protein_coding	5.75393e-305	7.41168e-302
BX_AAAchr11_2g00248	2	TIP1-1	XP_009382161.1 PREDICTED: probable aquaporin TIP1-1 [Musa acuminata subsp. malaccensis]	-	-	-	-	GO:0016020//membrane	GO:0015267//channel activity	GO:0055085//transmembrane transport	-	protein_coding	5.51641e-304	6.94048e-301
BX_AAAchr08_2g02645	2	AGP30	XP_009414370.1 PREDICTED: non-classical arabinogalactan protein 30-like [Musa acuminata subsp. malaccensis]	-	-	-	-	-	-	-	-	protein_coding	7.75654e-297	9.42995e-294
BX_AAAchr01_3g00270	2	BX_AAAchr01_3g00270	XP_018681444.1 PREDICTED: uncharacterized protein LOC103987662 [Musa acuminata subsp. malaccensis]	-	-	-	-	-	-	-	-	protein_coding	3.13701e-296	3.72998e-293
BX_AAAchr02_2g01867	2	PYRC5	XP_009388829.1 PREDICTED: isoflavone reductase-like protein [Musa acuminata subsp. malaccensis]	-	-	-	-	-	GO:0016491//oxidoreductase activity	-	-	protein_coding	1.68202e-292	1.89579e-289
BX_AAAchr08_2g04037	2	vps13A	XP_009414463.1 PREDICTED: uncharacterized protein LOC103995576 isoform X1 [Musa acuminata subsp. malaccensis]	-	-	-	-	-	-	GO:0006952//defense response	-	protein_coding	1.29253e-262	1.22678e-259
BX_AAAchr08_2g03403	2	CHIT3	XP_009415163.2 PREDICTED: acidic endochitinase-like [Musa acuminata subsp. malaccensis]	Metabolism;Metabolism	Global and overview maps;Carbohydrate metabolism	ko01100//Metabolic pathways;ko00520//Amino sugar and nucleotide sugar metabolism	K01183;K01183	-	-	GO:0005975//carbohydrate metabolic process	-	protein_coding	1.10634e-260	1.03196e-257
BX_AAAchr06_1g03170	2	ASR3	ACZ50733.1 abscisic stress ripening [Musa banksii]	-	-	-	-	-	-	-	-	protein_coding	3.18717e-259	2.9225e-256
BX_AAAchr01_2g01473	2	APS1	XP_009410837.1 PREDICTED: acid phosphatase 1-like [Musa acuminata subsp. malaccensis]	-	-	-	-	-	GO:0003993//acid phosphatase activity	-	-	protein_coding	1.60621e-256	1.46045e-253
BX_AAAchr08_3g02719	2	AGP30	XP_009414280.1 PREDICTED: non-classical arabinogalactan protein 30-like [Musa acuminata subsp. malaccensis]	-	-	-	-	-	-	-	-	protein_coding	1.83581e-256	1.6553e-253
BX_AAAchr01_2g00632	2	BX_AAAchr01_2g00632	XP_018681444.1 PREDICTED: uncharacterized protein LOC103987662 [Musa acuminata subsp. malaccensis]	-	-	-	-	-	-	-	-	protein_coding	1.29687e-254	1.15018e-251
BX_AAAchr11_3g00961	2	BX_AAAchr11_3g00961	XP_009382948.1 PREDICTED: uncharacterized protein LOC103970758 [Musa acuminata subsp. malaccensis]	-	-	-	-	-	-	-	-	protein_coding	2.87261e-253	2.52698e-250
BX_AAAchr11_3g02525	2	At5g06060	XP_009384838.1 PREDICTED: tropinone reductase homolog At5g06060-like [Musa acuminata subsp. malaccensis]	Metabolism;Metabolism;Metabolism	Global and overview maps;Global and overview maps;Biosynthesis of other secondary metabolites	ko01100//Metabolic pathways;ko01110//Biosynthesis of secondary metabolites;ko00960//Tropane, piperidine and pyridine alkaloid biosynthesis	K08081;K08081;K08081	-	GO:0016491//oxidoreductase activity	-	-	protein_coding	1.40389e-249	1.21522e-246
BX_AAAchr01_2g01879	2	Os05g0277500	XP_009416687.1 PREDICTED: germin-like protein 5-1 [Musa acuminata subsp. malaccensis]	-	-	-	-	-	GO:0030145//manganese ion binding	-	-	protein_coding	1.14793e-245	9.62847e-243
BX_AAAchr11_1g01181	2	ASR1	XP_009383512.1 PREDICTED: abscisic stress-ripening protein 2 [Musa acuminata subsp. malaccensis]	-	-	-	-	-	-	-	-	protein_coding	1.82136e-244	1.50437e-241
BX_AAAchr08_2g02354	2	DIR1	XP_009413353.1 PREDICTED: dirigent protein 1-like [Musa acuminata subsp. malaccensis]	-	-	-	-	-	-	-	-	protein_coding	7.59792e-241	6.1351e-238
BX_AAAchr07_1g01391	2	At2g25060	XP_018684168.1 PREDICTED: cucumber peeling cupredoxin-like [Musa acuminata subsp. malaccensis]	-	-	-	-	-	GO:0009055//electron carrier activity	-	-	protein_coding	1.59177e-238	1.24805e-235
BX_AAAchr08_1g03758	2	PR1	XP_009414461.1 PREDICTED: pathogenesis-related protein 1-like [Musa acuminata subsp. malaccensis]	-	-	-	-	-	GO:0004864//protein phosphatase inhibitor activity;GO:0010427//abscisic acid binding;GO:0038023//signaling receptor activity	GO:0006952//defense response;GO:0009738//abscisic acid-activated signaling pathway	-	protein_coding	1.48247e-231	1.12961e-228
BX_AAAchr08_1g02411	2	AGP30	XP_009414370.1 PREDICTED: non-classical arabinogalactan protein 30-like [Musa acuminata subsp. malaccensis]	-	-	-	-	-	-	-	-	protein_coding	3.46058e-221	2.5472e-218
BX_AAAchr05_2g02506	2	Os02g0491600	CAG1840310.1 unnamed protein product [Musa acuminata subsp. malaccensis]	-	-	-	-	-	GO:0030145//manganese ion binding	-	-	protein_coding	8.7811e-217	6.37667e-214
BX_AAAchr01_1g01385	2	BX_AAAchr01_1g01385	RRT79513.1 hypothetical protein B296_00013394 [Ensete ventricosum]	-	-	-	-	-	-	-	-	protein_coding	1.7377e-205	1.23698e-202
BX_AAAchr06_2g01355	2	BX_AAAchr06_2g01355	URE08348.1 hypothetical protein MUK42_23598 [Musa troglodytarum]	-	-	-	-	-	-	-	-	protein_coding	4.58016e-205	3.23907e-202
BX_AAAchr06_3g03266	2	ASR1	THU51034.1 hypothetical protein C4D60_Mb06t26760 [Musa balbisiana]	-	-	-	-	-	-	-	-	protein_coding	4.82107e-205	3.3873e-202
BX_AAAchr11_3g00279	2	GSVIVT00037159001	URD81555.1 Peroxidase [Musa troglodytarum]	Metabolism;Metabolism;Metabolism	Global and overview maps;Global and overview maps;Biosynthesis of other secondary metabolites	ko01100//Metabolic pathways;ko01110//Biosynthesis of secondary metabolites;ko00940//Phenylpropanoid biosynthesis	K00430;K00430;K00430	-	GO:0004601//peroxidase activity;GO:0020037//heme binding	GO:0006979//response to oxidative stress;GO:0042744//hydrogen peroxide catabolic process	-	protein_coding	4.78407e-204	3.33962e-201
BX_AAAchr09_3g03551	2	MA4_106O17.52	XP_009419511.1 PREDICTED: CASP-like protein 1D1 [Musa acuminata subsp. malaccensis]	-	-	-	-	-	-	-	-	protein_coding	5.35903e-203	3.717e-200
BX_AAAchr07_2g01461	2	At2g25060	THU60757.1 hypothetical protein C4D60_Mb07t16120 [Musa balbisiana]	-	-	-	-	-	GO:0009055//electron carrier activity	-	-	protein_coding	3.32637e-198	2.23551e-195
BX_AAAchr11_1g00289	2	GSVIVT00037159001	URD81555.1 Peroxidase [Musa troglodytarum]	Metabolism;Metabolism;Metabolism	Global and overview maps;Global and overview maps;Biosynthesis of other secondary metabolites	ko01100//Metabolic pathways;ko01110//Biosynthesis of secondary metabolites;ko00940//Phenylpropanoid biosynthesis	K00430;K00430;K00430	-	GO:0004601//peroxidase activity;GO:0020037//heme binding	GO:0006979//response to oxidative stress;GO:0042744//hydrogen peroxide catabolic process	-	protein_coding	2.81843e-197	1.8595e-194
BX_AAAchr08_1g02147	2	DIR1	XP_009413353.1 PREDICTED: dirigent protein 1-like [Musa acuminata subsp. malaccensis]	-	-	-	-	-	-	-	-	protein_coding	5.39738e-196	3.51808e-193
BX_AAAchr11_2g02095	2	RBL2	XP_009384531.1 PREDICTED: RHOMBOID-like protein 2 [Musa acuminata subsp. malaccensis]	-	-	-	-	GO:0016020//membrane	GO:0004252//serine-type endopeptidase activity	GO:0006508//proteolysis	-	protein_coding	2.25733e-191	1.42834e-188
BX_AAAchr06_1g01278	2	BX_AAAchr06_1g01278	RWW48939.1 hypothetical protein BHE74_00044947 [Ensete ventricosum]	-	-	-	-	-	-	-	-	protein_coding	1.3188e-190	8.29622e-188
BX_AAAchr08_2g01448	2	BX_AAAchr08_2g01448	XP_009413140.1 PREDICTED: pistil-specific extensin-like protein [Musa acuminata subsp. malaccensis]	-	-	-	-	-	-	-	-	protein_coding	5.18216e-190	3.24113e-187
BX_AAAchr05_3g01319	2	GSTU10	AGH14253.1 glutathione S-transferase [Musa acuminata AAA Group]	Metabolism;Metabolism	Global and overview maps;Metabolism of other amino acids	ko01100//Metabolic pathways;ko00480//Glutathione metabolism	K00799;K00799	-	GO:0004364//glutathione transferase activity	GO:0006749//glutathione metabolic process	-	protein_coding	5.37659e-188	3.3243e-185
BX_AAAchr10_2g02186	2	BX_AAAchr10_2g02186	XP_009381285.1 PREDICTED: uncharacterized protein LOC103969475 [Musa acuminata subsp. malaccensis]	-	-	-	-	-	-	-	-	protein_coding	5.82841e-185	3.56293e-182
BX_AAAchr05_3g00624	2	ACA7	XP_009399717.1 PREDICTED: alpha carbonic anhydrase 7-like [Musa acuminata subsp. malaccensis]	Metabolism;Metabolism	Global and overview maps;Energy metabolism	ko01100//Metabolic pathways;ko00910//Nitrogen metabolism	K01674;K01674	-	GO:0004089//carbonate dehydratase activity;GO:0008270//zinc ion binding	-	-	protein_coding	3.12021e-184	1.88609e-181
BX_AAAchr05_3g01321	2	NHL6	XP_009400299.1 PREDICTED: NDR1/HIN1-Like protein 3-like [Musa acuminata subsp. malaccensis]	-	-	-	-	-	-	-	-	protein_coding	1.9249e-180	1.14438e-177
BX_AAAchr03_3g02685	2	RALFL33	XP_009393214.1 PREDICTED: rapid alkalinization factor-like [Musa acuminata subsp. malaccensis]	-	-	-	-	-	-	-	-	protein_coding	1.09454e-178	6.33317e-176
BX_AAAchr05_3g00886	2	ACA9	THU66007.1 hypothetical protein C4D60_Mb05t09670 [Musa balbisiana]	-	-	-	-	GO:0016020//membrane	GO:0000166//nucleotide binding;GO:0004553//hydrolase activity, hydrolyzing O-glycosyl compounds;GO:0005215//transporter activity;GO:0005388//calcium-transporting ATPase activity;GO:0005516//calmodulin binding;GO:0005524//ATP binding;GO:0016887//ATPase activity;GO:0018738//S-formylglutathione hydrolase activity	GO:0005975//carbohydrate metabolic process;GO:0046294//formaldehyde catabolic process;GO:0070588//calcium ion transmembrane transport	-	protein_coding	3.4317e-178	1.96462e-175
BX_AAAchr01_1g01116	2	MT4A	XP_009398922.1 PREDICTED: metallothionein-like protein 2A [Musa acuminata subsp. malaccensis]	-	-	-	-	-	GO:0046872//metal ion binding	-	-	protein_coding	2.37708e-175	1.33265e-172
BX_AAAchr08_2g02402	2	BX_AAAchr08_2g02402	XP_009413309.1 PREDICTED: uncharacterized protein LOC103994642 [Musa acuminata subsp. malaccensis]	-	-	-	-	-	-	-	-	protein_coding	1.57962e-174	8.76496e-172
BX_AAAchr07_1g00511	2	PER60	THU61502.1 hypothetical protein C4D60_Mb07t23960 [Musa balbisiana]	Metabolism;Metabolism;Metabolism	Global and overview maps;Global and overview maps;Biosynthesis of other secondary metabolites	ko01100//Metabolic pathways;ko01110//Biosynthesis of secondary metabolites;ko00940//Phenylpropanoid biosynthesis	K00430;K00430;K00430	-	GO:0004601//peroxidase activity;GO:0020037//heme binding	GO:0006979//response to oxidative stress;GO:0042744//hydrogen peroxide catabolic process	-	protein_coding	1.27578e-172	6.90202e-170
BX_AAAchr06_3g01488	2	pod	XP_009404154.1 PREDICTED: peroxidase A2 [Musa acuminata subsp. malaccensis]	Metabolism;Metabolism;Metabolism	Global and overview maps;Global and overview maps;Biosynthesis of other secondary metabolites	ko01100//Metabolic pathways;ko01110//Biosynthesis of secondary metabolites;ko00940//Phenylpropanoid biosynthesis	K00430;K00430;K00430	-	GO:0004601//peroxidase activity;GO:0020037//heme binding	GO:0006979//response to oxidative stress;GO:0042744//hydrogen peroxide catabolic process	-	protein_coding	3.16245e-171	1.69396e-168
BX_AAAchr07_3g00535	2	PER60	XP_009408111.1 PREDICTED: peroxidase 57-like [Musa acuminata subsp. malaccensis]	Metabolism;Metabolism;Metabolism	Global and overview maps;Global and overview maps;Biosynthesis of other secondary metabolites	ko01100//Metabolic pathways;ko01110//Biosynthesis of secondary metabolites;ko00940//Phenylpropanoid biosynthesis	K00430;K00430;K00430	-	GO:0004601//peroxidase activity;GO:0020037//heme binding	GO:0006979//response to oxidative stress;GO:0042744//hydrogen peroxide catabolic process	-	protein_coding	8.98893e-171	4.79119e-168
BX_AAAchr03_1g02950	2	PSK3	XP_009393000.1 PREDICTED: phytosulfokines-like [Musa acuminata subsp. malaccensis]	-	-	-	-	GO:0005576//extracellular region	GO:0008083//growth factor activity	GO:0008283//cell proliferation	-	protein_coding	1.52521e-170	8.08968e-168
BX_AAAchr02_2g01746	2	BX_AAAchr02_2g01746	URD86219.1 Pathogenesis-related protein [Musa troglodytarum]	Environmental Information Processing;Organismal Systems;Environmental Information Processing	Signal transduction;Environmental adaptation;Signal transduction	ko04075//Plant hormone signal transduction;ko04626//Plant-pathogen interaction;ko04016//MAPK signaling pathway - plant	K13449;K13449;K13449	-	-	-	-	protein_coding	1.92091e-169	1.00408e-166
BX_AAAchr05_2g02504	2	Os02g0491600	XP_009402558.1 PREDICTED: putative germin-like protein 2-1 [Musa acuminata subsp. malaccensis]	-	-	-	-	-	GO:0030145//manganese ion binding	-	-	protein_coding	2.16078e-169	1.12403e-166
BX_AAAchr08_1g01760	2	RCD1	XP_009413220.1 PREDICTED: probable inactive poly [ADP-ribose] polymerase SRO1 isoform X1 [Musa acuminata subsp. malaccensis]	-	-	-	-	-	-	-	-	protein_coding	7.9713e-169	4.10715e-166
BX_AAAchr07_1g02645	2	ZIFL1	XP_009410441.1 PREDICTED: protein ZINC INDUCED FACILITATOR-LIKE 1-like [Musa acuminata subsp. malaccensis]	-	-	-	-	-	GO:0022857//transmembrane transporter activity	GO:0055085//transmembrane transport	-	protein_coding	1.99546e-167	9.99586e-165
BX_AAAchr03_1g00871	2	BX_AAAchr03_1g00871	XP_009391331.1 PREDICTED: uncharacterized protein LOC103977510 [Musa acuminata subsp. malaccensis]	-	-	-	-	-	-	-	-	protein_coding	3.10936e-167	1.5504e-164
BX_AAAchr02_1g01934	2	PYRC5	XP_009388829.1 PREDICTED: isoflavone reductase-like protein [Musa acuminata subsp. malaccensis]	-	-	-	-	-	GO:0016491//oxidoreductase activity	-	-	protein_coding	6.01752e-166	2.95955e-163
BX_AAAchr03_1g01715	2	PER60	XP_009385837.1 PREDICTED: peroxidase 60 [Musa acuminata subsp. malaccensis]	Metabolism;Metabolism;Metabolism	Global and overview maps;Global and overview maps;Biosynthesis of other secondary metabolites	ko01100//Metabolic pathways;ko01110//Biosynthesis of secondary metabolites;ko00940//Phenylpropanoid biosynthesis	K00430;K00430;K00430	-	GO:0004601//peroxidase activity;GO:0020037//heme binding	GO:0006979//response to oxidative stress;GO:0042744//hydrogen peroxide catabolic process	-	protein_coding	2.75486e-160	1.32479e-157
BX_AAAchr11_2g02362	2	At5g06060	XP_009384838.1 PREDICTED: tropinone reductase homolog At5g06060-like [Musa acuminata subsp. malaccensis]	Metabolism;Metabolism;Metabolism	Global and overview maps;Global and overview maps;Biosynthesis of other secondary metabolites	ko01100//Metabolic pathways;ko01110//Biosynthesis of secondary metabolites;ko00960//Tropane, piperidine and pyridine alkaloid biosynthesis	K08081;K08081;K08081	-	GO:0016491//oxidoreductase activity	-	-	protein_coding	1.29858e-159	6.18975e-157
BX_AAAchr08_1g02189	2	BX_AAAchr08_1g02189	XP_009413309.1 PREDICTED: uncharacterized protein LOC103994642 [Musa acuminata subsp. malaccensis]	-	-	-	-	-	-	-	-	protein_coding	1.40047e-158	6.58837e-156
BX_AAAchr04_2g00554	2	At5g55050	XP_009395376.1 PREDICTED: GDSL esterase/lipase At5g55050-like [Musa acuminata subsp. malaccensis]	-	-	-	-	-	GO:0016788//hydrolase activity, acting on ester bonds	-	-	protein_coding	5.30091e-158	2.48296e-155
BX_AAAchr05_3g00656	2	NUDT17	CAG1837628.1 unnamed protein product [Musa acuminata subsp. malaccensis]	-	-	-	-	-	GO:0016462//pyrophosphatase activity	-	-	protein_coding	8.12561e-158	3.78965e-155
BX_AAAchr10_1g03181	2	DIR21	CAG1853755.1 unnamed protein product [Musa acuminata subsp. malaccensis]	-	-	-	-	-	-	-	-	protein_coding	3.66217e-155	1.66492e-152
BX_AAAchr03_3g02898	2	PSK3	XP_009393000.1 PREDICTED: phytosulfokines-like [Musa acuminata subsp. malaccensis]	-	-	-	-	GO:0005576//extracellular region	GO:0008083//growth factor activity	GO:0008283//cell proliferation	-	protein_coding	1.9602e-154	8.80064e-152
BX_AAAchr05_3g03616	2	BX_AAAchr05_3g03616	THU67934.1 hypothetical protein C4D60_Mb05t29950 [Musa balbisiana]	-	-	-	-	-	-	-	-	protein_coding	1.66567e-151	7.32631e-149
BX_AAAchr06_3g02458	2	BX_AAAchr06_3g02458	XP_009405399.2 PREDICTED: cysteine-rich and transmembrane domain-containing protein A-like isoform X1 [Musa acuminata subsp. malaccensis]	-	-	-	-	GO:0005886//plasma membrane	-	-	-	protein_coding	1.5104e-149	6.58978e-147
BX_AAAchr05_3g01182	2	BX_AAAchr05_3g01182	XP_009400417.1 PREDICTED: remorin [Musa acuminata subsp. malaccensis]	-	-	-	-	-	GO:0046872//metal ion binding	-	-	protein_coding	1.27106e-148	5.47929e-146
BX_AAAchr01_1g00643	2	BX_AAAchr01_1g00643	XP_018681444.1 PREDICTED: uncharacterized protein LOC103987662 [Musa acuminata subsp. malaccensis]	-	-	-	-	-	-	-	-	protein_coding	9.02389e-148	3.84407e-145
BX_AAAchr08_3g00773	2	TIFY5A	XP_009412023.1 PREDICTED: protein TIFY 5A-like [Musa acuminata subsp. malaccensis]	-	-	-	-	-	-	-	-	protein_coding	2.10243e-147	8.92098e-145
BX_AAAchr09_2g01143	2	DIR11	XP_009417175.1 PREDICTED: dirigent protein 11-like [Musa acuminata subsp. malaccensis]	-	-	-	-	-	-	-	-	protein_coding	5.39916e-143	2.19622e-140
BX_AAAchr05_3g03482	2	RALFL33	XP_009402519.1 PREDICTED: rapid alkalinization factor-like [Musa acuminata subsp. malaccensis]	-	-	-	-	-	-	-	-	protein_coding	4.06891e-142	1.64276e-139
BX_AAAchr09_3g00305	2	ABCG36	XP_009416092.1 PREDICTED: ABC transporter G family member 36-like [Musa acuminata subsp. malaccensis]	-	-	-	-	GO:0016020//membrane	GO:0005524//ATP binding	-	-	protein_coding	5.38944e-142	2.16782e-139
BX_AAAchr05_3g00041	2	MA4_106O17.52	Q1EPG6.2 RecName: Full=CASP-like protein 1D1; Short=MaCASPL1D1 [Musa acuminata]	-	-	-	-	-	-	-	-	protein_coding	1.03169e-141	4.13442e-139
BX_AAAchr04_1g03282	2	UBC16	URD97372.1 ubiquitin-conjugating enzyme E2 [Musa troglodytarum]	Genetic Information Processing	Folding, sorting and degradation	ko04120//Ubiquitin mediated proteolysis	K10688	-	-	-	-	protein_coding	1.89796e-139	7.49492e-137
BX_AAAchr05_3g00824	2	WRKY70	UZH23313.1 WRKY45 [Musa acuminata subsp. malaccensis]	-	-	-	-	-	GO:0003700//transcription factor activity, sequence-specific DNA binding;GO:0043565//sequence-specific DNA binding	GO:0006355//regulation of transcription, DNA-templated	WRKY	protein_coding	3.89583e-139	1.52178e-136
BX_AAAchr02_1g02375	2	LTI6B	CAG1862609.1 unnamed protein product [Musa acuminata subsp. malaccensis]	-	-	-	-	GO:0016020//membrane	-	-	-	protein_coding	3.43475e-138	1.33205e-135
BX_AAAchr08_3g00153	2	UBQ4	XP_012466865.1 PREDICTED: polyubiquitin-like [Gossypium raimondii]	Genetic Information Processing	Folding, sorting and degradation	ko04120//Ubiquitin mediated proteolysis	K08770	-	GO:0005515//protein binding	-	-	protein_coding	1.15192e-136	4.45138e-134
BX_AAAchr03_2g02982	2	PSK3	XP_009393000.1 PREDICTED: phytosulfokines-like [Musa acuminata subsp. malaccensis]	-	-	-	-	GO:0005576//extracellular region	GO:0008083//growth factor activity	GO:0008283//cell proliferation	-	protein_coding	3.59136e-136	1.38288e-133
BX_AAAchr10_2g00242	2	UBC10	XP_009419780.1 PREDICTED: ubiquitin-conjugating enzyme E2 10 isoform X2 [Musa acuminata subsp. malaccensis]	-	-	-	-	-	-	-	-	protein_coding	5.72454e-135	2.19646e-132
BX_AAAchr01_3g01488	2	Os05g0277500	XP_009416687.1 PREDICTED: germin-like protein 5-1 [Musa acuminata subsp. malaccensis]	-	-	-	-	-	GO:0030145//manganese ion binding	-	-	protein_coding	1.80355e-133	6.87133e-131
BX_AAAchr08_1g03759	2	PR1	XP_009414460.1 PREDICTED: phytohormone-binding protein-like [Musa acuminata subsp. malaccensis]	-	-	-	-	-	GO:0004864//protein phosphatase inhibitor activity;GO:0010427//abscisic acid binding;GO:0038023//signaling receptor activity	GO:0006952//defense response;GO:0009738//abscisic acid-activated signaling pathway	-	protein_coding	4.94164e-130	1.85656e-127
BX_AAAchr08_3g03185	2	BX_AAAchr08_3g03185	RZR91273.1 hypothetical protein BHM03_00019368 [Ensete ventricosum]	-	-	-	-	-	-	-	-	protein_coding	7.26718e-129	2.69286e-126
BX_AAAchr09_2g01142	2	DIR21	XP_009417174.1 PREDICTED: dirigent protein 21-like [Musa acuminata subsp. malaccensis]	-	-	-	-	-	-	-	-	protein_coding	8.64807e-129	3.19362e-126
BX_AAAchr10_1g02154	2	EXPA30	CAG1852854.1 unnamed protein product [Musa acuminata subsp. malaccensis]	-	-	-	-	GO:0005576//extracellular region	-	GO:0009664//plant-type cell wall organization	-	protein_coding	1.42896e-128	5.259e-126
BX_AAAchr03_1g00317	2	TIFY10A	XP_009390857.1 PREDICTED: protein TIFY 10a-like [Musa acuminata subsp. malaccensis]	Environmental Information Processing	Signal transduction	ko04075//Plant hormone signal transduction	K13464	-	-	-	-	protein_coding	1.51621e-128	5.56119e-126
BX_AAAchr05_3g01018	2	BX_AAAchr05_3g01018	XP_009400574.1 PREDICTED: uncharacterized protein LOC103984739 [Musa acuminata subsp. malaccensis]	-	-	-	-	-	-	-	-	protein_coding	7.64767e-128	2.7768e-125
BX_AAAchr11_1g00977	2	BX_AAAchr11_1g00977	URD79889.1 60S ribosomal protein L3 [Musa troglodytarum]	-	-	-	-	-	-	-	-	protein_coding	9.00314e-128	3.25802e-125
BX_AAAchr03_1g02312	2	ANN4	XP_009392678.1 PREDICTED: annexin D4 [Musa acuminata subsp. malaccensis]	-	-	-	-	-	GO:0005509//calcium ion binding;GO:0005544//calcium-dependent phospholipid binding	-	-	protein_coding	4.49239e-127	1.61489e-124
BX_AAAchr02_3g00200	2	BX_AAAchr02_3g00200	THU43167.1 hypothetical protein C4D60_Mb00t02190 [Musa balbisiana]	-	-	-	-	-	-	-	-	protein_coding	1.24683e-126	4.43778e-124
BX_AAAchr01_1g00465	2	CPK4	XP_009392301.1 PREDICTED: calcium-dependent protein kinase 4 [Musa acuminata subsp. malaccensis]	Organismal Systems	Environmental adaptation	ko04626//Plant-pathogen interaction	K13412	-	GO:0004672//protein kinase activity;GO:0005509//calcium ion binding;GO:0005524//ATP binding	GO:0006468//protein phosphorylation	-	protein_coding	1.95529e-126	6.93653e-124
BX_AAAchr02_2g01865	2	DCS	ADE59489.1 type III polyketide synthase 5 [Musa acuminata AAA Group]	Metabolism;Metabolism	Global and overview maps;Biosynthesis of other secondary metabolites	ko01110//Biosynthesis of secondary metabolites;ko00945//Stilbenoid, diarylheptanoid and gingerol biosynthesis	K13233;K13233	-	GO:0016746//transferase activity, transferring acyl groups;GO:0016747//transferase activity, transferring acyl groups other than amino-acyl groups	GO:0009058//biosynthetic process	-	protein_coding	2.78236e-126	9.83836e-124
BX_AAAchr03_2g01301	2	PER60	XP_009385837.1 PREDICTED: peroxidase 60 [Musa acuminata subsp. malaccensis]	Metabolism;Metabolism;Metabolism	Global and overview maps;Global and overview maps;Biosynthesis of other secondary metabolites	ko01100//Metabolic pathways;ko01110//Biosynthesis of secondary metabolites;ko00940//Phenylpropanoid biosynthesis	K00430;K00430;K00430	-	GO:0004601//peroxidase activity;GO:0020037//heme binding	GO:0006979//response to oxidative stress;GO:0042744//hydrogen peroxide catabolic process	-	protein_coding	5.78929e-125	2.0013e-122
BX_AAAchr01_2g00448	2	CPK4	XP_009392301.1 PREDICTED: calcium-dependent protein kinase 4 [Musa acuminata subsp. malaccensis]	Organismal Systems	Environmental adaptation	ko04626//Plant-pathogen interaction	K13412	-	GO:0004672//protein kinase activity;GO:0005509//calcium ion binding;GO:0005524//ATP binding	GO:0006468//protein phosphorylation	-	protein_coding	4.36754e-120	1.48142e-117
BX_AAAchr11_1g01744	2	RCS1	XP_009383903.1 PREDICTED: cysteine synthase [Musa acuminata subsp. malaccensis]	Metabolism;Metabolism;Metabolism;Metabolism;Metabolism;Metabolism	Global and overview maps;Global and overview maps;Global and overview maps;Global and overview maps;Amino acid metabolism;Energy metabolism	ko01100//Metabolic pathways;ko01110//Biosynthesis of secondary metabolites;ko01200//Carbon metabolism;ko01230//Biosynthesis of amino acids;ko00270//Cysteine and methionine metabolism;ko00920//Sulfur metabolism	K01738;K01738;K01738;K01738;K01738;K01738	-	GO:0004124//cysteine synthase activity	GO:0006535//cysteine biosynthetic process from serine	-	protein_coding	1.45796e-119	4.91441e-117
BX_AAAchr06_3g02507	2	TIFY9	XP_009405521.1 PREDICTED: protein TIFY 9-like isoform X2 [Musa acuminata subsp. malaccensis]	Environmental Information Processing	Signal transduction	ko04075//Plant hormone signal transduction	K13464	-	-	-	-	protein_coding	3.21874e-119	1.08159e-116
BX_AAAchr05_3g00832	2	NAC068	XP_009399922.1 PREDICTED: NAC domain-containing protein 68-like [Musa acuminata subsp. malaccensis]	-	-	-	-	-	GO:0003677//DNA binding	GO:0006355//regulation of transcription, DNA-templated	NAC	protein_coding	1.70677e-115	5.64752e-113
BX_AAAchr09_3g01206	2	DIR21	XP_009417174.1 PREDICTED: dirigent protein 21-like [Musa acuminata subsp. malaccensis]	-	-	-	-	-	-	-	-	protein_coding	3.67858e-115	1.2098e-112
BX_AAAchr04_2g03234	2	UBC16	XP_009398571.1 PREDICTED: probable ubiquitin-conjugating enzyme E2 16 [Musa acuminata subsp. malaccensis]	Genetic Information Processing	Folding, sorting and degradation	ko04120//Ubiquitin mediated proteolysis	K10688	-	-	-	-	protein_coding	4.42713e-114	1.44719e-111
BX_AAAchr05_3g00042	2	MA4_106O17.50	XP_009399244.1 PREDICTED: CASP-like protein 1E1 [Musa acuminata subsp. malaccensis]	-	-	-	-	-	-	-	-	protein_coding	3.70957e-113	1.20173e-110
BX_AAAchr09_1g00363	2	DIR21	XP_009417174.1 PREDICTED: dirigent protein 21-like [Musa acuminata subsp. malaccensis]	-	-	-	-	-	-	-	-	protein_coding	3.81872e-112	1.22245e-109
BX_AAAchr04_1g02932	2	Os10g0323600	XP_009387128.1 PREDICTED: profilin-A-like [Musa acuminata subsp. malaccensis]	-	-	-	-	-	GO:0003779//actin binding	-	-	protein_coding	2.75964e-111	8.80814e-109
BX_AAAchr08_2g03069	2	BX_AAAchr08_2g03069	RZR91273.1 hypothetical protein BHM03_00019368 [Ensete ventricosum]	-	-	-	-	-	-	-	-	protein_coding	1.0661e-109	3.36306e-107
BX_AAAchr10_2g02208	2	BX_AAAchr10_2g02208	THU52316.1 hypothetical protein C4D60_Mb10t02720 [Musa balbisiana]	-	-	-	-	-	-	-	-	protein_coding	1.60638e-109	5.05267e-107
BX_AAAchr04_3g02614	2	VIII-1	THU73394.1 hypothetical protein C4D60_Mb04t22380 [Musa balbisiana]	-	-	-	-	GO:0016459//myosin complex	GO:0003774//motor activity;GO:0004866//endopeptidase inhibitor activity;GO:0005515//protein binding;GO:0005524//ATP binding	-	-	protein_coding	7.59822e-109	2.37611e-106
BX_AAAchr10_2g02140	2	BX_AAAchr10_2g02140	XP_009381237.2 PREDICTED: uncharacterized protein LOC103969442 [Musa acuminata subsp. malaccensis]	-	-	-	-	-	-	-	-	protein_coding	6.68416e-108	2.06049e-105
BX_AAAchr09_2g03400	2	MA4_106O17.52	XP_009419511.1 PREDICTED: CASP-like protein 1D1 [Musa acuminata subsp. malaccensis]	-	-	-	-	-	-	-	-	protein_coding	7.92542e-108	2.42929e-105
BX_AAAchr06_2g04454	2	HIRL1	XP_009407284.1 PREDICTED: hypersensitive-induced response protein 1-like [Musa acuminata subsp. malaccensis]	-	-	-	-	-	-	-	-	protein_coding	2.5539e-107	7.76222e-105
BX_AAAchr07_3g02693	2	ZIFL1	XP_009410441.1 PREDICTED: protein ZINC INDUCED FACILITATOR-LIKE 1-like [Musa acuminata subsp. malaccensis]	-	-	-	-	-	GO:0022857//transmembrane transporter activity	GO:0055085//transmembrane transport	-	protein_coding	1.19833e-105	3.62181e-103
BX_AAAchr04_3g03617	2	UBC16	XP_009398571.1 PREDICTED: probable ubiquitin-conjugating enzyme E2 16 [Musa acuminata subsp. malaccensis]	Genetic Information Processing	Folding, sorting and degradation	ko04120//Ubiquitin mediated proteolysis	K10688	-	-	-	-	protein_coding	3.60821e-105	1.0875e-102
BX_AAAchr06_1g00905	2	CYTB5-B	XP_009403628.1 PREDICTED: cytochrome b5-like [Musa acuminata subsp. malaccensis]	-	-	-	-	-	-	-	-	protein_coding	5.95887e-105	1.78603e-102
BX_AAAchr08_1g02146	2	DIR1	XP_009413354.1 PREDICTED: dirigent protein 1-like [Musa acuminata subsp. malaccensis]	-	-	-	-	-	-	-	-	protein_coding	7.8348e-105	2.33535e-102
BX_AAAchr02_1g02161	2	EMB1444	XP_009388603.1 PREDICTED: transcription factor bHLH155-like [Musa acuminata subsp. malaccensis]	-	-	-	-	-	GO:0003700//transcription factor activity, sequence-specific DNA binding	GO:0006355//regulation of transcription, DNA-templated	-	protein_coding	8.72026e-105	2.59214e-102
BX_AAAchr04_1g03405	2	BX_AAAchr04_1g03405	XP_009398426.1 PREDICTED: uncharacterized protein LOC103983020 [Musa acuminata subsp. malaccensis]	-	-	-	-	-	-	-	-	protein_coding	1.11283e-104	3.29889e-102
BX_AAAchr09_3g02748	2	OMT2	XP_009418618.1 PREDICTED: tricetin 3',4',5'-O-trimethyltransferase-like [Musa acuminata subsp. malaccensis]	-	-	-	-	-	GO:0008168//methyltransferase activity;GO:0008171//O-methyltransferase activity;GO:0046983//protein dimerization activity	-	-	protein_coding	5.19005e-104	1.53434e-101
BX_AAAchr10_3g02805	2	DIR1	XP_018674706.1 PREDICTED: dirigent protein 1-like [Musa acuminata subsp. malaccensis]	-	-	-	-	-	-	-	-	protein_coding	4.14879e-102	1.21325e-99
BX_AAAchr10_3g03575	2	HCT1	URE48485.1 Transferase family [Musa troglodytarum]	Metabolism;Metabolism;Metabolism;Metabolism;Metabolism	Global and overview maps;Global and overview maps;Biosynthesis of other secondary metabolites;Biosynthesis of other secondary metabolites;Biosynthesis of other secondary metabolites	ko01100//Metabolic pathways;ko01110//Biosynthesis of secondary metabolites;ko00940//Phenylpropanoid biosynthesis;ko00941//Flavonoid biosynthesis;ko00945//Stilbenoid, diarylheptanoid and gingerol biosynthesis	K13065;K13065;K13065;K13065;K13065	-	-	-	-	protein_coding	1.00627e-101	2.92687e-99
BX_AAAchr07_2g03009	2	ABCA7	XP_018684862.1 PREDICTED: ABC transporter A family member 7-like [Musa acuminata subsp. malaccensis]	-	-	-	-	GO:0016020//membrane	GO:0005524//ATP binding	GO:0055085//transmembrane transport	-	protein_coding	1.01239e-100	2.92893e-98
BX_AAAchr05_3g03783	2	At5g01750	XP_009402217.1 PREDICTED: protein LURP-one-related 15-like isoform X2 [Musa acuminata subsp. malaccensis]	-	-	-	-	-	-	-	-	protein_coding	4.67959e-100	1.34664e-97
BX_AAAchr03_2g02339	2	BX_AAAchr03_2g02339	THU59129.1 hypothetical protein C4D60_Mb03t21730 [Musa balbisiana]	-	-	-	-	-	-	-	-	protein_coding	9.416e-100	2.68111e-97
BX_AAAchr05_3g03446	2	Os02g0491600	CAG1840310.1 unnamed protein product [Musa acuminata subsp. malaccensis]	-	-	-	-	-	GO:0030145//manganese ion binding	-	-	protein_coding	1.40045e-99	3.97717e-97
BX_AAAchr09_1g01687	2	BX_AAAchr09_1g01687	XP_009418429.1 PREDICTED: uncharacterized protein LOC103998630 [Musa acuminata subsp. malaccensis]	-	-	-	-	-	-	-	-	protein_coding	2.12534e-98	5.91166e-96
BX_AAAchr05_3g03449	2	Os12g0154900	CAG1840310.1 unnamed protein product [Musa acuminata subsp. malaccensis]	-	-	-	-	-	GO:0030145//manganese ion binding	-	-	protein_coding	3.90152e-97	1.06873e-94
BX_AAAchr03_2g02262	2	BX_AAAchr03_2g02262	XP_009393673.1 PREDICTED: glutamine synthetase nodule isozyme [Musa acuminata subsp. malaccensis]	Metabolism;Metabolism;Metabolism;Metabolism;Metabolism;Metabolism	Global and overview maps;Global and overview maps;Carbohydrate metabolism;Amino acid metabolism;Energy metabolism;Amino acid metabolism	ko01100//Metabolic pathways;ko01230//Biosynthesis of amino acids;ko00630//Glyoxylate and dicarboxylate metabolism;ko00250//Alanine, aspartate and glutamate metabolism;ko00910//Nitrogen metabolism;ko00220//Arginine biosynthesis	K01915;K01915;K01915;K01915;K01915;K01915	-	GO:0003824//catalytic activity;GO:0004356//glutamate-ammonia ligase activity	GO:0006542//glutamine biosynthetic process;GO:0006807//nitrogen compound metabolic process	-	protein_coding	4.76375e-97	1.30162e-94
BX_AAAchr05_3g02532	2	VAS	URE05282.1 lipid transfer-like protein [Musa troglodytarum]	-	-	-	-	-	-	-	-	protein_coding	5.18657e-97	1.41003e-94
BX_AAAchr09_3g03417	2	NHL10	XP_009419418.1 PREDICTED: protein YLS9 [Musa acuminata subsp. malaccensis]	-	-	-	-	-	-	GO:0098542//defense response to other organism	-	protein_coding	2.96086e-96	8.00919e-94
BX_AAAchr04_3g00578	2	BX_AAAchr04_3g00578	XP_009395400.1 PREDICTED: peroxidase P7-like [Musa acuminata subsp. malaccensis]	Metabolism;Metabolism;Metabolism	Global and overview maps;Global and overview maps;Biosynthesis of other secondary metabolites	ko01100//Metabolic pathways;ko01110//Biosynthesis of secondary metabolites;ko00940//Phenylpropanoid biosynthesis	K00430;K00430;K00430	-	GO:0004601//peroxidase activity;GO:0008428//ribonuclease inhibitor activity;GO:0020037//heme binding	GO:0006979//response to oxidative stress;GO:0042744//hydrogen peroxide catabolic process;GO:0051252//regulation of RNA metabolic process	-	protein_coding	6.21279e-96	1.67221e-93
BX_AAAchr09_3g01207	2	DIR11	XP_009417175.1 PREDICTED: dirigent protein 11-like [Musa acuminata subsp. malaccensis]	-	-	-	-	-	-	-	-	protein_coding	6.29629e-96	1.69048e-93
BX_AAAchr01_2g01597	2	At1g78280	CAG1859559.1 unnamed protein product [Musa acuminata subsp. malaccensis]	-	-	-	-	-	GO:0005515//protein binding	-	-	protein_coding	1.12719e-95	3.01143e-93
BX_AAAchr10_1g03583	2	BX_AAAchr10_1g03583	XP_018675091.1 PREDICTED: polyphenol oxidase I, chloroplastic-like [Musa acuminata subsp. malaccensis]	Metabolism;Metabolism;Metabolism;Metabolism	Global and overview maps;Global and overview maps;Amino acid metabolism;Biosynthesis of other secondary metabolites	ko01100//Metabolic pathways;ko01110//Biosynthesis of secondary metabolites;ko00350//Tyrosine metabolism;ko00950//Isoquinoline alkaloid biosynthesis	K00422;K00422;K00422;K00422	-	GO:0004097//catechol oxidase activity;GO:0016491//oxidoreductase activity	-	-	protein_coding	3.54641e-95	9.42814e-93
BX_AAAchr05_2g02339	2	At3g25290	XP_009402731.2 PREDICTED: cytochrome b561 and DOMON domain-containing protein At3g25290-like [Musa acuminata subsp. malaccensis]	-	-	-	-	-	-	-	-	protein_coding	1.83901e-94	4.84144e-92
BX_AAAchr10_3g03644	2	EXL2	THU52656.1 hypothetical protein C4D60_Mb10t06230 [Musa balbisiana]	-	-	-	-	-	-	-	-	protein_coding	3.07167e-94	8.06694e-92
BX_AAAchr10_3g02838	2	BX_AAAchr10_3g02838	XP_009379986.1 PREDICTED: pirin-like protein [Musa acuminata subsp. malaccensis]	-	-	-	-	-	-	-	-	protein_coding	7.85223e-93	2.04727e-90
[truncated: 5,362 more rows]
