# Supplementary material for: Single-cell transcriptome atlas unveils transcriptional regulation networks of banana root tips in response to Fusarium oxysporum infection
Source: Hortic Res. 2025 Aug 22;12(11):uhaf220. doi: 10.1093/hr/uhaf220 (PMC12598465; doi:10.1093/hr/uhaf220)
Supplement: Web_Material_uhaf220 [file web_material_uhaf220.zip › Supplementary Table S7.xlsx]

## Sheet: Sheet1
Supplementary Table S7. Upregulated marker genes in the re-clustering of cluster 10.
Target_Cluster	Gene ID	Gene Name	Target_Cluster_pct	Other_Cluster_pct	Target_Cluster_mean	Other_Cluster_mean	Log2FC	Pvalue	FDR	Symbol	Description	KEGG_A_class	KEGG_B_class	Pathway	K_ID	GO Component	GO Function	GO Process	TF_family	Gene_type
0	BX_AAAchr01_2g01106	MT4A	0.674	0.526	41.6813	16.1078	1.37164	2.10032e-13	2.36752e-08	MT4A	XP_009398922.1 PREDICTED: metallothionein-like protein 2A [Musa acuminata subsp. malaccensis]	-	-	-	-	-	GO:0046872//metal ion binding	-	-	protein_coding
0	BX_AAAchr01_3g00754	RPS15A	0.576	0.441	24.7183	9.79016	1.33618	1.64806e-09	0.000185772	RPS15A	XP_009398922.1 PREDICTED: metallothionein-like protein 2A [Musa acuminata subsp. malaccensis]	-	-	-	-	-	GO:0046872//metal ion binding	-	-	protein_coding
0	BX_AAAchr07_1g03262	BX_AAAchr07_1g03262	0.862	0.854	35.604	21.7109	0.71362	3.2022e-08	0.00360958	BX_AAAchr07_1g03262	-	-	-	-	-	-	-	-	-	protein_coding
0	BX_AAAchr09_3g02748	OMT2	0.293	0.155	4.30073	1.18852	1.85542	1.57828e-07	0.0177907	OMT2	XP_009418618.1 PREDICTED: tricetin 3',4',5'-O-trimethyltransferase-like [Musa acuminata subsp. malaccensis]	-	-	-	-	-	GO:0008168//methyltransferase activity;GO:0008171//O-methyltransferase activity;GO:0046983//protein dimerization activity	-	-	protein_coding
0	BX_AAAchr06_3g02458	BX_AAAchr06_3g02458	0.333	0.217	5.06763	1.62692	1.63916	4.98216e-06	0.561599	BX_AAAchr06_3g02458	XP_009405399.2 PREDICTED: cysteine-rich and transmembrane domain-containing protein A-like isoform X1 [Musa acuminata subsp. malaccensis]	-	-	-	-	GO:0005886//plasma membrane	-	-	-	protein_coding
0	BX_AAAchr05_3g00964	PSK3	0.67	0.622	21.2026	12.9968	0.706088	0.000122781	1	PSK3	XP_018681471.1 PREDICTED: phytosulfokines-like [Musa acuminata subsp. malaccensis]	-	-	-	-	GO:0005576//extracellular region	GO:0008083//growth factor activity	GO:0008283//cell proliferation	-	protein_coding
0	BX_AAAchr05_3g03446	MIB	0.283	0.175	4.04181	2.26532	0.835288	0.000144084	1	Os02g0491600	CAG1840310.1 unnamed protein product [Musa acuminata subsp. malaccensis]	-	-	-	-	-	GO:0030145//manganese ion binding	-	-	protein_coding
0	BX_AAAchr07_1g02924	ABCA7	0.341	0.25	4.68934	1.90591	1.2989	0.000295883	1	ABCA7	XP_018684862.1 PREDICTED: ABC transporter A family member 7-like [Musa acuminata subsp. malaccensis]	-	-	-	-	GO:0016020//membrane	GO:0005524//ATP binding	GO:0055085//transmembrane transport	-	protein_coding
0	BX_AAAchr05_2g02506	Os02g0491600	0.366	0.242	8.63014	6.13237	0.492941	0.000344207	1	Os02g0491600	CAG1840310.1 unnamed protein product [Musa acuminata subsp. malaccensis]	-	-	-	-	-	GO:0030145//manganese ion binding	-	-	protein_coding
0	BX_AAAchr06_1g01487	NAR2.1	0.275	0.186	5.19427	1.98935	1.38462	0.000400727	1	NAR2.1	XP_009404237.1 PREDICTED: high-affinity nitrate transporter-activating protein 2.1-like [Musa acuminata subsp. malaccensis]	-	-	-	-	-	-	GO:0010167//response to nitrate;GO:0015706//nitrate transport	-	protein_coding
0	BX_AAAchr06_3g01564	NAR2.1	0.293	0.203	5.1343	2.15545	1.25218	0.000547931	1	NAR2.1	XP_009404237.1 PREDICTED: high-affinity nitrate transporter-activating protein 2.1-like [Musa acuminata subsp. malaccensis]	-	-	-	-	-	-	GO:0010167//response to nitrate;GO:0015706//nitrate transport	-	protein_coding
0	BX_AAAchr11_1g00946	Os07g0688000	0.185	0.309	1.47259	1.00523	0.550822	0.00177839	1	Os07g0688000	URD83660.1 lysine ketoglutarate reductase trans-splicing related 1 [Musa troglodytarum]	-	-	-	-	-	GO:0016787//hydrolase activity	-	-	protein_coding
0	BX_AAAchr09_2g00202	NAR2.1	0.351	0.265	5.8049	3.16362	0.875693	0.00224406	1	NAR2.1	XP_009415973.1 PREDICTED: high-affinity nitrate transporter-activating protein 2.1 [Musa acuminata subsp. malaccensis]	-	-	-	-	-	-	GO:0010167//response to nitrate;GO:0015706//nitrate transport	-	protein_coding
0	BX_AAAchr01_2g00448	CPK4	0.29	0.225	5.37396	1.7926	1.58393	0.00289913	1	CPK4	XP_009392301.1 PREDICTED: calcium-dependent protein kinase 4 [Musa acuminata subsp. malaccensis]	Organismal Systems	Environmental adaptation	ko04626//Plant-pathogen interaction	K13412	-	GO:0004672//protein kinase activity;GO:0005509//calcium ion binding;GO:0005524//ATP binding	GO:0006468//protein phosphorylation	-	protein_coding
0	BX_AAAchr09_3g00203	NAR2.1	0.475	0.428	11.0392	5.99919	0.879793	0.00679907	1	NAR2.1	XP_009415973.1 PREDICTED: high-affinity nitrate transporter-activating protein 2.1 [Musa acuminata subsp. malaccensis]	-	-	-	-	-	-	GO:0010167//response to nitrate;GO:0015706//nitrate transport	-	protein_coding
0	BX_AAAchr10_3g02838	BX_AAAchr10_3g02838	0.344	0.294	4.47292	2.38121	0.909525	0.00918436	1	BX_AAAchr10_3g02838	XP_009379986.1 PREDICTED: pirin-like protein [Musa acuminata subsp. malaccensis]	-	-	-	-	-	-	-	-	protein_coding
1	BX_AAAchr01_2g02201	TPRP-F1	0.33	0.106	2.82256	0.649742	2.11906	5.87242e-16	6.61951e-11	TPRP-F1	XP_009418218.1 PREDICTED: 36.4 kDa proline-rich protein [Musa acuminata subsp. malaccensis]	-	-	-	-	-	-	-	-	protein_coding
1	BX_AAAchr06_2g01919	BX_AAAchr06_2g01919	0.377	0.159	2.42953	0.769125	1.65939	9.44022e-14	1.06412e-08	BX_AAAchr06_2g01919	XP_009404583.1 PREDICTED: mannose-specific lectin-like [Musa acuminata subsp. malaccensis]	-	-	-	-	-	-	-	-	protein_coding
1	BX_AAAchr10_3g03389	TIP2-2	0.743	0.534	21.3245	9.36194	1.18764	1.47191e-13	1.65917e-08	TIP2-2	XP_009380577.1 PREDICTED: probable aquaporin TIP2-2 [Musa acuminata subsp. malaccensis]	-	-	-	-	GO:0016020//membrane	GO:0015267//channel activity	GO:0055085//transmembrane transport	-	protein_coding
1	BX_AAAchr04_3g04289	At4g12490	0.384	0.169	3.54496	1.31985	1.42539	7.9952e-12	9.01235e-07	At4g12490	RWW88783.1 hypothetical protein BHE74_00002327 [Ensete ventricosum]	-	-	-	-	-	-	-	-	protein_coding
1	BX_AAAchr04_2g00974	RNALX	0.442	0.226	3.22796	1.42225	1.18244	8.33832e-12	9.39912e-07	RNALX	XP_009395805.1 PREDICTED: ribonuclease 3 [Musa acuminata subsp. malaccensis]	-	-	-	-	-	GO:0003723//RNA binding;GO:0033897//ribonuclease T2 activity	-	-	protein_coding
1	BX_AAAchr04_1g03967	At4g12490	0.46	0.251	6.26796	1.86405	1.74956	1.63137e-11	1.83891e-06	At4g12490	RWW88783.1 hypothetical protein BHE74_00002327 [Ensete ventricosum]	-	-	-	-	-	-	-	-	protein_coding
1	BX_AAAchr04_2g02025	DIR1	0.268	0.088	1.61068	0.552569	1.54344	1.6649e-11	1.87671e-06	DIR1	URD98859.1 Protease inhibitor/seed storage/LTP family [Musa troglodytarum]	-	-	-	-	-	GO:0005504//fatty acid binding	GO:0009627//systemic acquired resistance	-	protein_coding
1	BX_AAAchr06_1g01831	BX_AAAchr06_1g01831	0.395	0.192	2.87685	1.02004	1.49587	2.19149e-11	2.47029e-06	BX_AAAchr06_1g01831	XP_009404583.1 PREDICTED: mannose-specific lectin-like [Musa acuminata subsp. malaccensis]	-	-	-	-	-	-	-	-	protein_coding
1	BX_AAAchr06_3g03270	At1g77060	0.431	0.213	2.95854	1.35394	1.12773	4.00303e-11	4.51229e-06	At1g77060	XP_009406131.1 PREDICTED: carboxyvinyl-carboxyphosphonate phosphorylmutase, chloroplastic-like [Musa acuminata subsp. malaccensis]	-	-	-	-	-	GO:0003824//catalytic activity	-	-	protein_coding
1	BX_AAAchr01_3g01858	TPRP-F1	0.37	0.18	3.75719	1.16144	1.69374	5.24361e-11	5.9107e-06	TPRP-F1	XP_009418218.1 PREDICTED: 36.4 kDa proline-rich protein [Musa acuminata subsp. malaccensis]	-	-	-	-	-	-	-	-	protein_coding
1	BX_AAAchr04_1g01006	RNALX	0.471	0.269	4.3382	1.82332	1.25053	5.82286e-11	6.56364e-06	RNALX	XP_009395805.1 PREDICTED: ribonuclease 3 [Musa acuminata subsp. malaccensis]	-	-	-	-	-	GO:0003723//RNA binding;GO:0033897//ribonuclease T2 activity	-	-	protein_coding
1	BX_AAAchr04_2g03648	At4g12490	0.333	0.136	2.27641	1.14713	0.988736	8.72972e-11	9.84032e-06	At4g12490	XP_018680072.1 PREDICTED: 14 kDa proline-rich protein DC2.15-like [Musa acuminata subsp. malaccensis]	-	-	-	-	-	-	-	-	protein_coding
1	BX_AAAchr04_3g02456	At4g12490	0.496	0.276	6.70396	2.72136	1.30069	1.79981e-10	2.02878e-05	At4g12490	THU73275.1 hypothetical protein C4D60_Mb04t21080 [Musa balbisiana]	-	-	-	-	-	-	-	-	protein_coding
1	BX_AAAchr04_3g02455	EARLI1	0.326	0.144	3.26144	1.03218	1.65982	1.90298e-10	2.14507e-05	EARLI1	CAG1842835.1 unnamed protein product [Musa acuminata subsp. malaccensis]	-	-	-	-	-	-	-	-	protein_coding
1	BX_AAAchr04_1g03968	AZI1	0.264	0.092	1.69774	0.709902	1.25792	2.4045e-10	2.7104e-05	AZI1	XP_009397885.1 PREDICTED: 36.4 kDa proline-rich protein-like [Musa acuminata subsp. malaccensis]	-	-	-	-	-	-	-	-	protein_coding
1	BX_AAAchr05_3g01202	BX_AAAchr05_3g01202	0.736	0.541	12.3462	6.52047	0.921019	2.51957e-10	2.84011e-05	BX_AAAchr05_3g01202	XP_009400402.1 PREDICTED: uncharacterized protein LOC103984599 [Musa acuminata subsp. malaccensis]	-	-	-	-	-	-	-	-	protein_coding
1	BX_AAAchr10_2g01947	At2g25737	0.525	0.311	3.55865	1.85498	0.93993	2.79777e-10	3.1537e-05	At2g25737	XP_009381051.1 PREDICTED: uncharacterized protein LOC103969282 [Musa acuminata subsp. malaccensis]	-	-	-	-	GO:0016020//membrane	-	-	-	protein_coding
1	BX_AAAchr08_2g01434	ACA7	0.25	0.088	1.87938	0.80203	1.22853	3.82013e-10	4.30612e-05	ACA7	XP_009413153.1 PREDICTED: alpha carbonic anhydrase 7-like [Musa acuminata subsp. malaccensis]	Metabolism;Metabolism	Global and overview maps;Energy metabolism	ko01100//Metabolic pathways;ko00910//Nitrogen metabolism	K01674;K01674	-	GO:0004089//carbonate dehydratase activity;GO:0008270//zinc ion binding	-	-	protein_coding
1	BX_AAAchr10_3g02834	zmpB	0.391	0.188	3.60068	1.49935	1.26393	4.647e-10	5.23819e-05	zmpB	RWW22221.1 hypothetical protein GW17_00013593 [Ensete ventricosum]	-	-	-	-	-	-	-	-	protein_coding
1	BX_AAAchr10_1g02184	TSJT1	0.355	0.161	2.50143	1.15083	1.12008	5.96689e-10	6.726e-05	TSJT1	XP_009420867.1 PREDICTED: stem-specific protein TSJT1-like [Musa acuminata subsp. malaccensis]	-	-	-	-	-	-	-	-	protein_coding
1	BX_AAAchr03_3g01888	At1g77060	0.286	0.115	1.55143	0.571047	1.44192	7.14452e-10	8.05344e-05	At1g77060	CAG1850572.1 unnamed protein product [Musa acuminata subsp. malaccensis]	-	-	-	-	-	GO:0003824//catalytic activity	-	-	protein_coding
1	BX_AAAchr06_1g03108	LOX1.6	0.384	0.188	2.37379	1.09157	1.12079	9.61278e-10	0.000108357	LOX1.6	XP_009406047.1 PREDICTED: linoleate 9S-lipoxygenase 6-like [Musa acuminata subsp. malaccensis]	Metabolism	Lipid metabolism	ko00591//Linoleic acid metabolism	K15718	-	GO:0005515//protein binding;GO:0016491//oxidoreductase activity;GO:0016702//oxidoreductase activity, acting on single donors with incorporation of molecular oxygen, incorporation of two atoms of oxygen;GO:0046872//metal ion binding	GO:0034440//lipid oxidation	-	protein_coding
1	BX_AAAchr06_2g03219	LOX1.6	0.395	0.198	2.06638	1.1091	0.897715	1.72531e-09	0.000194481	LOX1.6	XP_009406047.1 PREDICTED: linoleate 9S-lipoxygenase 6-like [Musa acuminata subsp. malaccensis]	Metabolism	Lipid metabolism	ko00591//Linoleic acid metabolism	K15718	-	GO:0005515//protein binding;GO:0016491//oxidoreductase activity;GO:0016702//oxidoreductase activity, acting on single donors with incorporation of molecular oxygen, incorporation of two atoms of oxygen;GO:0046872//metal ion binding	GO:0034440//lipid oxidation	-	protein_coding
1	BX_AAAchr03_1g02293	At1g77060	0.438	0.232	3.13525	1.70678	0.877307	1.75099e-09	0.000197375	At1g77060	CAG1850572.1 unnamed protein product [Musa acuminata subsp. malaccensis]	-	-	-	-	-	GO:0003824//catalytic activity	-	-	protein_coding
1	BX_AAAchr04_3g04290	AZI1	0.373	0.182	2.60869	1.08065	1.27142	2.00444e-09	0.000225944	AZI1	XP_009397885.1 PREDICTED: 36.4 kDa proline-rich protein-like [Musa acuminata subsp. malaccensis]	-	-	-	-	-	-	-	-	protein_coding
1	BX_AAAchr07_1g00289	XTH	0.279	0.115	1.97548	0.578131	1.77273	2.66881e-09	0.000300834	XTH	XP_009408365.1 PREDICTED: probable xyloglucan endotransglucosylase/hydrolase [Musa acuminata subsp. malaccensis]	-	-	-	-	GO:0005618//cell wall;GO:0048046//apoplast	GO:0004553//hydrolase activity, hydrolyzing O-glycosyl compounds;GO:0016762//xyloglucan:xyloglucosyl transferase activity	GO:0005975//carbohydrate metabolic process;GO:0010411//xyloglucan metabolic process;GO:0042546//cell wall biogenesis;GO:0044042//glucan metabolic process	-	protein_coding
1	BX_AAAchr09_2g03036	SK3	0.312	0.138	1.24538	0.610907	1.02756	3.79147e-09	0.000427382	SK3	XP_009419151.1 PREDICTED: shikimate kinase 3, chloroplastic isoform X2 [Musa acuminata subsp. malaccensis]	Metabolism;Metabolism;Metabolism;Metabolism	Global and overview maps;Global and overview maps;Global and overview maps;Amino acid metabolism	ko01100//Metabolic pathways;ko01110//Biosynthesis of secondary metabolites;ko01230//Biosynthesis of amino acids;ko00400//Phenylalanine, tyrosine and tryptophan biosynthesis	K00891;K00891;K00891;K00891	-	-	-	-	protein_coding
1	BX_AAAchr04_3g00998	RNALX	0.58	0.395	6.83947	3.65264	0.904948	3.88347e-09	0.000437753	RNALX	XP_009395805.1 PREDICTED: ribonuclease 3 [Musa acuminata subsp. malaccensis]	-	-	-	-	-	GO:0003723//RNA binding;GO:0033897//ribonuclease T2 activity	-	-	protein_coding
1	BX_AAAchr01_1g02146	TPRP-F1	0.304	0.134	2.19496	0.877747	1.32232	3.9049e-09	0.000440168	TPRP-F1	XP_009418218.1 PREDICTED: 36.4 kDa proline-rich protein [Musa acuminata subsp. malaccensis]	-	-	-	-	-	-	-	-	protein_coding
1	BX_AAAchr03_2g01965	At1g77060	0.489	0.315	5.78075	2.46116	1.23192	4.22056e-09	0.00047575	At1g77060	XP_009392662.1 PREDICTED: carboxyvinyl-carboxyphosphonate phosphorylmutase, chloroplastic-like isoform X1 [Musa acuminata subsp. malaccensis]	-	-	-	-	-	GO:0003824//catalytic activity	-	-	protein_coding
1	BX_AAAchr09_2g01104	BX_AAAchr09_2g01104	0.967	0.956	74.0299	49.4856	0.5811	4.84432e-09	0.000546061	BX_AAAchr09_2g01104	URE39930.1 Mannose glucose-specific lectin [Musa troglodytarum]	-	-	-	-	-	-	-	-	protein_coding
1	BX_AAAchr03_3g01045	PCKR1	0.493	0.294	3.01355	1.7756	0.763156	4.94581e-09	0.000557501	PCKR1	THU58230.1 hypothetical protein C4D60_Mb03t11980 [Musa balbisiana]	-	-	-	-	-	GO:0003755//peptidyl-prolyl cis-trans isomerase activity	GO:0000413//protein peptidyl-prolyl isomerization	-	protein_coding
1	BX_AAAchr06_1g03173	At1g77060	0.424	0.23	2.9723	1.40326	1.08279	6.23374e-09	0.000702679	At1g77060	XP_009406131.1 PREDICTED: carboxyvinyl-carboxyphosphonate phosphorylmutase, chloroplastic-like [Musa acuminata subsp. malaccensis]	-	-	-	-	-	GO:0003824//catalytic activity	-	-	protein_coding
1	BX_AAAchr08_2g01402	TIP1-1	0.638	0.418	10.3266	5.59771	0.883453	6.46195e-09	0.000728404	TIP1-1	RZR89900.1 hypothetical protein BHM03_00017712 [Ensete ventricosum]	-	-	-	-	GO:0016020//membrane	GO:0015267//channel activity	GO:0055085//transmembrane transport	-	protein_coding
1	BX_AAAchr09_3g01183	BX_AAAchr09_3g01183	0.449	0.246	2.61532	1.45365	0.847314	6.89447e-09	0.000777158	BX_AAAchr09_3g01183	XP_009417152.1 PREDICTED: uncharacterized protein LOC103997601 [Musa acuminata subsp. malaccensis]	-	-	-	-	-	-	-	-	protein_coding
1	BX_AAAchr03_1g01512	PCKR1	0.83	0.666	14.3001	10.2064	0.486557	1.19877e-08	0.00135128	PCKR1	THU58230.1 hypothetical protein C4D60_Mb03t11980 [Musa balbisiana]	-	-	-	-	-	GO:0003755//peptidyl-prolyl cis-trans isomerase activity	GO:0000413//protein peptidyl-prolyl isomerization	-	protein_coding
1	BX_AAAchr03_3g03020	COS-1	0.5	0.309	3.49241	1.93114	0.854768	1.67065e-08	0.00188319	COS-1	XP_009392858.1 PREDICTED: glutelin type-B 2-like [Musa acuminata subsp. malaccensis]	-	-	-	-	-	-	-	-	protein_coding
1	BX_AAAchr06_3g01933	BX_AAAchr06_3g01933	0.402	0.238	3.51985	1.31268	1.423	1.67471e-08	0.00188777	BX_AAAchr06_3g01933	XP_009404583.1 PREDICTED: mannose-specific lectin-like [Musa acuminata subsp. malaccensis]	-	-	-	-	-	-	-	-	protein_coding
1	BX_AAAchr03_1g02295	At1g77060	0.438	0.248	3.55077	1.58156	1.16678	1.92391e-08	0.00216867	At1g77060	XP_009392662.1 PREDICTED: carboxyvinyl-carboxyphosphonate phosphorylmutase, chloroplastic-like isoform X1 [Musa acuminata subsp. malaccensis]	-	-	-	-	-	GO:0003824//catalytic activity	-	-	protein_coding
1	BX_AAAchr08_2g03228	CYP90B1	0.286	0.123	1.15501	0.631896	0.870147	2.35542e-08	0.00265507	CYP90B1	URE34620.1 cytochrome P450 [Musa troglodytarum]	Metabolism;Metabolism;Metabolism	Global and overview maps;Global and overview maps;Metabolism of terpenoids and polyketides	ko01100//Metabolic pathways;ko01110//Biosynthesis of secondary metabolites;ko00905//Brassinosteroid biosynthesis	K09587;K09587;K09587	-	GO:0004497//monooxygenase activity;GO:0005506//iron ion binding;GO:0016705//oxidoreductase activity, acting on paired donors, with incorporation or reduction of molecular oxygen;GO:0020037//heme binding	-	-	protein_coding
1	BX_AAAchr08_2g02378	At3g16150	0.486	0.305	3.90369	2.11602	0.883483	2.78111e-08	0.00313493	At3g16150	XP_009413335.1 PREDICTED: probable isoaspartyl peptidase/L-asparaginase 2 [Musa acuminata subsp. malaccensis]	Metabolism;Metabolism;Metabolism;Metabolism	Global and overview maps;Global and overview maps;Amino acid metabolism;Metabolism of other amino acids	ko01100//Metabolic pathways;ko01110//Biosynthesis of secondary metabolites;ko00250//Alanine, aspartate and glutamate metabolism;ko00460//Cyanoamino acid metabolism	K13051;K13051;K13051;K13051	-	GO:0016787//hydrolase activity	-	-	protein_coding
1	BX_AAAchr01_2g01096	DIR1	0.402	0.223	3.17855	1.57338	1.0145	3.52259e-08	0.00397074	DIR1	XP_009399057.1 PREDICTED: putative lipid-transfer protein DIR1 [Musa acuminata subsp. malaccensis]	-	-	-	-	-	GO:0005504//fatty acid binding	GO:0009627//systemic acquired resistance	-	protein_coding
1	BX_AAAchr04_3g02037	DIR1	0.355	0.188	2.85214	1.07712	1.40487	3.61045e-08	0.00406977	DIR1	URD98859.1 Protease inhibitor/seed storage/LTP family [Musa troglodytarum]	-	-	-	-	-	GO:0005504//fatty acid binding	GO:0009627//systemic acquired resistance	-	protein_coding
1	BX_AAAchr08_3g02491	TUBA3	0.446	0.255	2.41684	1.39936	0.788353	4.0977e-08	0.00461901	TUBA3	XP_009413318.1 PREDICTED: tubulin alpha-3 chain-like [Musa acuminata subsp. malaccensis]	Cellular Processes	Transport and catabolism	ko04145//Phagosome	K07374	GO:0005874//microtubule	GO:0005200//structural constituent of cytoskeleton;GO:0005525//GTP binding	GO:0007017//microtubule-based process	-	protein_coding
1	BX_AAAchr09_1g00883	PR1	0.399	0.217	4.18451	2.18981	0.934255	4.77112e-08	0.00537811	PR1	XP_009417750.1 PREDICTED: pathogenesis-related protein 1-like [Musa acuminata subsp. malaccensis]	-	-	-	-	-	GO:0004864//protein phosphatase inhibitor activity;GO:0010427//abscisic acid binding;GO:0038023//signaling receptor activity	GO:0006952//defense response;GO:0009738//abscisic acid-activated signaling pathway	-	protein_coding
1	BX_AAAchr01_3g00069	BBI	0.844	0.747	17.8774	12.3435	0.534383	5.04799e-08	0.00569019	BBI	XP_009383470.1 PREDICTED: Bowman-Birk type proteinase inhibitor-like [Musa acuminata subsp. malaccensis]	-	-	-	-	GO:0005576//extracellular region	GO:0004867//serine-type endopeptidase inhibitor activity	-	-	protein_coding
1	BX_AAAchr02_2g02688	SUS1	0.373	0.202	1.75727	0.986743	0.832585	6.063e-08	0.00683433	SUS1	XP_009390318.1 PREDICTED: sucrose synthase 2-like [Musa acuminata subsp. malaccensis]	Metabolism;Metabolism;Metabolism	Global and overview maps;Global and overview maps;Carbohydrate metabolism	ko01100//Metabolic pathways;ko01110//Biosynthesis of secondary metabolites;ko00500//Starch and sucrose metabolism	K00695;K00695;K00695	-	GO:0016157//sucrose synthase activity;GO:0016757//transferase activity, transferring glycosyl groups	GO:0005985//sucrose metabolic process	-	protein_coding
1	BX_AAAchr07_3g01178	NYC1	0.362	0.188	1.71755	1.00293	0.776128	6.65602e-08	0.0075028	NYC1	URE14742.1 PP-loop family [Musa troglodytarum]	Metabolism;Metabolism;Metabolism	Global and overview maps;Global and overview maps;Metabolism of cofactors and vitamins	ko01100//Metabolic pathways;ko01110//Biosynthesis of secondary metabolites;ko00860//Porphyrin metabolism	K13606;K13606;K13606	GO:0016020//membrane	GO:0000166//nucleotide binding;GO:0005524//ATP binding;GO:0016879//ligase activity, forming carbon-nitrogen bonds	GO:0008033//tRNA processing	-	protein_coding
1	BX_AAAchr11_3g02173	TIP2-2	0.373	0.2	5.0298	2.40477	1.0646	7.05302e-08	0.0079503	TIP2-2	XP_009384464.1 PREDICTED: probable aquaporin TIP2-1 [Musa acuminata subsp. malaccensis]	-	-	-	-	GO:0016020//membrane	GO:0015267//channel activity	GO:0055085//transmembrane transport	-	protein_coding
1	BX_AAAchr10_1g03222	DIR1	0.457	0.28	5.19386	2.53791	1.03317	8.24652e-08	0.00929564	DIR1	XP_009379984.1 PREDICTED: putative lipid-transfer protein DIR1 [Musa acuminata subsp. malaccensis]	-	-	-	-	-	GO:0005504//fatty acid binding	GO:0009627//systemic acquired resistance	-	protein_coding
1	BX_AAAchr08_1g01411	TIP1-1	0.609	0.417	8.11188	4.86179	0.738548	1.18425e-07	0.0133491	TIP1-1	XP_009411359.1 PREDICTED: probable aquaporin TIP1-1 [Musa acuminata subsp. malaccensis]	-	-	-	-	GO:0016020//membrane	GO:0015267//channel activity	GO:0055085//transmembrane transport	-	protein_coding
1	BX_AAAchr10_2g01260	TSJT1	0.286	0.136	2.06226	0.87884	1.23055	1.37479e-07	0.0154969	TSJT1	XP_009420867.1 PREDICTED: stem-specific protein TSJT1-like [Musa acuminata subsp. malaccensis]	-	-	-	-	-	-	-	-	protein_coding
1	BX_AAAchr06_2g00377	BX_AAAchr06_2g00377	0.279	0.132	1.86563	0.689627	1.43578	1.41147e-07	0.0159104	BX_AAAchr06_2g00377	XP_018682942.1 PREDICTED: uncharacterized protein LOC108953101 [Musa acuminata subsp. malaccensis]	-	-	-	-	-	-	-	-	protein_coding
1	BX_AAAchr09_2g01657	PR1	0.547	0.361	9.06042	5.23436	0.791566	1.41999e-07	0.0160064	PR1	AEV89264.1 pathogenesis-related protein [Musa acuminata AAA Group]	-	-	-	-	-	GO:0004864//protein phosphatase inhibitor activity;GO:0010427//abscisic acid binding;GO:0038023//signaling receptor activity	GO:0006952//defense response;GO:0009738//abscisic acid-activated signaling pathway	-	protein_coding
1	BX_AAAchr02_3g02107	BX_AAAchr02_3g02107	0.275	0.127	1.66586	0.676847	1.29937	1.46213e-07	0.0164814	BX_AAAchr02_3g02107	RWW35752.1 hypothetical protein BHE74_00059278 [Ensete ventricosum]	-	-	-	-	-	-	-	-	protein_coding
1	BX_AAAchr05_3g01709	EARLI1	0.293	0.14	2.44594	1.07312	1.18857	1.49059e-07	0.0168022	EARLI1	THU66513.1 hypothetical protein C4D60_Mb05t14940 [Musa balbisiana]	-	-	-	-	-	-	-	-	protein_coding
1	BX_AAAchr09_2g00238	BX_AAAchr09_2g00238	0.333	0.179	2.25138	0.970389	1.21417	1.56708e-07	0.0176644	BX_AAAchr09_2g00238	XP_009416010.1 PREDICTED: extracellular ribonuclease LE-like [Musa acuminata subsp. malaccensis]	-	-	-	-	-	GO:0003723//RNA binding;GO:0033897//ribonuclease T2 activity	-	-	protein_coding
1	BX_AAAchr05_3g01364	PIP1-2	0.373	0.205	3.05838	1.2835	1.25269	1.69864e-07	0.0191474	PIP1-2	XP_009400253.1 PREDICTED: probable aquaporin PIP1-2 [Musa acuminata subsp. malaccensis]	-	-	-	-	GO:0016020//membrane	GO:0015267//channel activity	GO:0055085//transmembrane transport	-	protein_coding
1	BX_AAAchr09_3g00831	RNS3	0.707	0.559	8.83606	6.09028	0.536893	1.72596e-07	0.0194554	RNS3	XP_009417013.1 PREDICTED: extracellular ribonuclease LE-like [Musa acuminata subsp. malaccensis]	-	-	-	-	-	GO:0003723//RNA binding;GO:0033897//ribonuclease T2 activity	-	-	protein_coding
1	BX_AAAchr08_3g01406	TIP1-1	0.601	0.399	9.10386	5.7539	0.661939	1.89358e-07	0.0213448	TIP1-1	RZR89900.1 hypothetical protein BHM03_00017712 [Ensete ventricosum]	-	-	-	-	GO:0016020//membrane	GO:0015267//channel activity	GO:0055085//transmembrane transport	-	protein_coding
1	BX_AAAchr10_3g01810	TSJT1	0.399	0.236	4.70245	2.23008	1.07632	2.13092e-07	0.0240202	TSJT1	XP_009420867.1 PREDICTED: stem-specific protein TSJT1-like [Musa acuminata subsp. malaccensis]	-	-	-	-	-	-	-	-	protein_coding
1	BX_AAAchr04_1g02431	EARLI1	0.319	0.159	2.62794	1.31606	0.997707	2.23303e-07	0.0251712	EARLI1	CAG1842835.1 unnamed protein product [Musa acuminata subsp. malaccensis]	-	-	-	-	-	-	-	-	protein_coding
1	BX_AAAchr01_1g02377	petA	0.514	0.33	3.69491	2.33997	0.65905	2.31269e-07	0.0260691	petA	YP_008854438.1 cytochrome f [Musa textilis]	-	-	-	-	GO:0042651//thylakoid membrane	GO:0005506//iron ion binding;GO:0009055//electron carrier activity;GO:0020037//heme binding	GO:0015979//photosynthesis	-	protein_coding
1	BX_AAAchr02_3g02166	SUS1	0.351	0.192	1.86968	1.00622	0.893848	2.6871e-07	0.0302895	SUS1	XP_009390318.1 PREDICTED: sucrose synthase 2-like [Musa acuminata subsp. malaccensis]	Metabolism;Metabolism;Metabolism	Global and overview maps;Global and overview maps;Carbohydrate metabolism	ko01100//Metabolic pathways;ko01110//Biosynthesis of secondary metabolites;ko00500//Starch and sucrose metabolism	K00695;K00695;K00695	-	GO:0016157//sucrose synthase activity;GO:0016757//transferase activity, transferring glycosyl groups	GO:0005985//sucrose metabolic process	-	protein_coding
1	BX_AAAchr07_1g01252	PLA2-ALPHA	0.341	0.18	1.51535	0.888925	0.769516	2.86688e-07	0.032316	PLA2-ALPHA	XP_009409185.1 PREDICTED: phospholipase A2-alpha [Musa acuminata subsp. malaccensis]	Metabolism;Metabolism;Metabolism;Metabolism;Metabolism;Metabolism;Metabolism	Global and overview maps;Global and overview maps;Lipid metabolism;Lipid metabolism;Lipid metabolism;Lipid metabolism;Lipid metabolism	ko01100//Metabolic pathways;ko01110//Biosynthesis of secondary metabolites;ko00564//Glycerophospholipid metabolism;ko00592//alpha-Linolenic acid metabolism;ko00565//Ether lipid metabolism;ko00591//Linoleic acid metabolism;ko00590//Arachidonic acid metabolism	K01047;K01047;K01047;K01047;K01047;K01047;K01047	-	GO:0004623//phospholipase A2 activity;GO:0005509//calcium ion binding	GO:0006644//phospholipid metabolic process;GO:0016042//lipid catabolic process;GO:0050482//arachidonic acid secretion	-	protein_coding
1	BX_AAAchr02_3g00819	PER60	0.533	0.347	5.58739	3.17905	0.81358	3.0923e-07	0.0348571	PER60	XP_009384723.1 PREDICTED: peroxidase 60-like isoform X1 [Musa acuminata subsp. malaccensis]	Metabolism;Metabolism;Metabolism	Global and overview maps;Global and overview maps;Biosynthesis of other secondary metabolites	ko01100//Metabolic pathways;ko01110//Biosynthesis of secondary metabolites;ko00940//Phenylpropanoid biosynthesis	K00430;K00430;K00430	-	GO:0004601//peroxidase activity;GO:0020037//heme binding	GO:0006979//response to oxidative stress;GO:0042744//hydrogen peroxide catabolic process	-	protein_coding
1	BX_AAAchr09_2g00807	RNS1	0.565	0.403	4.67076	2.83037	0.722666	3.84789e-07	0.0433742	RNS1	XP_009417017.1 PREDICTED: ribonuclease 1-like [Musa acuminata subsp. malaccensis]	-	-	-	-	-	GO:0003723//RNA binding;GO:0033897//ribonuclease T2 activity	-	-	protein_coding
1	BX_AAAchr01_2g01606	MGS1	0.409	0.238	2.27422	1.31441	0.790954	4.8571e-07	0.0547502	MGS1	CAG1859565.1 unnamed protein product [Musa acuminata subsp. malaccensis]	-	-	-	-	-	-	-	-	protein_coding
1	BX_AAAchr04_1g02438	EARLI1	0.308	0.157	2.57879	1.26107	1.03205	5.37775e-07	0.0606191	EARLI1	CAG1842835.1 unnamed protein product [Musa acuminata subsp. malaccensis]	-	-	-	-	-	-	-	-	protein_coding
1	BX_AAAchr09_3g00830	RNS1	0.435	0.269	2.68418	1.5936	0.752197	6.55448e-07	0.0738834	RNS1	XP_009417017.1 PREDICTED: ribonuclease 1-like [Musa acuminata subsp. malaccensis]	-	-	-	-	-	GO:0003723//RNA binding;GO:0033897//ribonuclease T2 activity	-	-	protein_coding
1	BX_AAAchr08_2g01339	GSVIVT00037159001	0.413	0.24	3.93023	2.12051	0.890201	7.09255e-07	0.0799486	GSVIVT00037159001	XP_009411413.1 PREDICTED: peroxidase 5-like [Musa acuminata subsp. malaccensis]	Metabolism;Metabolism;Metabolism	Global and overview maps;Global and overview maps;Biosynthesis of other secondary metabolites	ko01100//Metabolic pathways;ko01110//Biosynthesis of secondary metabolites;ko00940//Phenylpropanoid biosynthesis	K00430;K00430;K00430	-	GO:0004601//peroxidase activity;GO:0020037//heme binding	GO:0006979//response to oxidative stress;GO:0042744//hydrogen peroxide catabolic process	-	protein_coding
1	BX_AAAchr11_3g01998	GAPC2	0.616	0.432	5.1382	3.58889	0.517723	7.73337e-07	0.0871721	GAPC2	URE11363.1 hypothetical protein MUK42_03851 [Musa troglodytarum]	Metabolism;Metabolism;Metabolism;Metabolism;Metabolism;Metabolism	Global and overview maps;Global and overview maps;Global and overview maps;Global and overview maps;Carbohydrate metabolism;Energy metabolism	ko01100//Metabolic pathways;ko01110//Biosynthesis of secondary metabolites;ko01200//Carbon metabolism;ko01230//Biosynthesis of amino acids;ko00010//Glycolysis / Gluconeogenesis;ko00710//Carbon fixation in photosynthetic organisms	K00134;K00134;K00134;K00134;K00134;K00134	-	GO:0004644//phosphoribosylglycinamide formyltransferase activity;GO:0016620//oxidoreductase activity, acting on the aldehyde or oxo group of donors, NAD or NADP as acceptor;GO:0050661//NADP binding;GO:0051287//NAD binding	GO:0006006//glucose metabolic process;GO:0006189//'de novo' IMP biosynthetic process;GO:0009058//biosynthetic process	-	protein_coding
1	BX_AAAchr09_3g01165	BX_AAAchr09_3g01165	0.96	0.931	61.6112	41.8038	0.559557	9.00642e-07	0.101522	BX_AAAchr09_3g01165	URE39930.1 Mannose glucose-specific lectin [Musa troglodytarum]	-	-	-	-	-	GO:0030246//carbohydrate binding	-	-	protein_coding
1	BX_AAAchr09_3g01166	BX_AAAchr09_3g01166	0.75	0.585	15.9644	10.176	0.64968	9.35833e-07	0.105489	BX_AAAchr09_3g01166	URE39930.1 Mannose glucose-specific lectin [Musa troglodytarum]	-	-	-	-	-	GO:0030246//carbohydrate binding	-	-	protein_coding
1	BX_AAAchr04_2g02434	At4g12500	0.362	0.203	4.03741	1.73892	1.21524	1.12215e-06	0.126491	At4g12500	CAG1842835.1 unnamed protein product [Musa acuminata subsp. malaccensis]	-	-	-	-	-	-	-	-	protein_coding
1	BX_AAAchr05_3g01263	PIP2-6	0.37	0.213	3.23467	1.84661	0.808738	1.28111e-06	0.14441	PIP2-6	THU65706.1 hypothetical protein C4D60_Mb05t06470 [Musa balbisiana]	-	-	-	-	GO:0016020//membrane	GO:0015267//channel activity	GO:0055085//transmembrane transport	-	protein_coding
1	BX_AAAchr04_3g02573	PIP1-1	0.254	0.119	2.09579	1.03761	1.01423	1.3013e-06	0.146686	PIP1-1	XP_009380931.1 PREDICTED: aquaporin PIP1-1 [Musa acuminata subsp. malaccensis]	-	-	-	-	GO:0016020//membrane	GO:0015267//channel activity	GO:0055085//transmembrane transport	-	protein_coding
1	BX_AAAchr06_2g03287	At1g77060	0.344	0.192	2.18584	1.08991	1.00398	1.30938e-06	0.147596	At1g77060	XP_009406131.1 PREDICTED: carboxyvinyl-carboxyphosphonate phosphorylmutase, chloroplastic-like [Musa acuminata subsp. malaccensis]	-	-	-	-	-	GO:0003824//catalytic activity	-	-	protein_coding
1	BX_AAAchr02_1g01587	PIP2-6	0.438	0.274	3.50332	1.82865	0.937946	1.37828e-06	0.155362	PIP2-6	XP_009389186.1 PREDICTED: probable aquaporin PIP2-6 [Musa acuminata subsp. malaccensis]	-	-	-	-	GO:0016020//membrane	GO:0015267//channel activity	GO:0055085//transmembrane transport	-	protein_coding
1	BX_AAAchr09_1g00342	BX_AAAchr09_1g00342	0.319	0.171	1.34405	0.711256	0.91814	1.54394e-06	0.174035	BX_AAAchr09_1g00342	XP_009417152.1 PREDICTED: uncharacterized protein LOC103997601 [Musa acuminata subsp. malaccensis]	-	-	-	-	-	-	-	-	protein_coding
1	BX_AAAchr05_2g02421	BX_AAAchr05_2g02421	0.373	0.223	1.75404	0.887797	0.982378	1.71016e-06	0.192772	BX_AAAchr05_2g02421	XP_009402635.1 PREDICTED: bifunctional aspartate aminotransferase and glutamate/aspartate-prephenate aminotransferase [Musa acuminata subsp. malaccensis]	Metabolism;Metabolism;Metabolism;Metabolism;Metabolism;Metabolism;Metabolism;Metabolism	Global and overview maps;Global and overview maps;Global and overview maps;Amino acid metabolism;Amino acid metabolism;Biosynthesis of other secondary metabolites;Amino acid metabolism;Biosynthesis of other secondary metabolites	ko01100//Metabolic pathways;ko01110//Biosynthesis of secondary metabolites;ko01230//Biosynthesis of amino acids;ko00400//Phenylalanine, tyrosine and tryptophan biosynthesis;ko00350//Tyrosine metabolism;ko00960//Tropane, piperidine and pyridine alkaloid biosynthesis;ko00360//Phenylalanine metabolism;ko00950//Isoquinoline alkaloid biosynthesis	K15849;K15849;K15849;K15849;K15849;K15849;K15849;K15849	-	GO:0003824//catalytic activity;GO:0030170//pyridoxal phosphate binding	GO:0009058//biosynthetic process	-	protein_coding
1	BX_AAAchr05_2g02288	NAT3	0.348	0.198	2.08706	0.95303	1.13088	1.7706e-06	0.199586	NAT3	URE00583.1 Permease family [Musa troglodytarum]	-	-	-	-	GO:0016020//membrane	GO:0005515//protein binding;GO:0022857//transmembrane transporter activity	GO:0055085//transmembrane transport	-	protein_coding
1	BX_AAAchr08_1g00997	BX_AAAchr08_1g00997	0.293	0.154	1.35683	0.622831	1.12333	2.04254e-06	0.230239	BX_AAAchr08_1g00997	XP_009388016.1 PREDICTED: polyphenol oxidase, chloroplastic-like [Musa acuminata subsp. malaccensis]	Metabolism;Metabolism;Metabolism;Metabolism	Global and overview maps;Global and overview maps;Amino acid metabolism;Biosynthesis of other secondary metabolites	ko01100//Metabolic pathways;ko01110//Biosynthesis of secondary metabolites;ko00350//Tyrosine metabolism;ko00950//Isoquinoline alkaloid biosynthesis	K00422;K00422;K00422;K00422	-	GO:0004097//catechol oxidase activity;GO:0016491//oxidoreductase activity	-	-	protein_coding
1	BX_AAAchr06_2g02412	GLYI-11	0.341	0.188	1.45509	0.772392	0.9137	2.42514e-06	0.273367	GLYI-11	XP_009405350.1 PREDICTED: lactoylglutathione lyase-like [Musa acuminata subsp. malaccensis]	Metabolism;Metabolism	Global and overview maps;Carbohydrate metabolism	ko01100//Metabolic pathways;ko00620//Pyruvate metabolism	K01759;K01759	-	GO:0004462//lactoylglutathione lyase activity;GO:0046872//metal ion binding	-	-	protein_coding
1	BX_AAAchr05_2g02511	GDH2	0.286	0.15	0.991008	0.503798	0.97605	2.65189e-06	0.298927	GDH2	XP_009402544.1 PREDICTED: glycine cleavage system H protein 2, mitochondrial-like [Musa acuminata subsp. malaccensis]	Metabolism;Metabolism;Metabolism;Metabolism;Metabolism	Global and overview maps;Global and overview maps;Global and overview maps;Amino acid metabolism;Carbohydrate metabolism	ko01100//Metabolic pathways;ko01110//Biosynthesis of secondary metabolites;ko01200//Carbon metabolism;ko00260//Glycine, serine and threonine metabolism;ko00630//Glyoxylate and dicarboxylate metabolism	K02437;K02437;K02437;K02437;K02437	GO:0005960//glycine cleavage complex	-	GO:0019464//glycine decarboxylation via glycine cleavage system	-	protein_coding
1	BX_AAAchr03_3g01892	At1g77060	0.337	0.192	2.24116	1.11408	1.00839	3.07585e-06	0.346716	At1g77060	XP_009392662.1 PREDICTED: carboxyvinyl-carboxyphosphonate phosphorylmutase, chloroplastic-like isoform X1 [Musa acuminata subsp. malaccensis]	-	-	-	-	-	GO:0003824//catalytic activity	-	-	protein_coding
1	BX_AAAchr01_3g01320	RPS3A	0.565	0.382	3.87342	2.65044	0.547377	3.30047e-06	0.372036	RPS3A	XP_009408135.1 PREDICTED: 40S ribosomal protein S3a-like [Musa acuminata subsp. malaccensis]	Genetic Information Processing	Translation	ko03010//Ribosome	K02984	GO:0005840//ribosome	GO:0003735//structural constituent of ribosome	GO:0006412//translation	-	protein_coding
1	BX_AAAchr11_2g02234	BX_AAAchr11_2g02234	0.272	0.136	0.956619	0.613168	0.641661	3.51153e-06	0.395826	BX_AAAchr11_2g02234	XP_009384667.1 PREDICTED: chorismate synthase, chloroplastic-like [Musa acuminata subsp. malaccensis]	Metabolism;Metabolism;Metabolism;Metabolism	Global and overview maps;Global and overview maps;Global and overview maps;Amino acid metabolism	ko01100//Metabolic pathways;ko01110//Biosynthesis of secondary metabolites;ko01230//Biosynthesis of amino acids;ko00400//Phenylalanine, tyrosine and tryptophan biosynthesis	K01736;K01736;K01736;K01736	-	GO:0004107//chorismate synthase activity	GO:0009073//aromatic amino acid family biosynthetic process	-	protein_coding
1	BX_AAAchr01_1g01598	MGS1	0.33	0.182	1.34934	0.873268	0.627757	3.53709e-06	0.398708	MGS1	XP_009409254.2 PREDICTED: major pollen allergen Lol p 11-like [Musa acuminata subsp. malaccensis]	-	-	-	-	-	-	-	-	protein_coding
1	BX_AAAchr06_3g00355	BX_AAAchr06_3g00355	0.344	0.188	2.15375	1.365	0.657946	3.58935e-06	0.404598	BX_AAAchr06_3g00355	XP_018682942.1 PREDICTED: uncharacterized protein LOC108953101 [Musa acuminata subsp. malaccensis]	-	-	-	-	-	-	-	-	protein_coding
1	BX_AAAchr01_2g01169	BX_AAAchr01_2g01169	0.326	0.184	1.45071	0.773229	0.907794	3.59727e-06	0.405492	BX_AAAchr01_2g01169	XP_009406129.2 PREDICTED: mannose-specific lectin 3-like [Musa acuminata subsp. malaccensis]	-	-	-	-	-	-	-	-	protein_coding
1	BX_AAAchr11_2g00248	TIP1-1	0.301	0.163	2.72857	1.30113	1.06838	4.10152e-06	0.462332	TIP1-1	XP_009382161.1 PREDICTED: probable aquaporin TIP1-1 [Musa acuminata subsp. malaccensis]	-	-	-	-	GO:0016020//membrane	GO:0015267//channel activity	GO:0055085//transmembrane transport	-	protein_coding
1	BX_AAAchr05_3g00798	APX1	0.837	0.739	16.7281	12.7335	0.393642	4.16342e-06	0.469309	APX1	XP_009399887.1 PREDICTED: L-ascorbate peroxidase, cytosolic [Musa acuminata subsp. malaccensis]	Metabolism;Metabolism;Metabolism	Global and overview maps;Metabolism of other amino acids;Carbohydrate metabolism	ko01100//Metabolic pathways;ko00480//Glutathione metabolism;ko00053//Ascorbate and aldarate metabolism	K00434;K00434;K00434	-	GO:0004601//peroxidase activity;GO:0020037//heme binding	GO:0006979//response to oxidative stress;GO:0034599//cellular response to oxidative stress	-	protein_coding
1	BX_AAAchr03_1g00775	TIFY10B	0.359	0.203	1.9753	1.3559	0.542815	4.20251e-06	0.473716	TIFY10B	XP_009391222.1 PREDICTED: protein TIFY 10a-like [Musa acuminata subsp. malaccensis]	Environmental Information Processing	Signal transduction	ko04075//Plant hormone signal transduction	K13464	-	-	-	-	protein_coding
1	BX_AAAchr09_3g00235	BX_AAAchr09_3g00235	0.402	0.25	3.21567	1.91426	0.748332	4.33512e-06	0.488663	BX_AAAchr09_3g00235	XP_009416010.1 PREDICTED: extracellular ribonuclease LE-like [Musa acuminata subsp. malaccensis]	-	-	-	-	-	GO:0003723//RNA binding;GO:0033897//ribonuclease T2 activity	-	-	protein_coding
1	BX_AAAchr08_3g02497	BX_AAAchr08_3g02497	0.322	0.182	2.5429	1.24774	1.02715	4.75937e-06	0.536485	BX_AAAchr08_3g02497	XP_009413309.1 PREDICTED: uncharacterized protein LOC103994642 [Musa acuminata subsp. malaccensis]	-	-	-	-	-	-	-	-	protein_coding
1	BX_AAAchr11_1g00042	BX_AAAchr11_1g00042	0.409	0.257	2.20632	1.32688	0.733607	5.19677e-06	0.585791	BX_AAAchr11_1g00042	XP_009381967.1 PREDICTED: chorismate synthase, chloroplastic [Musa acuminata subsp. malaccensis]	Metabolism;Metabolism;Metabolism;Metabolism	Global and overview maps;Global and overview maps;Global and overview maps;Amino acid metabolism	ko01100//Metabolic pathways;ko01110//Biosynthesis of secondary metabolites;ko01230//Biosynthesis of amino acids;ko00400//Phenylalanine, tyrosine and tryptophan biosynthesis	K01736;K01736;K01736;K01736	-	GO:0004107//chorismate synthase activity	GO:0009073//aromatic amino acid family biosynthetic process	-	protein_coding
1	BX_AAAchr07_2g02638	CTL1	0.351	0.205	2.19892	1.11379	0.981319	6.09684e-06	0.687248	CTL1	XP_009410357.1 PREDICTED: chitinase-like protein 1 [Musa acuminata subsp. malaccensis]	-	-	-	-	-	GO:0004568//chitinase activity	GO:0005975//carbohydrate metabolic process;GO:0006032//chitin catabolic process;GO:0016998//cell wall macromolecule catabolic process	-	protein_coding
1	BX_AAAchr08_2g02109	matK	0.366	0.226	1.95792	1.06095	0.883971	6.62566e-06	0.746858	matK	YP_009658878.1 maturase K [Musa ornata]	-	-	-	-	GO:0009507//chloroplast	-	GO:0006397//mRNA processing	-	protein_coding
1	BX_AAAchr10_3g02809	DIR21	0.663	0.468	8.74929	6.00517	0.54296	7.43199e-06	0.837748	DIR21	RZS19282.1 hypothetical protein BHM03_00051665 [Ensete ventricosum]	-	-	-	-	-	-	-	-	protein_coding
1	BX_AAAchr04_1g04626	BX_AAAchr04_1g04626	0.355	0.203	1.65448	1.10183	0.586481	8.56815e-06	0.965818	BX_AAAchr04_1g04626	XP_009397192.1 PREDICTED: dormancy-associated protein 1 [Musa acuminata subsp. malaccensis]	-	-	-	-	-	-	-	-	protein_coding
1	BX_AAAchr04_3g01187	RPL27C	0.42	0.265	2.22675	1.52123	0.549699	8.71693e-06	0.982589	RPL27C	XP_009395990.1 PREDICTED: 60S ribosomal protein L27-3 [Musa acuminata subsp. malaccensis]	Genetic Information Processing	Translation	ko03010//Ribosome	K02901	GO:0005840//ribosome	GO:0003735//structural constituent of ribosome	GO:0006412//translation	-	protein_coding
1	BX_AAAchr04_3g03011	At5g47720	0.254	0.129	0.803119	0.439071	0.871158	8.83203e-06	0.995564	At5g47720	XP_018684956.1 PREDICTED: acetyl-CoA acetyltransferase, cytosolic 1-like [Musa acuminata subsp. malaccensis]	Metabolism;Metabolism;Metabolism;Metabolism;Metabolism;Metabolism;Metabolism;Metabolism;Metabolism;Metabolism;Metabolism;Metabolism	Global and overview maps;Global and overview maps;Global and overview maps;Carbohydrate metabolism;Carbohydrate metabolism;Global and overview maps;Amino acid metabolism;Metabolism of terpenoids and polyketides;Amino acid metabolism;Lipid metabolism;Amino acid metabolism;Carbohydrate metabolism	ko01100//Metabolic pathways;ko01110//Biosynthesis of secondary metabolites;ko01200//Carbon metabolism;ko00620//Pyruvate metabolism;ko00630//Glyoxylate and dicarboxylate metabolism;ko01212//Fatty acid metabolism;ko00380//Tryptophan metabolism;ko00900//Terpenoid backbone biosynthesis;ko00280//Valine, leucine and isoleucine degradation;ko00071//Fatty acid degradation;ko00310//Lysine degradation;ko00…	K00626;K00626;K00626;K00626;K00626;K00626;K00626;K00626;K00626;K00626;K00626;K00626	-	GO:0016746//transferase activity, transferring acyl groups;GO:0016747//transferase activity, transferring acyl groups other than amino-acyl groups	-	-	protein_coding
1	BX_AAAchr02_2g01749	BX_AAAchr02_2g01749	0.475	0.322	17.7337	9.94152	0.834953	8.95322e-06	1	BX_AAAchr02_2g01749	XP_009388942.1 PREDICTED: pathogenesis-related protein 1-like [Musa acuminata subsp. malaccensis]	Environmental Information Processing;Organismal Systems;Environmental Information Processing	Signal transduction;Environmental adaptation;Signal transduction	ko04075//Plant hormone signal transduction;ko04626//Plant-pathogen interaction;ko04016//MAPK signaling pathway - plant	K13449;K13449;K13449	-	-	-	-	protein_coding
1	BX_AAAchr04_3g04796	RPS12	0.565	0.374	3.88937	2.97437	0.386954	9.0182e-06	1	RPS12	XP_009397393.1 PREDICTED: 40S ribosomal protein S12-like [Musa acuminata subsp. malaccensis]	Genetic Information Processing	Translation	ko03010//Ribosome	K02951	GO:0005840//ribosome	GO:0003735//structural constituent of ribosome	GO:0006412//translation	-	protein_coding
1	BX_AAAchr05_2g01320	VHA-c5	0.341	0.192	1.48883	0.974701	0.611152	9.68842e-06	1	VHA-c5	NP_179244.1 ATPase, F0/V0 complex, subunit C protein [Arabidopsis thaliana]	Metabolism;Metabolism;Cellular Processes	Global and overview maps;Energy metabolism;Transport and catabolism	ko01100//Metabolic pathways;ko00190//Oxidative phosphorylation;ko04145//Phagosome	K02155;K02155;K02155	GO:0033177//proton-transporting two-sector ATPase complex, proton-transporting domain;GO:0033179//proton-transporting V-type ATPase, V0 domain	GO:0015078//hydrogen ion transmembrane transporter activity;GO:0046961//proton-transporting ATPase activity, rotational mechanism	GO:1902600//hydrogen ion transmembrane transport	-	protein_coding
1	BX_AAAchr04_1g02083	IWF1'	0.333	0.194	1.73233	0.976378	0.827205	9.81225e-06	1	IWF1'	XP_009396870.1 PREDICTED: non-specific lipid-transfer protein 1-like [Musa acuminata subsp. malaccensis]	-	-	-	-	-	GO:0008289//lipid binding	GO:0006869//lipid transport	-	protein_coding
1	BX_AAAchr04_2g02956	BBI	0.743	0.664	13.6966	9.50995	0.526303	1.02765e-05	1	BBI	XP_009383470.1 PREDICTED: Bowman-Birk type proteinase inhibitor-like [Musa acuminata subsp. malaccensis]	-	-	-	-	GO:0005576//extracellular region	GO:0004867//serine-type endopeptidase inhibitor activity	-	-	protein_coding
1	BX_AAAchr01_3g01435	GSTU17	0.33	0.192	1.56528	0.885874	0.821251	1.03758e-05	1	GSTU17	CAG1859747.1 unnamed protein product [Musa acuminata subsp. malaccensis]	Metabolism;Metabolism	Global and overview maps;Metabolism of other amino acids	ko01100//Metabolic pathways;ko00480//Glutathione metabolism	K00799;K00799	-	GO:0004364//glutathione transferase activity	GO:0006749//glutathione metabolic process	-	protein_coding
1	BX_AAAchr06_1g03993	BX_AAAchr06_1g03993	0.442	0.288	2.33412	1.43159	0.705254	1.05785e-05	1	BX_AAAchr06_1g03993	URE12963.1 hypothetical protein MUK42_04235 [Musa troglodytarum]	-	-	-	-	GO:0000786//nucleosome;GO:0015629//actin cytoskeleton	GO:0003677//DNA binding;GO:0003779//actin binding;GO:0030527//structural constituent of chromatin;GO:0046982//protein heterodimerization activity	GO:0030042//actin filament depolymerization	-	protein_coding
1	BX_AAAchr05_2g02603	SIB1	0.739	0.587	7.3761	5.52139	0.417827	1.09286e-05	1	SIB1	XP_009402453.1 PREDICTED: uncharacterized protein LOC103986237 [Musa acuminata subsp. malaccensis]	-	-	-	-	-	-	GO:0051091//positive regulation of sequence-specific DNA binding transcription factor activity	-	protein_coding
1	BX_AAAchr06_2g02730	RPS15	0.333	0.19	1.35185	0.857183	0.657257	1.11802e-05	1	RPS15	XP_009386697.1 PREDICTED: 40S ribosomal protein S15 [Musa acuminata subsp. malaccensis]	Genetic Information Processing	Translation	ko03010//Ribosome	K02958	GO:0005840//ribosome;GO:0015935//small ribosomal subunit	GO:0003735//structural constituent of ribosome	GO:0006412//translation	-	protein_coding
1	BX_AAAchr05_3g00816	BX_AAAchr05_3g00816	0.442	0.303	2.74664	1.63525	0.748157	1.15384e-05	1	BX_AAAchr05_3g00816	XP_009399904.1 PREDICTED: macrophage migration inhibitory factor homolog [Musa acuminata subsp. malaccensis]	Metabolism;Metabolism;Metabolism	Global and overview maps;Amino acid metabolism;Amino acid metabolism	ko01100//Metabolic pathways;ko00350//Tyrosine metabolism;ko00360//Phenylalanine metabolism	K07253;K07253;K07253	-	-	-	-	protein_coding
1	BX_AAAchr01_3g00810	LECCVA1	0.333	0.2	1.91151	1.11164	0.782021	1.20933e-05	1	LECCVA1	XP_009406129.2 PREDICTED: mannose-specific lectin 3-like [Musa acuminata subsp. malaccensis]	-	-	-	-	-	-	-	-	protein_coding
1	BX_AAAchr07_2g01315	PLA2-ALPHA	0.293	0.161	1.20264	0.644409	0.900156	1.24129e-05	1	PLA2-ALPHA	XP_009409185.1 PREDICTED: phospholipase A2-alpha [Musa acuminata subsp. malaccensis]	Metabolism;Metabolism;Metabolism;Metabolism;Metabolism;Metabolism;Metabolism	Global and overview maps;Global and overview maps;Lipid metabolism;Lipid metabolism;Lipid metabolism;Lipid metabolism;Lipid metabolism	ko01100//Metabolic pathways;ko01110//Biosynthesis of secondary metabolites;ko00564//Glycerophospholipid metabolism;ko00592//alpha-Linolenic acid metabolism;ko00565//Ether lipid metabolism;ko00591//Linoleic acid metabolism;ko00590//Arachidonic acid metabolism	K01047;K01047;K01047;K01047;K01047;K01047;K01047	-	GO:0004623//phospholipase A2 activity;GO:0005509//calcium ion binding	GO:0006644//phospholipid metabolic process;GO:0016042//lipid catabolic process;GO:0050482//arachidonic acid secretion	-	protein_coding
1	BX_AAAchr02_1g00891	PER60	0.482	0.33	3.97997	2.41441	0.721086	1.43062e-05	1	PER60	XP_009384731.1 PREDICTED: peroxidase 60-like isoform X2 [Musa acuminata subsp. malaccensis]	Metabolism;Metabolism;Metabolism	Global and overview maps;Global and overview maps;Biosynthesis of other secondary metabolites	ko01100//Metabolic pathways;ko01110//Biosynthesis of secondary metabolites;ko00940//Phenylpropanoid biosynthesis	K00430;K00430;K00430	-	GO:0004601//peroxidase activity;GO:0020037//heme binding	GO:0006979//response to oxidative stress;GO:0042744//hydrogen peroxide catabolic process	-	protein_coding
1	BX_AAAchr06_1g03705	At5g08100	0.254	0.134	1.11158	0.467097	1.25082	1.4601e-05	1	At5g08100	XP_009387638.1 PREDICTED: isoaspartyl peptidase/L-asparaginase 1 [Musa acuminata subsp. malaccensis]	Metabolism;Metabolism;Metabolism;Metabolism	Global and overview maps;Global and overview maps;Amino acid metabolism;Metabolism of other amino acids	ko01100//Metabolic pathways;ko01110//Biosynthesis of secondary metabolites;ko00250//Alanine, aspartate and glutamate metabolism;ko00460//Cyanoamino acid metabolism	K13051;K13051;K13051;K13051	-	GO:0016787//hydrolase activity	-	-	protein_coding
1	BX_AAAchr06_3g00910	Os01g0103600	0.42	0.274	2.26382	1.50613	0.587912	1.62625e-05	1	Os01g0103600	THU49220.1 hypothetical protein C4D60_Mb06t07250 [Musa balbisiana]	Metabolism;Metabolism;Metabolism	Global and overview maps;Global and overview maps;Lipid metabolism	ko01100//Metabolic pathways;ko01110//Biosynthesis of secondary metabolites;ko00100//Steroid biosynthesis	K01824;K01824;K01824	GO:0016020//membrane	GO:0047750//cholestenol delta-isomerase activity	GO:0016125//sterol metabolic process	-	protein_coding
1	BX_AAAchr01_1g01183	LECCVA1	0.388	0.25	2.60464	1.53877	0.759305	1.67891e-05	1	LECCVA1	XP_009406129.2 PREDICTED: mannose-specific lectin 3-like [Musa acuminata subsp. malaccensis]	-	-	-	-	-	-	-	-	protein_coding
1	BX_AAAchr05_3g01286	CALS9	0.493	0.351	3.27513	2.04298	0.680879	1.69725e-05	1	CALS9	CAG1838196.1 unnamed protein product [Musa acuminata subsp. malaccensis]	-	-	-	-	GO:0000148//1,3-beta-D-glucan synthase complex;GO:0016020//membrane	GO:0003843//1,3-beta-D-glucan synthase activity	GO:0006075//(1->3)-beta-D-glucan biosynthetic process	-	protein_coding
1	BX_AAAchr02_1g01557	BX_AAAchr02_1g01557	0.457	0.326	4.28544	2.44529	0.809438	1.73361e-05	1	BX_AAAchr02_1g01557	URD90037.1 Oxygen evolving enhancer protein 3 (PsbQ) [Musa troglodytarum]	-	-	-	-	-	-	-	-	protein_coding
1	BX_AAAchr08_2g00351	BX_AAAchr08_2g00351	0.341	0.202	1.39823	0.926724	0.593388	1.76515e-05	1	BX_AAAchr08_2g00351	XP_009412458.1 PREDICTED: uncharacterized protein LOC103993941 [Musa acuminata subsp. malaccensis]	-	-	-	-	-	-	-	-	protein_coding
1	BX_AAAchr11_3g02561	TPI	0.591	0.43	4.2668	3.12712	0.448316	1.90814e-05	1	TPI	XP_009384877.1 PREDICTED: triosephosphate isomerase, cytosolic [Musa acuminata subsp. malaccensis]	Metabolism;Metabolism;Metabolism;Metabolism;Metabolism;Metabolism;Metabolism;Metabolism	Global and overview maps;Global and overview maps;Global and overview maps;Global and overview maps;Carbohydrate metabolism;Energy metabolism;Carbohydrate metabolism;Carbohydrate metabolism	ko01100//Metabolic pathways;ko01110//Biosynthesis of secondary metabolites;ko01200//Carbon metabolism;ko01230//Biosynthesis of amino acids;ko00010//Glycolysis / Gluconeogenesis;ko00710//Carbon fixation in photosynthetic organisms;ko00051//Fructose and mannose metabolism;ko00562//Inositol phosphate metabolism	K01803;K01803;K01803;K01803;K01803;K01803;K01803;K01803	-	GO:0004807//triose-phosphate isomerase activity	-	-	protein_coding
1	BX_AAAchr09_3g01753	PR1	0.547	0.399	8.59241	5.44353	0.658521	2.08508e-05	1	PR1	AEV89264.1 pathogenesis-related protein [Musa acuminata AAA Group]	-	-	-	-	-	GO:0004864//protein phosphatase inhibitor activity;GO:0010427//abscisic acid binding;GO:0038023//signaling receptor activity	GO:0006952//defense response;GO:0009738//abscisic acid-activated signaling pathway	-	protein_coding
1	BX_AAAchr09_3g02703	BX_AAAchr09_3g02703	0.703	0.549	7.12312	5.21967	0.448551	2.2227e-05	1	BX_AAAchr09_3g02703	BAH91557.1 Os02g0175800, partial [Oryza sativa Japonica Group]	-	-	-	-	-	-	-	-	protein_coding
1	BX_AAAchr10_1g03296	BX_AAAchr10_1g03296	0.326	0.19	2.50403	1.426	0.812273	2.24394e-05	1	BX_AAAchr10_1g03296	XP_009380057.1 PREDICTED: uncharacterized protein LOC103968531 [Musa acuminata subsp. malaccensis]	-	-	-	-	-	-	-	-	protein_coding
1	BX_AAAchr05_1g00746	EARLI1	0.301	0.173	2.66764	1.19975	1.15283	2.27536e-05	1	EARLI1	THU66513.1 hypothetical protein C4D60_Mb05t14940 [Musa balbisiana]	-	-	-	-	-	-	-	-	protein_coding
1	BX_AAAchr03_2g01961	At1g77060	0.341	0.203	2.25975	1.35912	0.733494	2.33621e-05	1	At1g77060	CAG1850572.1 unnamed protein product [Musa acuminata subsp. malaccensis]	-	-	-	-	-	GO:0003824//catalytic activity	-	-	protein_coding
1	BX_AAAchr01_2g00738	SP1L2	0.268	0.142	0.824389	0.615074	0.422567	2.44084e-05	1	SP1L2	XP_018675757.1 PREDICTED: protein SPIRAL1-like 3 isoform X1 [Musa acuminata subsp. malaccensis]	-	-	-	-	-	-	GO:0043622//cortical microtubule organization	-	protein_coding
1	BX_AAAchr08_2g02402	BX_AAAchr08_2g02402	0.424	0.286	4.01142	2.05895	0.962206	2.62564e-05	1	BX_AAAchr08_2g02402	XP_009413309.1 PREDICTED: uncharacterized protein LOC103994642 [Musa acuminata subsp. malaccensis]	-	-	-	-	-	-	-	-	protein_coding
1	BX_AAAchr06_1g00846	Os01g0103600	0.402	0.257	1.99346	1.40641	0.503257	2.68411e-05	1	Os01g0103600	XP_009403567.1 PREDICTED: probable 3-beta-hydroxysteroid-Delta(8),Delta(7)-isomerase [Musa acuminata subsp. malaccensis]	Metabolism;Metabolism;Metabolism	Global and overview maps;Global and overview maps;Lipid metabolism	ko01100//Metabolic pathways;ko01110//Biosynthesis of secondary metabolites;ko00100//Steroid biosynthesis	K01824;K01824;K01824	GO:0016020//membrane	GO:0047750//cholestenol delta-isomerase activity	GO:0016125//sterol metabolic process	-	protein_coding
1	BX_AAAchr08_2g03947	VAMP727	0.388	0.248	2.61915	1.85228	0.499798	3.0878e-05	1	VAMP727	THU71151.1 hypothetical protein C4D60_Mb08t32510 [Musa balbisiana]	Metabolism;Metabolism	Global and overview maps;Carbohydrate metabolism	ko01100//Metabolic pathways;ko00520//Amino sugar and nucleotide sugar metabolism	K01183;K01183	GO:0005669//transcription factor TFIID complex;GO:0016020//membrane	-	GO:0005975//carbohydrate metabolic process;GO:0006367//transcription initiation from RNA polymerase II promoter;GO:0016192//vesicle-mediated transport	-	protein_coding
1	BX_AAAchr07_1g02563	CTL1	0.254	0.132	1.35233	0.707912	0.933803	3.10169e-05	1	CTL1	XP_009410357.1 PREDICTED: chitinase-like protein 1 [Musa acuminata subsp. malaccensis]	-	-	-	-	-	GO:0004568//chitinase activity	GO:0005975//carbohydrate metabolic process;GO:0006032//chitin catabolic process;GO:0016998//cell wall macromolecule catabolic process	-	protein_coding
1	BX_AAAchr02_1g00463	DBR	0.264	0.152	1.19586	0.569899	1.06927	3.32561e-05	1	DBR	XP_009420476.1 PREDICTED: 2-alkenal reductase (NADP(+)-dependent) [Musa acuminata subsp. malaccensis]	-	-	-	-	-	GO:0016491//oxidoreductase activity;GO:0016628//oxidoreductase activity, acting on the CH-CH group of donors, NAD or NADP as acceptor	-	-	protein_coding
1	BX_AAAchr04_3g03617	UBC16	0.46	0.299	2.80977	2.14956	0.386412	3.6126e-05	1	UBC16	XP_009398571.1 PREDICTED: probable ubiquitin-conjugating enzyme E2 16 [Musa acuminata subsp. malaccensis]	Genetic Information Processing	Folding, sorting and degradation	ko04120//Ubiquitin mediated proteolysis	K10688	-	-	-	-	protein_coding
1	BX_AAAchr03_1g00405	Sb03g046810	0.366	0.221	2.39564	1.77004	0.436631	3.80415e-05	1	Sb03g046810	XP_009390756.1 PREDICTED: cationic peroxidase SPC4-like [Musa acuminata subsp. malaccensis]	Metabolism;Metabolism;Metabolism	Global and overview maps;Global and overview maps;Biosynthesis of other secondary metabolites	ko01100//Metabolic pathways;ko01110//Biosynthesis of secondary metabolites;ko00940//Phenylpropanoid biosynthesis	K00430;K00430;K00430	-	GO:0004601//peroxidase activity;GO:0020037//heme binding	GO:0006979//response to oxidative stress;GO:0042744//hydrogen peroxide catabolic process	-	protein_coding
1	BX_AAAchr03_2g00294	Sb03g046810	0.428	0.288	3.54344	2.39877	0.562858	3.8427e-05	1	Sb03g046810	XP_009390756.1 PREDICTED: cationic peroxidase SPC4-like [Musa acuminata subsp. malaccensis]	Metabolism;Metabolism;Metabolism	Global and overview maps;Global and overview maps;Biosynthesis of other secondary metabolites	ko01100//Metabolic pathways;ko01110//Biosynthesis of secondary metabolites;ko00940//Phenylpropanoid biosynthesis	K00430;K00430;K00430	-	GO:0004601//peroxidase activity;GO:0020037//heme binding	GO:0006979//response to oxidative stress;GO:0042744//hydrogen peroxide catabolic process	-	protein_coding
1	BX_AAAchr11_2g02544	TUBB3	0.431	0.286	2.52392	1.48559	0.764628	3.9334e-05	1	TUBB3	XP_009385041.1 PREDICTED: tubulin beta chain-like [Musa acuminata subsp. malaccensis]	Cellular Processes	Transport and catabolism	ko04145//Phagosome	K07375	GO:0005874//microtubule	GO:0003924//GTPase activity;GO:0005200//structural constituent of cytoskeleton;GO:0005525//GTP binding	GO:0007017//microtubule-based process	-	protein_coding
1	BX_AAAchr08_1g01707	LTI6B	0.261	0.144	1.66295	0.723519	1.20064	4.06369e-05	1	LTI6B	RWW57479.1 hypothetical protein BHE74_00035732 [Ensete ventricosum]	-	-	-	-	GO:0016020//membrane	-	-	-	protein_coding
1	BX_AAAchr10_1g02929	MIB	0.257	0.136	1.12108	0.721592	0.635637	4.07939e-05	1	MIB	XP_009421239.1 PREDICTED: myosin ID heavy chain-like [Musa acuminata subsp. malaccensis]	-	-	-	-	GO:0016459//myosin complex	GO:0003774//motor activity	-	-	protein_coding
1	BX_AAAchr06_1g03389	BX_AAAchr06_1g03389	0.362	0.221	2.7875	1.79621	0.634017	4.13976e-05	1	BX_AAAchr06_1g03389	XP_009406346.1 PREDICTED: uncharacterized protein LOC103989269 [Musa acuminata subsp. malaccensis]	-	-	-	-	-	-	-	-	protein_coding
1	BX_AAAchr09_3g00433	GSTZ5	0.391	0.255	1.98749	1.26699	0.649549	4.46633e-05	1	GSTZ5	XP_009416264.2 PREDICTED: protein IN2-1 homolog B-like [Musa acuminata subsp. malaccensis]	Metabolism;Metabolism	Global and overview maps;Metabolism of other amino acids	ko01100//Metabolic pathways;ko00480//Glutathione metabolism	K00799;K00799	-	GO:0004364//glutathione transferase activity	-	-	protein_coding
1	BX_AAAchr02_2g02627	BX_AAAchr02_2g02627	0.315	0.18	2.21639	1.70786	0.376019	4.78615e-05	1	BX_AAAchr02_2g02627	RZR75034.1 hypothetical protein BHM03_00048335 [Ensete ventricosum]	-	-	-	-	-	-	-	-	protein_coding
1	BX_AAAchr06_1g00660	BX_AAAchr06_1g00660	0.337	0.205	1.20563	0.716403	0.750947	4.80635e-05	1	BX_AAAchr06_1g00660	XP_009403367.1 PREDICTED: uncharacterized protein LOC103986938 [Musa acuminata subsp. malaccensis]	-	-	-	-	GO:0005783//endoplasmic reticulum;GO:0016020//membrane	-	GO:0006886//intracellular protein transport	-	protein_coding
1	BX_AAAchr05_3g00487	HCT1	0.319	0.19	1.39213	0.874407	0.67092	5.32478e-05	1	HCT1	XP_009399564.1 PREDICTED: shikimate O-hydroxycinnamoyltransferase-like [Musa acuminata subsp. malaccensis]	Metabolism;Metabolism;Metabolism;Metabolism;Metabolism	Global and overview maps;Global and overview maps;Biosynthesis of other secondary metabolites;Biosynthesis of other secondary metabolites;Biosynthesis of other secondary metabolites	ko01100//Metabolic pathways;ko01110//Biosynthesis of secondary metabolites;ko00940//Phenylpropanoid biosynthesis;ko00941//Flavonoid biosynthesis;ko00945//Stilbenoid, diarylheptanoid and gingerol biosynthesis	K13065;K13065;K13065;K13065;K13065	-	-	-	-	protein_coding
1	BX_AAAchr08_2g03946	BX_AAAchr08_2g03946	0.467	0.311	2.57611	1.94607	0.404627	5.46657e-05	1	BX_AAAchr08_2g03946	NP_001317704.1 ubiquitin-ribosomal fusion protein [Solanum lycopersicum]	Genetic Information Processing;Genetic Information Processing	Translation;Folding, sorting and degradation	ko03010//Ribosome;ko04120//Ubiquitin mediated proteolysis	K02927;K02927	GO:0005840//ribosome	GO:0003735//structural constituent of ribosome;GO:0005515//protein binding	GO:0006412//translation	-	protein_coding
1	BX_AAAchr06_2g02358	BX_AAAchr06_2g02358	0.268	0.155	1.00408	0.559576	0.843469	6.06776e-05	1	BX_AAAchr06_2g02358	XP_009405290.1 PREDICTED: uncharacterized protein LOC103988491 [Musa acuminata subsp. malaccensis]	-	-	-	-	-	-	-	-	protein_coding
1	BX_AAAchr08_2g01252	MGL	0.301	0.177	1.38537	0.813886	0.767372	6.26966e-05	1	MGL	CAG1831251.1 unnamed protein product [Musa acuminata subsp. malaccensis]	Metabolism;Metabolism;Metabolism	Global and overview maps;Amino acid metabolism;Metabolism of other amino acids	ko01100//Metabolic pathways;ko00270//Cysteine and methionine metabolism;ko00450//Selenocompound metabolism	K01761;K01761;K01761	-	GO:0003824//catalytic activity;GO:0030170//pyridoxal phosphate binding	GO:0019346//transsulfuration	-	protein_coding
1	BX_AAAchr07_2g01339	RPS15	0.518	0.353	3.47443	2.6643	0.383017	6.43452e-05	1	RPS15	XP_009409212.1 PREDICTED: 40S ribosomal protein S15-like [Musa acuminata subsp. malaccensis]	Genetic Information Processing	Translation	ko03010//Ribosome	K02958	GO:0005840//ribosome;GO:0015935//small ribosomal subunit	GO:0003735//structural constituent of ribosome	GO:0006412//translation	-	protein_coding
1	BX_AAAchr03_1g02904	At5g28840	0.261	0.155	1.11411	0.436045	1.35335	6.59505e-05	1	At5g28840	XP_009393059.1 PREDICTED: GDP-mannose 3,5-epimerase 2-like [Musa acuminata subsp. malaccensis]	Metabolism;Metabolism;Metabolism;Metabolism	Global and overview maps;Global and overview maps;Carbohydrate metabolism;Carbohydrate metabolism	ko01100//Metabolic pathways;ko01110//Biosynthesis of secondary metabolites;ko00520//Amino sugar and nucleotide sugar metabolism;ko00053//Ascorbate and aldarate metabolism	K10046;K10046;K10046;K10046	-	GO:0047918//GDP-mannose 3,5-epimerase activity;GO:0051287//NAD binding	-	-	protein_coding
1	BX_AAAchr03_1g02621	FK	0.293	0.177	1.24577	0.690227	0.851898	6.77681e-05	1	FK	XP_009393365.1 PREDICTED: delta(14)-sterol reductase [Musa acuminata subsp. malaccensis]	Metabolism;Metabolism;Metabolism	Global and overview maps;Global and overview maps;Lipid metabolism	ko01100//Metabolic pathways;ko01110//Biosynthesis of secondary metabolites;ko00100//Steroid biosynthesis	K00222;K00222;K00222	GO:0016020//membrane	GO:0016628//oxidoreductase activity, acting on the CH-CH group of donors, NAD or NADP as acceptor	GO:0016126//sterol biosynthetic process	-	protein_coding
1	BX_AAAchr06_2g00672	EF1	0.471	0.322	2.87005	2.07264	0.469605	6.97812e-05	1	EF1	XP_009403341.1 PREDICTED: elongation factor 1-alpha-like [Musa acuminata subsp. malaccensis]	Genetic Information Processing	Translation	ko03013//Nucleocytoplasmic transport	K03231	-	GO:0003746//translation elongation factor activity;GO:0003924//GTPase activity;GO:0005525//GTP binding	GO:0006414//translational elongation	-	protein_coding
1	BX_AAAchr11_1g01406	MGS1	0.268	0.154	1.14213	0.631944	0.853863	7.08098e-05	1	MGS1	XP_009383585.1 PREDICTED: pollen-specific protein C13-like [Musa acuminata subsp. malaccensis]	-	-	-	-	-	-	-	-	protein_coding
1	BX_AAAchr05_3g01617	RPL23A	0.551	0.395	3.62409	2.77672	0.384239	7.22847e-05	1	RPL23A	THU65429.1 hypothetical protein C4D60_Mb05t03520 [Musa balbisiana]	Genetic Information Processing	Translation	ko03010//Ribosome	K02893	GO:0005840//ribosome	GO:0003735//structural constituent of ribosome	GO:0006412//translation	-	protein_coding
1	BX_AAAchr08_3g02171	RLP4	0.467	0.322	2.89198	2.08381	0.472833	7.48711e-05	1	RLP4	XP_009413647.1 PREDICTED: putative leucine-rich repeat receptor-like serine/threonine-protein kinase At2g14440 isoform X4 [Musa acuminata subsp. malaccensis]	-	-	-	-	-	-	-	-	protein_coding
1	BX_AAAchr09_1g00012	RNS3	0.764	0.647	10.7425	8.30657	0.371009	7.60317e-05	1	RNS3	XP_009416655.1 PREDICTED: ribonuclease 3-like [Musa acuminata subsp. malaccensis]	-	-	-	-	-	GO:0003723//RNA binding;GO:0033897//ribonuclease T2 activity	-	-	protein_coding
1	BX_AAAchr09_2g00808	RNS3	0.707	0.58	8.9473	6.76107	0.404201	7.63248e-05	1	RNS3	XP_009417013.1 PREDICTED: extracellular ribonuclease LE-like [Musa acuminata subsp. malaccensis]	-	-	-	-	-	GO:0003723//RNA binding;GO:0033897//ribonuclease T2 activity	-	-	protein_coding
1	BX_AAAchr04_3g02116	IWF1'	0.25	0.138	1.05465	0.629923	0.743519	7.78653e-05	1	IWF1'	XP_009396870.1 PREDICTED: non-specific lipid-transfer protein 1-like [Musa acuminata subsp. malaccensis]	-	-	-	-	-	GO:0008289//lipid binding	GO:0006869//lipid transport	-	protein_coding
1	BX_AAAchr06_2g02126	BX_AAAchr06_2g02126	0.685	0.568	18.4123	11.5108	0.677687	7.8381e-05	1	BX_AAAchr06_2g02126	XP_009404798.1 PREDICTED: pathogen-related protein-like [Musa acuminata subsp. malaccensis]	-	-	-	-	-	-	-	-	protein_coding
1	BX_AAAchr07_1g00986	PER52	0.261	0.15	1.12367	0.547056	1.03846	8.24337e-05	1	PER52	RRT86012.1 hypothetical protein B296_00005803 [Ensete ventricosum]	Metabolism;Metabolism;Metabolism	Global and overview maps;Global and overview maps;Biosynthesis of other secondary metabolites	ko01100//Metabolic pathways;ko01110//Biosynthesis of secondary metabolites;ko00940//Phenylpropanoid biosynthesis	K00430;K00430;K00430	-	GO:0004601//peroxidase activity;GO:0020037//heme binding	GO:0006979//response to oxidative stress;GO:0042744//hydrogen peroxide catabolic process	-	protein_coding
1	BX_AAAchr04_1g03023	PVA13	0.301	0.179	1.04995	0.752258	0.48102	8.70888e-05	1	PVA13	XP_009417904.1 PREDICTED: vesicle-associated protein 1-3 isoform X1 [Musa acuminata subsp. malaccensis]	-	-	-	-	GO:0005789//endoplasmic reticulum membrane	-	-	-	protein_coding
1	BX_AAAchr05_2g00084	FDX3	0.366	0.236	1.75872	1.14051	0.624844	8.92475e-05	1	FDX3	XP_009399196.1 PREDICTED: ferredoxin, root R-B2-like [Musa acuminata subsp. malaccensis]	Metabolism;Metabolism	Global and overview maps;Energy metabolism	ko01100//Metabolic pathways;ko00195//Photosynthesis	K02639;K02639	-	GO:0009055//electron carrier activity;GO:0051536//iron-sulfur cluster binding;GO:0051537//2 iron, 2 sulfur cluster binding	GO:0022900//electron transport chain	-	protein_coding
1	BX_AAAchr07_2g00487	BX_AAAchr07_2g00487	0.652	0.514	9.52024	6.67997	0.511156	9.33641e-05	1	BX_AAAchr07_2g00487	CAG1855592.1 unnamed protein product [Musa acuminata subsp. malaccensis]	-	-	-	-	-	-	-	-	protein_coding
1	BX_AAAchr03_1g00089	rpl14	0.319	0.2	1.28752	0.824797	0.642481	9.86613e-05	1	rpl14	YP_007475912.1 ribosomal protein L14 [Calamus caryotoides]	-	-	-	-	GO:0005840//ribosome;GO:0015934//large ribosomal subunit	GO:0003735//structural constituent of ribosome	GO:0006412//translation	-	protein_coding
1	BX_AAAchr09_2g03072	UBC11	0.297	0.173	1.06656	0.801111	0.41289	9.92472e-05	1	UBC11	URE41040.1 WD repeat-containing protein C2A9.03 [Musa troglodytarum]	-	-	-	-	-	GO:0005515//protein binding	-	-	protein_coding
1	BX_AAAchr09_3g00760	WRKY75	0.293	0.184	1.84002	0.83616	1.13787	0.00011749	1	WRKY75	XP_009416583.1 PREDICTED: probable WRKY transcription factor 75 [Musa acuminata subsp. malaccensis]	-	-	-	-	-	GO:0003700//transcription factor activity, sequence-specific DNA binding;GO:0043565//sequence-specific DNA binding	GO:0006355//regulation of transcription, DNA-templated	WRKY	protein_coding
1	BX_AAAchr08_2g00340	Os04g0650000	0.402	0.265	1.9185	1.45011	0.40382	0.000121359	1	Os04g0650000	CAG1830448.1 unnamed protein product [Musa acuminata subsp. malaccensis]	-	-	-	-	-	GO:0008234//cysteine-type peptidase activity;GO:0016872//intramolecular lyase activity	GO:0006508//proteolysis	-	protein_coding
1	BX_AAAchr08_1g00345	Os04g0650000	0.402	0.282	2.55546	1.52377	0.745943	0.000130587	1	Os04g0650000	CAG1830448.1 unnamed protein product [Musa acuminata subsp. malaccensis]	-	-	-	-	-	GO:0008234//cysteine-type peptidase activity	GO:0006508//proteolysis	-	protein_coding
1	BX_AAAchr07_2g02510	RPL12	0.453	0.303	2.57711	1.85598	0.473571	0.000139603	1	RPL12	XP_009410228.1 PREDICTED: 60S ribosomal protein L12-like [Musa acuminata subsp. malaccensis]	Genetic Information Processing	Translation	ko03010//Ribosome	K02870	GO:0005840//ribosome	GO:0003735//structural constituent of ribosome	GO:0006412//translation	-	protein_coding
1	BX_AAAchr03_1g02164	AOC	0.272	0.155	1.43331	0.940943	0.607174	0.00014125	1	AOC	RWV87655.1 hypothetical protein GW17_00050326 [Ensete ventricosum]	Metabolism;Metabolism;Metabolism	Global and overview maps;Global and overview maps;Lipid metabolism	ko01100//Metabolic pathways;ko01110//Biosynthesis of secondary metabolites;ko00592//alpha-Linolenic acid metabolism	K10525;K10525;K10525	-	GO:0016853//isomerase activity;GO:0046423//allene-oxide cyclase activity	GO:0009695//jasmonic acid biosynthetic process	-	protein_coding
1	BX_AAAchr08_1g02189	BX_AAAchr08_1g02189	0.293	0.18	2.81503	1.40156	1.00612	0.000142391	1	BX_AAAchr08_1g02189	XP_009413309.1 PREDICTED: uncharacterized protein LOC103994642 [Musa acuminata subsp. malaccensis]	-	-	-	-	-	-	-	-	protein_coding
1	BX_AAAchr06_3g01603	At3g59480	0.301	0.184	1.12783	0.742631	0.602828	0.000171062	1	At3g59480	XP_009404276.1 PREDICTED: fructokinase-1-like [Musa acuminata subsp. malaccensis]	Metabolism;Metabolism;Metabolism;Metabolism;Metabolism	Global and overview maps;Global and overview maps;Carbohydrate metabolism;Carbohydrate metabolism;Carbohydrate metabolism	ko01100//Metabolic pathways;ko01110//Biosynthesis of secondary metabolites;ko00520//Amino sugar and nucleotide sugar metabolism;ko00500//Starch and sucrose metabolism;ko00051//Fructose and mannose metabolism	K00847;K00847;K00847;K00847;K00847	-	GO:0016301//kinase activity	-	-	protein_coding
1	BX_AAAchr03_1g00879	AGAP003155	0.5	0.365	5.36943	3.59083	0.580451	0.000179921	1	AGAP003155	XP_009391336.1 PREDICTED: esterase AGAP003155-like [Musa acuminata subsp. malaccensis]	-	-	-	-	-	-	-	-	protein_coding
1	BX_AAAchr08_3g01667	RPL14B	0.38	0.25	1.84274	1.3465	0.452643	0.000180034	1	RPL14B	XP_009413731.1 PREDICTED: 60S ribosomal protein L14-1 [Musa acuminata subsp. malaccensis]	Genetic Information Processing	Translation	ko03010//Ribosome	K02875	GO:0005840//ribosome	GO:0003723//RNA binding;GO:0003735//structural constituent of ribosome	GO:0006412//translation	-	protein_coding
1	BX_AAAchr08_1g01151	BHLH147	0.319	0.203	1.46692	0.849488	0.788121	0.000185726	1	BHLH147	URE33023.1 hypothetical protein MUK42_17823 [Musa troglodytarum]	-	-	-	-	-	GO:0046983//protein dimerization activity	GO:0006355//regulation of transcription, DNA-templated	-	protein_coding
1	BX_AAAchr02_2g00337	RPL30	0.362	0.24	1.94527	1.2309	0.660252	0.000191174	1	RPL30	XP_009386734.1 PREDICTED: 60S ribosomal protein L30 [Musa acuminata subsp. malaccensis]	Genetic Information Processing	Translation	ko03010//Ribosome	K02908	-	GO:0003723//RNA binding	-	-	protein_coding
1	BX_AAAchr08_2g03645	RPS9C	0.359	0.23	1.5581	1.14749	0.441311	0.000193906	1	RPS9C	XP_009403622.1 PREDICTED: 40S ribosomal protein S9-2 [Musa acuminata subsp. malaccensis]	Genetic Information Processing	Translation	ko03010//Ribosome	K02997	GO:0015935//small ribosomal subunit	GO:0003723//RNA binding;GO:0003735//structural constituent of ribosome;GO:0019843//rRNA binding	GO:0006412//translation	-	protein_coding
1	BX_AAAchr10_3g03649	BX_AAAchr10_3g03649	0.406	0.286	2.51632	1.77841	0.500727	0.000198075	1	BX_AAAchr10_3g03649	XP_009380872.1 PREDICTED: phospho-2-dehydro-3-deoxyheptonate aldolase 2, chloroplastic-like [Musa acuminata subsp. malaccensis]	Metabolism;Metabolism;Metabolism;Metabolism	Global and overview maps;Global and overview maps;Global and overview maps;Amino acid metabolism	ko01100//Metabolic pathways;ko01110//Biosynthesis of secondary metabolites;ko01230//Biosynthesis of amino acids;ko00400//Phenylalanine, tyrosine and tryptophan biosynthesis	K01626;K01626;K01626;K01626	-	GO:0003849//3-deoxy-7-phosphoheptulonate synthase activity	GO:0009073//aromatic amino acid family biosynthetic process	-	protein_coding
1	BX_AAAchr06_2g02851	RPL37A	0.326	0.209	1.53913	0.948743	0.698024	0.00020246	1	RPL37A	XP_008786203.1 60S ribosomal protein L37a [Phoenix dactylifera]	Genetic Information Processing	Translation	ko03010//Ribosome	K02921	GO:0005840//ribosome	GO:0003735//structural constituent of ribosome	GO:0006412//translation	-	protein_coding
1	BX_AAAchr06_1g01278	BX_AAAchr06_1g01278	0.504	0.37	3.89031	2.6003	0.581205	0.000203967	1	BX_AAAchr06_1g01278	RWW48939.1 hypothetical protein BHE74_00044947 [Ensete ventricosum]	-	-	-	-	-	-	-	-	protein_coding
1	BX_AAAchr01_3g01227	MGS1	0.286	0.173	1.37102	0.752341	0.865789	0.000206436	1	MGS1	XP_009409254.2 PREDICTED: major pollen allergen Lol p 11-like [Musa acuminata subsp. malaccensis]	-	-	-	-	-	-	-	-	protein_coding
1	BX_AAAchr06_2g02490	HS1	0.333	0.213	1.63897	1.13959	0.524266	0.000214961	1	HS1	XP_009405447.1 PREDICTED: stress-response A/B barrel domain-containing protein HS1 [Musa acuminata subsp. malaccensis]	-	-	-	-	-	-	-	-	protein_coding
1	BX_AAAchr05_3g01243	FPP4	0.29	0.177	1.36955	0.901163	0.603838	0.000225082	1	FPP4	XP_009400355.1 PREDICTED: filament-like plant protein 4 [Musa acuminata subsp. malaccensis]	-	-	-	-	-	-	-	-	protein_coding
1	BX_AAAchr05_1g00387	At5g17165	0.359	0.23	1.86183	1.32444	0.491347	0.000234219	1	At5g17165	XP_009399443.1 PREDICTED: uncharacterized protein LOC103983854 isoform X2 [Musa acuminata subsp. malaccensis]	-	-	-	-	-	-	-	-	protein_coding
1	BX_AAAchr05_3g02403	PLAT1	0.38	0.255	1.75465	1.20531	0.541781	0.000238078	1	PLAT1	XP_009387124.1 PREDICTED: PLAT domain-containing protein 3-like [Musa acuminata subsp. malaccensis]	-	-	-	-	-	GO:0005515//protein binding	-	-	protein_coding
1	BX_AAAchr11_2g02591	AHP2	0.417	0.288	2.22213	1.5583	0.511972	0.000239323	1	AHP2	XP_009385089.1 PREDICTED: histidine-containing phosphotransfer protein 2-like isoform X1 [Musa acuminata subsp. malaccensis]	Environmental Information Processing	Signal transduction	ko04075//Plant hormone signal transduction	K14490	-	GO:0009927//histidine phosphotransfer kinase activity;GO:0043424//protein histidine kinase binding	GO:0000160//phosphorelay signal transduction system	-	protein_coding
1	BX_AAAchr08_2g03225	CYP90B1	0.344	0.225	2.00992	1.3227	0.603659	0.000239613	1	CYP90B1	XP_009415330.1 PREDICTED: cytochrome P450 90B1 [Musa acuminata subsp. malaccensis]	Metabolism;Metabolism;Metabolism	Global and overview maps;Global and overview maps;Metabolism of terpenoids and polyketides	ko01100//Metabolic pathways;ko01110//Biosynthesis of secondary metabolites;ko00905//Brassinosteroid biosynthesis	K09587;K09587;K09587	-	GO:0004497//monooxygenase activity;GO:0005506//iron ion binding;GO:0016705//oxidoreductase activity, acting on paired donors, with incorporation or reduction of molecular oxygen;GO:0020037//heme binding	-	-	protein_coding
1	BX_AAAchr07_3g02886	BX_AAAchr07_3g02886	0.25	0.146	1.83471	0.929027	0.98176	0.000240419	1	BX_AAAchr07_3g02886	-	-	-	-	-	-	-	-	-	protein_coding
1	BX_AAAchr01_1g01105	DIR1	0.279	0.175	1.97562	1.03771	0.928907	0.000259094	1	DIR1	XP_009399057.1 PREDICTED: putative lipid-transfer protein DIR1 [Musa acuminata subsp. malaccensis]	-	-	-	-	-	GO:0005504//fatty acid binding	GO:0009627//systemic acquired resistance	-	protein_coding
1	BX_AAAchr08_3g03995	VAMP727	0.446	0.313	3.27263	2.44728	0.419274	0.000294555	1	VAMP727	THU71151.1 hypothetical protein C4D60_Mb08t32510 [Musa balbisiana]	Metabolism;Metabolism	Global and overview maps;Carbohydrate metabolism	ko01100//Metabolic pathways;ko00520//Amino sugar and nucleotide sugar metabolism	K01183;K01183	GO:0005669//transcription factor TFIID complex;GO:0016020//membrane	-	GO:0005975//carbohydrate metabolic process;GO:0006367//transcription initiation from RNA polymerase II promoter;GO:0016192//vesicle-mediated transport	-	protein_coding
1	BX_AAAchr06_3g02156	CCH	0.33	0.219	1.70095	0.957852	0.828462	0.000300533	1	CCH	XP_009404819.1 PREDICTED: copper transport protein ATX1 [Musa acuminata subsp. malaccensis]	-	-	-	-	-	GO:0046872//metal ion binding	-	-	protein_coding
1	BX_AAAchr06_3g01544	IPI1	0.333	0.215	1.35345	0.974869	0.473359	0.000312415	1	IPI1	XP_009404216.1 PREDICTED: isopentenyl-diphosphate Delta-isomerase I-like [Musa acuminata subsp. malaccensis]	Metabolism;Metabolism;Metabolism	Global and overview maps;Global and overview maps;Metabolism of terpenoids and polyketides	ko01100//Metabolic pathways;ko01110//Biosynthesis of secondary metabolites;ko00900//Terpenoid backbone biosynthesis	K01823;K01823;K01823	-	GO:0004452//isopentenyl-diphosphate delta-isomerase activity	GO:0008299//isoprenoid biosynthetic process	-	protein_coding
1	BX_AAAchr09_3g01659	At1g18250	0.25	0.146	1.17978	0.738519	0.675814	0.00031511	1	At1g18250	XP_009417646.1 PREDICTED: thaumatin-like protein [Musa acuminata subsp. malaccensis]	-	-	-	-	-	-	-	-	protein_coding
1	BX_AAAchr01_1g01425	UEV1C	0.254	0.15	1.17059	0.680739	0.782063	0.000328392	1	UEV1C	URD75507.1 Ubiquitin-conjugating enzyme, partial [Musa troglodytarum]	-	-	-	-	-	-	-	-	protein_coding
1	BX_AAAchr08_1g02166	At3g16150	0.406	0.28	2.77266	1.97744	0.487634	0.000339504	1	At3g16150	XP_009413335.1 PREDICTED: probable isoaspartyl peptidase/L-asparaginase 2 [Musa acuminata subsp. malaccensis]	Metabolism;Metabolism;Metabolism;Metabolism	Global and overview maps;Global and overview maps;Amino acid metabolism;Metabolism of other amino acids	ko01100//Metabolic pathways;ko01110//Biosynthesis of secondary metabolites;ko00250//Alanine, aspartate and glutamate metabolism;ko00460//Cyanoamino acid metabolism	K13051;K13051;K13051;K13051	-	GO:0016787//hydrolase activity	-	-	protein_coding
1	BX_AAAchr01_2g01082	PDI	0.351	0.234	1.47556	1.01462	0.540324	0.000340314	1	PDI	XP_009399206.1 PREDICTED: protein disulfide-isomerase-like [Musa acuminata subsp. malaccensis]	Genetic Information Processing	Folding, sorting and degradation	ko04141//Protein processing in endoplasmic reticulum	K09580	-	GO:0003756//protein disulfide isomerase activity	-	-	protein_coding
1	BX_AAAchr10_3g03910	VHA-c''2	0.25	0.15	1.06787	0.58893	0.858571	0.000343158	1	VHA-c''2	XP_009381134.1 PREDICTED: V-type proton ATPase subunit c''2 [Musa acuminata subsp. malaccensis]	Metabolism;Metabolism;Cellular Processes	Global and overview maps;Energy metabolism;Transport and catabolism	ko01100//Metabolic pathways;ko00190//Oxidative phosphorylation;ko04145//Phagosome	K03661;K03661;K03661	GO:0033177//proton-transporting two-sector ATPase complex, proton-transporting domain;GO:0033179//proton-transporting V-type ATPase, V0 domain	GO:0015078//hydrogen ion transmembrane transporter activity;GO:0046961//proton-transporting ATPase activity, rotational mechanism	GO:1902600//hydrogen ion transmembrane transport	-	protein_coding
1	BX_AAAchr08_1g02034	RLP4	0.406	0.282	2.09968	1.50496	0.480438	0.000345079	1	RLP4	XP_009413647.1 PREDICTED: putative leucine-rich repeat receptor-like serine/threonine-protein kinase At2g14440 isoform X4 [Musa acuminata subsp. malaccensis]	-	-	-	-	GO:0015934//large ribosomal subunit	GO:0003723//RNA binding;GO:0003735//structural constituent of ribosome	GO:0006412//translation	-	protein_coding
1	BX_AAAchr03_1g00944	At1g18250	0.286	0.177	1.31762	0.908972	0.535631	0.000348646	1	At1g18250	XP_009391386.1 PREDICTED: thaumatin-like protein [Musa acuminata subsp. malaccensis]	-	-	-	-	-	-	-	-	protein_coding
1	BX_AAAchr09_3g03488	GLYI-11	0.29	0.184	1.03444	0.752776	0.45856	0.000349669	1	GLYI-11	XP_009419579.1 PREDICTED: lactoylglutathione lyase-like [Musa acuminata subsp. malaccensis]	Metabolism;Metabolism	Global and overview maps;Carbohydrate metabolism	ko01100//Metabolic pathways;ko00620//Pyruvate metabolism	K01759;K01759	-	GO:0004462//lactoylglutathione lyase activity;GO:0046872//metal ion binding	-	-	protein_coding
1	BX_AAAchr05_3g03403	KIC	0.268	0.165	1.36146	0.777285	0.80864	0.000365466	1	KIC	THU67759.1 hypothetical protein C4D60_Mb05t28080 [Musa balbisiana]	-	-	-	-	-	GO:0005509//calcium ion binding	-	-	protein_coding
1	BX_AAAchr02_1g00574	RPL18B	0.442	0.313	2.63007	1.78741	0.557229	0.000394841	1	RPL18B	NP_001364921.1 60S ribosomal protein L18-2-like [Musa acuminata]	Genetic Information Processing	Translation	ko03010//Ribosome	K02883	GO:0005840//ribosome	GO:0003735//structural constituent of ribosome	GO:0006412//translation	-	protein_coding
1	BX_AAAchr06_3g03199	LOX1.6	0.304	0.19	1.26098	0.965324	0.385456	0.000408441	1	LOX1.6	XP_009406047.1 PREDICTED: linoleate 9S-lipoxygenase 6-like [Musa acuminata subsp. malaccensis]	Metabolism	Lipid metabolism	ko00591//Linoleic acid metabolism	K15718	-	GO:0005515//protein binding;GO:0016491//oxidoreductase activity;GO:0016702//oxidoreductase activity, acting on single donors with incorporation of molecular oxygen, incorporation of two atoms of oxygen;GO:0046872//metal ion binding	GO:0034440//lipid oxidation	-	protein_coding
1	BX_AAAchr11_3g02564	MT4A	0.384	0.261	2.14096	1.48545	0.527356	0.000416929	1	MT4A	XP_009384880.1 PREDICTED: metallothionein-like protein type 2 [Musa acuminata subsp. malaccensis]	-	-	-	-	-	GO:0046872//metal ion binding	-	-	protein_coding
1	BX_AAAchr11_3g00228	TIP1-1	0.264	0.163	2.18733	1.12614	0.957786	0.000419266	1	TIP1-1	XP_009382161.1 PREDICTED: probable aquaporin TIP1-1 [Musa acuminata subsp. malaccensis]	-	-	-	-	GO:0016020//membrane	GO:0015267//channel activity	GO:0055085//transmembrane transport	-	protein_coding
1	BX_AAAchr06_1g01309	rbcL	0.286	0.179	1.0405	0.674534	0.62532	0.000435454	1	rbcL	THU42315.1 hypothetical protein C4D60_Mb00t14130 [Musa balbisiana]	Metabolism;Metabolism;Metabolism;Metabolism;Metabolism	Global and overview maps;Global and overview maps;Global and overview maps;Energy metabolism;Carbohydrate metabolism	ko01100//Metabolic pathways;ko01110//Biosynthesis of secondary metabolites;ko01200//Carbon metabolism;ko00710//Carbon fixation in photosynthetic organisms;ko00630//Glyoxylate and dicarboxylate metabolism	K01601;K01601;K01601;K01601;K01601	-	GO:0000287//magnesium ion binding;GO:0016984//ribulose-bisphosphate carboxylase activity	-	-	protein_coding
1	BX_AAAchr09_3g03339	TIP2-2	0.391	0.273	3.3657	2.34403	0.521917	0.000441083	1	TIP2-2	THU48345.1 hypothetical protein C4D60_Mb09t25250 [Musa balbisiana]	-	-	-	-	GO:0016020//membrane	GO:0015267//channel activity	GO:0055085//transmembrane transport	-	protein_coding
1	BX_AAAchr02_1g02796	SUS1	0.319	0.203	1.39149	1.0435	0.415197	0.00044586	1	SUS1	XP_009390318.1 PREDICTED: sucrose synthase 2-like [Musa acuminata subsp. malaccensis]	Metabolism;Metabolism;Metabolism	Global and overview maps;Global and overview maps;Carbohydrate metabolism	ko01100//Metabolic pathways;ko01110//Biosynthesis of secondary metabolites;ko00500//Starch and sucrose metabolism	K00695;K00695;K00695	-	GO:0016157//sucrose synthase activity;GO:0016757//transferase activity, transferring glycosyl groups	GO:0005985//sucrose metabolic process	-	protein_coding
1	BX_AAAchr03_2g01486	rbcL	0.478	0.345	3.31405	2.52751	0.390879	0.000455357	1	rbcL	YP_009658905.1 ribulose-1,5-bisphosphate carboxylase/oxygenase large subunit [Musa ornata]	-	-	-	-	-	GO:0000287//magnesium ion binding;GO:0016984//ribulose-bisphosphate carboxylase activity	GO:0015977//carbon fixation	-	protein_coding
1	BX_AAAchr09_3g03194	SK3	0.301	0.186	1.24654	0.907321	0.458248	0.000468833	1	SK3	XP_009419150.1 PREDICTED: shikimate kinase 3, chloroplastic isoform X1 [Musa acuminata subsp. malaccensis]	Metabolism;Metabolism;Metabolism;Metabolism	Global and overview maps;Global and overview maps;Global and overview maps;Amino acid metabolism	ko01100//Metabolic pathways;ko01110//Biosynthesis of secondary metabolites;ko01230//Biosynthesis of amino acids;ko00400//Phenylalanine, tyrosine and tryptophan biosynthesis	K00891;K00891;K00891;K00891	-	-	-	-	protein_coding
1	BX_AAAchr08_1g02181	TUBA3	0.391	0.276	2.32267	1.54525	0.587944	0.000474997	1	TUBA3	XP_009413318.1 PREDICTED: tubulin alpha-3 chain-like [Musa acuminata subsp. malaccensis]	Cellular Processes	Transport and catabolism	ko04145//Phagosome	K07374	GO:0005874//microtubule	GO:0005200//structural constituent of cytoskeleton;GO:0005525//GTP binding	GO:0007017//microtubule-based process	-	protein_coding
1	BX_AAAchr06_1g00268	At2g34160	0.275	0.173	1.01531	0.611236	0.732116	0.000499492	1	At2g34160	XP_009402892.1 PREDICTED: uncharacterized protein At2g34160-like [Musa acuminata subsp. malaccensis]	-	-	-	-	-	GO:0003676//nucleic acid binding	-	-	protein_coding
1	BX_AAAchr05_3g01198	BX_AAAchr05_3g01198	0.377	0.263	2.84279	2.00233	0.505627	0.000512899	1	BX_AAAchr05_3g01198	XP_009400398.1 PREDICTED: uncharacterized protein LOC103984596 isoform X1 [Musa acuminata subsp. malaccensis]	-	-	-	-	GO:0005576//extracellular region	GO:0004867//serine-type endopeptidase inhibitor activity	-	-	protein_coding
1	BX_AAAchr03_2g02340	BX_AAAchr03_2g02340	0.395	0.278	2.53116	1.6734	0.597015	0.0005196	1	BX_AAAchr03_2g02340	XP_009387190.1 PREDICTED: formin-B-like [Musa acuminata subsp. malaccensis]	-	-	-	-	-	-	-	-	protein_coding
1	BX_AAAchr04_1g00801	RPL10A	0.366	0.242	1.52409	1.08759	0.486821	0.000535013	1	RPL10A	XP_009395645.1 PREDICTED: 60S ribosomal protein L10a [Musa acuminata subsp. malaccensis]	Genetic Information Processing	Translation	ko03010//Ribosome	K02865	GO:0015934//large ribosomal subunit	GO:0003723//RNA binding;GO:0003735//structural constituent of ribosome	GO:0006412//translation	-	protein_coding
1	BX_AAAchr04_1g03013	ADHIII	0.402	0.288	1.84159	1.21853	0.595811	0.000553998	1	ADHIII	XP_009419545.1 PREDICTED: alcohol dehydrogenase class-3 [Musa acuminata subsp. malaccensis]	Metabolism;Metabolism;Metabolism;Metabolism;Metabolism;Metabolism;Metabolism	Global and overview maps;Global and overview maps;Global and overview maps;Carbohydrate metabolism;Carbohydrate metabolism;Amino acid metabolism;Lipid metabolism	ko01100//Metabolic pathways;ko01110//Biosynthesis of secondary metabolites;ko01200//Carbon metabolism;ko00010//Glycolysis / Gluconeogenesis;ko00620//Pyruvate metabolism;ko00350//Tyrosine metabolism;ko00071//Fatty acid degradation	K00121;K00121;K00121;K00121;K00121;K00121;K00121	-	GO:0008270//zinc ion binding;GO:0051903//S-(hydroxymethyl)glutathione dehydrogenase activity	GO:0006069//ethanol oxidation	-	protein_coding
1	BX_AAAchr04_3g04735	UBC36	0.301	0.196	1.3816	0.85109	0.698957	0.000581373	1	UBC36	CAG1844563.1 unnamed protein product [Musa acuminata subsp. malaccensis]	Genetic Information Processing	Folding, sorting and degradation	ko04120//Ubiquitin mediated proteolysis	K10580	-	-	-	-	protein_coding
1	BX_AAAchr07_1g00282	RPL24	0.359	0.234	1.56527	1.21085	0.370398	0.000585295	1	RPL24	XP_009408373.1 PREDICTED: 60S ribosomal protein L24 [Musa acuminata subsp. malaccensis]	Genetic Information Processing	Translation	ko03010//Ribosome	K02896	-	-	-	-	protein_coding
1	BX_AAAchr01_1g01789	GSTU17	0.319	0.215	1.53103	0.937816	0.707126	0.000593994	1	GSTU17	CAG1859747.1 unnamed protein product [Musa acuminata subsp. malaccensis]	Metabolism;Metabolism	Global and overview maps;Metabolism of other amino acids	ko01100//Metabolic pathways;ko00480//Glutathione metabolism	K00799;K00799	-	GO:0004364//glutathione transferase activity	GO:0006749//glutathione metabolic process	-	protein_coding
1	BX_AAAchr05_1g00100	B34	0.304	0.194	1.63282	1.07298	0.605748	0.00059466	1	B34	NP_001131276.1 histone H3.2 [Zea mays]	-	-	-	-	GO:0000786//nucleosome	GO:0003677//DNA binding;GO:0030527//structural constituent of chromatin;GO:0046982//protein heterodimerization activity	-	-	protein_coding
1	BX_AAAchr10_1g02131	CYP20-1	0.351	0.238	1.59664	1.17119	0.44707	0.000595116	1	CYP20-1	XP_009420416.1 PREDICTED: peptidyl-prolyl cis-trans isomerase CYP20-1-like [Musa acuminata subsp. malaccensis]	-	-	-	-	-	GO:0003755//peptidyl-prolyl cis-trans isomerase activity	GO:0000413//protein peptidyl-prolyl isomerization	-	protein_coding
1	BX_AAAchr07_1g00461	BX_AAAchr07_1g00461	0.652	0.562	10.272	7.13553	0.525622	0.00064838	1	BX_AAAchr07_1g00461	XP_009408736.2 PREDICTED: mannose-specific lectin 3-like [Musa acuminata subsp. malaccensis]	-	-	-	-	-	-	-	-	protein_coding
1	BX_AAAchr03_2g02807	BX_AAAchr03_2g02807	0.308	0.203	1.40425	1.05025	0.419077	0.000656803	1	BX_AAAchr03_2g02807	XP_009393180.1 PREDICTED: calreticulin [Musa acuminata subsp. malaccensis]	Genetic Information Processing;Cellular Processes	Folding, sorting and degradation;Transport and catabolism	ko04141//Protein processing in endoplasmic reticulum;ko04145//Phagosome	K08057;K08057	GO:0005783//endoplasmic reticulum	GO:0005509//calcium ion binding;GO:0005515//protein binding;GO:0051082//unfolded protein binding	GO:0006457//protein folding	-	protein_coding
1	BX_AAAchr04_2g00788	RPL10A	0.293	0.188	1.20352	0.782516	0.621064	0.000657654	1	RPL10A	XP_009395645.1 PREDICTED: 60S ribosomal protein L10a [Musa acuminata subsp. malaccensis]	Genetic Information Processing	Translation	ko03010//Ribosome	K02865	GO:0015934//large ribosomal subunit	GO:0003723//RNA binding;GO:0003735//structural constituent of ribosome	GO:0006412//translation	-	protein_coding
1	BX_AAAchr03_1g02170	BX_AAAchr03_1g02170	0.417	0.303	2.48422	1.56511	0.666531	0.000666634	1	BX_AAAchr03_1g02170	XP_009392463.1 PREDICTED: ubiquitin-conjugating enzyme E2-17 kDa-like [Musa acuminata subsp. malaccensis]	Genetic Information Processing;Genetic Information Processing	Folding, sorting and degradation;Folding, sorting and degradation	ko04141//Protein processing in endoplasmic reticulum;ko04120//Ubiquitin mediated proteolysis	K06689;K06689	-	-	-	-	protein_coding
1	BX_AAAchr05_3g01099	GB1	0.297	0.19	1.15176	0.867716	0.408546	0.000674262	1	GB1	XP_009400497.1 PREDICTED: guanine nucleotide-binding protein subunit beta-like protein [Musa acuminata subsp. malaccensis]	-	-	-	-	-	GO:0005515//protein binding;GO:0043022//ribosome binding;GO:0045182//translation regulator activity	-	-	protein_coding
1	BX_AAAchr05_3g01199	BX_AAAchr05_3g01199	0.529	0.411	4.80168	3.50914	0.452422	0.000689121	1	BX_AAAchr05_3g01199	XP_009400398.1 PREDICTED: uncharacterized protein LOC103984596 isoform X1 [Musa acuminata subsp. malaccensis]	-	-	-	-	GO:0005576//extracellular region	GO:0004867//serine-type endopeptidase inhibitor activity	-	-	protein_coding
1	BX_AAAchr04_3g04980	BX_AAAchr04_3g04980	0.283	0.177	1.25833	0.865801	0.539401	0.00069451	1	BX_AAAchr04_3g04980	XP_009397192.1 PREDICTED: dormancy-associated protein 1 [Musa acuminata subsp. malaccensis]	-	-	-	-	-	-	-	-	protein_coding
1	BX_AAAchr03_2g02314	AOP1	0.341	0.226	1.81717	1.21968	0.575192	0.000700299	1	AOP1	XP_009393623.1 PREDICTED: 2-oxoglutarate-dependent dioxygenase AOP2 [Musa acuminata subsp. malaccensis]	-	-	-	-	-	-	-	-	protein_coding
1	BX_AAAchr06_2g01355	BX_AAAchr06_2g01355	0.547	0.415	5.14835	3.61128	0.511601	0.000704936	1	BX_AAAchr06_2g01355	URE08348.1 hypothetical protein MUK42_23598 [Musa troglodytarum]	-	-	-	-	-	-	-	-	protein_coding
1	BX_AAAchr08_3g00352	Os04g0650000	0.475	0.357	3.19831	2.38949	0.420608	0.000706431	1	Os04g0650000	CAG1830448.1 unnamed protein product [Musa acuminata subsp. malaccensis]	-	-	-	-	-	GO:0008234//cysteine-type peptidase activity	GO:0006508//proteolysis	-	protein_coding
1	BX_AAAchr08_2g02110	rps16	0.464	0.342	3.10505	2.3549	0.39895	0.000709795	1	rps16	CAG1865803.1 unnamed protein product [Musa acuminata subsp. malaccensis]	-	-	-	-	GO:0005840//ribosome	GO:0003735//structural constituent of ribosome	GO:0006412//translation	-	protein_coding
1	BX_AAAchr03_2g00121	FDH1	0.37	0.253	1.95684	1.32391	0.563723	0.000714364	1	FDH1	XP_009390960.1 PREDICTED: formate dehydrogenase 1, mitochondrial [Musa acuminata subsp. malaccensis]	Metabolism;Metabolism;Metabolism	Global and overview maps;Global and overview maps;Carbohydrate metabolism	ko01100//Metabolic pathways;ko01200//Carbon metabolism;ko00630//Glyoxylate and dicarboxylate metabolism	K00122;K00122;K00122	-	GO:0008863//formate dehydrogenase (NAD+) activity;GO:0016616//oxidoreductase activity, acting on the CH-OH group of donors, NAD or NADP as acceptor;GO:0051287//NAD binding	-	-	protein_coding
1	BX_AAAchr07_2g01522	BX_AAAchr07_2g01522	0.38	0.265	1.89177	1.29747	0.544037	0.000733686	1	BX_AAAchr07_2g01522	XP_009409369.1 PREDICTED: profilin-like [Musa acuminata subsp. malaccensis]	-	-	-	-	-	GO:0003779//actin binding	-	-	protein_coding
1	BX_AAAchr02_2g01742	BX_AAAchr02_2g01742	0.315	0.213	1.31183	0.774381	0.76046	0.000738937	1	BX_AAAchr02_2g01742	XP_009388946.1 PREDICTED: NADH-ubiquinone oxidoreductase subunit 8 [Musa acuminata subsp. malaccensis]	Metabolism;Metabolism	Global and overview maps;Energy metabolism	ko01100//Metabolic pathways;ko00190//Oxidative phosphorylation	K03941;K03941	GO:0016020//membrane	GO:0016651//oxidoreductase activity, acting on NAD(P)H;GO:0051539//4 iron, 4 sulfur cluster binding	-	-	protein_coding
1	BX_AAAchr03_1g00094	rpoA	0.399	0.282	2.23055	1.53467	0.539472	0.000755356	1	rpoA	YP_010137081.1 RNA polymerase alpha subunit [Musa yunnanensis]	-	-	-	-	-	GO:0003677//DNA binding;GO:0003899//DNA-directed RNA polymerase activity;GO:0046983//protein dimerization activity	GO:0006351//transcription, DNA-templated	-	protein_coding
1	BX_AAAchr07_2g02968	CYTC	0.333	0.226	1.57948	0.978007	0.691534	0.000756118	1	CYTC	XP_009410708.1 PREDICTED: cytochrome c-like [Musa acuminata subsp. malaccensis]	Metabolism;Metabolism	Global and overview maps;Energy metabolism	ko01100//Metabolic pathways;ko00190//Oxidative phosphorylation	K08738;K08738	-	GO:0009055//electron carrier activity;GO:0020037//heme binding	-	-	protein_coding
1	BX_AAAchr02_2g00742	BX_AAAchr02_2g00742	0.37	0.253	1.59028	1.22833	0.372577	0.0007752	1	BX_AAAchr02_2g00742	XP_009383540.1 PREDICTED: HMG1/2-like protein [Musa acuminata subsp. malaccensis]	-	-	-	-	-	-	-	-	protein_coding
1	BX_AAAchr02_2g00098	RPL9	0.351	0.236	1.65752	1.1898	0.478309	0.000775827	1	RPL9	XP_009421455.1 PREDICTED: 60S ribosomal protein L9-like [Musa acuminata subsp. malaccensis]	Genetic Information Processing	Translation	ko03010//Ribosome	K02940	GO:0005840//ribosome	GO:0003735//structural constituent of ribosome;GO:0019843//rRNA binding	GO:0006412//translation	-	protein_coding
1	BX_AAAchr03_3g01889	At1g77060	0.351	0.236	2.60891	1.75027	0.575871	0.000776404	1	At1g77060	THU58820.1 hypothetical protein C4D60_Mb03t18480 [Musa balbisiana]	-	-	-	-	-	GO:0003824//catalytic activity	-	-	protein_coding
1	BX_AAAchr07_1g03330	SDT1	0.63	0.524	8.78381	6.45302	0.444872	0.000789007	1	SDT1	XP_009411270.1 PREDICTED: uncharacterized protein LOC103993065 [Musa acuminata subsp. malaccensis]	-	-	-	-	-	-	-	-	protein_coding
1	BX_AAAchr04_2g02441	EARLI1	0.283	0.182	2.61009	1.44738	0.850653	0.000860898	1	EARLI1	CAG1842842.1 unnamed protein product [Musa acuminata subsp. malaccensis]	-	-	-	-	-	-	-	-	protein_coding
1	BX_AAAchr02_1g01629	Os01g0813400	0.413	0.299	2.24407	1.48208	0.5985	0.000881986	1	Os01g0813400	URD88090.1 ARF [Musa troglodytarum]	Cellular Processes	Transport and catabolism	ko04144//Endocytosis	K07937	-	GO:0003924//GTPase activity;GO:0005525//GTP binding	-	-	protein_coding
1	BX_AAAchr06_2g01591	FRK1	0.257	0.155	0.698133	0.511043	0.450059	0.000885983	1	FRK1	XP_009404276.1 PREDICTED: fructokinase-1-like [Musa acuminata subsp. malaccensis]	Metabolism;Metabolism;Metabolism;Metabolism;Metabolism	Global and overview maps;Global and overview maps;Carbohydrate metabolism;Carbohydrate metabolism;Carbohydrate metabolism	ko01100//Metabolic pathways;ko01110//Biosynthesis of secondary metabolites;ko00520//Amino sugar and nucleotide sugar metabolism;ko00500//Starch and sucrose metabolism;ko00051//Fructose and mannose metabolism	K00847;K00847;K00847;K00847;K00847	-	GO:0016301//kinase activity	-	-	protein_coding
1	BX_AAAchr09_3g00524	Os01g0813400	0.449	0.317	2.50924	1.87367	0.421382	0.0010099	1	Os01g0813400	URE39863.1 ARF [Musa troglodytarum]	Cellular Processes	Transport and catabolism	ko04144//Endocytosis	K07937	-	GO:0003924//GTPase activity;GO:0005525//GTP binding	-	-	protein_coding
1	BX_AAAchr11_2g02397	MT4A	0.312	0.203	1.77347	1.23874	0.5177	0.00101561	1	MT4A	XP_009384880.1 PREDICTED: metallothionein-like protein type 2 [Musa acuminata subsp. malaccensis]	-	-	-	-	-	GO:0046872//metal ion binding	-	-	protein_coding
1	BX_AAAchr02_3g00424	DBR	0.304	0.198	1.372	0.966173	0.505928	0.00107785	1	DBR	XP_009420476.1 PREDICTED: 2-alkenal reductase (NADP(+)-dependent) [Musa acuminata subsp. malaccensis]	-	-	-	-	-	GO:0016491//oxidoreductase activity;GO:0016628//oxidoreductase activity, acting on the CH-CH group of donors, NAD or NADP as acceptor	-	-	protein_coding
1	BX_AAAchr03_3g02848	GME-1	0.257	0.167	1.14481	0.642865	0.832522	0.00109032	1	GME-1	XP_009393059.1 PREDICTED: GDP-mannose 3,5-epimerase 2-like [Musa acuminata subsp. malaccensis]	Metabolism;Metabolism;Metabolism;Metabolism	Global and overview maps;Global and overview maps;Carbohydrate metabolism;Carbohydrate metabolism	ko01100//Metabolic pathways;ko01110//Biosynthesis of secondary metabolites;ko00520//Amino sugar and nucleotide sugar metabolism;ko00053//Ascorbate and aldarate metabolism	K10046;K10046;K10046;K10046	-	GO:0047918//GDP-mannose 3,5-epimerase activity;GO:0051287//NAD binding	-	-	protein_coding
1	BX_AAAchr05_2g00362	At5g17165	0.301	0.202	1.47922	0.954708	0.631707	0.00109279	1	At5g17165	XP_009399443.1 PREDICTED: uncharacterized protein LOC103983854 isoform X2 [Musa acuminata subsp. malaccensis]	-	-	-	-	-	-	-	-	protein_coding
1	BX_AAAchr08_2g02161	RLP4	0.406	0.284	2.11429	1.64152	0.365142	0.00113698	1	RLP4	XP_009413647.1 PREDICTED: putative leucine-rich repeat receptor-like serine/threonine-protein kinase At2g14440 isoform X4 [Musa acuminata subsp. malaccensis]	-	-	-	-	GO:0015934//large ribosomal subunit	GO:0003723//RNA binding;GO:0003735//structural constituent of ribosome	GO:0006412//translation	-	protein_coding
1	BX_AAAchr09_3g02819	EXPA29	0.333	0.221	1.99145	1.38489	0.524046	0.00113934	1	EXPA29	XP_009418689.1 PREDICTED: expansin-A11 [Musa acuminata subsp. malaccensis]	-	-	-	-	GO:0005576//extracellular region	-	GO:0009664//plant-type cell wall organization	-	protein_coding
1	BX_AAAchr11_1g00234	TIP1-1	0.268	0.171	1.86351	1.04564	0.833632	0.00121492	1	TIP1-1	XP_009382161.1 PREDICTED: probable aquaporin TIP1-1 [Musa acuminata subsp. malaccensis]	-	-	-	-	GO:0016020//membrane	GO:0015267//channel activity	GO:0055085//transmembrane transport	-	protein_coding
1	BX_AAAchr10_1g01781	ACT2	0.254	0.161	0.984235	0.595861	0.724028	0.00123897	1	ACT2	XP_009420081.1 PREDICTED: actin-2 [Musa acuminata subsp. malaccensis]	-	-	-	-	-	-	-	-	protein_coding
1	BX_AAAchr06_2g03511	BX_AAAchr06_2g03511	0.355	0.242	3.15501	2.20536	0.516631	0.00126509	1	BX_AAAchr06_2g03511	XP_009406346.1 PREDICTED: uncharacterized protein LOC103989269 [Musa acuminata subsp. malaccensis]	-	-	-	-	-	-	-	-	protein_coding
1	BX_AAAchr09_3g00744	RBOHF	0.268	0.173	1.01852	0.591645	0.783667	0.0012683	1	RBOHF	THU46572.1 hypothetical protein C4D60_Mb09t06350 [Musa balbisiana]	Organismal Systems;Environmental Information Processing	Environmental adaptation;Signal transduction	ko04626//Plant-pathogen interaction;ko04016//MAPK signaling pathway - plant	K13447;K13447	GO:0045261//proton-transporting ATP synthase complex, catalytic core F(1)	GO:0016491//oxidoreductase activity;GO:0046933//proton-transporting ATP synthase activity, rotational mechanism	GO:0015986//ATP synthesis coupled proton transport	-	protein_coding
1	BX_AAAchr02_1g01099	BX_AAAchr02_1g01099	0.315	0.213	1.37092	0.790194	0.794866	0.0013889	1	BX_AAAchr02_1g01099	XP_009389654.1 PREDICTED: elongation factor 1-delta 1-like [Musa acuminata subsp. malaccensis]	-	-	-	-	-	GO:0003746//translation elongation factor activity	GO:0006414//translational elongation	-	protein_coding
1	BX_AAAchr07_1g02045	CYP20-1	0.341	0.238	1.64191	1.03778	0.661873	0.0014125	1	CYP20-1	XP_009409921.1 PREDICTED: peptidyl-prolyl cis-trans isomerase CYP20-1-like isoform X2 [Musa acuminata subsp. malaccensis]	-	-	-	-	-	GO:0003755//peptidyl-prolyl cis-trans isomerase activity	GO:0000413//protein peptidyl-prolyl isomerization	-	protein_coding
1	BX_AAAchr10_2g01094	RPL5	0.37	0.257	1.61792	1.26031	0.360363	0.00144991	1	RPL5	XP_009420140.1 PREDICTED: 60S ribosomal protein L5-like [Musa acuminata subsp. malaccensis]	Genetic Information Processing	Translation	ko03010//Ribosome	K02932	GO:0005840//ribosome	GO:0003735//structural constituent of ribosome;GO:0008097//5S rRNA binding	GO:0006412//translation	-	protein_coding
1	BX_AAAchr02_3g01129	RPS2D	0.268	0.171	0.938917	0.613043	0.615009	0.00145276	1	RPS2D	XP_009389539.1 PREDICTED: 40S ribosomal protein S2-4-like [Musa acuminata subsp. malaccensis]	Genetic Information Processing	Translation	ko03010//Ribosome	K02981	GO:0005840//ribosome;GO:0015935//small ribosomal subunit	GO:0003723//RNA binding;GO:0003735//structural constituent of ribosome	GO:0006412//translation	-	protein_coding
1	BX_AAAchr02_1g02301	BAG7	0.261	0.165	0.859979	0.640802	0.424423	0.00155534	1	BAG7	XP_009388442.1 PREDICTED: BAG family molecular chaperone regulator 7-like [Musa acuminata subsp. malaccensis]	-	-	-	-	-	GO:0051087//chaperone binding	-	-	protein_coding
1	BX_AAAchr05_3g01079	AOP1.2	0.551	0.453	4.82662	3.69967	0.383616	0.00163898	1	AOP1.2	CAG1838006.1 unnamed protein product [Musa acuminata subsp. malaccensis]	-	-	-	-	-	-	-	-	protein_coding
1	BX_AAAchr01_1g01084	RPL18A	0.435	0.315	2.41196	1.84502	0.386576	0.00169279	1	RPL18A	XP_009399317.1 PREDICTED: 60S ribosomal protein L18a-like [Musa acuminata subsp. malaccensis]	Genetic Information Processing	Translation	ko03010//Ribosome	K02882	GO:0005840//ribosome	GO:0003735//structural constituent of ribosome	GO:0006412//translation	-	protein_coding
1	BX_AAAchr05_3g00390	At5g17165	0.355	0.25	2.05855	1.42993	0.525687	0.00178004	1	At5g17165	XP_009399443.1 PREDICTED: uncharacterized protein LOC103983854 isoform X2 [Musa acuminata subsp. malaccensis]	-	-	-	-	-	-	-	-	protein_coding
1	BX_AAAchr09_1g02142	RPL15	0.304	0.203	1.28741	0.889722	0.53305	0.00179143	1	RPL15	XP_009418974.1 PREDICTED: uncharacterized protein LOC103999056 [Musa acuminata subsp. malaccensis]	-	-	-	-	GO:0005840//ribosome	GO:0003677//DNA binding;GO:0003735//structural constituent of ribosome	GO:0006412//translation	-	protein_coding
1	BX_AAAchr07_2g01692	COPZ2	0.286	0.198	1.18074	0.674371	0.808074	0.00184491	1	COPZ2	XP_009409533.1 PREDICTED: coatomer subunit zeta-1-like [Musa acuminata subsp. malaccensis]	-	-	-	-	GO:0030126//COPI vesicle coat	-	GO:0006890//retrograde vesicle-mediated transport, Golgi to ER	-	protein_coding
1	BX_AAAchr11_1g00603	UXS4	0.272	0.18	1.68606	0.873832	0.948229	0.00184735	1	UXS4	XP_009382533.1 PREDICTED: UDP-glucuronic acid decarboxylase 4-like [Musa acuminata subsp. malaccensis]	Metabolism;Metabolism	Global and overview maps;Carbohydrate metabolism	ko01100//Metabolic pathways;ko00520//Amino sugar and nucleotide sugar metabolism	K08678;K08678	-	GO:0048040//UDP-glucuronate decarboxylase activity;GO:0070403//NAD+ binding	GO:0042732//D-xylose metabolic process	-	protein_coding
1	BX_AAAchr05_3g00559	COPT5	0.38	0.269	2.23793	1.50609	0.57136	0.00188047	1	COPT5	XP_009399649.1 PREDICTED: copper transporter 5.1 [Musa acuminata subsp. malaccensis]	-	-	-	-	GO:0016020//membrane	GO:0005375//copper ion transmembrane transporter activity	GO:0035434//copper ion transmembrane transport	-	protein_coding
1	BX_AAAchr07_2g00387	NHL1	0.272	0.184	1.78961	0.969792	0.883896	0.00195686	1	NHL1	XP_009408284.1 PREDICTED: NDR1/HIN1-like protein 12 [Musa acuminata subsp. malaccensis]	-	-	-	-	-	-	GO:0098542//defense response to other organism	-	protein_coding
1	BX_AAAchr10_3g03265	A70	0.283	0.188	1.08784	0.774161	0.490757	0.00206197	1	A70	XP_009380445.1 PREDICTED: uncharacterized protein LOC103968840 [Musa acuminata subsp. malaccensis]	-	-	-	-	-	-	-	-	protein_coding
1	BX_AAAchr11_2g00640	JGB	0.286	0.188	1.07237	0.761689	0.49353	0.00221455	1	JGB	XP_009382577.1 PREDICTED: myosin heavy chain kinase B [Musa acuminata subsp. malaccensis]	-	-	-	-	-	GO:0005515//protein binding	-	-	protein_coding
1	BX_AAAchr07_1g02795	FKBP15-1	0.344	0.24	1.45599	0.956617	0.60599	0.00228446	1	FKBP15-1	XP_009410620.1 PREDICTED: peptidyl-prolyl cis-trans isomerase FKBP15-1 [Musa acuminata subsp. malaccensis]	-	-	-	-	-	GO:0003755//peptidyl-prolyl cis-trans isomerase activity	GO:0000413//protein peptidyl-prolyl isomerization;GO:0061077//chaperone-mediated protein folding	-	protein_coding
1	BX_AAAchr11_2g02443	RPS7	0.254	0.161	0.973121	0.620921	0.64821	0.00231158	1	RPS7	XP_009384926.1 PREDICTED: 40S ribosomal protein S7-like [Musa acuminata subsp. malaccensis]	Genetic Information Processing	Translation	ko03010//Ribosome	K02993	GO:0005840//ribosome	GO:0003735//structural constituent of ribosome	GO:0006412//translation	-	protein_coding
1	BX_AAAchr06_3g02134	BX_AAAchr06_3g02134	0.551	0.42	8.00896	5.95471	0.427583	0.00243052	1	BX_AAAchr06_3g02134	XP_009404798.1 PREDICTED: pathogen-related protein-like [Musa acuminata subsp. malaccensis]	-	-	-	-	-	-	-	-	protein_coding
1	BX_AAAchr10_3g02015	JAL19	0.319	0.225	2.5185	1.9504	0.368794	0.00247515	1	JAL19	XP_018674433.1 PREDICTED: jacalin-related lectin 19-like [Musa acuminata subsp. malaccensis]	-	-	-	-	-	GO:0030246//carbohydrate binding	-	-	protein_coding
1	BX_AAAchr03_1g00263	RPS16	0.453	0.322	2.70781	2.10498	0.363315	0.00250007	1	RPS16	XP_009390916.1 PREDICTED: 40S ribosomal protein S16-like [Musa acuminata subsp. malaccensis]	Genetic Information Processing	Translation	ko03010//Ribosome	K02960	GO:0005840//ribosome	GO:0003735//structural constituent of ribosome	GO:0006412//translation	-	protein_coding
1	BX_AAAchr01_1g01836	Os05g0277500	0.547	0.436	8.84903	5.40797	0.710434	0.00256366	1	Os05g0277500	THU64458.1 hypothetical protein C4D60_Mb01t26680 [Musa balbisiana]	-	-	-	-	-	GO:0030145//manganese ion binding	-	-	protein_coding
1	BX_AAAchr04_1g00105	VATE	0.293	0.2	1.14415	0.759975	0.590251	0.00263511	1	VATE	CAG1840837.1 unnamed protein product, partial [Musa acuminata subsp. malaccensis]	Metabolism;Metabolism;Cellular Processes	Global and overview maps;Energy metabolism;Transport and catabolism	ko01100//Metabolic pathways;ko00190//Oxidative phosphorylation;ko04145//Phagosome	K02150;K02150;K02150	GO:0033178//proton-transporting two-sector ATPase complex, catalytic domain	GO:0046961//proton-transporting ATPase activity, rotational mechanism	GO:1902600//hydrogen ion transmembrane transport	-	protein_coding
1	BX_AAAchr05_2g02417	BX_AAAchr05_2g02417	0.326	0.23	1.48864	0.919796	0.694612	0.00274554	1	BX_AAAchr05_2g02417	XP_009402643.1 PREDICTED: cytochrome b-c1 complex subunit 8 [Musa acuminata subsp. malaccensis]	-	-	-	-	GO:0005750//mitochondrial respiratory chain complex III;GO:0070469//respiratory chain	-	GO:0006122//mitochondrial electron transport, ubiquinol to cytochrome c	-	protein_coding
1	BX_AAAchr09_3g02721	BX_AAAchr09_3g02721	0.283	0.192	0.971867	0.658226	0.562175	0.002785	1	BX_AAAchr09_3g02721	XP_009418589.1 PREDICTED: succinate dehydrogenase subunit 4, mitochondrial-like [Musa acuminata subsp. malaccensis]	-	-	-	-	-	-	-	-	protein_coding
1	BX_AAAchr06_3g02368	BX_AAAchr06_3g02368	0.359	0.253	1.52853	1.18998	0.361205	0.00280073	1	BX_AAAchr06_3g02368	XP_009405290.1 PREDICTED: uncharacterized protein LOC103988491 [Musa acuminata subsp. malaccensis]	-	-	-	-	-	-	-	-	protein_coding
1	BX_AAAchr09_1g00363	DIR21	0.511	0.392	5.51477	4.26781	0.369807	0.00287705	1	DIR21	XP_009417174.1 PREDICTED: dirigent protein 21-like [Musa acuminata subsp. malaccensis]	-	-	-	-	-	-	-	-	protein_coding
1	BX_AAAchr08_3g02475	At3g16150	0.272	0.188	1.80421	0.978215	0.883143	0.00289751	1	At3g16150	XP_009413335.1 PREDICTED: probable isoaspartyl peptidase/L-asparaginase 2 [Musa acuminata subsp. malaccensis]	Metabolism;Metabolism;Metabolism;Metabolism	Global and overview maps;Global and overview maps;Amino acid metabolism;Metabolism of other amino acids	ko01100//Metabolic pathways;ko01110//Biosynthesis of secondary metabolites;ko00250//Alanine, aspartate and glutamate metabolism;ko00460//Cyanoamino acid metabolism	K13051;K13051;K13051;K13051	-	GO:0016787//hydrolase activity	-	-	protein_coding
1	BX_AAAchr04_3g05009	tmem97	0.283	0.194	1.23103	0.815909	0.59338	0.00291635	1	tmem97	XP_009397169.1 PREDICTED: transmembrane protein 97-like [Musa acuminata subsp. malaccensis]	-	-	-	-	-	-	-	-	protein_coding
1	BX_AAAchr05_2g02346	CDKG-2	0.279	0.188	1.2931	0.815805	0.664541	0.00306784	1	CDKG-2	XP_009402725.1 PREDICTED: cyclin-dependent kinase G-2 [Musa acuminata subsp. malaccensis]	-	-	-	-	-	GO:0004672//protein kinase activity;GO:0004674//protein serine/threonine kinase activity;GO:0005524//ATP binding	GO:0006468//protein phosphorylation	-	protein_coding
1	BX_AAAchr03_2g01962	At1g77060	0.275	0.182	1.65535	1.2345	0.423211	0.00311032	1	At1g77060	THU58820.1 hypothetical protein C4D60_Mb03t18480 [Musa balbisiana]	-	-	-	-	-	GO:0003824//catalytic activity	-	-	protein_coding
1	BX_AAAchr11_3g02382	snr-4	0.344	0.24	1.64256	1.2252	0.422934	0.00313843	1	snr-4	URD84728.1 Small nuclear ribonucleoprotein [Musa troglodytarum]	Genetic Information Processing	Transcription	ko03040//Spliceosome	K11096	GO:0030532//small nuclear ribonucleoprotein complex	-	GO:0008380//RNA splicing	-	protein_coding
1	BX_AAAchr11_1g00939	SDH2-2	0.261	0.173	0.798664	0.604024	0.402983	0.00318577	1	SDH2-2	XP_009382912.1 PREDICTED: succinate dehydrogenase [ubiquinone] iron-sulfur subunit 1, mitochondrial-like [Musa acuminata subsp. malaccensis]	Metabolism;Metabolism;Metabolism;Metabolism;Metabolism	Global and overview maps;Global and overview maps;Global and overview maps;Energy metabolism;Carbohydrate metabolism	ko01100//Metabolic pathways;ko01110//Biosynthesis of secondary metabolites;ko01200//Carbon metabolism;ko00190//Oxidative phosphorylation;ko00020//Citrate cycle (TCA cycle)	K00235;K00235;K00235;K00235;K00235	-	GO:0009055//electron carrier activity;GO:0016491//oxidoreductase activity;GO:0051536//iron-sulfur cluster binding	GO:0006099//tricarboxylic acid cycle	-	protein_coding
1	BX_AAAchr02_1g02741	tal	0.337	0.24	1.38444	0.934255	0.567416	0.00321254	1	tal	XP_009390373.1 PREDICTED: uncharacterized protein LOC103976773 [Musa acuminata subsp. malaccensis]	Metabolism;Metabolism;Metabolism;Metabolism;Metabolism	Global and overview maps;Global and overview maps;Global and overview maps;Global and overview maps;Carbohydrate metabolism	ko01100//Metabolic pathways;ko01110//Biosynthesis of secondary metabolites;ko01200//Carbon metabolism;ko01230//Biosynthesis of amino acids;ko00030//Pentose phosphate pathway	K00616;K00616;K00616;K00616;K00616	GO:0005737//cytoplasm	GO:0004801//sedoheptulose-7-phosphate:D-glyceraldehyde-3-phosphate glyceronetransferase activity	GO:0005975//carbohydrate metabolic process;GO:0006098//pentose-phosphate shunt	-	protein_coding
1	BX_AAAchr10_3g02902	BX_AAAchr10_3g02902	0.272	0.179	0.970366	0.737808	0.395283	0.00322083	1	BX_AAAchr10_3g02902	THU53255.1 hypothetical protein C4D60_Mb10t12510 [Musa balbisiana]	-	-	-	-	-	GO:0005509//calcium ion binding	-	-	protein_coding
1	BX_AAAchr05_2g00100	RPL3	0.33	0.236	1.49772	1.03511	0.532987	0.00323814	1	RPL3	XP_009399182.1 PREDICTED: 60S ribosomal protein L3-like [Musa acuminata subsp. malaccensis]	Genetic Information Processing	Translation	ko03010//Ribosome	K02925	GO:0005840//ribosome	GO:0003735//structural constituent of ribosome	GO:0006412//translation	-	protein_coding
1	BX_AAAchr04_3g03791	IAA30	0.391	0.286	2.91315	2.1312	0.450913	0.0033393	1	IAA30	XP_009398379.1 PREDICTED: auxin-responsive protein IAA30 [Musa acuminata subsp. malaccensis]	Environmental Information Processing	Signal transduction	ko04075//Plant hormone signal transduction	K14484	GO:0005634//nucleus	-	GO:0006355//regulation of transcription, DNA-templated	-	protein_coding
1	BX_AAAchr10_2g00053	RPS24B	0.261	0.169	0.930994	0.701234	0.408877	0.00340098	1	RPS24B	XP_009385777.1 PREDICTED: 40S ribosomal protein S24-1 [Musa acuminata subsp. malaccensis]	Genetic Information Processing	Translation	ko03010//Ribosome	K02974	GO:0005840//ribosome	GO:0003735//structural constituent of ribosome	GO:0006412//translation	-	protein_coding
1	BX_AAAchr11_1g00158	Os03g0130400	0.293	0.205	1.24787	0.877416	0.508131	0.00375969	1	Os03g0130400	XP_009382089.1 PREDICTED: probable adenylate kinase 1, chloroplastic [Musa acuminata subsp. malaccensis]	Metabolism;Metabolism;Metabolism;Metabolism	Global and overview maps;Global and overview maps;Nucleotide metabolism;Metabolism of cofactors and vitamins	ko01100//Metabolic pathways;ko01110//Biosynthesis of secondary metabolites;ko00230//Purine metabolism;ko00730//Thiamine metabolism	K00939;K00939;K00939;K00939	-	GO:0004017//adenylate kinase activity;GO:0005524//ATP binding;GO:0016776//phosphotransferase activity, phosphate group as acceptor;GO:0019205//nucleobase-containing compound kinase activity	GO:0006139//nucleobase-containing compound metabolic process	-	protein_coding
1	BX_AAAchr11_3g02578	DHAR1	0.286	0.2	1.39563	0.946517	0.560211	0.00377796	1	DHAR1	THU56887.1 hypothetical protein C4D60_Mb11t21940 [Musa balbisiana]	Metabolism;Metabolism;Metabolism	Global and overview maps;Metabolism of other amino acids;Carbohydrate metabolism	ko01100//Metabolic pathways;ko00480//Glutathione metabolism;ko00053//Ascorbate and aldarate metabolism	K21888;K21888;K21888	-	GO:0045174//glutathione dehydrogenase (ascorbate) activity	GO:0033355//ascorbate glutathione cycle;GO:0098869//cellular oxidant detoxification	-	protein_coding
1	BX_AAAchr04_2g00622	TRI1	0.315	0.219	1.5878	1.13918	0.479038	0.00384066	1	TRI1	XP_009395451.1 PREDICTED: upstream activation factor subunit spp27-like [Musa acuminata subsp. malaccensis]	-	-	-	-	-	-	-	-	protein_coding
1	BX_AAAchr05_2g00351	G6PGH1	0.304	0.213	1.34358	0.931521	0.52842	0.0038634	1	G6PGH1	CAG1837391.1 unnamed protein product [Musa acuminata subsp. malaccensis]	Metabolism;Metabolism;Metabolism;Metabolism;Metabolism	Global and overview maps;Global and overview maps;Global and overview maps;Metabolism of other amino acids;Carbohydrate metabolism	ko01100//Metabolic pathways;ko01110//Biosynthesis of secondary metabolites;ko01200//Carbon metabolism;ko00480//Glutathione metabolism;ko00030//Pentose phosphate pathway	K00033;K00033;K00033;K00033;K00033	-	GO:0004616//phosphogluconate dehydrogenase (decarboxylating) activity;GO:0016491//oxidoreductase activity;GO:0050661//NADP binding	GO:0006098//pentose-phosphate shunt	-	protein_coding
1	BX_AAAchr08_1g00319	RPS18A	0.322	0.219	1.40903	1.05602	0.416064	0.00391116	1	RPS18A	XP_009412495.1 PREDICTED: 40S ribosomal protein S18 [Musa acuminata subsp. malaccensis]	Genetic Information Processing	Translation	ko03010//Ribosome	K02964	GO:0005840//ribosome	GO:0003676//nucleic acid binding;GO:0003723//RNA binding;GO:0003735//structural constituent of ribosome	GO:0006412//translation	-	protein_coding
1	BX_AAAchr04_3g02563	At2g43090	0.29	0.2	1.1788	0.815852	0.530937	0.00392577	1	At2g43090	XP_009388918.1 PREDICTED: 3-isopropylmalate dehydratase small subunit 3-like [Musa acuminata subsp. malaccensis]	Metabolism;Metabolism;Metabolism;Metabolism;Metabolism;Metabolism	Global and overview maps;Global and overview maps;Global and overview maps;Global and overview maps;Amino acid metabolism;Carbohydrate metabolism	ko01100//Metabolic pathways;ko01110//Biosynthesis of secondary metabolites;ko01230//Biosynthesis of amino acids;ko01210//2-Oxocarboxylic acid metabolism;ko00290//Valine, leucine and isoleucine biosynthesis;ko00660//C5-Branched dibasic acid metabolism	K01704;K01704;K01704;K01704;K01704;K01704	-	-	-	-	protein_coding
1	BX_AAAchr04_2g00183	rps3	0.275	0.184	0.924297	0.659594	0.486777	0.00399813	1	rps3	RWW42504.1 hypothetical protein BHE74_00051946 [Ensete ventricosum]	-	-	-	-	-	GO:0003735//structural constituent of ribosome	GO:0006412//translation	-	protein_coding
1	BX_AAAchr03_3g02989	CBSX3	0.33	0.248	1.60253	0.958764	0.741104	0.00402946	1	CBSX3	XP_009392894.1 PREDICTED: CBS domain-containing protein CBSX3, mitochondrial-like [Musa acuminata subsp. malaccensis]	-	-	-	-	-	-	-	-	protein_coding
1	BX_AAAchr06_1g02657	RPS11	0.431	0.315	2.49374	1.92865	0.370719	0.0043565	1	RPS11	XP_009405706.1 PREDICTED: 40S ribosomal protein S11-like [Musa acuminata subsp. malaccensis]	Genetic Information Processing	Translation	ko03010//Ribosome	K02949	GO:0005840//ribosome	GO:0003735//structural constituent of ribosome	GO:0006412//translation	-	protein_coding
1	BX_AAAchr01_2g01415	UEV1C	0.25	0.163	0.91097	0.690143	0.400509	0.00438973	1	UEV1C	URD75507.1 Ubiquitin-conjugating enzyme, partial [Musa troglodytarum]	-	-	-	-	-	-	-	-	protein_coding
1	BX_AAAchr02_3g00761	BX_AAAchr02_3g00761	0.37	0.273	2.17156	1.65265	0.393956	0.00445738	1	BX_AAAchr02_3g00761	XP_009383992.1 PREDICTED: uncharacterized protein LOC103971646 [Musa acuminata subsp. malaccensis]	-	-	-	-	-	-	-	-	protein_coding
1	BX_AAAchr04_3g00514	BX_AAAchr04_3g00514	0.399	0.296	2.37747	1.80602	0.396617	0.0044812	1	BX_AAAchr04_3g00514	XP_009395324.1 PREDICTED: 60S ribosomal protein L13-1 [Musa acuminata subsp. malaccensis]	Genetic Information Processing	Translation	ko03010//Ribosome	K02873	GO:0005840//ribosome	GO:0003735//structural constituent of ribosome	GO:0006412//translation	-	protein_coding
1	BX_AAAchr07_3g00739	UEV1C	0.293	0.2	1.13552	0.793156	0.517682	0.0046595	1	UEV1C	XP_009407863.1 PREDICTED: ubiquitin-conjugating enzyme E2 variant 1C-like [Musa acuminata subsp. malaccensis]	-	-	-	-	-	-	-	-	protein_coding
1	BX_AAAchr03_2g01826	AOC	0.341	0.244	2.23081	1.65809	0.428047	0.0046922	1	AOC	RWV87655.1 hypothetical protein GW17_00050326 [Ensete ventricosum]	Metabolism;Metabolism;Metabolism	Global and overview maps;Global and overview maps;Lipid metabolism	ko01100//Metabolic pathways;ko01110//Biosynthesis of secondary metabolites;ko00592//alpha-Linolenic acid metabolism	K10525;K10525;K10525	-	GO:0016853//isomerase activity;GO:0046423//allene-oxide cyclase activity	GO:0009695//jasmonic acid biosynthetic process	-	protein_coding
1	BX_AAAchr05_3g03677	TPIP1	0.264	0.18	1.11363	0.705046	0.659477	0.00522777	1	TPIP1	XP_009402316.1 PREDICTED: triosephosphate isomerase, cytosolic [Musa acuminata subsp. malaccensis]	Metabolism;Metabolism;Metabolism;Metabolism;Metabolism;Metabolism;Metabolism;Metabolism	Global and overview maps;Global and overview maps;Global and overview maps;Global and overview maps;Carbohydrate metabolism;Energy metabolism;Carbohydrate metabolism;Carbohydrate metabolism	ko01100//Metabolic pathways;ko01110//Biosynthesis of secondary metabolites;ko01200//Carbon metabolism;ko01230//Biosynthesis of amino acids;ko00010//Glycolysis / Gluconeogenesis;ko00710//Carbon fixation in photosynthetic organisms;ko00051//Fructose and mannose metabolism;ko00562//Inositol phosphate metabolism	K01803;K01803;K01803;K01803;K01803;K01803;K01803;K01803	-	GO:0004807//triose-phosphate isomerase activity	-	-	protein_coding
1	BX_AAAchr07_2g01982	BX_AAAchr07_2g01982	0.337	0.246	1.52954	1.09863	0.477393	0.0053796	1	BX_AAAchr07_2g01982	XP_009397606.1 PREDICTED: acyl-CoA-binding protein [Musa acuminata subsp. malaccensis]	-	-	-	-	-	GO:0000062//fatty-acyl-CoA binding	-	-	protein_coding
1	BX_AAAchr01_1g02666	RPL28C	0.275	0.192	1.16483	0.688242	0.759133	0.00557901	1	RPL28C	XP_009420811.1 PREDICTED: 60S ribosomal protein L28-2-like [Musa acuminata subsp. malaccensis]	Genetic Information Processing	Translation	ko03010//Ribosome	K02903	GO:0005840//ribosome	GO:0003735//structural constituent of ribosome	GO:0006412//translation	-	protein_coding
1	BX_AAAchr09_2g00200	BX_AAAchr09_2g00200	0.257	0.173	0.978944	0.755676	0.373459	0.00573217	1	BX_AAAchr09_2g00200	THU46148.1 hypothetical protein C4D60_Mb09t01890 [Musa balbisiana]	-	-	-	-	-	-	-	-	protein_coding
1	BX_AAAchr10_1g03183	DIR21	0.25	0.171	2.31739	1.49935	0.628168	0.00618677	1	DIR21	CAG1853755.1 unnamed protein product [Musa acuminata subsp. malaccensis]	-	-	-	-	-	-	-	-	protein_coding
1	BX_AAAchr09_2g00755	RPS8	0.399	0.292	2.14117	1.6584	0.368605	0.00624198	1	RPS8	THU46591.1 hypothetical protein C4D60_Mb09t06540 [Musa balbisiana]	Genetic Information Processing	Translation	ko03010//Ribosome	K02995	GO:0005840//ribosome	GO:0003735//structural constituent of ribosome	GO:0006412//translation	-	protein_coding
1	BX_AAAchr11_3g00613	JGB	0.341	0.246	1.53179	1.18818	0.366462	0.00642647	1	JGB	XP_009382577.1 PREDICTED: myosin heavy chain kinase B [Musa acuminata subsp. malaccensis]	-	-	-	-	-	GO:0005515//protein binding	-	-	protein_coding
1	BX_AAAchr05_3g01073	AOP1.2	0.514	0.424	4.42745	3.266	0.438953	0.00655373	1	AOP1.2	CAG1838006.1 unnamed protein product [Musa acuminata subsp. malaccensis]	-	-	-	-	-	-	-	-	protein_coding
1	BX_AAAchr09_3g00742	RBG3	0.268	0.182	1.07007	0.752879	0.507214	0.00662556	1	RBG3	XP_009416565.1 PREDICTED: glycine-rich RNA-binding protein 3, mitochondrial-like [Musa acuminata subsp. malaccensis]	Genetic Information Processing	Transcription	ko03040//Spliceosome	K12741	-	GO:0003676//nucleic acid binding;GO:0003723//RNA binding	-	-	protein_coding
1	BX_AAAchr06_2g00279	At2g34160	0.272	0.196	1.07141	0.704898	0.604026	0.00669673	1	At2g34160	XP_009402892.1 PREDICTED: uncharacterized protein At2g34160-like [Musa acuminata subsp. malaccensis]	-	-	-	-	-	GO:0003676//nucleic acid binding	-	-	protein_coding
1	BX_AAAchr06_3g03168	WIH2	0.297	0.209	1.32945	0.924848	0.523537	0.00753049	1	WIH2	XP_009406019.1 PREDICTED: cysteine-rich and transmembrane domain-containing protein A-like [Musa acuminata subsp. malaccensis]	-	-	-	-	GO:0005886//plasma membrane	-	-	-	protein_coding
1	BX_AAAchr06_3g03507	RPS8	0.304	0.221	1.34523	0.965956	0.477828	0.00826883	1	RPS8	XP_009406344.1 PREDICTED: 40S ribosomal protein S8-like [Musa acuminata subsp. malaccensis]	Genetic Information Processing	Translation	ko03010//Ribosome	K02995	GO:0005840//ribosome	GO:0003735//structural constituent of ribosome	GO:0006412//translation	-	protein_coding
1	BX_AAAchr02_1g00358	MTACP1	0.33	0.238	1.37816	0.907618	0.602586	0.00844594	1	MTACP1	THU43909.1 hypothetical protein C4D60_Mb02t01820 [Musa balbisiana]	Metabolism;Metabolism	Global and overview maps;Energy metabolism	ko01100//Metabolic pathways;ko00190//Oxidative phosphorylation	K03955;K03955	-	-	GO:0006633//fatty acid biosynthetic process	-	protein_coding
1	BX_AAAchr07_1g02844	SBT3.17	0.315	0.228	1.42116	1.06257	0.41951	0.0086912	1	SBT3.17	XP_009410666.1 PREDICTED: subtilisin-like protease SBT3.17 [Musa acuminata subsp. malaccensis]	-	-	-	-	-	-	-	-	protein_coding
1	BX_AAAchr03_1g00813	ALDH2B7	0.268	0.196	1.38007	0.717617	0.943452	0.00869929	1	ALDH2B7	XP_009391257.1 PREDICTED: aldehyde dehydrogenase family 2 member B7, mitochondrial-like isoform X2 [Musa acuminata subsp. malaccensis]	Metabolism;Metabolism;Metabolism;Metabolism;Metabolism;Metabolism;Metabolism;Metabolism;Metabolism;Metabolism;Metabolism;Metabolism;Metabolism;Metabolism;Metabolism	Global and overview maps;Global and overview maps;Carbohydrate metabolism;Carbohydrate metabolism;Lipid metabolism;Carbohydrate metabolism;Amino acid metabolism;Amino acid metabolism;Amino acid metabolism;Metabolism of other amino acids;Lipid metabolism;Metabolism of cofactors and vitamins;Amino acid metabolism;Amino acid metabolism;Metabolism of terpenoids and polyketides	ko01100//Metabolic pathways;ko01110//Biosynthesis of secondary metabolites;ko00010//Glycolysis / Gluconeogenesis;ko00620//Pyruvate metabolism;ko00561//Glycerolipid metabolism;ko00053//Ascorbate and aldarate metabolism;ko00380//Tryptophan metabolism;ko00330//Arginine and proline metabolism;ko00280//Valine, leucine and isoleucine degradation;ko00410//beta-Alanine metabolism;ko00071//Fatty acid degr…	K00128;K00128;K00128;K00128;K00128;K00128;K00128;K00128;K00128;K00128;K00128;K00128;K00128;K00128;K00128	-	GO:0016491//oxidoreductase activity;GO:0016620//oxidoreductase activity, acting on the aldehyde or oxo group of donors, NAD or NADP as acceptor	-	-	protein_coding
1	BX_AAAchr08_1g00653	ACLA-2	0.304	0.221	2.10809	1.43416	0.555727	0.00898577	1	ACLA-2	XP_009412153.1 PREDICTED: ATP-citrate synthase alpha chain protein 2 [Musa acuminata subsp. malaccensis]	Metabolism;Metabolism;Metabolism	Global and overview maps;Global and overview maps;Carbohydrate metabolism	ko01100//Metabolic pathways;ko01110//Biosynthesis of secondary metabolites;ko00020//Citrate cycle (TCA cycle)	K01648;K01648;K01648	-	-	GO:0006099//tricarboxylic acid cycle	-	protein_coding
1	BX_AAAchr01_1g02311	psaB	0.268	0.186	1.12164	0.848562	0.402524	0.00903006	1	psaB	PVH34236.1 hypothetical protein PAHAL_8G178600 [Panicum hallii]	-	-	-	-	GO:0009579//thylakoid;GO:0016020//membrane	-	GO:0015979//photosynthesis	-	protein_coding
1	BX_AAAchr07_2g01682	MED37E	0.522	0.403	3.77553	2.92638	0.367561	0.00903392	1	MED37E	XP_009409520.1 PREDICTED: heat shock cognate 70 kDa protein 2 [Musa acuminata subsp. malaccensis]	Genetic Information Processing;Cellular Processes;Genetic Information Processing	Folding, sorting and degradation;Transport and catabolism;Transcription	ko04141//Protein processing in endoplasmic reticulum;ko04144//Endocytosis;ko03040//Spliceosome	K03283;K03283;K03283	-	GO:0005524//ATP binding	-	-	protein_coding
1	BX_AAAchr02_1g02117	BX_AAAchr02_1g02117	0.275	0.194	0.990494	0.735628	0.429172	0.00935297	1	BX_AAAchr02_1g02117	XP_009388642.1 PREDICTED: 14-3-3-like protein [Musa acuminata subsp. malaccensis]	-	-	-	-	-	-	-	-	protein_coding
1	BX_AAAchr06_2g03685	RPL44	0.315	0.226	1.63422	1.2137	0.429196	0.00950256	1	RPL44	XP_009402864.1 PREDICTED: 60S ribosomal protein L44 [Musa acuminata subsp. malaccensis]	Genetic Information Processing	Translation	ko03010//Ribosome	K02929	GO:0005840//ribosome	GO:0003735//structural constituent of ribosome	GO:0006412//translation	-	protein_coding
2	BX_AAAchr06_2g01910	BX_AAAchr06_2g01910	0.537	0.216	6.9361	1.91611	1.85594	5.86719e-17	6.61362e-12	BX_AAAchr06_2g01910	XP_009388026.1 PREDICTED: uncharacterized protein LOC103974853 [Musa acuminata subsp. malaccensis]	-	-	-	-	-	-	-	-	protein_coding
2	BX_AAAchr05_3g00463	BX_AAAchr05_3g00463	0.279	0.061	2.0428	0.607446	1.74972	8.84084e-15	9.96558e-10	BX_AAAchr05_3g00463	XP_009399541.1 PREDICTED: L-ascorbate oxidase [Musa acuminata subsp. malaccensis]	-	-	-	-	GO:0005576//extracellular region	GO:0005507//copper ion binding;GO:0016491//oxidoreductase activity	-	-	protein_coding
2	BX_AAAchr06_1g04129	ZAT12	0.265	0.062	3.33922	0.483997	2.78644	5.93057e-14	6.68506e-09	ZAT12	XP_009407475.1 PREDICTED: zinc finger protein ZAT8-like [Musa acuminata subsp. malaccensis]	-	-	-	-	-	-	-	C2H2	protein_coding
2	BX_AAAchr03_1g00871	BX_AAAchr03_1g00871	0.765	0.489	14.1146	6.95998	1.02004	5.3425e-13	6.02217e-08	BX_AAAchr03_1g00871	XP_009391331.1 PREDICTED: uncharacterized protein LOC103977510 [Musa acuminata subsp. malaccensis]	-	-	-	-	-	-	-	-	protein_coding
2	BX_AAAchr08_2g03403	CHIT3	0.507	0.231	6.79155	2.74399	1.30747	1.7971e-12	2.02573e-07	CHIT3	XP_009415163.2 PREDICTED: acidic endochitinase-like [Musa acuminata subsp. malaccensis]	Metabolism;Metabolism	Global and overview maps;Carbohydrate metabolism	ko01100//Metabolic pathways;ko00520//Amino sugar and nucleotide sugar metabolism	K01183;K01183	-	-	GO:0005975//carbohydrate metabolic process	-	protein_coding
2	BX_AAAchr06_1g01824	BX_AAAchr06_1g01824	0.434	0.166	4.0323	1.51351	1.41371	3.73671e-12	4.21209e-07	BX_AAAchr06_1g01824	XP_009388026.1 PREDICTED: uncharacterized protein LOC103974853 [Musa acuminata subsp. malaccensis]	-	-	-	-	-	-	-	-	protein_coding
2	BX_AAAchr05_3g03143	CYP92C6	0.39	0.147	4.05109	1.2154	1.73688	5.58579e-12	6.29641e-07	CYP92C6	XP_009401319.1 PREDICTED: cytochrome P450 71A1-like [Musa acuminata subsp. malaccensis]	Metabolism;Metabolism;Metabolism	Global and overview maps;Global and overview maps;Metabolism of terpenoids and polyketides	ko01100//Metabolic pathways;ko01110//Biosynthesis of secondary metabolites;ko00905//Brassinosteroid biosynthesis	K20623;K20623;K20623	-	GO:0004497//monooxygenase activity;GO:0005506//iron ion binding;GO:0016705//oxidoreductase activity, acting on paired donors, with incorporation or reduction of molecular oxygen;GO:0020037//heme binding	-	-	protein_coding
2	BX_AAAchr01_1g00643	BX_AAAchr01_1g00643	0.809	0.548	24.8222	12.9883	0.934412	7.32058e-12	8.2519e-07	BX_AAAchr01_1g00643	XP_018681444.1 PREDICTED: uncharacterized protein LOC103987662 [Musa acuminata subsp. malaccensis]	-	-	-	-	-	-	-	-	protein_coding
2	BX_AAAchr03_3g00853	RGA5	0.279	0.08	2.52003	0.686225	1.87669	1.90944e-11	2.15236e-06	RGA5	XP_009391790.1 PREDICTED: uncharacterized protein LOC103977867 [Musa acuminata subsp. malaccensis]	-	-	-	-	-	GO:0046872//metal ion binding	-	-	protein_coding
2	BX_AAAchr10_2g02140	BX_AAAchr10_2g02140	0.478	0.221	8.7061	2.91928	1.57642	4.06697e-11	4.58437e-06	BX_AAAchr10_2g02140	XP_009381237.2 PREDICTED: uncharacterized protein LOC103969442 [Musa acuminata subsp. malaccensis]	-	-	-	-	-	-	-	-	protein_coding
2	BX_AAAchr05_1g01224	TDL1B	0.25	0.074	1.83825	0.40584	2.17935	3.70451e-10	4.1758e-05	TDL1B	XP_009401039.1 PREDICTED: TPD1 protein homolog 1B-like [Musa acuminata subsp. malaccensis]	-	-	-	-	-	-	-	-	protein_coding
2	BX_AAAchr03_2g01407	NHL6	0.324	0.113	2.13206	0.888159	1.26336	5.22162e-10	5.88591e-05	NHL6	XP_009392242.1 PREDICTED: protein YLS9-like [Musa acuminata subsp. malaccensis]	-	-	-	-	-	-	-	-	protein_coding
2	BX_AAAchr06_3g01959	IP5P8	0.412	0.172	3.47177	1.45475	1.2549	7.08518e-10	7.98655e-05	IP5P8	XP_009404615.1 PREDICTED: type I inositol polyphosphate 5-phosphatase 8 [Musa acuminata subsp. malaccensis]	-	-	-	-	-	GO:0003824//catalytic activity;GO:0004445//inositol-polyphosphate 5-phosphatase activity;GO:0016791//phosphatase activity	GO:0046856//phosphatidylinositol dephosphorylation	-	protein_coding
2	BX_AAAchr01_3g00270	BX_AAAchr01_3g00270	0.809	0.56	21.8719	14.1527	0.628006	7.13484e-10	8.04253e-05	BX_AAAchr01_3g00270	XP_018681444.1 PREDICTED: uncharacterized protein LOC103987662 [Musa acuminata subsp. malaccensis]	-	-	-	-	-	-	-	-	protein_coding
2	BX_AAAchr01_1g00642	BX_AAAchr01_1g00642	0.338	0.129	3.8215	1.27538	1.58321	8.61889e-10	9.71538e-05	BX_AAAchr01_1g00642	XP_009404290.1 PREDICTED: uncharacterized protein LOC103987655 [Musa acuminata subsp. malaccensis]	-	-	-	-	-	-	-	-	protein_coding
2	BX_AAAchr10_2g01557	ERF114	0.338	0.139	4.40818	0.938007	2.23251	9.43639e-10	0.000106369	ERF114	XP_009420584.1 PREDICTED: ethylene-responsive transcription factor ERF110-like [Musa acuminata subsp. malaccensis]	-	-	-	-	-	GO:0003677//DNA binding;GO:0003700//transcription factor activity, sequence-specific DNA binding	GO:0006355//regulation of transcription, DNA-templated;GO:0009873//ethylene-activated signaling pathway	ERF	protein_coding
2	BX_AAAchr05_3g00624	ACA7	0.382	0.174	6.0045	1.55018	1.95361	1.12649e-09	0.00012698	ACA7	XP_009399717.1 PREDICTED: alpha carbonic anhydrase 7-like [Musa acuminata subsp. malaccensis]	Metabolism;Metabolism	Global and overview maps;Energy metabolism	ko01100//Metabolic pathways;ko00910//Nitrogen metabolism	K01674;K01674	-	GO:0004089//carbonate dehydratase activity;GO:0008270//zinc ion binding	-	-	protein_coding
2	BX_AAAchr07_3g02779	PRA1B4	0.36	0.151	2.40891	0.82325	1.54897	1.35048e-09	0.000152229	PRA1B4	XP_009410547.1 PREDICTED: PRA1 family protein B4-like [Musa acuminata subsp. malaccensis]	-	-	-	-	-	-	-	-	protein_coding
2	BX_AAAchr07_3g01437	UCC1	0.735	0.461	15.8034	7.9898	0.984003	2.46851e-09	0.000278256	UCC1	XP_018684168.1 PREDICTED: cucumber peeling cupredoxin-like [Musa acuminata subsp. malaccensis]	-	-	-	-	-	GO:0009055//electron carrier activity	-	-	protein_coding
2	BX_AAAchr08_3g00276	CSE	0.25	0.082	3.49216	0.934379	1.90204	4.50142e-09	0.000507409	CSE	XP_009412536.1 PREDICTED: caffeoylshikimate esterase [Musa acuminata subsp. malaccensis]	Metabolism;Metabolism;Metabolism	Global and overview maps;Global and overview maps;Biosynthesis of other secondary metabolites	ko01100//Metabolic pathways;ko01110//Biosynthesis of secondary metabolites;ko00940//Phenylpropanoid biosynthesis	K18368;K18368;K18368	-	-	-	-	protein_coding
2	BX_AAAchr08_3g03508	At3g61590	0.272	0.094	2.6232	0.727659	1.85	5.56934e-09	0.000627787	At3g61590	URE35983.1 F-box kelch-repeat protein [Musa troglodytarum]	-	-	-	-	-	GO:0005515//protein binding	GO:0005975//carbohydrate metabolic process	-	protein_coding
2	BX_AAAchr05_3g00883	BON3	0.581	0.357	5.66909	2.49324	1.1851	7.58765e-09	0.000855295	BON3	XP_009399964.1 PREDICTED: protein BONZAI 3 isoform X1 [Musa acuminata subsp. malaccensis]	-	-	-	-	-	GO:0005544//calcium-dependent phospholipid binding	-	-	protein_coding
2	BX_AAAchr04_2g02399	fosB	0.272	0.097	4.88624	1.19864	2.02733	8.23725e-09	0.000928519	fosB	XP_009403272.1 PREDICTED: uncharacterized protein LOC103986843 [Musa acuminata subsp. malaccensis]	-	-	-	-	-	-	-	-	protein_coding
2	BX_AAAchr04_3g03297	APF1	0.338	0.145	2.4882	0.80101	1.63521	2.29657e-08	0.00258874	APF1	XP_018684683.1 PREDICTED: aspartyl protease family protein 1-like isoform X1 [Musa acuminata subsp. malaccensis]	-	-	-	-	-	GO:0004190//aspartic-type endopeptidase activity	GO:0006508//proteolysis	-	protein_coding
2	BX_AAAchr07_2g02394	CNR10	0.419	0.201	3.04936	1.42406	1.09849	4.36434e-08	0.00491958	CNR10	CAG1857206.1 unnamed protein product [Musa acuminata subsp. malaccensis]	-	-	-	-	-	-	-	-	protein_coding
2	BX_AAAchr05_1g02042	CYP92C6	0.265	0.1	1.50365	0.479202	1.64976	7.17879e-08	0.00809207	CYP92C6	XP_009401319.1 PREDICTED: cytochrome P450 71A1-like [Musa acuminata subsp. malaccensis]	Metabolism;Metabolism;Metabolism	Global and overview maps;Global and overview maps;Metabolism of terpenoids and polyketides	ko01100//Metabolic pathways;ko01110//Biosynthesis of secondary metabolites;ko00905//Brassinosteroid biosynthesis	K20623;K20623;K20623	-	GO:0004497//monooxygenase activity;GO:0005506//iron ion binding;GO:0016705//oxidoreductase activity, acting on paired donors, with incorporation or reduction of molecular oxygen;GO:0020037//heme binding	-	-	protein_coding
2	BX_AAAchr11_1g01744	RCS1	0.426	0.221	6.0364	2.56932	1.2323	8.62593e-08	0.00972332	RCS1	XP_009383903.1 PREDICTED: cysteine synthase [Musa acuminata subsp. malaccensis]	Metabolism;Metabolism;Metabolism;Metabolism;Metabolism;Metabolism	Global and overview maps;Global and overview maps;Global and overview maps;Global and overview maps;Amino acid metabolism;Energy metabolism	ko01100//Metabolic pathways;ko01110//Biosynthesis of secondary metabolites;ko01200//Carbon metabolism;ko01230//Biosynthesis of amino acids;ko00270//Cysteine and methionine metabolism;ko00920//Sulfur metabolism	K01738;K01738;K01738;K01738;K01738;K01738	-	GO:0004124//cysteine synthase activity	GO:0006535//cysteine biosynthetic process from serine	-	protein_coding
2	BX_AAAchr04_3g04250	RHA1A	0.287	0.12	2.07663	0.691463	1.58652	1.26556e-07	0.0142656	RHA1A	XP_009397917.1 PREDICTED: probable E3 ubiquitin-protein ligase RHA1A [Musa acuminata subsp. malaccensis]	-	-	-	-	-	-	-	-	protein_coding
2	BX_AAAchr06_3g02191	TOL3	0.338	0.156	2.35042	1.09613	1.1005	2.26636e-07	0.0255469	TOL3	XP_009404857.1 PREDICTED: target of Myb protein 1 [Musa acuminata subsp. malaccensis]	-	-	-	-	-	GO:0035091//phosphatidylinositol binding;GO:0043130//ubiquitin binding	GO:0043328//protein targeting to vacuole involved in ubiquitin-dependent protein catabolic process via the multivesicular body sorting pathway	-	protein_coding
2	BX_AAAchr09_1g00475	BX_AAAchr09_1g00475	0.301	0.129	2.45464	0.932813	1.39585	3.54905e-07	0.0400056	BX_AAAchr09_1g00475	XP_009417282.1 PREDICTED: uncharacterized protein LOC103997702 isoform X1 [Musa acuminata subsp. malaccensis]	-	-	-	-	-	-	-	-	protein_coding
2	BX_AAAchr04_1g00563	At5g55050	0.485	0.29	4.91955	2.09931	1.22861	3.58409e-07	0.0404006	At5g55050	XP_009395376.1 PREDICTED: GDSL esterase/lipase At5g55050-like [Musa acuminata subsp. malaccensis]	-	-	-	-	-	GO:0016788//hydrolase activity, acting on ester bonds	-	-	protein_coding
2	BX_AAAchr09_2g00295	At1g61340	0.25	0.1	1.59379	0.452622	1.81609	4.54188e-07	0.051197	At1g61340	XP_009416067.1 PREDICTED: F-box protein SKIP27 [Musa acuminata subsp. malaccensis]	-	-	-	-	-	GO:0005515//protein binding	-	-	protein_coding
2	BX_AAAchr05_1g00040	MA4_106O17.50	0.485	0.286	5.41056	2.44803	1.14415	6.37037e-07	0.0718081	MA4_106O17.50	THU65128.1 hypothetical protein C4D60_Mb05t00380 [Musa balbisiana]	-	-	-	-	-	-	-	-	protein_coding
2	BX_AAAchr05_2g00039	MA4_106O17.50	0.493	0.287	6.27949	3.27208	0.940438	8.82912e-07	0.0995236	MA4_106O17.50	THU65128.1 hypothetical protein C4D60_Mb05t00380 [Musa balbisiana]	-	-	-	-	-	-	-	-	protein_coding
2	BX_AAAchr10_2g02186	BX_AAAchr10_2g02186	0.603	0.451	10.8433	5.16255	1.07065	1.09752e-06	0.123714	BX_AAAchr10_2g02186	XP_009381285.1 PREDICTED: uncharacterized protein LOC103969475 [Musa acuminata subsp. malaccensis]	-	-	-	-	-	-	-	-	protein_coding
2	BX_AAAchr07_1g01391	At2g25060	0.596	0.395	10.574	5.66178	0.90119	1.60688e-06	0.181131	At2g25060	XP_018684168.1 PREDICTED: cucumber peeling cupredoxin-like [Musa acuminata subsp. malaccensis]	-	-	-	-	-	GO:0009055//electron carrier activity	-	-	protein_coding
2	BX_AAAchr04_2g00554	At5g55050	0.596	0.372	6.63986	4.17323	0.669987	1.62409e-06	0.183071	At5g55050	XP_009395376.1 PREDICTED: GDSL esterase/lipase At5g55050-like [Musa acuminata subsp. malaccensis]	-	-	-	-	-	GO:0016788//hydrolase activity, acting on ester bonds	-	-	protein_coding
2	BX_AAAchr10_2g02148	At1g74320	0.441	0.248	3.08913	1.65879	0.89707	1.79172e-06	0.201966	At1g74320	XP_009381247.1 PREDICTED: probable choline kinase 2 [Musa acuminata subsp. malaccensis]	Metabolism;Metabolism	Global and overview maps;Lipid metabolism	ko01100//Metabolic pathways;ko00564//Glycerophospholipid metabolism	K14156;K14156	-	-	-	-	protein_coding
2	BX_AAAchr06_2g01946	IP5P8	0.397	0.2	3.06171	1.94875	0.651789	2.09714e-06	0.236393	IP5P8	XP_009404615.1 PREDICTED: type I inositol polyphosphate 5-phosphatase 8 [Musa acuminata subsp. malaccensis]	-	-	-	-	-	GO:0003824//catalytic activity;GO:0004445//inositol-polyphosphate 5-phosphatase activity;GO:0016791//phosphatase activity	GO:0046856//phosphatidylinositol dephosphorylation	-	protein_coding
2	BX_AAAchr06_3g00906	At2g33490	0.294	0.133	1.82988	0.818049	1.16149	2.12614e-06	0.239663	At2g33490	XP_009403563.1 PREDICTED: uncharacterized protein At2g33490-like [Musa acuminata subsp. malaccensis]	-	-	-	-	-	-	-	-	protein_coding
2	BX_AAAchr08_3g01812	At5g49770	0.309	0.145	2.82916	1.00252	1.49675	2.1771e-06	0.245407	At5g49770	XP_009387132.1 PREDICTED: probable leucine-rich repeat receptor-like protein kinase At5g49770 [Musa acuminata subsp. malaccensis]	-	-	-	-	-	GO:0004672//protein kinase activity;GO:0005524//ATP binding	GO:0006468//protein phosphorylation	-	protein_coding
2	BX_AAAchr04_1g02588	BX_AAAchr04_1g02588	0.25	0.109	2.08583	0.615361	1.76112	2.88278e-06	0.324952	BX_AAAchr04_1g02588	AGH14252.1 glutathione S-transferase [Musa acuminata AAA Group]	Metabolism;Metabolism	Global and overview maps;Metabolism of other amino acids	ko01100//Metabolic pathways;ko00480//Glutathione metabolism	K00799;K00799	-	GO:0004364//glutathione transferase activity	GO:0006749//glutathione metabolic process	-	protein_coding
2	BX_AAAchr03_1g02826	ADT6	0.301	0.142	1.80508	0.784604	1.20202	3.11218e-06	0.350812	ADT6	XP_009393994.1 PREDICTED: arogenate dehydratase/prephenate dehydratase 2, chloroplastic-like [Musa acuminata subsp. malaccensis]	Metabolism;Metabolism;Metabolism;Metabolism	Global and overview maps;Global and overview maps;Global and overview maps;Amino acid metabolism	ko01100//Metabolic pathways;ko01110//Biosynthesis of secondary metabolites;ko01230//Biosynthesis of amino acids;ko00400//Phenylalanine, tyrosine and tryptophan biosynthesis	K05359;K05359;K05359;K05359	-	GO:0004664//prephenate dehydratase activity	GO:0009094//L-phenylalanine biosynthetic process	-	protein_coding
2	BX_AAAchr01_1g01878	BX_AAAchr01_1g01878	0.265	0.112	1.95614	0.994003	0.976687	3.36001e-06	0.378747	BX_AAAchr01_1g01878	XP_009416211.1 PREDICTED: uncharacterized protein LOC103996881 [Musa acuminata subsp. malaccensis]	-	-	-	-	-	-	-	-	protein_coding
2	BX_AAAchr06_2g04454	HIRL1	0.412	0.23	5.92838	2.49082	1.25102	3.45434e-06	0.38938	HIRL1	XP_009407284.1 PREDICTED: hypersensitive-induced response protein 1-like [Musa acuminata subsp. malaccensis]	-	-	-	-	-	-	-	-	protein_coding
2	BX_AAAchr09_3g01316	BX_AAAchr09_3g01316	0.25	0.109	2.21803	0.728121	1.60703	4.49288e-06	0.506446	BX_AAAchr09_3g01316	XP_009417283.1 PREDICTED: uncharacterized protein LOC103997702 isoform X2 [Musa acuminata subsp. malaccensis]	-	-	-	-	-	-	-	-	protein_coding
2	BX_AAAchr05_3g00714	BX_AAAchr05_3g00714	0.39	0.207	4.52424	2.17522	1.05651	4.67686e-06	0.527185	BX_AAAchr05_3g00714	XP_009399799.1 PREDICTED: uncharacterized protein LOC103984099 [Musa acuminata subsp. malaccensis]	-	-	-	-	-	GO:0005515//protein binding	-	-	protein_coding
2	BX_AAAchr03_2g02212	dusA	0.441	0.278	3.80488	1.55085	1.29479	4.99461e-06	0.563003	dusA	XP_009393736.1 PREDICTED: uncharacterized protein LOC103979347 isoform X1 [Musa acuminata subsp. malaccensis]	-	-	-	-	-	GO:0017150//tRNA dihydrouridine synthase activity	GO:0002943//tRNA dihydrouridine synthesis	-	protein_coding
2	BX_AAAchr11_3g00122	COR410	0.412	0.262	6.67845	2.16375	1.62598	7.20797e-06	0.812497	COR410	AEI54683.1 SK3-type dehydrin [Musa ABB Group]	-	-	-	-	-	-	GO:0009415//response to water	-	protein_coding
2	BX_AAAchr09_2g03200	Os11g0516000	0.309	0.157	2.81738	0.992862	1.50469	7.34724e-06	0.828196	Os11g0516000	XP_009419358.1 PREDICTED: uncharacterized protein At2g33490-like isoform X2 [Musa acuminata subsp. malaccensis]	-	-	-	-	-	GO:0003824//catalytic activity;GO:0030170//pyridoxal phosphate binding	GO:0009058//biosynthetic process	-	protein_coding
2	BX_AAAchr06_1g01856	IP5P8	0.331	0.163	2.71847	1.42763	0.929174	7.6286e-06	0.859911	IP5P8	XP_009404615.1 PREDICTED: type I inositol polyphosphate 5-phosphatase 8 [Musa acuminata subsp. malaccensis]	-	-	-	-	-	GO:0003824//catalytic activity;GO:0004445//inositol-polyphosphate 5-phosphatase activity;GO:0016791//phosphatase activity	GO:0046856//phosphatidylinositol dephosphorylation	-	protein_coding
2	BX_AAAchr08_3g00291	LBD12	0.279	0.135	2.50029	0.933509	1.42136	8.96684e-06	1	LBD12	XP_009412521.1 PREDICTED: LOB domain-containing protein 12-like isoform X2 [Musa acuminata subsp. malaccensis]	-	-	-	-	-	-	-	LBD	protein_coding
2	BX_AAAchr02_3g00200	BX_AAAchr02_3g00200	0.449	0.278	5.44706	2.29687	1.24581	1.0705e-05	1	BX_AAAchr02_3g00200	THU43167.1 hypothetical protein C4D60_Mb00t02190 [Musa balbisiana]	-	-	-	-	-	-	-	-	protein_coding
2	BX_AAAchr04_2g02431	PGSIP8	0.294	0.145	1.81925	0.785386	1.21187	1.09885e-05	1	PGSIP8	XP_009399622.1 PREDICTED: putative glucuronosyltransferase PGSIP8 [Musa acuminata subsp. malaccensis]	-	-	-	-	-	-	-	-	protein_coding
2	BX_AAAchr07_3g01054	At5g11010	0.331	0.168	2.65829	1.70911	0.63725	1.274e-05	1	At5g11010	XP_009408924.1 PREDICTED: polynucleotide 5'-hydroxyl-kinase NOL9 isoform X1 [Musa acuminata subsp. malaccensis]	-	-	-	-	-	GO:0051731//polynucleotide 5'-hydroxyl-kinase activity	GO:0006396//RNA processing	-	protein_coding
2	BX_AAAchr08_2g01757	HSR201	0.287	0.132	2.55472	1.39324	0.874724	1.3354e-05	1	HSR201	XP_009388282.1 PREDICTED: benzyl alcohol O-benzoyltransferase [Musa acuminata subsp. malaccensis]	-	-	-	-	-	-	-	-	protein_coding
2	BX_AAAchr01_2g00632	BX_AAAchr01_2g00632	0.691	0.523	13.8794	9.62036	0.528781	1.40767e-05	1	BX_AAAchr01_2g00632	XP_018681444.1 PREDICTED: uncharacterized protein LOC103987662 [Musa acuminata subsp. malaccensis]	-	-	-	-	-	-	-	-	protein_coding
2	BX_AAAchr06_2g02031	BRG2	0.301	0.153	1.99355	0.77721	1.35896	1.48397e-05	1	BRG2	CAG1846579.1 unnamed protein product, partial [Musa acuminata subsp. malaccensis]	-	-	-	-	-	-	-	-	protein_coding
2	BX_AAAchr07_3g02347	CNR10	0.412	0.238	5.12185	2.74912	0.897695	1.58589e-05	1	CNR10	CAG1857206.1 unnamed protein product [Musa acuminata subsp. malaccensis]	-	-	-	-	-	-	-	-	protein_coding
2	BX_AAAchr04_3g02097	At5g47530	0.456	0.274	4.17595	2.4384	0.776169	1.72555e-05	1	At5g47530	XP_009396882.1 PREDICTED: cytochrome b561 and DOMON domain-containing protein At5g47530-like [Musa acuminata subsp. malaccensis]	-	-	-	-	-	-	-	-	protein_coding
2	BX_AAAchr05_3g00687	AGP16	0.39	0.221	3.9476	1.90943	1.04783	1.89215e-05	1	AGP16	THU66183.1 hypothetical protein C4D60_Mb05t11470 [Musa balbisiana]	-	-	-	-	-	-	-	-	protein_coding
2	BX_AAAchr09_3g00305	ABCG36	0.493	0.321	4.60796	2.54471	0.856626	1.94549e-05	1	ABCG36	XP_009416092.1 PREDICTED: ABC transporter G family member 36-like [Musa acuminata subsp. malaccensis]	-	-	-	-	GO:0016020//membrane	GO:0005524//ATP binding	-	-	protein_coding
2	BX_AAAchr02_2g00178	BX_AAAchr02_2g00178	0.316	0.166	2.73351	1.34876	1.01912	2.16507e-05	1	BX_AAAchr02_2g00178	THU50724.1 hypothetical protein C4D60_Mb06t23340 [Musa balbisiana]	-	-	-	-	-	-	-	-	protein_coding
2	BX_AAAchr06_1g02080	TOL3	0.272	0.133	2.32017	0.784075	1.56517	2.25983e-05	1	TOL3	XP_009404857.1 PREDICTED: target of Myb protein 1 [Musa acuminata subsp. malaccensis]	-	-	-	-	-	GO:0035091//phosphatidylinositol binding;GO:0043130//ubiquitin binding	GO:0043328//protein targeting to vacuole involved in ubiquitin-dependent protein catabolic process via the multivesicular body sorting pathway	-	protein_coding
2	BX_AAAchr05_3g03449	Os12g0154900	0.287	0.142	8.18956	2.63907	1.63376	2.54442e-05	1	Os12g0154900	CAG1840310.1 unnamed protein product [Musa acuminata subsp. malaccensis]	-	-	-	-	-	GO:0030145//manganese ion binding	-	-	protein_coding
2	BX_AAAchr06_3g02895	PRX74	0.36	0.213	4.11627	1.514	1.44297	2.58049e-05	1	PRX74	XP_009405647.1 PREDICTED: peroxidase 1 [Musa acuminata subsp. malaccensis]	Metabolism;Metabolism;Metabolism	Global and overview maps;Global and overview maps;Biosynthesis of other secondary metabolites	ko01100//Metabolic pathways;ko01110//Biosynthesis of secondary metabolites;ko00940//Phenylpropanoid biosynthesis	K00430;K00430;K00430	-	GO:0004601//peroxidase activity;GO:0020037//heme binding	GO:0006979//response to oxidative stress;GO:0042744//hydrogen peroxide catabolic process	-	protein_coding
2	BX_AAAchr09_3g00292	At1g61340	0.324	0.175	2.33924	1.03046	1.18275	2.64008e-05	1	At1g61340	XP_009416067.1 PREDICTED: F-box protein SKIP27 [Musa acuminata subsp. malaccensis]	-	-	-	-	-	GO:0005515//protein binding	-	-	protein_coding
2	BX_AAAchr03_3g01341	NHL6	0.331	0.172	2.45938	1.29749	0.922569	2.70435e-05	1	NHL6	XP_009392242.1 PREDICTED: protein YLS9-like [Musa acuminata subsp. malaccensis]	-	-	-	-	-	-	-	-	protein_coding
2	BX_AAAchr03_3g02939	BHLH25	0.287	0.135	1.94608	1.18526	0.715365	2.90012e-05	1	BHLH25	XP_009392955.1 PREDICTED: transcription factor bHLH25 [Musa acuminata subsp. malaccensis]	-	-	-	-	-	GO:0046983//protein dimerization activity	-	bHLH	protein_coding
2	BX_AAAchr07_2g02823	PRA1B4	0.279	0.142	2.30616	0.918694	1.32784	3.2427e-05	1	PRA1B4	XP_009410547.1 PREDICTED: PRA1 family protein B4-like [Musa acuminata subsp. malaccensis]	-	-	-	-	-	-	-	-	protein_coding
2	BX_AAAchr05_3g00656	NUDT17	0.449	0.269	6.19614	3.7925	0.708219	3.44699e-05	1	NUDT17	CAG1837628.1 unnamed protein product [Musa acuminata subsp. malaccensis]	-	-	-	-	-	GO:0016462//pyrophosphatase activity	-	-	protein_coding
2	BX_AAAchr06_2g02328	UCC1	0.397	0.251	3.32417	1.60106	1.05397	3.90456e-05	1	UCC1	THU50335.1 hypothetical protein C4D60_Mb06t19140 [Musa balbisiana]	-	-	-	-	-	GO:0009055//electron carrier activity	-	-	protein_coding
2	BX_AAAchr09_2g02710	Os09g0520200	0.25	0.124	1.08294	0.467884	1.21073	4.4437e-05	1	Os09g0520200	XP_009418733.1 PREDICTED: probable 1-acylglycerol-3-phosphate O-acyltransferase [Musa acuminata subsp. malaccensis]	-	-	-	-	-	-	-	-	protein_coding
2	BX_AAAchr04_2g01993	BX_AAAchr04_2g01993	0.456	0.307	8.16161	3.72283	1.13245	4.57154e-05	1	BX_AAAchr04_2g01993	XP_009387234.1 PREDICTED: momilactone A synthase-like [Musa acuminata subsp. malaccensis]	-	-	-	-	-	-	-	-	protein_coding
2	BX_AAAchr05_3g00042	MA4_106O17.50	0.551	0.387	8.08139	4.80533	0.749968	4.95447e-05	1	MA4_106O17.50	XP_009399244.1 PREDICTED: CASP-like protein 1E1 [Musa acuminata subsp. malaccensis]	-	-	-	-	-	-	-	-	protein_coding
2	BX_AAAchr09_2g03400	MA4_106O17.52	0.426	0.272	5.44273	2.77294	0.972914	4.96844e-05	1	MA4_106O17.52	XP_009419511.1 PREDICTED: CASP-like protein 1D1 [Musa acuminata subsp. malaccensis]	-	-	-	-	-	-	-	-	protein_coding
2	BX_AAAchr10_1g03251	SCL1	0.279	0.139	1.44668	0.699822	1.04768	5.39027e-05	1	SCL1	THU53288.1 hypothetical protein C4D60_Mb10t12850 [Musa balbisiana]	-	-	-	-	-	-	-	GRAS	protein_coding
2	BX_AAAchr08_3g01926	SARD1	0.265	0.123	1.83626	1.17027	0.649932	6.50002e-05	1	SARD1	XP_009413605.1 PREDICTED: protein SAR DEFICIENT 1 [Musa acuminata subsp. malaccensis]	-	-	-	-	-	GO:0005516//calmodulin binding	-	-	protein_coding
2	BX_AAAchr11_1g00107	NIP2	0.287	0.148	1.7192	0.980968	0.809457	8.77334e-05	1	NIP2	XP_009382045.1 PREDICTED: NEP1-interacting protein 2-like [Musa acuminata subsp. malaccensis]	-	-	-	-	-	-	-	-	protein_coding
2	BX_AAAchr06_1g00841	At2g33490	0.257	0.129	1.94309	0.888885	1.12828	9.57375e-05	1	At2g33490	XP_009403563.1 PREDICTED: uncharacterized protein At2g33490-like [Musa acuminata subsp. malaccensis]	-	-	-	-	-	-	-	-	protein_coding
2	BX_AAAchr03_1g03299	CFM3	0.353	0.216	2.87513	1.45521	0.9824	0.000102201	1	CFM3	XP_009394449.1 PREDICTED: CRM-domain containing factor CFM3, chloroplastic/mitochondrial-like [Musa acuminata subsp. malaccensis]	-	-	-	-	-	GO:0003723//RNA binding;GO:0003729//mRNA binding	GO:0000375//RNA splicing, via transesterification reactions	-	protein_coding
2	BX_AAAchr10_3g03429	BX_AAAchr10_3g03429	0.301	0.157	1.89837	1.16195	0.708214	0.000136092	1	BX_AAAchr10_3g03429	XP_009380630.1 PREDICTED: uncharacterized protein LOC103968974 [Musa acuminata subsp. malaccensis]	-	-	-	-	-	-	GO:0045927//positive regulation of growth	-	protein_coding
2	BX_AAAchr11_2g02199	BX_AAAchr11_2g02199	0.522	0.392	7.18213	4.27799	0.74748	0.000141016	1	BX_AAAchr11_2g02199	RRT50998.1 hypothetical protein B296_00050215 [Ensete ventricosum]	-	-	-	-	-	-	-	-	protein_coding
2	BX_AAAchr03_1g02989	BHLH25	0.265	0.133	2.27122	1.36392	0.735707	0.000161957	1	BHLH25	XP_009392955.1 PREDICTED: transcription factor bHLH25 [Musa acuminata subsp. malaccensis]	-	-	-	-	-	GO:0046983//protein dimerization activity	-	bHLH	protein_coding
2	BX_AAAchr09_3g03551	MA4_106O17.52	0.485	0.337	8.71345	4.27357	1.0278	0.000162778	1	MA4_106O17.52	XP_009419511.1 PREDICTED: CASP-like protein 1D1 [Musa acuminata subsp. malaccensis]	-	-	-	-	-	-	-	-	protein_coding
2	BX_AAAchr06_1g02223	UCC1	0.309	0.177	1.5813	0.909087	0.798618	0.000181316	1	UCC1	CAG1846826.1 unnamed protein product [Musa acuminata subsp. malaccensis]	-	-	-	-	-	GO:0009055//electron carrier activity	-	-	protein_coding
2	BX_AAAchr01_2g01773	BAT1	0.338	0.198	2.31992	1.18828	0.965198	0.000188351	1	BAT1	XP_009407529.1 PREDICTED: amino-acid permease BAT1 homolog [Musa acuminata subsp. malaccensis]	-	-	-	-	GO:0016020//membrane	GO:0022857//transmembrane transporter activity	GO:0055085//transmembrane transport	-	protein_coding
2	BX_AAAchr07_1g02924	ABCA7	0.412	0.254	3.8928	2.65933	0.549744	0.000210094	1	ABCA7	XP_018684862.1 PREDICTED: ABC transporter A family member 7-like [Musa acuminata subsp. malaccensis]	-	-	-	-	GO:0016020//membrane	GO:0005524//ATP binding	GO:0055085//transmembrane transport	-	protein_coding
2	BX_AAAchr06_1g01410	BX_AAAchr06_1g01410	0.324	0.186	2.26169	1.17392	0.946064	0.000217179	1	BX_AAAchr06_1g01410	THU49680.1 hypothetical protein C4D60_Mb06t12090 [Musa balbisiana]	-	-	-	-	-	-	-	-	protein_coding
2	BX_AAAchr05_2g02217	CYP92C6	0.257	0.136	1.46779	0.78101	0.910232	0.000243316	1	CYP92C6	XP_009401319.1 PREDICTED: cytochrome P450 71A1-like [Musa acuminata subsp. malaccensis]	Metabolism;Metabolism;Metabolism	Global and overview maps;Global and overview maps;Metabolism of terpenoids and polyketides	ko01100//Metabolic pathways;ko01110//Biosynthesis of secondary metabolites;ko00905//Brassinosteroid biosynthesis	K20623;K20623;K20623	-	GO:0004497//monooxygenase activity;GO:0005506//iron ion binding;GO:0016705//oxidoreductase activity, acting on paired donors, with incorporation or reduction of molecular oxygen;GO:0020037//heme binding	-	-	protein_coding
2	BX_AAAchr01_3g01441	GSTU17	0.324	0.191	3.17063	1.44006	1.13864	0.000244005	1	GSTU17	CAG1859748.1 unnamed protein product [Musa acuminata subsp. malaccensis]	Metabolism;Metabolism	Global and overview maps;Metabolism of other amino acids	ko01100//Metabolic pathways;ko00480//Glutathione metabolism	K00799;K00799	-	GO:0004364//glutathione transferase activity	GO:0006749//glutathione metabolic process	-	protein_coding
2	BX_AAAchr06_3g02338	UCC1	0.294	0.163	2.01122	1.02053	0.978757	0.00025199	1	UCC1	THU50336.1 hypothetical protein C4D60_Mb06t19150 [Musa balbisiana]	-	-	-	-	-	GO:0009055//electron carrier activity	-	-	protein_coding
2	BX_AAAchr10_1g03181	DIR21	0.566	0.421	8.52584	5.42714	0.651649	0.000263919	1	DIR21	CAG1853755.1 unnamed protein product [Musa acuminata subsp. malaccensis]	-	-	-	-	-	-	-	-	protein_coding
2	BX_AAAchr06_3g00244	RH32	0.272	0.144	2.42542	1.21652	0.995478	0.000266799	1	RH32	XP_018683257.1 PREDICTED: uncharacterized protein LOC103986574 [Musa acuminata subsp. malaccensis]	-	-	-	-	-	-	-	-	protein_coding
2	BX_AAAchr06_1g02110	ERF110	0.265	0.145	1.95656	0.972508	1.00854	0.000280902	1	ERF110	XP_018682389.1 PREDICTED: ethylene-responsive transcription factor ERF110-like isoform X2 [Musa acuminata subsp. malaccensis]	-	-	-	-	-	GO:0003677//DNA binding;GO:0003700//transcription factor activity, sequence-specific DNA binding	GO:0006355//regulation of transcription, DNA-templated;GO:0009873//ethylene-activated signaling pathway	ERF	protein_coding
2	BX_AAAchr09_3g03417	NHL10	0.5	0.34	5.74419	3.53806	0.699146	0.000295092	1	NHL10	XP_009419418.1 PREDICTED: protein YLS9 [Musa acuminata subsp. malaccensis]	-	-	-	-	-	-	GO:0098542//defense response to other organism	-	protein_coding
2	BX_AAAchr01_3g01325	BX_AAAchr01_3g01325	0.375	0.241	3.08793	1.60316	0.945727	0.000303532	1	BX_AAAchr01_3g01325	XP_009408113.1 PREDICTED: cysteine-rich and transmembrane domain-containing protein A-like [Musa acuminata subsp. malaccensis]	-	-	-	-	GO:0005886//plasma membrane	-	-	-	protein_coding
2	BX_AAAchr07_3g00162	CML11	0.265	0.151	2.08559	0.697106	1.58101	0.000307147	1	CML11	THU61811.1 hypothetical protein C4D60_Mb07t27200 [Musa balbisiana]	-	-	-	-	-	GO:0005509//calcium ion binding	-	-	protein_coding
2	BX_AAAchr06_2g02181	TOL3	0.272	0.148	1.69822	0.84018	1.01525	0.00030939	1	TOL3	XP_009404857.1 PREDICTED: target of Myb protein 1 [Musa acuminata subsp. malaccensis]	-	-	-	-	-	GO:0035091//phosphatidylinositol binding;GO:0043130//ubiquitin binding	GO:0043328//protein targeting to vacuole involved in ubiquitin-dependent protein catabolic process via the multivesicular body sorting pathway	-	protein_coding
2	BX_AAAchr08_1g02584	HIPP39	0.368	0.234	2.38135	1.33146	0.838772	0.000315963	1	HIPP39	CAG1832512.1 unnamed protein product [Musa acuminata subsp. malaccensis]	-	-	-	-	-	GO:0046872//metal ion binding	-	-	protein_coding
2	BX_AAAchr04_2g02076	At5g47530	0.324	0.191	2.39755	1.29701	0.886375	0.000320375	1	At5g47530	XP_009396882.1 PREDICTED: cytochrome b561 and DOMON domain-containing protein At5g47530-like [Musa acuminata subsp. malaccensis]	-	-	-	-	-	-	-	-	protein_coding
2	BX_AAAchr10_3g02085	SDC1	0.257	0.141	1.8873	0.830873	1.18363	0.000334017	1	SDC1	XP_009420591.1 PREDICTED: serine decarboxylase 1-like [Musa acuminata subsp. malaccensis]	Metabolism	Lipid metabolism	ko00564//Glycerophospholipid metabolism	K25193	-	GO:0003824//catalytic activity;GO:0016830//carbon-carbon lyase activity;GO:0030170//pyridoxal phosphate binding	GO:0019752//carboxylic acid metabolic process	-	protein_coding
2	BX_AAAchr08_3g03110	NAC016	0.257	0.139	1.4441	0.773401	0.900883	0.000359767	1	NAC016	XP_009415577.1 PREDICTED: NAC domain-containing protein 17-like [Musa acuminata subsp. malaccensis]	-	-	-	-	-	GO:0003677//DNA binding	GO:0006355//regulation of transcription, DNA-templated	NAC	protein_coding
2	BX_AAAchr09_3g00513	ALA1	0.412	0.272	2.47208	1.63983	0.592177	0.000389034	1	ALA1	XP_009416340.1 PREDICTED: phospholipid-transporting ATPase 1 [Musa acuminata subsp. malaccensis]	-	-	-	-	GO:0016020//membrane	GO:0000166//nucleotide binding;GO:0000287//magnesium ion binding;GO:0005215//transporter activity;GO:0005524//ATP binding;GO:0016887//ATPase activity	GO:0015914//phospholipid transport	-	protein_coding
2	BX_AAAchr01_3g00269	BX_AAAchr01_3g00269	0.331	0.198	4.38735	2.05736	1.09255	0.000402764	1	BX_AAAchr01_3g00269	XP_009404290.1 PREDICTED: uncharacterized protein LOC103987655 [Musa acuminata subsp. malaccensis]	-	-	-	-	-	-	-	-	protein_coding
2	BX_AAAchr03_2g02982	PSK3	0.382	0.248	5.32458	2.9285	0.862509	0.00043641	1	PSK3	XP_009393000.1 PREDICTED: phytosulfokines-like [Musa acuminata subsp. malaccensis]	-	-	-	-	GO:0005576//extracellular region	GO:0008083//growth factor activity	GO:0008283//cell proliferation	-	protein_coding
2	BX_AAAchr05_2g02506	Os02g0491600	0.39	0.263	11.9799	5.97218	1.00429	0.000441138	1	Os02g0491600	CAG1840310.1 unnamed protein product [Musa acuminata subsp. malaccensis]	-	-	-	-	-	GO:0030145//manganese ion binding	-	-	protein_coding
2	BX_AAAchr10_1g03594	CURS3	0.39	0.242	2.34113	1.57404	0.572736	0.000444932	1	CURS3	XP_009380376.1 PREDICTED: curcumin synthase 3-like [Musa acuminata subsp. malaccensis]	Metabolism;Metabolism;Organismal Systems;Metabolism;Metabolism	Global and overview maps;Global and overview maps;Environmental adaptation;Biosynthesis of other secondary metabolites;Biosynthesis of other secondary metabolites	ko01100//Metabolic pathways;ko01110//Biosynthesis of secondary metabolites;ko04712//Circadian rhythm - plant;ko00941//Flavonoid biosynthesis;ko00960//Tropane, piperidine and pyridine alkaloid biosynthesis	K00660;K00660;K00660;K00660;K00660	-	GO:0016746//transferase activity, transferring acyl groups;GO:0016747//transferase activity, transferring acyl groups other than amino-acyl groups	GO:0009058//biosynthetic process	-	protein_coding
2	BX_AAAchr05_3g01264	CAD6	0.404	0.287	3.39094	1.68491	1.00901	0.000464362	1	CAD6	XP_018681954.1 PREDICTED: probable cinnamyl alcohol dehydrogenase 6 [Musa acuminata subsp. malaccensis]	-	-	-	-	-	GO:0016491//oxidoreductase activity;GO:0016616//oxidoreductase activity, acting on the CH-OH group of donors, NAD or NADP as acceptor	-	-	protein_coding
2	BX_AAAchr01_2g01832	GSTU17	0.257	0.142	1.80589	0.839327	1.10541	0.000465968	1	GSTU17	CAG1859748.1 unnamed protein product [Musa acuminata subsp. malaccensis]	Metabolism;Metabolism	Global and overview maps;Metabolism of other amino acids	ko01100//Metabolic pathways;ko00480//Glutathione metabolism	K00799;K00799	-	GO:0004364//glutathione transferase activity	GO:0006749//glutathione metabolic process	-	protein_coding
2	BX_AAAchr01_3g01375	BX_AAAchr01_3g01375	0.368	0.245	2.90595	1.58502	0.874514	0.000503096	1	BX_AAAchr01_3g01375	XP_009407540.1 PREDICTED: uncharacterized protein LOC103990193 [Musa acuminata subsp. malaccensis]	-	-	-	-	-	-	-	-	protein_coding
2	BX_AAAchr09_3g01285	CRK6	0.257	0.144	1.35828	0.607289	1.16133	0.000507718	1	CRK6	XP_018686595.1 PREDICTED: cysteine-rich receptor-like protein kinase 10 [Musa acuminata subsp. malaccensis]	-	-	-	-	-	GO:0004672//protein kinase activity;GO:0005524//ATP binding	GO:0006468//protein phosphorylation	-	protein_coding
2	BX_AAAchr09_2g00306	ABCG36	0.382	0.241	3.03369	1.82345	0.7344	0.00052983	1	ABCG36	XP_009416092.1 PREDICTED: ABC transporter G family member 36-like [Musa acuminata subsp. malaccensis]	-	-	-	-	GO:0016020//membrane	GO:0005524//ATP binding	-	-	protein_coding
2	BX_AAAchr03_3g03347	cystm1	0.412	0.3	3.2419	1.51165	1.10071	0.000531134	1	cystm1	XP_009394360.1 PREDICTED: cysteine-rich and transmembrane domain-containing protein A-like [Musa acuminata subsp. malaccensis]	-	-	-	-	GO:0005886//plasma membrane	-	-	-	protein_coding
2	BX_AAAchr10_3g02905	BX_AAAchr10_3g02905	0.441	0.286	3.53034	2.33695	0.59518	0.000547784	1	BX_AAAchr10_3g02905	XP_009380057.1 PREDICTED: uncharacterized protein LOC103968531 [Musa acuminata subsp. malaccensis]	-	-	-	-	-	-	-	-	protein_coding
2	BX_AAAchr05_2g00033	SRC2	0.287	0.171	1.84918	0.810658	1.18972	0.000586184	1	SRC2	THU65119.1 hypothetical protein C4D60_Mb05t00290 [Musa balbisiana]	-	-	-	-	-	-	GO:0006952//defense response	-	protein_coding
2	BX_AAAchr01_2g00285	APF1	0.309	0.186	1.96202	1.1465	0.77511	0.000590494	1	APF1	XP_018684683.1 PREDICTED: aspartyl protease family protein 1-like isoform X1 [Musa acuminata subsp. malaccensis]	-	-	-	-	-	GO:0004190//aspartic-type endopeptidase activity	GO:0006508//proteolysis	-	protein_coding
2	BX_AAAchr09_3g02698	WRKY11	0.309	0.179	1.91887	1.33264	0.525976	0.000681577	1	WRKY11	XP_009418555.1 PREDICTED: WRKY transcription factor WRKY51 isoform X1 [Musa acuminata subsp. malaccensis]	-	-	-	-	-	GO:0003700//transcription factor activity, sequence-specific DNA binding;GO:0043565//sequence-specific DNA binding	GO:0006355//regulation of transcription, DNA-templated	WRKY	protein_coding
2	BX_AAAchr06_1g04296	HIRL1	0.294	0.168	2.82943	1.62594	0.799235	0.00070462	1	HIRL1	XP_009407284.1 PREDICTED: hypersensitive-induced response protein 1-like [Musa acuminata subsp. malaccensis]	-	-	-	-	-	-	-	-	protein_coding
2	BX_AAAchr06_1g02797	PRX74	0.309	0.195	4.25872	1.6582	1.3608	0.000736466	1	PRX74	XP_009405647.1 PREDICTED: peroxidase 1 [Musa acuminata subsp. malaccensis]	Metabolism;Metabolism;Metabolism	Global and overview maps;Global and overview maps;Biosynthesis of other secondary metabolites	ko01100//Metabolic pathways;ko01110//Biosynthesis of secondary metabolites;ko00940//Phenylpropanoid biosynthesis	K00430;K00430;K00430	-	GO:0004601//peroxidase activity;GO:0020037//heme binding	GO:0006979//response to oxidative stress;GO:0042744//hydrogen peroxide catabolic process	-	protein_coding
2	BX_AAAchr09_2g01680	Cht10	0.287	0.174	2.75854	1.15268	1.25892	0.000754283	1	Cht10	XP_009417775.1 PREDICTED: chitinase 10 [Musa acuminata subsp. malaccensis]	-	-	-	-	-	GO:0004568//chitinase activity	GO:0005975//carbohydrate metabolic process;GO:0006032//chitin catabolic process;GO:0016998//cell wall macromolecule catabolic process	-	protein_coding
2	BX_AAAchr07_1g02736	PRA1B4	0.426	0.301	3.46398	1.97463	0.810851	0.000836886	1	PRA1B4	XP_009410547.1 PREDICTED: PRA1 family protein B4-like [Musa acuminata subsp. malaccensis]	-	-	-	-	-	-	-	-	protein_coding
2	BX_AAAchr05_3g00557	TIFY10B	0.434	0.304	2.9887	1.73074	0.788126	0.00092985	1	TIFY10B	XP_009399648.1 PREDICTED: protein TIFY 10a-like [Musa acuminata subsp. malaccensis]	Environmental Information Processing	Signal transduction	ko04075//Plant hormone signal transduction	K13464	-	-	-	-	protein_coding
2	BX_AAAchr02_2g01752	Rnf185	0.265	0.154	1.19283	0.613634	0.95894	0.000994381	1	Rnf185	URD85297.1 Ternary complex factor MIP1 [Musa troglodytarum]	-	-	-	-	-	GO:0046872//metal ion binding	-	-	protein_coding
2	BX_AAAchr03_3g01761	BX_AAAchr03_3g01761	0.426	0.3	2.72299	1.65451	0.718783	0.0010259	1	BX_AAAchr03_3g01761	XP_009392463.1 PREDICTED: ubiquitin-conjugating enzyme E2-17 kDa-like [Musa acuminata subsp. malaccensis]	Genetic Information Processing;Genetic Information Processing	Folding, sorting and degradation;Folding, sorting and degradation	ko04141//Protein processing in endoplasmic reticulum;ko04120//Ubiquitin mediated proteolysis	K06689;K06689	-	-	-	-	protein_coding
2	BX_AAAchr06_2g02903	PRX74	0.353	0.241	5.79842	2.25361	1.36342	0.00104891	1	PRX74	XP_009405647.1 PREDICTED: peroxidase 1 [Musa acuminata subsp. malaccensis]	Metabolism;Metabolism;Metabolism	Global and overview maps;Global and overview maps;Biosynthesis of other secondary metabolites	ko01100//Metabolic pathways;ko01110//Biosynthesis of secondary metabolites;ko00940//Phenylpropanoid biosynthesis	K00430;K00430;K00430	-	GO:0004601//peroxidase activity;GO:0020037//heme binding	GO:0006979//response to oxidative stress;GO:0042744//hydrogen peroxide catabolic process	-	protein_coding
2	BX_AAAchr03_2g02429	CAMTA3	0.368	0.253	2.64322	1.2916	1.03314	0.00107837	1	CAMTA3	CAG1850950.1 unnamed protein product [Musa acuminata subsp. malaccensis]	-	-	-	-	-	GO:0003677//DNA binding;GO:0005515//protein binding	-	CAMTA	protein_coding
2	BX_AAAchr11_1g00121	COR410	0.368	0.259	4.7161	2.10155	1.16614	0.00113138	1	COR410	AEI54683.1 SK3-type dehydrin [Musa ABB Group]	-	-	-	-	-	-	GO:0009415//response to water	-	protein_coding
2	BX_AAAchr05_3g01319	GSTU10	0.478	0.356	6.7026	4.26911	0.650785	0.00116662	1	GSTU10	AGH14253.1 glutathione S-transferase [Musa acuminata AAA Group]	Metabolism;Metabolism	Global and overview maps;Metabolism of other amino acids	ko01100//Metabolic pathways;ko00480//Glutathione metabolism	K00799;K00799	-	GO:0004364//glutathione transferase activity	GO:0006749//glutathione metabolic process	-	protein_coding
2	BX_AAAchr05_3g01018	BX_AAAchr05_3g01018	0.412	0.28	2.85522	2.13892	0.416724	0.00116947	1	BX_AAAchr05_3g01018	XP_009400574.1 PREDICTED: uncharacterized protein LOC103984739 [Musa acuminata subsp. malaccensis]	-	-	-	-	-	-	-	-	protein_coding
2	BX_AAAchr03_1g02938	CYP74A2	0.279	0.166	1.67926	0.921977	0.865019	0.00120445	1	CYP74A2	XP_009393009.1 PREDICTED: allene oxide synthase 2-like [Musa acuminata subsp. malaccensis]	Metabolism;Metabolism;Metabolism	Global and overview maps;Global and overview maps;Lipid metabolism	ko01100//Metabolic pathways;ko01110//Biosynthesis of secondary metabolites;ko00592//alpha-Linolenic acid metabolism	K01723;K01723;K01723	-	GO:0004497//monooxygenase activity;GO:0005506//iron ion binding;GO:0016705//oxidoreductase activity, acting on paired donors, with incorporation or reduction of molecular oxygen;GO:0020037//heme binding	-	-	protein_coding
2	BX_AAAchr11_2g02095	RBL2	0.515	0.384	5.73662	3.55822	0.689044	0.0013035	1	RBL2	XP_009384531.1 PREDICTED: RHOMBOID-like protein 2 [Musa acuminata subsp. malaccensis]	-	-	-	-	GO:0016020//membrane	GO:0004252//serine-type endopeptidase activity	GO:0006508//proteolysis	-	protein_coding
2	BX_AAAchr05_3g03709	HSPRO2	0.287	0.171	1.45579	1.01539	0.519771	0.00141521	1	HSPRO2	XP_009402287.1 PREDICTED: nematode resistance protein-like HSPRO2 [Musa acuminata subsp. malaccensis]	-	-	-	-	-	GO:0020037//heme binding;GO:0046872//metal ion binding	GO:0006952//defense response;GO:0019441//tryptophan catabolic process to kynurenine	-	protein_coding
2	BX_AAAchr08_2g01729	RCD1	0.287	0.172	1.64203	1.02747	0.676386	0.00149748	1	RCD1	XP_009413220.1 PREDICTED: probable inactive poly [ADP-ribose] polymerase SRO1 isoform X1 [Musa acuminata subsp. malaccensis]	-	-	-	-	-	-	-	-	protein_coding
2	BX_AAAchr03_3g02898	PSK3	0.338	0.218	4.84744	3.08816	0.650474	0.00155757	1	PSK3	XP_009393000.1 PREDICTED: phytosulfokines-like [Musa acuminata subsp. malaccensis]	-	-	-	-	GO:0005576//extracellular region	GO:0008083//growth factor activity	GO:0008283//cell proliferation	-	protein_coding
2	BX_AAAchr03_1g02717	VQ22	0.272	0.163	1.49269	0.900821	0.728606	0.00158236	1	VQ22	XP_009393264.1 PREDICTED: uncharacterized protein LOC103979003 [Musa acuminata subsp. malaccensis]	-	-	-	-	-	-	-	-	protein_coding
2	BX_AAAchr08_1g01760	RCD1	0.441	0.325	5.16831	3.11036	0.73261	0.00164447	1	RCD1	XP_009413220.1 PREDICTED: probable inactive poly [ADP-ribose] polymerase SRO1 isoform X1 [Musa acuminata subsp. malaccensis]	-	-	-	-	-	-	-	-	protein_coding
2	BX_AAAchr05_3g00041	MA4_106O17.52	0.338	0.234	5.93375	2.5785	1.20241	0.00193329	1	MA4_106O17.52	Q1EPG6.2 RecName: Full=CASP-like protein 1D1; Short=MaCASPL1D1 [Musa acuminata]	-	-	-	-	-	-	-	-	protein_coding
2	BX_AAAchr10_2g01455	SALT	0.375	0.268	6.29216	2.92026	1.10746	0.00198164	1	SALT	THU53957.1 hypothetical protein C4D60_Mb10t19910 [Musa balbisiana]	-	-	-	-	-	-	-	-	protein_coding
2	BX_AAAchr02_1g02845	BX_AAAchr02_1g02845	0.301	0.192	1.85594	1.12229	0.725706	0.002053	1	BX_AAAchr02_1g02845	XP_009390278.1 PREDICTED: uncharacterized protein LOC103976699 [Musa acuminata subsp. malaccensis]	-	-	-	-	-	-	-	-	protein_coding
2	BX_AAAchr09_2g03246	NHL10	0.346	0.222	3.02708	1.773	0.771729	0.00213543	1	NHL10	XP_009419418.1 PREDICTED: protein YLS9 [Musa acuminata subsp. malaccensis]	-	-	-	-	-	-	GO:0098542//defense response to other organism	-	protein_coding
2	BX_AAAchr03_2g01201	ATJ8	0.316	0.204	2.34254	1.45622	0.685852	0.00217048	1	ATJ8	XP_009386819.1 PREDICTED: chaperone protein dnaJ 8, chloroplastic-like [Musa acuminata subsp. malaccensis]	-	-	-	-	-	-	-	-	protein_coding
2	BX_AAAchr06_1g02226	UCC1	0.346	0.239	3.52412	1.84209	0.935918	0.00231673	1	UCC1	THU50335.1 hypothetical protein C4D60_Mb06t19140 [Musa balbisiana]	-	-	-	-	-	GO:0009055//electron carrier activity	-	-	protein_coding
2	BX_AAAchr01_2g00631	BX_AAAchr01_2g00631	0.412	0.3	7.28883	3.94509	0.885627	0.00232597	1	BX_AAAchr01_2g00631	XP_009404290.1 PREDICTED: uncharacterized protein LOC103987655 [Musa acuminata subsp. malaccensis]	-	-	-	-	-	-	-	-	protein_coding
2	BX_AAAchr01_1g02500	CBP	0.346	0.234	2.24718	1.3576	0.727054	0.00236697	1	CBP	CAG1860357.1 unnamed protein product [Musa acuminata subsp. malaccensis]	Organismal Systems	Environmental adaptation	ko04626//Plant-pathogen interaction	K13448	-	GO:0005509//calcium ion binding	-	-	protein_coding
2	BX_AAAchr05_3g01321	NHL6	0.544	0.434	4.92911	3.43183	0.52235	0.00237364	1	NHL6	XP_009400299.1 PREDICTED: NDR1/HIN1-Like protein 3-like [Musa acuminata subsp. malaccensis]	-	-	-	-	-	-	-	-	protein_coding
2	BX_AAAchr03_2g03350	BHLH148	0.294	0.186	2.01547	1.17473	0.778783	0.00259181	1	BHLH148	XP_009394452.1 PREDICTED: transcription factor BHLH148-like [Musa acuminata subsp. malaccensis]	-	-	-	-	-	GO:0046983//protein dimerization activity	-	bHLH	protein_coding
2	BX_AAAchr08_2g00276	LBD12	0.324	0.215	2.83639	1.66928	0.764827	0.00266364	1	LBD12	XP_009412521.1 PREDICTED: LOB domain-containing protein 12-like isoform X2 [Musa acuminata subsp. malaccensis]	-	-	-	-	-	-	-	LBD	protein_coding
2	BX_AAAchr07_1g02313	CNR10	0.353	0.239	3.64644	2.21499	0.719192	0.00268294	1	CNR10	CAG1857206.1 unnamed protein product [Musa acuminata subsp. malaccensis]	-	-	-	-	-	-	-	-	protein_coding
2	BX_AAAchr06_1g03678	BX_AAAchr06_1g03678	0.25	0.154	1.49602	0.790729	0.919873	0.00269594	1	BX_AAAchr06_1g03678	XP_009406628.1 PREDICTED: uncharacterized protein LOC103989493 [Musa acuminata subsp. malaccensis]	-	-	-	-	-	-	-	-	protein_coding
2	BX_AAAchr03_1g01812	NHL6	0.257	0.153	2.12783	1.2115	0.812595	0.00279993	1	NHL6	XP_009392242.1 PREDICTED: protein YLS9-like [Musa acuminata subsp. malaccensis]	-	-	-	-	-	-	-	-	protein_coding
2	BX_AAAchr06_3g03856	TIFY10B	0.441	0.324	3.82176	2.28684	0.740881	0.00314713	1	TIFY10B	XP_009406688.1 PREDICTED: protein TIFY 10b-like [Musa acuminata subsp. malaccensis]	Environmental Information Processing	Signal transduction	ko04075//Plant hormone signal transduction	K13464	-	-	-	-	protein_coding
2	BX_AAAchr08_3g00156	RPL10	0.368	0.269	2.7145	1.29231	1.07074	0.00320793	1	RPL10	XP_009412660.1 PREDICTED: 60S ribosomal protein L10-like isoform X2 [Musa acuminata subsp. malaccensis]	Genetic Information Processing	Translation	ko03010//Ribosome	K02866	GO:0005840//ribosome	GO:0003735//structural constituent of ribosome	GO:0006412//translation	-	protein_coding
2	BX_AAAchr10_2g00872	ERG1	0.25	0.154	1.58221	0.782896	1.01505	0.0034316	1	ERG1	XP_009420105.1 PREDICTED: uncharacterized protein LOC103999927 [Musa acuminata subsp. malaccensis]	-	-	-	-	-	-	-	-	protein_coding
2	BX_AAAchr06_3g01491	BX_AAAchr06_3g01491	0.272	0.168	1.5923	0.998379	0.673452	0.00354753	1	BX_AAAchr06_3g01491	THU49680.1 hypothetical protein C4D60_Mb06t12090 [Musa balbisiana]	-	-	-	-	-	-	-	-	protein_coding
2	BX_AAAchr03_1g03298	BHLH148	0.338	0.234	2.43602	1.50964	0.690319	0.00358714	1	BHLH148	XP_009394452.1 PREDICTED: transcription factor BHLH148-like [Musa acuminata subsp. malaccensis]	-	-	-	-	-	GO:0046983//protein dimerization activity	-	bHLH	protein_coding
2	BX_AAAchr10_2g02165	EIX1	0.294	0.2	2.31718	1.09896	1.07623	0.00379315	1	EIX1	CAG1854855.1 unnamed protein product [Musa acuminata subsp. malaccensis]	-	-	-	-	-	GO:0005515//protein binding	-	-	protein_coding
2	BX_AAAchr10_3g03793	GRXS3	0.346	0.248	3.13039	1.75906	0.831537	0.00381923	1	GRXS3	THU52537.1 hypothetical protein C4D60_Mb10t05010 [Musa balbisiana]	-	-	-	-	-	-	-	-	protein_coding
2	BX_AAAchr02_3g01809	LTI6B	0.654	0.589	11.1443	7.6747	0.538123	0.00401499	1	LTI6B	XP_009411327.1 PREDICTED: inactive LRR receptor-like serine/threonine-protein kinase BIR2 [Musa acuminata subsp. malaccensis]	-	-	-	-	GO:0016020//membrane	-	-	-	protein_coding
2	BX_AAAchr03_1g00766	SAC2	0.265	0.165	1.8503	0.894439	1.04871	0.00406494	1	SAC2	XP_009391211.1 PREDICTED: phosphoinositide phosphatase SAC2 isoform X1 [Musa acuminata subsp. malaccensis]	Metabolism;Metabolism	Global and overview maps;Carbohydrate metabolism	ko01100//Metabolic pathways;ko00562//Inositol phosphate metabolism	K22913;K22913	-	GO:0008270//zinc ion binding;GO:0016791//phosphatase activity;GO:0043813//phosphatidylinositol-3,5-bisphosphate 5-phosphatase activity	GO:0046856//phosphatidylinositol dephosphorylation	-	protein_coding
2	BX_AAAchr08_3g02885	HIPP14	0.287	0.174	1.47805	1.09708	0.43002	0.00424678	1	HIPP14	XP_009414095.1 PREDICTED: heavy metal-associated isoprenylated plant protein 3-like [Musa acuminata subsp. malaccensis]	-	-	-	-	-	GO:0046872//metal ion binding	-	-	protein_coding
2	BX_AAAchr07_3g02956	BX_AAAchr07_3g02956	0.272	0.168	1.74439	1.14323	0.609607	0.0043376	1	BX_AAAchr07_3g02956	XP_009410767.1 PREDICTED: uncharacterized protein LOC103992685 [Musa acuminata subsp. malaccensis]	-	-	-	-	-	-	-	-	protein_coding
2	BX_AAAchr07_2g00602	BX_AAAchr07_2g00602	0.309	0.201	2.3374	1.4218	0.717188	0.00441803	1	BX_AAAchr07_2g00602	CAG1855679.1 unnamed protein product [Musa acuminata subsp. malaccensis]	-	-	-	-	-	-	-	-	protein_coding
2	BX_AAAchr03_2g00212	UBP1B	0.331	0.227	2.85047	1.59598	0.836754	0.00472008	1	UBP1B	XP_009390855.1 PREDICTED: oligouridylate-binding protein 1-like [Musa acuminata subsp. malaccensis]	-	-	-	-	-	GO:0003676//nucleic acid binding;GO:0003723//RNA binding	GO:0000956//nuclear-transcribed mRNA catabolic process	-	protein_coding
2	BX_AAAchr01_3g00175	ERD15	0.287	0.191	1.62712	0.927925	0.810237	0.004882	1	ERD15	XP_009405383.1 PREDICTED: protein EARLY RESPONSIVE TO DEHYDRATION 15-like [Musa acuminata subsp. malaccensis]	-	-	-	-	-	-	-	-	protein_coding
2	BX_AAAchr03_1g02950	PSK3	0.404	0.297	5.75478	3.85351	0.57859	0.00489129	1	PSK3	XP_009393000.1 PREDICTED: phytosulfokines-like [Musa acuminata subsp. malaccensis]	-	-	-	-	GO:0005576//extracellular region	GO:0008083//growth factor activity	GO:0008283//cell proliferation	-	protein_coding
2	BX_AAAchr03_3g03261	BHLH148	0.36	0.257	2.75337	1.70601	0.690572	0.00516302	1	BHLH148	XP_009394452.1 PREDICTED: transcription factor BHLH148-like [Musa acuminata subsp. malaccensis]	-	-	-	-	-	GO:0046983//protein dimerization activity	-	bHLH	protein_coding
2	BX_AAAchr03_1g00915	MPT3	0.316	0.221	2.24775	1.2172	0.884914	0.00536772	1	MPT3	XP_009391365.1 PREDICTED: mitochondrial phosphate carrier protein 3, mitochondrial-like [Musa acuminata subsp. malaccensis]	-	-	-	-	-	GO:0005315//inorganic phosphate transmembrane transporter activity	GO:1990547//mitochondrial phosphate ion transmembrane transport	-	protein_coding
2	BX_AAAchr10_2g02208	BX_AAAchr10_2g02208	0.412	0.316	3.77657	2.34212	0.689258	0.00571916	1	BX_AAAchr10_2g02208	THU52316.1 hypothetical protein C4D60_Mb10t02720 [Musa balbisiana]	-	-	-	-	-	-	-	-	protein_coding
2	BX_AAAchr05_3g00824	WRKY70	0.625	0.517	9.41428	6.55558	0.522127	0.00595212	1	WRKY70	UZH23313.1 WRKY45 [Musa acuminata subsp. malaccensis]	-	-	-	-	-	GO:0003700//transcription factor activity, sequence-specific DNA binding;GO:0043565//sequence-specific DNA binding	GO:0006355//regulation of transcription, DNA-templated	WRKY	protein_coding
2	BX_AAAchr11_2g00116	NIP2	0.301	0.2	2.08124	1.3705	0.60274	0.0061046	1	NIP2	XP_009382045.1 PREDICTED: NEP1-interacting protein 2-like [Musa acuminata subsp. malaccensis]	-	-	-	-	-	-	-	-	protein_coding
2	BX_AAAchr09_1g00907	Cht10	0.36	0.257	3.88087	1.82232	1.09061	0.00620739	1	Cht10	XP_009417775.1 PREDICTED: chitinase 10 [Musa acuminata subsp. malaccensis]	-	-	-	-	-	GO:0004568//chitinase activity	GO:0005975//carbohydrate metabolic process;GO:0006032//chitin catabolic process;GO:0016998//cell wall macromolecule catabolic process	-	protein_coding
2	BX_AAAchr05_3g00715	BX_AAAchr05_3g00715	0.294	0.188	2.08147	1.52016	0.453379	0.0062356	1	BX_AAAchr05_3g00715	-	-	-	-	-	-	-	-	-	protein_coding
2	BX_AAAchr02_1g02788	TIFY10A	0.287	0.197	2.68596	1.38868	0.95173	0.00674597	1	TIFY10A	XP_009390323.1 PREDICTED: protein TIFY 10a [Musa acuminata subsp. malaccensis]	Environmental Information Processing	Signal transduction	ko04075//Plant hormone signal transduction	K13464	-	-	-	-	protein_coding
2	BX_AAAchr03_3g02528	SAP4	0.368	0.259	2.86204	2.08275	0.458558	0.00689206	1	SAP4	XP_009393381.1 PREDICTED: zinc finger A20 and AN1 domain-containing stress-associated protein 5-like isoform X1 [Musa acuminata subsp. malaccensis]	-	-	-	-	-	GO:0003677//DNA binding;GO:0008270//zinc ion binding	-	-	protein_coding
2	BX_AAAchr04_3g00864	At3g19950	0.272	0.175	1.05217	0.80835	0.38032	0.00725616	1	At3g19950	XP_009395681.1 PREDICTED: E3 ubiquitin-protein ligase RING1-like [Musa acuminata subsp. malaccensis]	-	-	-	-	-	-	-	-	protein_coding
2	BX_AAAchr07_1g03305	SPP1	0.294	0.204	1.79592	0.92791	0.952664	0.00738508	1	SPP1	XP_018684723.1 PREDICTED: helicase sen1 isoform X4 [Musa acuminata subsp. malaccensis]	-	-	-	-	-	GO:0000287//magnesium ion binding;GO:0004386//helicase activity;GO:0050307//sucrose-phosphate phosphatase activity	GO:0005986//sucrose biosynthetic process	-	protein_coding
2	BX_AAAchr08_2g02813	HIPP39	0.375	0.272	2.22449	1.63209	0.44675	0.00759735	1	HIPP39	CAG1832512.1 unnamed protein product [Musa acuminata subsp. malaccensis]	-	-	-	-	-	-	-	-	protein_coding
2	BX_AAAchr05_3g00521	WRKY11	0.265	0.172	1.11838	0.732473	0.610567	0.00769041	1	WRKY11	XP_009399599.1 PREDICTED: probable WRKY transcription factor 17 [Musa acuminata subsp. malaccensis]	-	-	-	-	-	GO:0003700//transcription factor activity, sequence-specific DNA binding;GO:0043565//sequence-specific DNA binding	GO:0006355//regulation of transcription, DNA-templated	WRKY	protein_coding
2	BX_AAAchr01_2g01079	FAB1D	0.257	0.168	1.60987	0.880382	0.87074	0.00774655	1	FAB1D	XP_009399248.1 PREDICTED: 1-phosphatidylinositol-3-phosphate 5-kinase FAB1A-like isoform X1 [Musa acuminata subsp. malaccensis]	Metabolism;Cellular Processes;Environmental Information Processing;Metabolism	Global and overview maps;Transport and catabolism;Signal transduction;Carbohydrate metabolism	ko01100//Metabolic pathways;ko04145//Phagosome;ko04070//Phosphatidylinositol signaling system;ko00562//Inositol phosphate metabolism	K00921;K00921;K00921;K00921	-	GO:0000285//1-phosphatidylinositol-3-phosphate 5-kinase activity;GO:0005524//ATP binding;GO:0016307//phosphatidylinositol phosphate kinase activity	GO:0046488//phosphatidylinositol metabolic process	-	protein_coding
2	BX_AAAchr02_2g00699	SPBC119.09c	0.338	0.228	2.09287	1.43344	0.546002	0.00794143	1	SPBC119.09c	THU44229.1 hypothetical protein C4D60_Mb02t05210 [Musa balbisiana]	-	-	-	-	GO:0005789//endoplasmic reticulum membrane;GO:0016020//membrane	-	-	-	protein_coding
2	BX_AAAchr02_1g02320	RCD1	0.265	0.179	1.5152	0.775871	0.965621	0.00869297	1	RCD1	XP_009388421.1 PREDICTED: inactive poly [ADP-ribose] polymerase RCD1-like [Musa acuminata subsp. malaccensis]	-	-	-	-	-	-	-	-	protein_coding
2	BX_AAAchr09_1g01936	At5g55050	0.309	0.216	2.1905	1.45449	0.59075	0.00872595	1	At5g55050	XP_009418684.1 PREDICTED: GDSL esterase/lipase At5g55050-like [Musa acuminata subsp. malaccensis]	-	-	-	-	-	GO:0016788//hydrolase activity, acting on ester bonds	-	-	protein_coding
2	BX_AAAchr08_2g01152	GSVIVT00037159001	0.25	0.156	2.17991	1.49745	0.541761	0.00884917	1	GSVIVT00037159001	XP_009411603.1 PREDICTED: peroxidase 5-like [Musa acuminata subsp. malaccensis]	Metabolism;Metabolism;Metabolism	Global and overview maps;Global and overview maps;Biosynthesis of other secondary metabolites	ko01100//Metabolic pathways;ko01110//Biosynthesis of secondary metabolites;ko00940//Phenylpropanoid biosynthesis	K00430;K00430;K00430	-	GO:0004601//peroxidase activity;GO:0020037//heme binding	GO:0006979//response to oxidative stress;GO:0042744//hydrogen peroxide catabolic process	-	protein_coding
2	BX_AAAchr08_2g00140	UBQ4	0.691	0.596	7.71582	5.67356	0.443565	0.00885261	1	UBQ4	XP_047047026.1 polyubiquitin-like [Lolium rigidum]	Genetic Information Processing	Folding, sorting and degradation	ko04120//Ubiquitin mediated proteolysis	K08770	-	GO:0005515//protein binding	-	-	protein_coding
2	BX_AAAchr07_1g02604	CML46	0.375	0.265	2.74746	2.05148	0.421432	0.00896272	1	CML46	XP_009410400.2 PREDICTED: probable calcium-binding protein CML30 [Musa acuminata subsp. malaccensis]	-	-	-	-	-	GO:0005509//calcium ion binding	-	-	protein_coding
2	BX_AAAchr10_3g03796	TAX2	0.375	0.281	2.09617	1.30941	0.678837	0.00905715	1	TAX2	XP_009381031.1 PREDICTED: uncharacterized protein LOC103969265 [Musa acuminata subsp. malaccensis]	-	-	-	-	-	-	-	-	protein_coding
2	BX_AAAchr07_2g03310	trmH	0.338	0.238	2.5874	1.51629	0.770959	0.00963783	1	trmH	XP_009411090.1 PREDICTED: uncharacterized protein LOC103992909 isoform X2 [Musa acuminata subsp. malaccensis]	-	-	-	-	-	GO:0003723//RNA binding;GO:0008168//methyltransferase activity;GO:0008173//RNA methyltransferase activity	GO:0006396//RNA processing;GO:0030488//tRNA methylation	-	protein_coding
3	BX_AAAchr03_2g02329	PER72	0.413	0.041	7.15573	0.309987	4.52882	6.17671e-37	6.96251e-32	PER72	XP_009393610.1 PREDICTED: peroxidase 72-like [Musa acuminata subsp. malaccensis]	Metabolism;Metabolism;Metabolism	Global and overview maps;Global and overview maps;Biosynthesis of other secondary metabolites	ko01100//Metabolic pathways;ko01110//Biosynthesis of secondary metabolites;ko00940//Phenylpropanoid biosynthesis	K00430;K00430;K00430	-	GO:0004601//peroxidase activity;GO:0020037//heme binding	GO:0006979//response to oxidative stress;GO:0042744//hydrogen peroxide catabolic process	-	protein_coding
3	BX_AAAchr11_2g02472	R40G2	0.67	0.188	6.94496	1.18921	2.54596	2.898e-30	3.26668e-25	R40G2	XP_009384961.1 PREDICTED: uncharacterized protein LOC103972370 [Musa acuminata subsp. malaccensis]	-	-	-	-	-	-	-	-	protein_coding
3	BX_AAAchr09_3g03024	PARA	0.697	0.208	7.41085	1.48892	2.31537	1.15949e-29	1.307e-24	PARA	XP_009418988.1 PREDICTED: probable glutathione S-transferase parA [Musa acuminata subsp. malaccensis]	Metabolism;Metabolism	Global and overview maps;Metabolism of other amino acids	ko01100//Metabolic pathways;ko00480//Glutathione metabolism	K00799;K00799	-	GO:0004364//glutathione transferase activity	GO:0006749//glutathione metabolic process	-	protein_coding
3	BX_AAAchr11_3g02640	R40G2	0.606	0.158	6.95122	0.988301	2.81424	1.10711e-28	1.24796e-23	R40G2	XP_009384961.1 PREDICTED: uncharacterized protein LOC103972370 [Musa acuminata subsp. malaccensis]	-	-	-	-	-	-	-	-	protein_coding
3	BX_AAAchr01_2g01559	HSP18.5-C	0.266	0.017	1.86147	0.0849257	4.45409	5.11731e-28	5.76833e-23	HSP18.5-C	XP_009409760.1 PREDICTED: 18.1 kDa class I heat shock protein-like [Musa acuminata subsp. malaccensis]	Genetic Information Processing	Folding, sorting and degradation	ko04141//Protein processing in endoplasmic reticulum	K13993	-	-	-	-	protein_coding
3	BX_AAAchr03_3g02262	PER72	0.303	0.029	2.12254	0.156515	3.76142	7.89338e-27	8.89758e-22	PER72	XP_009393610.1 PREDICTED: peroxidase 72-like [Musa acuminata subsp. malaccensis]	Metabolism;Metabolism;Metabolism	Global and overview maps;Global and overview maps;Biosynthesis of other secondary metabolites	ko01100//Metabolic pathways;ko01110//Biosynthesis of secondary metabolites;ko00940//Phenylpropanoid biosynthesis	K00430;K00430;K00430	-	GO:0004601//peroxidase activity;GO:0020037//heme binding	GO:0006979//response to oxidative stress;GO:0042744//hydrogen peroxide catabolic process	-	protein_coding
3	BX_AAAchr03_2g03095	rsca	0.615	0.173	4.5533	0.892781	2.35053	3.5545e-26	4.00671e-21	rsca	CAC81811.1 putative chitinase [Musa acuminata]	Metabolism;Environmental Information Processing;Metabolism	Global and overview maps;Signal transduction;Carbohydrate metabolism	ko01100//Metabolic pathways;ko04016//MAPK signaling pathway - plant;ko00520//Amino sugar and nucleotide sugar metabolism	K20547;K20547;K20547	-	GO:0004568//chitinase activity;GO:0008061//chitin binding	GO:0005975//carbohydrate metabolic process;GO:0006032//chitin catabolic process;GO:0016998//cell wall macromolecule catabolic process	-	protein_coding
3	BX_AAAchr06_3g04113	GSTZ5	0.908	0.483	17.6097	4.6279	1.92794	5.84258e-26	6.58587e-21	GSTZ5	XP_009406952.1 PREDICTED: protein IN2-1 homolog B [Musa acuminata subsp. malaccensis]	Metabolism;Metabolism	Global and overview maps;Metabolism of other amino acids	ko01100//Metabolic pathways;ko00480//Glutathione metabolism	K00799;K00799	-	GO:0004364//glutathione transferase activity	-	-	protein_coding
3	BX_AAAchr06_1g03974	GSTZ5	0.835	0.432	16.0726	3.89834	2.04367	1.63763e-23	1.84597e-18	GSTZ5	XP_009406952.1 PREDICTED: protein IN2-1 homolog B [Musa acuminata subsp. malaccensis]	Metabolism;Metabolism	Global and overview maps;Metabolism of other amino acids	ko01100//Metabolic pathways;ko00480//Glutathione metabolism	K00799;K00799	-	GO:0004364//glutathione transferase activity	-	-	protein_coding
3	BX_AAAchr03_1g00681	XTH23	0.44	0.1	4.72201	0.538362	3.13275	2.55867e-22	2.88418e-17	XTH23	URD92030.1 ATPase family associated with various cellular activities (AAA) [Musa troglodytarum]	Environmental Information Processing	Signal transduction	ko04075//Plant hormone signal transduction	K14504	GO:0005618//cell wall;GO:0048046//apoplast	GO:0004553//hydrolase activity, hydrolyzing O-glycosyl compounds;GO:0016762//xyloglucan:xyloglucosyl transferase activity	GO:0005975//carbohydrate metabolic process;GO:0010411//xyloglucan metabolic process;GO:0042546//cell wall biogenesis;GO:0044042//glucan metabolic process	-	protein_coding
3	BX_AAAchr06_2g04099	GSTZ5	0.798	0.426	15.1921	3.97134	1.93563	1.25121e-21	1.41039e-16	GSTZ5	XP_009406952.1 PREDICTED: protein IN2-1 homolog B [Musa acuminata subsp. malaccensis]	Metabolism;Metabolism	Global and overview maps;Metabolism of other amino acids	ko01100//Metabolic pathways;ko00480//Glutathione metabolism	K00799;K00799	-	GO:0004364//glutathione transferase activity	-	-	protein_coding
3	BX_AAAchr05_3g01136	GSTU18	0.78	0.353	10.7146	3.40447	1.65408	3.91788e-21	4.41632e-16	GSTU18	THU65808.1 hypothetical protein C4D60_Mb05t07560 [Musa balbisiana]	Metabolism;Metabolism	Global and overview maps;Metabolism of other amino acids	ko01100//Metabolic pathways;ko00480//Glutathione metabolism	K00799;K00799	-	GO:0004364//glutathione transferase activity	GO:0006749//glutathione metabolic process	-	protein_coding
3	BX_AAAchr11_3g02608	BX_AAAchr11_3g02608	0.284	0.038	1.63682	0.143233	3.51446	3.9552e-21	4.45838e-16	BX_AAAchr11_3g02608	CAG1865424.1 unnamed protein product [Musa acuminata subsp. malaccensis]	-	-	-	-	-	-	-	-	protein_coding
3	BX_AAAchr04_1g02589	VIII-1	0.495	0.137	6.38587	0.831578	2.94096	7.07171e-21	7.97138e-16	VIII-1	THU73394.1 hypothetical protein C4D60_Mb04t22380 [Musa balbisiana]	-	-	-	-	GO:0016459//myosin complex	GO:0003774//motor activity;GO:0004866//endopeptidase inhibitor activity;GO:0005515//protein binding;GO:0005524//ATP binding	-	-	protein_coding
3	BX_AAAchr01_3g00108	BX_AAAchr01_3g00108	0.624	0.211	3.50549	1.06988	1.71217	1.8098e-20	2.04005e-15	BX_AAAchr01_3g00108	XP_009392104.1 PREDICTED: actin-depolymerizing factor [Musa acuminata subsp. malaccensis]	-	-	-	-	GO:0015629//actin cytoskeleton	GO:0003779//actin binding	GO:0030042//actin filament depolymerization	-	protein_coding
3	BX_AAAchr01_1g01552	HSP18.5-C	0.257	0.031	1.29877	0.118928	3.44898	2.91761e-20	3.28878e-15	HSP18.5-C	XP_009409760.1 PREDICTED: 18.1 kDa class I heat shock protein-like [Musa acuminata subsp. malaccensis]	Genetic Information Processing	Folding, sorting and degradation	ko04141//Protein processing in endoplasmic reticulum	K13993	-	-	-	-	protein_coding
3	BX_AAAchr07_2g01774	RBCS	0.376	0.078	1.23688	0.24899	2.31254	1.46358e-19	1.64978e-14	RBCS	XP_009409740.1 PREDICTED: ribulose bisphosphate carboxylase small chain clone 512 [Musa acuminata subsp. malaccensis]	Metabolism;Metabolism;Metabolism;Metabolism;Metabolism	Global and overview maps;Global and overview maps;Global and overview maps;Energy metabolism;Carbohydrate metabolism	ko01100//Metabolic pathways;ko01110//Biosynthesis of secondary metabolites;ko01200//Carbon metabolism;ko00710//Carbon fixation in photosynthetic organisms;ko00630//Glyoxylate and dicarboxylate metabolism	K01602;K01602;K01602;K01602;K01602	-	-	-	-	protein_coding
3	BX_AAAchr01_2g01841	GSTU17	0.789	0.371	9.0962	3.18427	1.5143	2.83246e-19	3.19281e-14	GSTU17	CAG1859750.1 unnamed protein product [Musa acuminata subsp. malaccensis]	Metabolism;Metabolism	Global and overview maps;Metabolism of other amino acids	ko01100//Metabolic pathways;ko00480//Glutathione metabolism	K00799;K00799	-	GO:0004364//glutathione transferase activity	GO:0006749//glutathione metabolic process	-	protein_coding
3	BX_AAAchr07_2g00002	PYRC5	0.376	0.083	1.82016	0.46737	1.96142	4.40355e-18	4.96377e-13	PYRC5	XP_009408685.1 PREDICTED: isoflavone reductase-like protein [Musa acuminata subsp. malaccensis]	-	-	-	-	-	GO:0016491//oxidoreductase activity	-	-	protein_coding
3	BX_AAAchr01_1g00861	GOS2	0.385	0.086	1.00069	0.427588	1.2267	5.44624e-18	6.13911e-13	GOS2	XP_009401666.1 PREDICTED: protein translation factor SUI1 homolog [Musa acuminata subsp. malaccensis]	-	-	-	-	-	GO:0003743//translation initiation factor activity	GO:0006413//translational initiation	-	protein_coding
3	BX_AAAchr05_2g02309	PER51	0.303	0.055	1.21055	0.168464	2.84515	8.03911e-18	9.06185e-13	PER51	XP_009402171.1 PREDICTED: peroxidase 51 [Musa acuminata subsp. malaccensis]	Metabolism;Metabolism;Metabolism	Global and overview maps;Global and overview maps;Biosynthesis of other secondary metabolites	ko01100//Metabolic pathways;ko01110//Biosynthesis of secondary metabolites;ko00940//Phenylpropanoid biosynthesis	K00430;K00430;K00430	-	GO:0004601//peroxidase activity;GO:0020037//heme binding	GO:0006979//response to oxidative stress;GO:0042744//hydrogen peroxide catabolic process	-	protein_coding
3	BX_AAAchr02_2g01867	PYRC5	0.917	0.603	29.341	10.6385	1.46362	1.25692e-17	1.41682e-12	PYRC5	XP_009388829.1 PREDICTED: isoflavone reductase-like protein [Musa acuminata subsp. malaccensis]	-	-	-	-	-	GO:0016491//oxidoreductase activity	-	-	protein_coding
3	BX_AAAchr03_1g03060	rsca	0.44	0.129	3.68853	0.655868	2.49157	3.56041e-17	4.01337e-12	rsca	ACP43629.2 chitinase [Musa AB Group]	Metabolism;Environmental Information Processing;Metabolism	Global and overview maps;Signal transduction;Carbohydrate metabolism	ko01100//Metabolic pathways;ko04016//MAPK signaling pathway - plant;ko00520//Amino sugar and nucleotide sugar metabolism	K20547;K20547;K20547	-	GO:0004568//chitinase activity;GO:0008061//chitin binding	GO:0005975//carbohydrate metabolic process;GO:0006032//chitin catabolic process;GO:0016998//cell wall macromolecule catabolic process	-	protein_coding
3	BX_AAAchr01_1g01586	BX_AAAchr01_1g01586	0.596	0.221	4.09084	1.44756	1.49878	3.91242e-16	4.41016e-11	BX_AAAchr01_1g01586	CAG1859555.1 unnamed protein product [Musa acuminata subsp. malaccensis]	-	-	-	-	-	-	-	-	protein_coding
3	BX_AAAchr02_1g01934	PYRC5	0.862	0.501	16.2256	6.72909	1.26979	7.59153e-16	8.55733e-11	PYRC5	XP_009388829.1 PREDICTED: isoflavone reductase-like protein [Musa acuminata subsp. malaccensis]	-	-	-	-	-	GO:0016491//oxidoreductase activity	-	-	protein_coding
3	BX_AAAchr10_3g03252	HSP17.9-D	0.294	0.058	1.29451	0.236234	2.45412	7.99408e-16	9.01108e-11	HSP17.9-D	AFB35144.1 small heat shock protein [Musa acuminata AAA Group]	Genetic Information Processing	Folding, sorting and degradation	ko04141//Protein processing in endoplasmic reticulum	K13993	-	-	-	-	protein_coding
3	BX_AAAchr11_1g01723	CYP75A3	0.413	0.115	3.17166	0.881546	1.84713	8.53103e-16	9.61634e-11	CYP75A3	CAG1864563.1 unnamed protein product [Musa acuminata subsp. malaccensis]	Metabolism;Metabolism;Metabolism	Global and overview maps;Biosynthesis of other secondary metabolites;Biosynthesis of other secondary metabolites	ko01110//Biosynthesis of secondary metabolites;ko00941//Flavonoid biosynthesis;ko00944//Flavone and flavonol biosynthesis	K13083;K13083;K13083	-	GO:0004497//monooxygenase activity;GO:0005506//iron ion binding;GO:0016705//oxidoreductase activity, acting on paired donors, with incorporation or reduction of molecular oxygen;GO:0020037//heme binding	-	-	protein_coding
3	BX_AAAchr03_1g00981	COR2	0.468	0.151	2.21443	0.656997	1.75298	1.07566e-15	1.2125e-10	COR2	URD94332.1 NAD(P)H-dependent oxidoreductase [Musa troglodytarum]	Metabolism;Metabolism;Metabolism	Global and overview maps;Global and overview maps;Biosynthesis of other secondary metabolites	ko01100//Metabolic pathways;ko01110//Biosynthesis of secondary metabolites;ko00999//Biosynthesis of various plant secondary metabolites	K22374;K22374;K22374	-	GO:0016491//oxidoreductase activity;GO:0016616//oxidoreductase activity, acting on the CH-OH group of donors, NAD or NADP as acceptor	-	-	protein_coding
3	BX_AAAchr08_1g03581	LHT1	0.294	0.057	1.17328	0.289004	2.02139	1.1432e-15	1.28863e-10	LHT1	XP_009414681.1 PREDICTED: lysine histidine transporter 1-like [Musa acuminata subsp. malaccensis]	-	-	-	-	-	-	-	-	protein_coding
3	BX_AAAchr04_3g00378	UGD4	0.312	0.071	1.21651	0.20594	2.56246	2.07033e-15	2.33372e-10	UGD4	XP_009394770.1 PREDICTED: UDP-glucose 6-dehydrogenase 4 [Musa acuminata subsp. malaccensis]	Metabolism;Metabolism;Metabolism;Metabolism	Global and overview maps;Carbohydrate metabolism;Carbohydrate metabolism;Carbohydrate metabolism	ko01100//Metabolic pathways;ko00520//Amino sugar and nucleotide sugar metabolism;ko00040//Pentose and glucuronate interconversions;ko00053//Ascorbate and aldarate metabolism	K00012;K00012;K00012;K00012	-	GO:0003979//UDP-glucose 6-dehydrogenase activity;GO:0016616//oxidoreductase activity, acting on the CH-OH group of donors, NAD or NADP as acceptor;GO:0051287//NAD binding	-	-	protein_coding
3	BX_AAAchr05_1g00029	PP2A4	0.294	0.062	4.40533	0.531747	3.05044	3.92261e-15	4.42164e-10	PP2A4	XP_009385359.1 PREDICTED: protein PHLOEM PROTEIN 2-LIKE A2-like [Musa acuminata subsp. malaccensis]	-	-	-	-	-	-	-	-	protein_coding
3	BX_AAAchr09_3g03019	GSTU19	0.725	0.32	5.29843	2.18417	1.27848	4.01239e-15	4.52284e-10	GSTU19	XP_009418987.1 PREDICTED: probable glutathione S-transferase parA [Musa acuminata subsp. malaccensis]	Metabolism;Metabolism	Global and overview maps;Metabolism of other amino acids	ko01100//Metabolic pathways;ko00480//Glutathione metabolism	K00799;K00799	-	GO:0004364//glutathione transferase activity	GO:0006749//glutathione metabolic process	-	protein_coding
3	BX_AAAchr09_1g02148	PARA	0.624	0.275	4.77464	1.65793	1.52601	4.51089e-15	5.08477e-10	PARA	XP_009418988.1 PREDICTED: probable glutathione S-transferase parA [Musa acuminata subsp. malaccensis]	Metabolism;Metabolism	Global and overview maps;Metabolism of other amino acids	ko01100//Metabolic pathways;ko00480//Glutathione metabolism	K00799;K00799	-	GO:0004364//glutathione transferase activity	GO:0006749//glutathione metabolic process	-	protein_coding
3	BX_AAAchr02_3g00593	GSTF1	0.422	0.128	1.70843	0.509811	1.74464	5.86944e-15	6.61615e-10	GSTF1	XP_009381929.1 PREDICTED: probable glutathione S-transferase GSTF1 [Musa acuminata subsp. malaccensis]	Metabolism;Metabolism	Global and overview maps;Metabolism of other amino acids	ko01100//Metabolic pathways;ko00480//Glutathione metabolism	K00799;K00799	-	-	-	-	protein_coding
3	BX_AAAchr10_1g03342	UGD4	0.477	0.17	2.06079	0.588526	1.80802	6.50173e-15	7.32888e-10	UGD4	URE44593.1 UDP-glucose 6-dehydrogenase [Musa troglodytarum]	Metabolism;Metabolism;Metabolism;Metabolism	Global and overview maps;Carbohydrate metabolism;Carbohydrate metabolism;Carbohydrate metabolism	ko01100//Metabolic pathways;ko00520//Amino sugar and nucleotide sugar metabolism;ko00040//Pentose and glucuronate interconversions;ko00053//Ascorbate and aldarate metabolism	K00012;K00012;K00012;K00012	GO:0005840//ribosome	GO:0003735//structural constituent of ribosome;GO:0003979//UDP-glucose 6-dehydrogenase activity;GO:0016616//oxidoreductase activity, acting on the CH-OH group of donors, NAD or NADP as acceptor;GO:0051287//NAD binding	GO:0006412//translation	-	protein_coding
3	BX_AAAchr05_3g00488	At5g06060	0.303	0.067	1.10287	0.255196	2.11158	1.02798e-14	1.15876e-09	At5g06060	CAG1837493.1 unnamed protein product [Musa acuminata subsp. malaccensis]	Metabolism;Metabolism;Metabolism	Global and overview maps;Global and overview maps;Biosynthesis of other secondary metabolites	ko01100//Metabolic pathways;ko01110//Biosynthesis of secondary metabolites;ko00960//Tropane, piperidine and pyridine alkaloid biosynthesis	K08081;K08081;K08081	-	GO:0016491//oxidoreductase activity	-	-	protein_coding
3	BX_AAAchr10_3g03629	BX_AAAchr10_3g03629	0.495	0.172	1.64119	0.667611	1.29766	1.86074e-14	2.09746e-09	BX_AAAchr10_3g03629	THU52665.1 hypothetical protein C4D60_Mb10t06330 [Musa balbisiana]	-	-	-	-	-	-	-	-	protein_coding
3	BX_AAAchr07_1g01704	RBCS	0.275	0.057	0.926295	0.211597	2.13015	2.21005e-14	2.49121e-09	RBCS	XP_009409740.1 PREDICTED: ribulose bisphosphate carboxylase small chain clone 512 [Musa acuminata subsp. malaccensis]	Metabolism;Metabolism;Metabolism;Metabolism;Metabolism	Global and overview maps;Global and overview maps;Global and overview maps;Energy metabolism;Carbohydrate metabolism	ko01100//Metabolic pathways;ko01110//Biosynthesis of secondary metabolites;ko01200//Carbon metabolism;ko00710//Carbon fixation in photosynthetic organisms;ko00630//Glyoxylate and dicarboxylate metabolism	K01602;K01602;K01602;K01602;K01602	-	-	-	-	protein_coding
3	BX_AAAchr11_2g00131	COR410	0.569	0.221	4.91488	2.08089	1.23996	4.70348e-14	5.30185e-09	COR410	AEI54683.1 SK3-type dehydrin [Musa ABB Group]	-	-	-	-	-	-	GO:0009415//response to water	-	protein_coding
3	BX_AAAchr11_1g01181	ASR1	0.367	0.102	1.78527	0.477077	1.90385	5.14329e-14	5.79762e-09	ASR1	XP_009383512.1 PREDICTED: abscisic stress-ripening protein 2 [Musa acuminata subsp. malaccensis]	-	-	-	-	-	-	-	-	protein_coding
3	BX_AAAchr10_3g03443	BX_AAAchr10_3g03443	0.541	0.218	4.40459	1.29133	1.77015	6.16032e-14	6.94403e-09	BX_AAAchr10_3g03443	AAG44758.1 metallothionein-like protein [Musa acuminata]	-	-	-	-	-	GO:0046872//metal ion binding	-	-	protein_coding
3	BX_AAAchr06_3g01750	ML2	0.275	0.058	1.39023	0.31431	2.14506	8.3147e-14	9.3725e-09	ML2	XP_009404408.1 PREDICTED: protein MEI2-like 2 [Musa acuminata subsp. malaccensis]	-	-	-	-	-	GO:0003676//nucleic acid binding;GO:0003723//RNA binding;GO:0004497//monooxygenase activity;GO:0005506//iron ion binding;GO:0016705//oxidoreductase activity, acting on paired donors, with incorporation or reduction of molecular oxygen;GO:0020037//heme binding	-	-	protein_coding
3	BX_AAAchr06_2g00974	sec61a	0.33	0.089	1.81011	0.316	2.51808	9.89499e-14	1.11538e-08	sec61a	XP_009403643.1 PREDICTED: protein transport protein Sec61 subunit alpha-like [Musa acuminata subsp. malaccensis]	Genetic Information Processing;Cellular Processes;Genetic Information Processing	Folding, sorting and degradation;Transport and catabolism;Folding, sorting and degradation	ko04141//Protein processing in endoplasmic reticulum;ko04145//Phagosome;ko03060//Protein export	K10956;K10956;K10956	GO:0016020//membrane	-	GO:0015031//protein transport	-	protein_coding
3	BX_AAAchr06_1g00441	CNR1	0.394	0.125	2.16568	0.563926	1.94124	1.67196e-13	1.88467e-08	CNR1	THU48876.1 hypothetical protein C4D60_Mb06t03620 [Musa balbisiana]	-	-	-	-	-	-	-	-	protein_coding
3	BX_AAAchr05_3g00985	CAL1	0.275	0.058	0.721746	0.244393	1.56229	2.8551e-13	3.21832e-08	CAL1	XP_009400065.1 PREDICTED: neo-calmodulin-like [Musa acuminata subsp. malaccensis]	-	-	-	-	-	GO:0005509//calcium ion binding	-	-	protein_coding
3	BX_AAAchr07_3g02897	NAC078	0.587	0.246	2.36077	1.14753	1.04073	3.24864e-13	3.66194e-08	NAC078	XP_018684507.1 PREDICTED: NAC domain-containing protein 82-like isoform X1 [Musa acuminata subsp. malaccensis]	-	-	-	-	-	GO:0003677//DNA binding	GO:0006355//regulation of transcription, DNA-templated	NAC	protein_coding
3	BX_AAAchr01_3g01445	GSTU17	0.761	0.385	6.24029	3.10995	1.00472	4.58586e-13	5.16927e-08	GSTU17	CAG1859751.1 unnamed protein product [Musa acuminata subsp. malaccensis]	Metabolism;Metabolism	Global and overview maps;Metabolism of other amino acids	ko01100//Metabolic pathways;ko00480//Glutathione metabolism	K00799;K00799	-	GO:0004364//glutathione transferase activity	GO:0006749//glutathione metabolic process	-	protein_coding
3	BX_AAAchr07_3g01383	EXO	0.284	0.067	1.90721	0.353106	2.43329	4.69026e-13	5.28696e-08	EXO	XP_009409276.1 PREDICTED: protein EXORDIUM-like [Musa acuminata subsp. malaccensis]	-	-	-	-	-	-	-	-	protein_coding
3	BX_AAAchr01_3g01576	GRXC6	0.679	0.31	3.00871	1.57086	0.937591	4.97242e-13	5.60501e-08	GRXC6	XP_009415793.1 PREDICTED: glutaredoxin-like [Musa acuminata subsp. malaccensis]	-	-	-	-	-	-	-	-	protein_coding
3	BX_AAAchr08_2g01471	NIT4A	0.275	0.064	0.71693	0.151045	2.24685	6.28823e-13	7.08822e-08	NIT4A	XP_009413115.1 PREDICTED: bifunctional nitrilase/nitrile hydratase NIT4A-like [Musa acuminata subsp. malaccensis]	Metabolism;Metabolism;Metabolism	Global and overview maps;Global and overview maps;Metabolism of other amino acids	ko01100//Metabolic pathways;ko01110//Biosynthesis of secondary metabolites;ko00460//Cyanoamino acid metabolism	K13035;K13035;K13035	-	GO:0003824//catalytic activity	GO:0006807//nitrogen compound metabolic process	-	protein_coding
3	BX_AAAchr03_1g00209	DCS	0.266	0.06	1.31833	0.263882	2.32075	1.02018e-12	1.14996e-07	DCS	XP_009390970.1 PREDICTED: phenylpropanoylacetyl-CoA synthase-like [Musa acuminata subsp. malaccensis]	Metabolism;Metabolism;Organismal Systems;Metabolism;Metabolism	Global and overview maps;Global and overview maps;Environmental adaptation;Biosynthesis of other secondary metabolites;Biosynthesis of other secondary metabolites	ko01100//Metabolic pathways;ko01110//Biosynthesis of secondary metabolites;ko04712//Circadian rhythm - plant;ko00941//Flavonoid biosynthesis;ko00960//Tropane, piperidine and pyridine alkaloid biosynthesis	K00660;K00660;K00660;K00660;K00660	-	GO:0016746//transferase activity, transferring acyl groups;GO:0016747//transferase activity, transferring acyl groups other than amino-acyl groups	GO:0009058//biosynthetic process	-	protein_coding
3	BX_AAAchr01_3g00485	GOS2	0.284	0.065	0.785444	0.344024	1.191	1.08392e-12	1.22182e-07	GOS2	XP_009401666.1 PREDICTED: protein translation factor SUI1 homolog [Musa acuminata subsp. malaccensis]	-	-	-	-	-	GO:0003743//translation initiation factor activity	GO:0006413//translational initiation	-	protein_coding
3	BX_AAAchr09_3g03412	TMK1	0.294	0.073	0.769698	0.256082	1.58769	1.24922e-12	1.40815e-07	TMK1	URE34494.1 receptor protein kinase [Musa troglodytarum]	-	-	-	-	-	GO:0004672//protein kinase activity;GO:0005515//protein binding	GO:0006468//protein phosphorylation	-	protein_coding
3	BX_AAAchr11_3g00122	COR410	0.578	0.241	4.92846	2.61817	0.912575	1.36002e-12	1.53304e-07	COR410	AEI54683.1 SK3-type dehydrin [Musa ABB Group]	-	-	-	-	-	-	GO:0009415//response to water	-	protein_coding
3	BX_AAAchr04_1g02710	ERG3	0.661	0.321	6.36607	2.31555	1.45905	1.4157e-12	1.5958e-07	ERG3	XP_009390550.1 PREDICTED: elicitor-responsive protein 3-like [Musa acuminata subsp. malaccensis]	-	-	-	-	-	-	-	-	protein_coding
3	BX_AAAchr11_1g00121	COR410	0.55	0.234	5.40523	2.09498	1.36742	1.53699e-12	1.73252e-07	COR410	AEI54683.1 SK3-type dehydrin [Musa ABB Group]	-	-	-	-	-	-	GO:0009415//response to water	-	protein_coding
3	BX_AAAchr05_3g03240	PER51	0.257	0.057	1.10771	0.212172	2.38428	1.54889e-12	1.74594e-07	PER51	XP_009402171.1 PREDICTED: peroxidase 51 [Musa acuminata subsp. malaccensis]	Metabolism;Metabolism;Metabolism	Global and overview maps;Global and overview maps;Biosynthesis of other secondary metabolites	ko01100//Metabolic pathways;ko01110//Biosynthesis of secondary metabolites;ko00940//Phenylpropanoid biosynthesis	K00430;K00430;K00430	-	GO:0004601//peroxidase activity;GO:0020037//heme binding	GO:0006979//response to oxidative stress;GO:0042744//hydrogen peroxide catabolic process	-	protein_coding
3	BX_AAAchr01_2g01838	GSTU17	0.468	0.179	2.63927	0.840912	1.65011	1.76414e-12	1.98857e-07	GSTU17	CAG1859751.1 unnamed protein product [Musa acuminata subsp. malaccensis]	Metabolism;Metabolism	Global and overview maps;Metabolism of other amino acids	ko01100//Metabolic pathways;ko00480//Glutathione metabolism	K00799;K00799	-	GO:0004364//glutathione transferase activity	GO:0006749//glutathione metabolic process	-	protein_coding
3	BX_AAAchr10_1g02896	GSVIVT00023967001	0.312	0.081	1.52937	0.437222	1.8065	3.65366e-12	4.11848e-07	GSVIVT00023967001	XP_009421273.1 PREDICTED: peroxidase P7-like [Musa acuminata subsp. malaccensis]	Metabolism;Metabolism;Metabolism	Global and overview maps;Global and overview maps;Biosynthesis of other secondary metabolites	ko01100//Metabolic pathways;ko01110//Biosynthesis of secondary metabolites;ko00940//Phenylpropanoid biosynthesis	K00430;K00430;K00430	-	GO:0004601//peroxidase activity;GO:0020037//heme binding	GO:0006979//response to oxidative stress;GO:0042744//hydrogen peroxide catabolic process	-	protein_coding
3	BX_AAAchr09_2g02869	PARA	0.541	0.244	4.00629	1.44899	1.46722	3.80729e-12	4.29165e-07	PARA	THU48072.1 hypothetical protein C4D60_Mb09t22380 [Musa balbisiana]	Metabolism;Metabolism	Global and overview maps;Metabolism of other amino acids	ko01100//Metabolic pathways;ko00480//Glutathione metabolism	K00799;K00799	-	GO:0004364//glutathione transferase activity	GO:0006749//glutathione metabolic process	-	protein_coding
3	BX_AAAchr11_2g02362	At5g06060	0.661	0.327	7.67461	3.08534	1.31466	4.1322e-12	4.6579e-07	At5g06060	XP_009384838.1 PREDICTED: tropinone reductase homolog At5g06060-like [Musa acuminata subsp. malaccensis]	Metabolism;Metabolism;Metabolism	Global and overview maps;Global and overview maps;Biosynthesis of other secondary metabolites	ko01100//Metabolic pathways;ko01110//Biosynthesis of secondary metabolites;ko00960//Tropane, piperidine and pyridine alkaloid biosynthesis	K08081;K08081;K08081	-	GO:0016491//oxidoreductase activity	-	-	protein_coding
3	BX_AAAchr06_1g02787	ISU1	0.394	0.128	1.24183	0.562398	1.1428	4.26964e-12	4.81283e-07	ISU1	XP_009405654.1 PREDICTED: iron-sulfur cluster assembly protein 1-like [Musa acuminata subsp. malaccensis]	-	-	-	-	-	GO:0005506//iron ion binding;GO:0051536//iron-sulfur cluster binding	GO:0016226//iron-sulfur cluster assembly	-	protein_coding
3	BX_AAAchr09_3g03337	UBC10	0.651	0.305	3.0784	1.80025	0.773981	5.52303e-12	6.22567e-07	UBC10	URE29096.1 hypothetical protein MUK42_03478 [Musa troglodytarum]	Genetic Information Processing;Genetic Information Processing	Folding, sorting and degradation;Folding, sorting and degradation	ko04141//Protein processing in endoplasmic reticulum;ko04120//Ubiquitin mediated proteolysis	K06689;K06689	-	-	-	-	protein_coding
3	BX_AAAchr08_1g03758	PR1	0.706	0.39	13.3051	5.3445	1.31585	6.84941e-12	7.72079e-07	PR1	XP_009414461.1 PREDICTED: pathogenesis-related protein 1-like [Musa acuminata subsp. malaccensis]	-	-	-	-	-	GO:0004864//protein phosphatase inhibitor activity;GO:0010427//abscisic acid binding;GO:0038023//signaling receptor activity	GO:0006952//defense response;GO:0009738//abscisic acid-activated signaling pathway	-	protein_coding
3	BX_AAAchr07_2g02943	NAC078	0.505	0.193	1.74004	0.966998	0.847538	8.91355e-12	1.00475e-06	NAC078	XP_018684507.1 PREDICTED: NAC domain-containing protein 82-like isoform X1 [Musa acuminata subsp. malaccensis]	-	-	-	-	-	GO:0003677//DNA binding	GO:0006355//regulation of transcription, DNA-templated	NAC	protein_coding
3	BX_AAAchr07_2g01247	pod	0.275	0.07	2.07101	0.378757	2.45099	9.24649e-12	1.04228e-06	pod	XP_009409636.1 PREDICTED: peroxidase A2-like [Musa acuminata subsp. malaccensis]	Metabolism;Metabolism;Metabolism	Global and overview maps;Global and overview maps;Biosynthesis of other secondary metabolites	ko01100//Metabolic pathways;ko01110//Biosynthesis of secondary metabolites;ko00940//Phenylpropanoid biosynthesis	K00430;K00430;K00430	-	GO:0004601//peroxidase activity;GO:0020037//heme binding	GO:0006979//response to oxidative stress;GO:0042744//hydrogen peroxide catabolic process	-	protein_coding
3	BX_AAAchr09_2g00493	CML27	0.56	0.237	2.62524	1.50516	0.802536	1.19586e-11	1.34799e-06	CML27	THU46389.1 hypothetical protein C4D60_Mb09t04420 [Musa balbisiana]	Organismal Systems	Environmental adaptation	ko04626//Plant-pathogen interaction	K13448	-	GO:0005509//calcium ion binding	-	-	protein_coding
3	BX_AAAchr09_3g00501	CML27	0.56	0.249	3.04713	1.3859	1.13663	1.92047e-11	2.16479e-06	CML27	THU46389.1 hypothetical protein C4D60_Mb09t04420 [Musa balbisiana]	Organismal Systems	Environmental adaptation	ko04626//Plant-pathogen interaction	K13448	-	GO:0005509//calcium ion binding	-	-	protein_coding
3	BX_AAAchr08_1g01943	FBA3	0.495	0.198	1.67476	0.802153	1.062	2.0627e-11	2.32512e-06	FBA3	XP_009387263.1 PREDICTED: fructose-bisphosphate aldolase 1, chloroplastic-like [Musa acuminata subsp. malaccensis]	Metabolism;Metabolism;Metabolism;Metabolism;Metabolism;Metabolism;Metabolism;Metabolism	Global and overview maps;Global and overview maps;Global and overview maps;Global and overview maps;Carbohydrate metabolism;Energy metabolism;Carbohydrate metabolism;Carbohydrate metabolism	ko01100//Metabolic pathways;ko01110//Biosynthesis of secondary metabolites;ko01200//Carbon metabolism;ko01230//Biosynthesis of amino acids;ko00010//Glycolysis / Gluconeogenesis;ko00710//Carbon fixation in photosynthetic organisms;ko00051//Fructose and mannose metabolism;ko00030//Pentose phosphate pathway	K01623;K01623;K01623;K01623;K01623;K01623;K01623;K01623	-	GO:0004332//fructose-bisphosphate aldolase activity	GO:0006096//glycolytic process	-	protein_coding
3	BX_AAAchr07_1g02862	NAC078	0.486	0.195	1.73175	0.852439	1.02257	2.13086e-11	2.40195e-06	NAC078	XP_009410688.1 PREDICTED: NAC domain-containing protein 82-like isoform X2 [Musa acuminata subsp. malaccensis]	-	-	-	-	-	GO:0003677//DNA binding	GO:0006355//regulation of transcription, DNA-templated	NAC	protein_coding
3	BX_AAAchr01_3g01437	GSTU17	0.44	0.156	3.44209	1.42246	1.27489	2.15143e-11	2.42514e-06	GSTU17	CAG1859750.1 unnamed protein product [Musa acuminata subsp. malaccensis]	Metabolism;Metabolism	Global and overview maps;Metabolism of other amino acids	ko01100//Metabolic pathways;ko00480//Glutathione metabolism	K00799;K00799	-	GO:0004364//glutathione transferase activity	GO:0006749//glutathione metabolic process	-	protein_coding
3	BX_AAAchr08_3g02455	DIR11	0.358	0.119	2.07247	0.534684	1.95459	2.26614e-11	2.55444e-06	DIR11	RRT64508.1 hypothetical protein B296_00034742 [Ensete ventricosum]	-	-	-	-	-	-	-	-	protein_coding
3	BX_AAAchr07_1g03328	MST4	0.303	0.092	2.01077	0.373753	2.42759	3.18803e-11	3.59361e-06	MST4	XP_009411272.1 PREDICTED: sugar transport protein 13-like [Musa acuminata subsp. malaccensis]	-	-	-	-	GO:0016020//membrane	GO:0015144//carbohydrate transmembrane transporter activity;GO:0015145//monosaccharide transmembrane transporter activity;GO:0022857//transmembrane transporter activity	GO:0015749//monosaccharide transport;GO:0055085//transmembrane transport	-	protein_coding
3	BX_AAAchr06_3g00033	HSP81-1	0.376	0.126	1.27569	0.525962	1.27825	3.47505e-11	3.91714e-06	HSP81-1	THU48567.1 hypothetical protein C4D60_Mb06t00350 [Musa balbisiana]	Genetic Information Processing;Organismal Systems	Folding, sorting and degradation;Environmental adaptation	ko04141//Protein processing in endoplasmic reticulum;ko04626//Plant-pathogen interaction	K04079;K04079	-	GO:0005524//ATP binding;GO:0016887//ATPase activity;GO:0051082//unfolded protein binding	GO:0006457//protein folding	-	protein_coding
3	BX_AAAchr01_3g01180	HSP17.5-M	0.468	0.183	1.93447	0.952336	1.02239	3.7886e-11	4.27059e-06	HSP17.5-M	CAG1859527.1 unnamed protein product, partial [Musa acuminata subsp. malaccensis]	-	-	-	-	-	-	-	-	protein_coding
3	BX_AAAchr04_1g03481	BX_AAAchr04_1g03481	0.468	0.185	2.45122	1.0678	1.19886	3.84491e-11	4.33406e-06	BX_AAAchr04_1g03481	THU74108.1 hypothetical protein C4D60_Mb04t29870 [Musa balbisiana]	-	-	-	-	-	GO:0046872//metal ion binding	-	-	protein_coding
3	BX_AAAchr10_3g02466	Os02g0805200	0.422	0.157	1.42439	0.597742	1.25275	3.85397e-11	4.34427e-06	Os02g0805200	XP_009421305.1 PREDICTED: proliferating cell nuclear antigen [Musa acuminata subsp. malaccensis]	Genetic Information Processing;Genetic Information Processing;Genetic Information Processing;Genetic Information Processing	Replication and repair;Replication and repair;Replication and repair;Replication and repair	ko03420//Nucleotide excision repair;ko03030//DNA replication;ko03410//Base excision repair;ko03430//Mismatch repair	K04802;K04802;K04802;K04802	-	GO:0003677//DNA binding;GO:0030337//DNA polymerase processivity factor activity	GO:0006275//regulation of DNA replication	-	protein_coding
3	BX_AAAchr04_3g02614	VIII-1	0.45	0.18	5.77504	1.78036	1.69766	3.96792e-11	4.47272e-06	VIII-1	THU73394.1 hypothetical protein C4D60_Mb04t22380 [Musa balbisiana]	-	-	-	-	GO:0016459//myosin complex	GO:0003774//motor activity;GO:0004866//endopeptidase inhibitor activity;GO:0005515//protein binding;GO:0005524//ATP binding	-	-	protein_coding
3	BX_AAAchr04_2g00725	At3g01520	0.294	0.08	0.806943	0.261906	1.62342	4.05392e-11	4.56965e-06	At3g01520	XP_009395576.1 PREDICTED: universal stress protein A-like protein [Musa acuminata subsp. malaccensis]	-	-	-	-	-	-	-	-	protein_coding
3	BX_AAAchr01_1g01797	GSTU17	0.725	0.416	8.39075	3.76621	1.15569	4.2058e-11	4.74086e-06	GSTU17	CAG1859750.1 unnamed protein product [Musa acuminata subsp. malaccensis]	Metabolism;Metabolism	Global and overview maps;Metabolism of other amino acids	ko01100//Metabolic pathways;ko00480//Glutathione metabolism	K00799;K00799	-	GO:0004364//glutathione transferase activity	GO:0006749//glutathione metabolic process	-	protein_coding
3	BX_AAAchr09_1g00353	BX_AAAchr09_1g00353	0.33	0.103	1.19414	0.396149	1.59186	4.88537e-11	5.50688e-06	BX_AAAchr09_1g00353	XP_009417164.1 PREDICTED: mavicyanin [Musa acuminata subsp. malaccensis]	-	-	-	-	-	GO:0009055//electron carrier activity	-	-	protein_coding
3	BX_AAAchr02_1g02375	LTI6B	0.881	0.609	17.3302	8.84415	0.970497	5.00333e-11	5.63985e-06	LTI6B	CAG1862609.1 unnamed protein product [Musa acuminata subsp. malaccensis]	-	-	-	-	GO:0016020//membrane	-	-	-	protein_coding
3	BX_AAAchr06_1g02025	BX_AAAchr06_1g02025	0.872	0.672	28.5028	14.6438	0.960814	5.44812e-11	6.14123e-06	BX_AAAchr06_1g02025	XP_009404798.1 PREDICTED: pathogen-related protein-like [Musa acuminata subsp. malaccensis]	-	-	-	-	-	-	-	-	protein_coding
3	BX_AAAchr08_1g03759	PR1	0.541	0.241	8.36138	2.81123	1.57254	5.54017e-11	6.24499e-06	PR1	XP_009414460.1 PREDICTED: phytohormone-binding protein-like [Musa acuminata subsp. malaccensis]	-	-	-	-	-	GO:0004864//protein phosphatase inhibitor activity;GO:0010427//abscisic acid binding;GO:0038023//signaling receptor activity	GO:0006952//defense response;GO:0009738//abscisic acid-activated signaling pathway	-	protein_coding
3	BX_AAAchr08_3g02698	GSTZ5	0.294	0.081	1.15329	0.359124	1.6832	6.30872e-11	7.11132e-06	GSTZ5	XP_009414299.1 PREDICTED: protein IN2-1 homolog B [Musa acuminata subsp. malaccensis]	Metabolism;Metabolism	Global and overview maps;Metabolism of other amino acids	ko01100//Metabolic pathways;ko00480//Glutathione metabolism	K00799;K00799	-	GO:0004364//glutathione transferase activity	-	-	protein_coding
3	BX_AAAchr09_2g02340	BX_AAAchr09_2g02340	0.495	0.203	1.88375	1.00593	0.905078	7.26741e-11	8.19197e-06	BX_AAAchr09_2g02340	XP_009418323.1 PREDICTED: arginine decarboxylase-like [Musa acuminata subsp. malaccensis]	Metabolism;Metabolism	Global and overview maps;Amino acid metabolism	ko01100//Metabolic pathways;ko00330//Arginine and proline metabolism	K01583;K01583	-	GO:0003824//catalytic activity;GO:0008792//arginine decarboxylase activity	GO:0006527//arginine catabolic process;GO:0008295//spermidine biosynthetic process	-	protein_coding
3	BX_AAAchr08_3g02487	AGP14	0.339	0.11	2.72105	0.763136	1.83415	8.02048e-11	9.04084e-06	AGP14	XP_009413323.1 PREDICTED: uncharacterized protein LOC103994651 [Musa acuminata subsp. malaccensis]	-	-	-	-	-	-	-	-	protein_coding
3	BX_AAAchr01_2g01839	GSTU18	0.523	0.228	3.4554	1.36968	1.33501	8.46805e-11	9.54535e-06	GSTU18	CAG1859751.1 unnamed protein product [Musa acuminata subsp. malaccensis]	Metabolism;Metabolism	Global and overview maps;Metabolism of other amino acids	ko01100//Metabolic pathways;ko00480//Glutathione metabolism	K00799;K00799	-	GO:0004364//glutathione transferase activity	GO:0006749//glutathione metabolic process	-	protein_coding
3	BX_AAAchr03_3g03009	BX_AAAchr03_3g03009	0.33	0.109	2.11117	0.431888	2.28932	9.56592e-11	1.07829e-05	BX_AAAchr03_3g03009	URD75131.1 chitinase [Musa troglodytarum]	Metabolism;Environmental Information Processing;Metabolism	Global and overview maps;Signal transduction;Carbohydrate metabolism	ko01100//Metabolic pathways;ko04016//MAPK signaling pathway - plant;ko00520//Amino sugar and nucleotide sugar metabolism	K20547;K20547;K20547	-	GO:0004568//chitinase activity;GO:0008061//chitin binding	GO:0005975//carbohydrate metabolic process;GO:0006032//chitin catabolic process;GO:0016998//cell wall macromolecule catabolic process	-	protein_coding
3	BX_AAAchr07_2g02340	ARF1	0.743	0.382	3.81993	2.43198	0.651415	9.88945e-11	1.11476e-05	ARF1	URE15521.1 ARF [Musa troglodytarum]	Cellular Processes	Transport and catabolism	ko04144//Endocytosis	K07937	-	GO:0003924//GTPase activity;GO:0005525//GTP binding	-	-	protein_coding
3	BX_AAAchr06_3g03538	CCP1	0.367	0.121	1.14191	0.606691	0.912416	1.05254e-10	1.18644e-05	CCP1	XP_009406357.1 PREDICTED: cysteine proteinase 1-like [Musa acuminata subsp. malaccensis]	Organismal Systems	Environmental adaptation	ko04626//Plant-pathogen interaction	K01373	-	GO:0008234//cysteine-type peptidase activity	GO:0006508//proteolysis	-	protein_coding
3	BX_AAAchr06_1g01095	ARF1	0.725	0.372	3.53195	2.18527	0.692657	1.08448e-10	1.22245e-05	ARF1	XP_009403841.1 PREDICTED: ADP-ribosylation factor 1-like [Musa acuminata subsp. malaccensis]	Cellular Processes	Transport and catabolism	ko04144//Endocytosis	K07937	-	GO:0003924//GTPase activity;GO:0005525//GTP binding	-	-	protein_coding
3	BX_AAAchr07_3g00435	TCTP	0.826	0.451	5.91725	3.64949	0.697231	1.43593e-10	1.61861e-05	TCTP	XP_009408229.1 PREDICTED: translationally-controlled tumor protein homolog [Musa acuminata subsp. malaccensis]	-	-	-	-	-	-	-	-	protein_coding
3	BX_AAAchr04_1g00737	At3g01520	0.358	0.119	1.04369	0.500095	1.06142	1.46021e-10	1.64598e-05	At3g01520	XP_009395576.1 PREDICTED: universal stress protein A-like protein [Musa acuminata subsp. malaccensis]	-	-	-	-	-	-	-	-	protein_coding
3	BX_AAAchr04_3g02743	ERG3	0.633	0.326	5.96735	2.50571	1.25187	1.57816e-10	1.77893e-05	ERG3	XP_009390550.1 PREDICTED: elicitor-responsive protein 3-like [Musa acuminata subsp. malaccensis]	-	-	-	-	-	-	-	-	protein_coding
3	BX_AAAchr05_2g00787	BX_AAAchr05_2g00787	0.349	0.113	1.26281	0.492709	1.35784	1.76991e-10	1.99507e-05	BX_AAAchr05_2g00787	XP_009400822.1 PREDICTED: uncharacterized protein LOC103984958 [Musa acuminata subsp. malaccensis]	-	-	-	-	-	-	-	-	protein_coding
3	BX_AAAchr11_2g00878	BX_AAAchr11_2g00878	0.45	0.179	1.3471	0.783073	0.782633	1.83203e-10	2.0651e-05	BX_AAAchr11_2g00878	XP_009382822.1 PREDICTED: 60S ribosomal protein L13-1-like [Musa acuminata subsp. malaccensis]	Genetic Information Processing	Translation	ko03010//Ribosome	K02873	GO:0005840//ribosome	GO:0003735//structural constituent of ribosome	GO:0006412//translation	-	protein_coding
3	BX_AAAchr05_3g00030	PP2A4	0.303	0.092	4.81565	1.15941	2.05434	1.88208e-10	2.12151e-05	PP2A4	XP_009385359.1 PREDICTED: protein PHLOEM PROTEIN 2-LIKE A2-like [Musa acuminata subsp. malaccensis]	-	-	-	-	-	-	-	-	protein_coding
3	BX_AAAchr04_2g00341	SABP2	0.44	0.158	1.7336	1.17539	0.560635	1.98405e-10	2.23646e-05	SABP2	XP_009388333.1 PREDICTED: salicylic acid-binding protein 2-like [Musa acuminata subsp. malaccensis]	-	-	-	-	-	-	-	-	protein_coding
3	BX_AAAchr09_2g00895	BX_AAAchr09_2g00895	0.275	0.074	0.803929	0.338867	1.24635	2.00022e-10	2.25469e-05	BX_AAAchr09_2g00895	THU46729.1 hypothetical protein C4D60_Mb09t07960 [Musa balbisiana]	-	-	-	-	-	-	-	-	protein_coding
3	BX_AAAchr06_2g04338	UAM1	0.413	0.157	1.27835	0.632049	1.01618	2.80031e-10	3.15657e-05	UAM1	XP_009407384.1 PREDICTED: UDP-arabinopyranose mutase 1 [Musa acuminata subsp. malaccensis]	Metabolism;Metabolism	Global and overview maps;Carbohydrate metabolism	ko01100//Metabolic pathways;ko00520//Amino sugar and nucleotide sugar metabolism	K13379;K13379	-	GO:0016866//intramolecular transferase activity	GO:0071669//plant-type cell wall organization or biogenesis	-	protein_coding
3	BX_AAAchr02_3g01809	LTI6B	0.853	0.56	14.1391	7.3364	0.946546	3.05603e-10	3.44482e-05	LTI6B	XP_009411327.1 PREDICTED: inactive LRR receptor-like serine/threonine-protein kinase BIR2 [Musa acuminata subsp. malaccensis]	-	-	-	-	GO:0016020//membrane	-	-	-	protein_coding
3	BX_AAAchr06_2g02126	BX_AAAchr06_2g02126	0.862	0.568	21.5813	12.684	0.766777	3.13409e-10	3.53281e-05	BX_AAAchr06_2g02126	XP_009404798.1 PREDICTED: pathogen-related protein-like [Musa acuminata subsp. malaccensis]	-	-	-	-	-	-	-	-	protein_coding
3	BX_AAAchr08_2g00799	Os05g0446300	0.569	0.259	2.32245	1.27586	0.864179	3.43071e-10	3.86716e-05	Os05g0446300	XP_009411965.1 PREDICTED: protein BUD31 homolog 2 [Musa acuminata subsp. malaccensis]	Genetic Information Processing	Transcription	ko03040//Spliceosome	K12873	GO:0005634//nucleus	-	-	-	protein_coding
3	BX_AAAchr01_3g01134	BX_AAAchr01_3g01134	0.312	0.096	1.15297	0.401122	1.52325	3.8539e-10	4.34419e-05	BX_AAAchr01_3g01134	-	-	-	-	-	-	-	-	-	protein_coding
3	BX_AAAchr09_2g02995	RSI-1	0.394	0.148	2.45233	0.836009	1.55256	4.04312e-10	4.55748e-05	RSI-1	XP_009419112.1 PREDICTED: gibberellin-regulated protein 5 [Musa acuminata subsp. malaccensis]	-	-	-	-	-	-	-	-	protein_coding
3	BX_AAAchr07_2g03053	Os09g0297000	0.275	0.077	0.668808	0.291647	1.19737	4.84789e-10	5.46464e-05	Os09g0297000	RRT54462.1 hypothetical protein B296_00016172 [Ensete ventricosum]	Metabolism;Metabolism;Metabolism	Global and overview maps;Global and overview maps;Metabolism of cofactors and vitamins	ko01100//Metabolic pathways;ko01110//Biosynthesis of secondary metabolites;ko00860//Porphyrin metabolism	K01772;K01772;K01772	-	GO:0004325//ferrochelatase activity	GO:0006783//heme biosynthetic process	-	protein_coding
3	BX_AAAchr10_1g03636	HSP17.9-D	0.257	0.071	1.38319	0.354321	1.96487	5.22181e-10	5.88613e-05	HSP17.9-D	AFB35144.1 small heat shock protein [Musa acuminata AAA Group]	Genetic Information Processing	Folding, sorting and degradation	ko04141//Protein processing in endoplasmic reticulum	K13993	-	-	-	-	protein_coding
3	BX_AAAchr08_2g04038	PR1	0.385	0.151	4.45531	1.16384	1.93663	5.9193e-10	6.67236e-05	PR1	XP_009414460.1 PREDICTED: phytohormone-binding protein-like [Musa acuminata subsp. malaccensis]	-	-	-	-	-	GO:0004864//protein phosphatase inhibitor activity;GO:0010427//abscisic acid binding;GO:0038023//signaling receptor activity	GO:0006952//defense response;GO:0009738//abscisic acid-activated signaling pathway	-	protein_coding
3	BX_AAAchr11_1g01397	BOB1	0.688	0.349	3.64132	2.15725	0.75527	6.45786e-10	7.27943e-05	BOB1	XP_009383593.1 PREDICTED: protein BOBBER 1-like [Musa acuminata subsp. malaccensis]	-	-	-	-	-	-	-	-	protein_coding
3	BX_AAAchr04_3g03805	BX_AAAchr04_3g03805	0.633	0.321	5.83805	3.14492	0.892463	6.60535e-10	7.44569e-05	BX_AAAchr04_3g03805	THU74108.1 hypothetical protein C4D60_Mb04t29870 [Musa balbisiana]	-	-	-	-	-	GO:0046872//metal ion binding	-	-	protein_coding
3	BX_AAAchr04_2g03413	BX_AAAchr04_2g03413	0.596	0.276	4.25391	2.45445	0.793386	6.76922e-10	7.6304e-05	BX_AAAchr04_2g03413	THU74108.1 hypothetical protein C4D60_Mb04t29870 [Musa balbisiana]	-	-	-	-	-	GO:0046872//metal ion binding	-	-	protein_coding
3	BX_AAAchr07_3g01751	RBCS	0.275	0.083	0.746792	0.20044	1.89754	7.56782e-10	8.5306e-05	RBCS	XP_009409740.1 PREDICTED: ribulose bisphosphate carboxylase small chain clone 512 [Musa acuminata subsp. malaccensis]	Metabolism;Metabolism;Metabolism;Metabolism;Metabolism	Global and overview maps;Global and overview maps;Global and overview maps;Energy metabolism;Carbohydrate metabolism	ko01100//Metabolic pathways;ko01110//Biosynthesis of secondary metabolites;ko01200//Carbon metabolism;ko00710//Carbon fixation in photosynthetic organisms;ko00630//Glyoxylate and dicarboxylate metabolism	K01602;K01602;K01602;K01602;K01602	-	-	-	-	protein_coding
3	BX_AAAchr09_3g00179	COPZ1	0.514	0.227	1.73681	1.07424	0.693126	8.60688e-10	9.70184e-05	COPZ1	XP_009415949.1 PREDICTED: coatomer subunit zeta-1-like [Musa acuminata subsp. malaccensis]	-	-	-	-	GO:0030126//COPI vesicle coat	-	GO:0006890//retrograde vesicle-mediated transport, Golgi to ER	-	protein_coding
3	BX_AAAchr09_2g00132	BX_AAAchr09_2g00132	0.413	0.163	1.32803	0.690593	0.943375	1.16758e-09	0.000131612	BX_AAAchr09_2g00132	THU46081.1 hypothetical protein C4D60_Mb09t01190 [Musa balbisiana]	-	-	-	-	-	-	-	-	protein_coding
3	BX_AAAchr10_1g02613	EIF-5A2	0.697	0.337	2.89178	1.92661	0.585894	1.182e-09	0.000133238	EIF-5A2	XP_009421077.1 PREDICTED: eukaryotic translation initiation factor 5A-2-like [Musa acuminata subsp. malaccensis]	-	-	-	-	-	GO:0003723//RNA binding;GO:0003746//translation elongation factor activity;GO:0043022//ribosome binding	GO:0045901//positive regulation of translational elongation;GO:0045905//positive regulation of translational termination	-	protein_coding
3	BX_AAAchr02_2g01257	CYP94A1	0.312	0.096	1.10205	0.607847	0.858404	1.23072e-09	0.000138729	CYP94A1	XP_009389456.1 PREDICTED: cytochrome P450 94A1-like [Musa acuminata subsp. malaccensis]	-	-	-	-	-	GO:0004497//monooxygenase activity;GO:0005506//iron ion binding;GO:0016705//oxidoreductase activity, acting on paired donors, with incorporation or reduction of molecular oxygen;GO:0020037//heme binding	-	-	protein_coding
3	BX_AAAchr08_3g02553	At3g03980	0.44	0.182	1.64881	0.75694	1.12317	1.40046e-09	0.000157863	At3g03980	XP_009413893.1 PREDICTED: short-chain type dehydrogenase/reductase-like [Musa acuminata subsp. malaccensis]	Metabolism;Metabolism;Metabolism;Metabolism;Metabolism	Global and overview maps;Global and overview maps;Global and overview maps;Lipid metabolism;Metabolism of cofactors and vitamins	ko01100//Metabolic pathways;ko01110//Biosynthesis of secondary metabolites;ko01212//Fatty acid metabolism;ko00061//Fatty acid biosynthesis;ko00780//Biotin metabolism	K00059;K00059;K00059;K00059;K00059	-	-	-	-	protein_coding
3	BX_AAAchr06_1g01995	LRR2	0.349	0.122	0.937218	0.47347	0.985111	1.43567e-09	0.000161832	LRR2	XP_009404776.1 PREDICTED: somatic embryogenesis receptor kinase 1-like [Musa acuminata subsp. malaccensis]	-	-	-	-	-	GO:0005515//protein binding	-	-	protein_coding
3	BX_AAAchr03_1g00679	XTH23	0.541	0.302	11.2739	2.64441	2.09197	1.55014e-09	0.000174735	XTH23	THU57575.1 hypothetical protein C4D60_Mb03t04970 [Musa balbisiana]	-	-	-	-	GO:0005618//cell wall;GO:0048046//apoplast	GO:0004553//hydrolase activity, hydrolyzing O-glycosyl compounds;GO:0016762//xyloglucan:xyloglucosyl transferase activity	GO:0005975//carbohydrate metabolic process;GO:0010411//xyloglucan metabolic process;GO:0042546//cell wall biogenesis;GO:0044042//glucan metabolic process	-	protein_coding
3	BX_AAAchr10_3g01342	HSP81-3	0.321	0.108	1.00011	0.390149	1.35806	1.64202e-09	0.000185092	HSP81-3	XP_009420064.1 PREDICTED: heat shock protein 81-1-like [Musa acuminata subsp. malaccensis]	Genetic Information Processing;Organismal Systems	Folding, sorting and degradation;Environmental adaptation	ko04141//Protein processing in endoplasmic reticulum;ko04626//Plant-pathogen interaction	K04079;K04079	-	GO:0005524//ATP binding;GO:0016887//ATPase activity;GO:0051082//unfolded protein binding	GO:0006457//protein folding	-	protein_coding
3	BX_AAAchr08_3g01881	At3g01520	0.284	0.089	0.762157	0.287211	1.40798	1.83072e-09	0.000206363	At3g01520	XP_009419184.1 PREDICTED: universal stress protein A-like protein [Musa acuminata subsp. malaccensis]	-	-	-	-	-	-	-	-	protein_coding
3	BX_AAAchr06_1g03880	R40G3	0.569	0.26	2.21424	1.41844	0.642505	1.96244e-09	0.00022121	R40G3	XP_018683486.1 PREDICTED: uncharacterized protein LOC103989654 [Musa acuminata subsp. malaccensis]	-	-	-	-	-	-	-	-	protein_coding
3	BX_AAAchr11_1g00232	BX_AAAchr11_1g00232	0.321	0.11	5.27196	1.59999	1.72028	2.18017e-09	0.000245753	BX_AAAchr11_1g00232	RWW45609.1 hypothetical protein BHE74_00048551 [Ensete ventricosum]	-	-	-	-	-	-	-	-	protein_coding
3	BX_AAAchr08_1g00566	EXD1	0.284	0.087	0.71389	0.360248	0.986712	2.28279e-09	0.000257321	EXD1	XP_009412235.1 PREDICTED: uncharacterized protein LOC103993778 [Musa acuminata subsp. malaccensis]	-	-	-	-	-	GO:0003676//nucleic acid binding;GO:0003723//RNA binding;GO:0008408//3'-5' exonuclease activity	GO:0006139//nucleobase-containing compound metabolic process	-	protein_coding
3	BX_AAAchr10_1g03468	SELENOK	0.532	0.247	2.0121	1.18844	0.759633	2.33715e-09	0.000263448	SELENOK	XP_009380258.1 PREDICTED: selenoprotein K-like [Musa acuminata subsp. malaccensis]	-	-	-	-	-	-	-	-	protein_coding
3	BX_AAAchr11_1g01186	SAPK7	0.303	0.097	1.28744	0.483023	1.41434	2.41288e-09	0.000271984	SAPK7	XP_009383517.1 PREDICTED: serine/threonine-protein kinase SAPK7 isoform X1 [Musa acuminata subsp. malaccensis]	Environmental Information Processing;Environmental Information Processing	Signal transduction;Signal transduction	ko04075//Plant hormone signal transduction;ko04016//MAPK signaling pathway - plant	K14498;K14498	-	GO:0004672//protein kinase activity;GO:0005524//ATP binding	GO:0006468//protein phosphorylation	-	protein_coding
3	BX_AAAchr06_2g03580	At1g67620	0.284	0.092	0.908618	0.315881	1.52429	3.28993e-09	0.000370847	At1g67620	XP_009406396.1 PREDICTED: protein Iojap-related, mitochondrial [Musa acuminata subsp. malaccensis]	-	-	-	-	-	-	-	-	protein_coding
3	BX_AAAchr09_2g01133	BX_AAAchr09_2g01133	0.33	0.121	1.35579	0.451948	1.58491	4.11971e-09	0.000464382	BX_AAAchr09_2g01133	XP_009417164.1 PREDICTED: mavicyanin [Musa acuminata subsp. malaccensis]	-	-	-	-	-	GO:0009055//electron carrier activity	-	-	protein_coding
3	BX_AAAchr04_2g02703	ERG3	0.459	0.209	3.21265	1.22039	1.39642	4.12105e-09	0.000464533	ERG3	XP_009390550.1 PREDICTED: elicitor-responsive protein 3-like [Musa acuminata subsp. malaccensis]	-	-	-	-	-	-	-	-	protein_coding
3	BX_AAAchr10_1g03575	ISU1	0.495	0.222	1.99101	1.15789	0.782006	4.25574e-09	0.000479716	ISU1	XP_009380357.1 PREDICTED: iron-sulfur cluster assembly protein 1-like [Musa acuminata subsp. malaccensis]	-	-	-	-	-	GO:0005506//iron ion binding;GO:0051536//iron-sulfur cluster binding	GO:0016226//iron-sulfur cluster assembly	-	protein_coding
3	BX_AAAchr02_1g00023	DDB_G0268948	0.275	0.084	0.909846	0.401271	1.18104	5.1199e-09	0.000577125	DDB_G0268948	XP_009380624.1 PREDICTED: putative methyltransferase DDB_G0268948 isoform X1 [Musa acuminata subsp. malaccensis]	-	-	-	-	-	GO:0008168//methyltransferase activity	-	-	protein_coding
3	BX_AAAchr10_1g03734	RTNLB5	0.257	0.078	0.70615	0.173894	2.02177	5.88811e-09	0.00066372	RTNLB5	URE46682.1 Reticulon [Musa troglodytarum]	-	-	-	-	-	-	-	-	protein_coding
3	BX_AAAchr08_3g02961	UGT85A24	0.257	0.077	0.776122	0.293061	1.40508	5.91849e-09	0.000667144	UGT85A24	XP_009414025.1 PREDICTED: 7-deoxyloganetin glucosyltransferase-like [Musa acuminata subsp. malaccensis]	-	-	-	-	-	GO:0008194//UDP-glycosyltransferase activity	-	-	protein_coding
3	BX_AAAchr03_1g03040	CBSX3	0.523	0.243	1.82142	1.06627	0.772495	5.99128e-09	0.000675349	CBSX3	XP_009392894.1 PREDICTED: CBS domain-containing protein CBSX3, mitochondrial-like [Musa acuminata subsp. malaccensis]	-	-	-	-	-	-	-	-	protein_coding
3	BX_AAAchr03_1g00726	SCE1	0.716	0.384	3.7269	2.5696	0.536431	6.77741e-09	0.000763963	SCE1	URD92290.1 tRNA synthetases class II (D, K and N) [Musa troglodytarum]	-	-	-	-	GO:0005634//nucleus	GO:0003677//DNA binding	-	SBP	protein_coding
3	BX_AAAchr06_2g01358	TFT6	0.349	0.132	1.16697	0.535328	1.12427	6.79418e-09	0.000765854	TFT6	XP_009404035.1 PREDICTED: 14-3-3 protein 6 [Musa acuminata subsp. malaccensis]	-	-	-	-	-	-	-	-	protein_coding
3	BX_AAAchr07_1g02910	RNS2	0.349	0.129	1.33076	0.637688	1.06133	8.73857e-09	0.000985029	RNS2	CAG1857710.1 unnamed protein product [Musa acuminata subsp. malaccensis]	-	-	-	-	-	GO:0003723//RNA binding;GO:0033897//ribonuclease T2 activity	-	-	protein_coding
3	BX_AAAchr07_1g03326	Smt1-1	0.413	0.179	1.61619	0.676527	1.25638	9.5233e-09	0.00107349	Smt1-1	URE35433.1 cycloartenol-C-24-methyltransferase 1 [Musa troglodytarum]	-	-	-	-	-	GO:0008168//methyltransferase activity	GO:0006694//steroid biosynthetic process	-	protein_coding
3	BX_AAAchr06_3g00567	At2g21870	0.532	0.247	1.85095	1.26487	0.54928	9.6253e-09	0.00108498	At2g21870	XP_009403191.1 PREDICTED: probable ATP synthase 24 kDa subunit, mitochondrial [Musa acuminata subsp. malaccensis]	-	-	-	-	-	-	GO:0009555//pollen development	-	protein_coding
3	BX_AAAchr10_3g03075	SELENOK	0.459	0.203	1.49506	0.830603	0.84797	9.79848e-09	0.0011045	SELENOK	XP_009380258.1 PREDICTED: selenoprotein K-like [Musa acuminata subsp. malaccensis]	-	-	-	-	-	-	-	-	protein_coding
3	BX_AAAchr04_3g04147	At4g08330	0.321	0.112	0.943271	0.522144	0.853226	1.1517e-08	0.00129822	At4g08330	XP_009397997.1 PREDICTED: uncharacterized protein LOC103982723 [Musa acuminata subsp. malaccensis]	-	-	-	-	-	-	-	-	protein_coding
3	BX_AAAchr07_2g02955	BX_AAAchr07_2g02955	0.284	0.094	1.50747	0.453066	1.73434	1.16692e-08	0.00131538	BX_AAAchr07_2g02955	-	-	-	-	-	-	-	-	-	protein_coding
3	BX_AAAchr03_1g00728	BX_AAAchr03_1g00728	0.431	0.193	1.87591	0.8197	1.19442	1.5552e-08	0.00175305	BX_AAAchr03_1g00728	XP_009390484.1 PREDICTED: uncharacterized protein LOC103976869 [Musa acuminata subsp. malaccensis]	-	-	-	-	-	GO:0001671//ATPase activator activity;GO:0051087//chaperone binding	-	-	protein_coding
3	BX_AAAchr08_1g03499	FRO1	0.349	0.14	1.05437	0.479687	1.13622	1.63752e-08	0.00184585	FRO1	XP_009414768.1 PREDICTED: NADH dehydrogenase [ubiquinone] iron-sulfur protein 4, mitochondrial-like [Musa acuminata subsp. malaccensis]	Metabolism;Metabolism	Global and overview maps;Energy metabolism	ko01100//Metabolic pathways;ko00190//Oxidative phosphorylation	K03937;K03937	-	-	GO:0022900//electron transport chain	-	protein_coding
3	BX_AAAchr09_3g00497	CYP73A1	0.44	0.19	3.30482	1.55773	1.08512	1.77422e-08	0.00199994	CYP73A1	XP_009416323.1 PREDICTED: trans-cinnamate 4-monooxygenase [Musa acuminata subsp. malaccensis]	Metabolism;Metabolism;Metabolism;Metabolism;Metabolism;Metabolism	Global and overview maps;Global and overview maps;Biosynthesis of other secondary metabolites;Biosynthesis of other secondary metabolites;Metabolism of cofactors and vitamins;Biosynthesis of other secondary metabolites	ko01100//Metabolic pathways;ko01110//Biosynthesis of secondary metabolites;ko00940//Phenylpropanoid biosynthesis;ko00941//Flavonoid biosynthesis;ko00130//Ubiquinone and other terpenoid-quinone biosynthesis;ko00945//Stilbenoid, diarylheptanoid and gingerol biosynthesis	K00487;K00487;K00487;K00487;K00487;K00487	-	GO:0004497//monooxygenase activity;GO:0005506//iron ion binding;GO:0016705//oxidoreductase activity, acting on paired donors, with incorporation or reduction of molecular oxygen;GO:0020037//heme binding	-	-	protein_coding
3	BX_AAAchr10_1g02851	BX_AAAchr10_1g02851	0.284	0.096	0.897975	0.446834	1.00694	1.87967e-08	0.0021188	BX_AAAchr10_1g02851	XP_009421310.1 PREDICTED: uncharacterized protein LOC104000886 isoform X1 [Musa acuminata subsp. malaccensis]	-	-	-	-	-	-	-	-	protein_coding
3	BX_AAAchr08_3g03747	BX_AAAchr08_3g03747	0.284	0.097	1.23397	0.429783	1.52163	1.89669e-08	0.00213799	BX_AAAchr08_3g03747	XP_009414850.1 PREDICTED: uncharacterized protein LOC103995857 [Musa acuminata subsp. malaccensis]	-	-	-	-	-	-	-	-	protein_coding
3	BX_AAAchr01_2g00245	BPS1	0.55	0.266	2.37486	1.57293	0.594391	2.06335e-08	0.00232585	BPS1	XP_009394331.1 PREDICTED: protein BPS1, chloroplastic-like [Musa acuminata subsp. malaccensis]	-	-	-	-	-	-	-	-	protein_coding
3	BX_AAAchr11_2g02501	Zcchc10	0.44	0.195	1.40691	0.839785	0.744434	2.06812e-08	0.00233122	Zcchc10	RZR74106.1 hypothetical protein BHM03_00032190 [Ensete ventricosum]	-	-	-	-	-	-	-	-	protein_coding
3	BX_AAAchr08_3g04080	STH-2	0.642	0.413	15.7971	6.65221	1.24776	2.20734e-08	0.00248816	STH-2	XP_009414461.1 PREDICTED: pathogenesis-related protein 1-like [Musa acuminata subsp. malaccensis]	-	-	-	-	-	GO:0004864//protein phosphatase inhibitor activity;GO:0010427//abscisic acid binding;GO:0038023//signaling receptor activity	GO:0006952//defense response;GO:0009738//abscisic acid-activated signaling pathway	-	protein_coding
3	BX_AAAchr02_2g02310	LTI6B	0.817	0.536	11.5032	6.93665	0.729725	2.26094e-08	0.00254858	LTI6B	XP_009411327.1 PREDICTED: inactive LRR receptor-like serine/threonine-protein kinase BIR2 [Musa acuminata subsp. malaccensis]	-	-	-	-	GO:0016020//membrane	-	-	-	protein_coding
3	BX_AAAchr11_1g00510	DJA6	0.495	0.24	1.89558	1.07543	0.817726	2.39355e-08	0.00269805	DJA6	XP_009382439.1 PREDICTED: dnaJ protein homolog [Musa acuminata subsp. malaccensis]	Genetic Information Processing	Folding, sorting and degradation	ko04141//Protein processing in endoplasmic reticulum	K09503	-	GO:0030544//Hsp70 protein binding;GO:0031072//heat shock protein binding;GO:0051082//unfolded protein binding	GO:0006457//protein folding	-	protein_coding
3	BX_AAAchr10_3g03416	DIVARICATA	0.376	0.145	1.29787	0.7896	0.716951	2.64444e-08	0.00298087	DIVARICATA	URE42559.1 Myb-like DNA-binding domain [Musa troglodytarum]	-	-	-	-	-	GO:0003676//nucleic acid binding;GO:0003723//RNA binding	-	MYB_related	protein_coding
3	BX_AAAchr03_3g03587	BX_AAAchr03_3g03587	0.44	0.186	1.86838	1.23798	0.593796	2.65747e-08	0.00299556	BX_AAAchr03_3g03587	XP_009394121.1 PREDICTED: B2 protein-like [Musa acuminata subsp. malaccensis]	-	-	-	-	-	-	GO:0034976//response to endoplasmic reticulum stress	-	protein_coding
3	BX_AAAchr04_3g00030	At5g25400	0.367	0.148	1.22348	0.572666	1.09523	2.84755e-08	0.00320981	At5g25400	XP_009395152.1 PREDICTED: probable sugar phosphate/phosphate translocator At5g25400 [Musa acuminata subsp. malaccensis]	-	-	-	-	-	-	-	-	protein_coding
3	BX_AAAchr08_3g03151	AIP2	0.257	0.083	0.671028	0.234102	1.51924	2.87349e-08	0.00323906	AIP2	THU70432.1 hypothetical protein C4D60_Mb08t24930 [Musa balbisiana]	-	-	-	-	-	-	-	-	protein_coding
3	BX_AAAchr07_2g00851	BI1	0.394	0.167	1.34703	0.671461	1.0044	2.92086e-08	0.00329246	BI1	XP_009407760.1 PREDICTED: bax inhibitor 1-like [Musa acuminata subsp. malaccensis]	-	-	-	-	-	-	-	-	protein_coding
3	BX_AAAchr07_1g02945	EMB2752	0.257	0.081	0.516839	0.233959	1.14346	2.93796e-08	0.00331173	EMB2752	THU59568.1 hypothetical protein C4D60_Mb07t03470 [Musa balbisiana]	-	-	-	-	-	-	-	-	protein_coding
3	BX_AAAchr10_3g02951	UGD4	0.44	0.202	1.60455	0.80745	0.990728	2.97154e-08	0.00334958	UGD4	URE44593.1 UDP-glucose 6-dehydrogenase [Musa troglodytarum]	Metabolism;Metabolism;Metabolism;Metabolism	Global and overview maps;Carbohydrate metabolism;Carbohydrate metabolism;Carbohydrate metabolism	ko01100//Metabolic pathways;ko00520//Amino sugar and nucleotide sugar metabolism;ko00040//Pentose and glucuronate interconversions;ko00053//Ascorbate and aldarate metabolism	K00012;K00012;K00012;K00012	GO:0005840//ribosome	GO:0003735//structural constituent of ribosome;GO:0003979//UDP-glucose 6-dehydrogenase activity;GO:0016616//oxidoreductase activity, acting on the CH-OH group of donors, NAD or NADP as acceptor;GO:0051287//NAD binding	GO:0006412//translation	-	protein_coding
3	BX_AAAchr09_3g03026	GSTU20	0.367	0.135	2.4153	1.66497	0.536703	3.08812e-08	0.003481	GSTU20	XP_009418996.1 PREDICTED: glutathione S-transferase U20-like [Musa acuminata subsp. malaccensis]	Metabolism;Metabolism	Global and overview maps;Metabolism of other amino acids	ko01100//Metabolic pathways;ko00480//Glutathione metabolism	K00799;K00799	-	GO:0004364//glutathione transferase activity	GO:0006749//glutathione metabolic process	-	protein_coding
3	BX_AAAchr04_1g03617	PVA42	0.312	0.115	1.00626	0.420235	1.25974	3.15346e-08	0.00355465	PVA42	XP_009398210.1 PREDICTED: vesicle-associated protein 4-2-like [Musa acuminata subsp. malaccensis]	-	-	-	-	GO:0005789//endoplasmic reticulum membrane	-	-	-	protein_coding
3	BX_AAAchr08_1g02177	AGP14	0.284	0.094	1.85809	0.78369	1.24546	3.21273e-08	0.00362145	AGP14	XP_009413323.1 PREDICTED: uncharacterized protein LOC103994651 [Musa acuminata subsp. malaccensis]	-	-	-	-	-	-	-	-	protein_coding
3	BX_AAAchr08_3g00201	ARP1	0.303	0.108	1.03683	0.47131	1.13743	3.32916e-08	0.0037527	ARP1	CAG1830312.1 unnamed protein product [Musa acuminata subsp. malaccensis]	-	-	-	-	-	GO:0003676//nucleic acid binding;GO:0003723//RNA binding	-	-	protein_coding
3	BX_AAAchr01_2g01746	PLT5	0.422	0.182	1.7161	0.84566	1.02099	3.40282e-08	0.00383573	PLT5	XP_009407915.1 PREDICTED: putative polyol transporter 1 [Musa acuminata subsp. malaccensis]	-	-	-	-	GO:0016020//membrane	GO:0005351//sugar:proton symporter activity;GO:0015144//carbohydrate transmembrane transporter activity;GO:0022857//transmembrane transporter activity	GO:0055085//transmembrane transport	-	protein_coding
3	BX_AAAchr10_2g01762	BX_AAAchr10_2g01762	0.303	0.112	0.863989	0.372631	1.21327	3.44704e-08	0.00388557	BX_AAAchr10_2g01762	THU52665.1 hypothetical protein C4D60_Mb10t06330 [Musa balbisiana]	-	-	-	-	-	-	-	-	protein_coding
3	BX_AAAchr01_1g01922	GRXC6	0.706	0.382	3.38161	2.5113	0.429277	3.45177e-08	0.00389091	GRXC6	XP_009415793.1 PREDICTED: glutaredoxin-like [Musa acuminata subsp. malaccensis]	-	-	-	-	-	-	-	-	protein_coding
3	BX_AAAchr08_3g04081	PR1	0.44	0.206	4.89522	1.87837	1.38189	3.49132e-08	0.00393549	PR1	XP_009414460.1 PREDICTED: phytohormone-binding protein-like [Musa acuminata subsp. malaccensis]	-	-	-	-	-	GO:0004864//protein phosphatase inhibitor activity;GO:0010427//abscisic acid binding;GO:0038023//signaling receptor activity	GO:0006952//defense response;GO:0009738//abscisic acid-activated signaling pathway	-	protein_coding
3	BX_AAAchr02_3g01465	At5g55050	0.44	0.202	3.47159	1.68763	1.0406	3.58945e-08	0.00404609	At5g55050	CAG1861898.1 unnamed protein product [Musa acuminata subsp. malaccensis]	-	-	-	-	-	GO:0016788//hydrolase activity, acting on ester bonds	-	-	protein_coding
3	BX_AAAchr06_3g00406	BX_AAAchr06_3g00406	0.394	0.157	1.18245	0.859694	0.459885	3.80345e-08	0.00428732	BX_AAAchr06_3g00406	CAG1845195.1 unnamed protein product [Musa acuminata subsp. malaccensis]	-	-	-	-	-	-	-	-	protein_coding
3	BX_AAAchr01_3g00504	SKP1A	0.55	0.267	2.01965	1.42112	0.50708	3.84741e-08	0.00433687	SKP1A	XP_009401439.1 PREDICTED: SKP1-like protein 1B [Musa acuminata subsp. malaccensis]	Genetic Information Processing;Genetic Information Processing	Folding, sorting and degradation;Folding, sorting and degradation	ko04141//Protein processing in endoplasmic reticulum;ko04120//Ubiquitin mediated proteolysis	K03094;K03094	-	-	GO:0006511//ubiquitin-dependent protein catabolic process	-	protein_coding
3	BX_AAAchr09_2g00489	CYP73A11	0.284	0.094	1.20768	0.600126	1.0089	4.20776e-08	0.00474307	CYP73A11	XP_009416323.1 PREDICTED: trans-cinnamate 4-monooxygenase [Musa acuminata subsp. malaccensis]	Metabolism;Metabolism;Metabolism;Metabolism;Metabolism;Metabolism	Global and overview maps;Global and overview maps;Biosynthesis of other secondary metabolites;Biosynthesis of other secondary metabolites;Metabolism of cofactors and vitamins;Biosynthesis of other secondary metabolites	ko01100//Metabolic pathways;ko01110//Biosynthesis of secondary metabolites;ko00940//Phenylpropanoid biosynthesis;ko00941//Flavonoid biosynthesis;ko00130//Ubiquinone and other terpenoid-quinone biosynthesis;ko00945//Stilbenoid, diarylheptanoid and gingerol biosynthesis	K00487;K00487;K00487;K00487;K00487;K00487	-	GO:0004497//monooxygenase activity;GO:0005506//iron ion binding;GO:0016705//oxidoreductase activity, acting on paired donors, with incorporation or reduction of molecular oxygen;GO:0020037//heme binding	-	-	protein_coding
3	BX_AAAchr08_2g02612	HSP70	0.486	0.222	1.86278	1.26655	0.556549	4.21003e-08	0.00474563	HSP70	XP_009414320.1 PREDICTED: probable mediator of RNA polymerase II transcription subunit 37c [Musa acuminata subsp. malaccensis]	Genetic Information Processing;Cellular Processes;Genetic Information Processing	Folding, sorting and degradation;Transport and catabolism;Transcription	ko04141//Protein processing in endoplasmic reticulum;ko04144//Endocytosis;ko03040//Spliceosome	K03283;K03283;K03283	-	GO:0005524//ATP binding	-	-	protein_coding
3	BX_AAAchr11_1g00231	BX_AAAchr11_1g00231	0.321	0.126	5.34064	1.54107	1.79308	4.21936e-08	0.00475615	BX_AAAchr11_1g00231	RWW45609.1 hypothetical protein BHE74_00048551 [Ensete ventricosum]	-	-	-	-	-	-	-	-	protein_coding
3	BX_AAAchr05_3g00686	HSP70-14	0.339	0.131	0.843007	0.530765	0.667473	4.39563e-08	0.00495484	HSP70-14	XP_009399777.1 PREDICTED: heat shock 70 kDa protein 14-like [Musa acuminata subsp. malaccensis]	-	-	-	-	-	GO:0005524//ATP binding	-	-	protein_coding
3	BX_AAAchr02_1g00962	AIM32	0.257	0.083	0.730415	0.297414	1.29625	4.48999e-08	0.00506121	AIM32	XP_009385330.1 PREDICTED: uncharacterized protein LOC103972709 [Musa acuminata subsp. malaccensis]	-	-	-	-	-	-	-	-	protein_coding
3	BX_AAAchr09_3g01206	DIR21	0.615	0.343	7.44737	3.20175	1.21787	4.58868e-08	0.00517245	DIR21	XP_009417174.1 PREDICTED: dirigent protein 21-like [Musa acuminata subsp. malaccensis]	-	-	-	-	-	-	-	-	protein_coding
3	BX_AAAchr06_2g00784	UXS6	0.275	0.092	0.746296	0.404935	0.882055	5.24883e-08	0.00591658	UXS6	XP_009403448.1 PREDICTED: UDP-glucuronic acid decarboxylase 6-like [Musa acuminata subsp. malaccensis]	Metabolism;Metabolism	Global and overview maps;Carbohydrate metabolism	ko01100//Metabolic pathways;ko00520//Amino sugar and nucleotide sugar metabolism	K08678;K08678	-	GO:0048040//UDP-glucuronate decarboxylase activity;GO:0070403//NAD+ binding	GO:0042732//D-xylose metabolic process	-	protein_coding
3	BX_AAAchr02_2g00610	BX_AAAchr02_2g00610	0.872	0.538	8.00805	5.538	0.532087	5.36366e-08	0.00604603	BX_AAAchr02_2g00610	XP_009382001.1 PREDICTED: superoxide dismutase [Cu-Zn] [Musa acuminata subsp. malaccensis]	Cellular Processes	Transport and catabolism	ko04146//Peroxisome	K04565	-	GO:0005507//copper ion binding;GO:0046872//metal ion binding	GO:0006801//superoxide metabolic process	-	protein_coding
3	BX_AAAchr03_1g03479	TSJT1	0.477	0.225	1.73834	0.956708	0.861555	6.35991e-08	0.00716902	TSJT1	XP_009394254.1 PREDICTED: stem-specific protein TSJT1-like [Musa acuminata subsp. malaccensis]	-	-	-	-	-	-	-	-	protein_coding
3	BX_AAAchr08_2g03670	BX_AAAchr08_2g03670	0.367	0.151	1.71544	0.831851	1.04418	6.44256e-08	0.00726219	BX_AAAchr08_2g03670	ABF70039.1 hypothetical protein MA4_78I12.80 [Musa acuminata]	-	-	-	-	-	-	-	-	protein_coding
3	BX_AAAchr10_3g03200	RER1B	0.376	0.16	1.03866	0.553173	0.908915	6.48884e-08	0.00731435	RER1B	XP_009380371.1 PREDICTED: protein RER1A-like [Musa acuminata subsp. malaccensis]	-	-	-	-	GO:0016020//membrane	-	-	-	protein_coding
3	BX_AAAchr06_2g03855	TIFY10B	0.651	0.347	3.71035	2.78916	0.411722	6.73999e-08	0.00759745	TIFY10B	XP_009406688.1 PREDICTED: protein TIFY 10b-like [Musa acuminata subsp. malaccensis]	Environmental Information Processing	Signal transduction	ko04075//Plant hormone signal transduction	K13464	-	-	-	-	protein_coding
3	BX_AAAchr10_3g03390	ABCE2	0.468	0.215	1.45155	0.897794	0.693141	7.05391e-08	0.0079513	ABCE2	XP_009380578.1 PREDICTED: ABC transporter E family member 2 [Musa acuminata subsp. malaccensis]	-	-	-	-	-	GO:0005524//ATP binding	-	-	protein_coding
3	BX_AAAchr04_3g00736	At3g01520	0.266	0.087	0.784636	0.373635	1.07039	7.19667e-08	0.00811223	At3g01520	XP_009395576.1 PREDICTED: universal stress protein A-like protein [Musa acuminata subsp. malaccensis]	-	-	-	-	-	-	-	-	protein_coding
3	BX_AAAchr09_2g03373	PP2A4	0.752	0.406	3.85859	2.74657	0.490445	7.27785e-08	0.00820373	PP2A4	XP_018673829.1 PREDICTED: protein PHLOEM PROTEIN 2-LIKE A1-like isoform X1 [Musa acuminata subsp. malaccensis]	-	-	-	-	-	-	-	-	protein_coding
3	BX_AAAchr09_2g00362	At5g06060	0.633	0.382	6.56232	3.26789	1.00585	7.78386e-08	0.00877412	At5g06060	URE26844.1 Tropinone reductase [Musa troglodytarum]	Metabolism;Metabolism;Metabolism	Global and overview maps;Global and overview maps;Biosynthesis of other secondary metabolites	ko01100//Metabolic pathways;ko01110//Biosynthesis of secondary metabolites;ko00960//Tropane, piperidine and pyridine alkaloid biosynthesis	K08081;K08081;K08081	-	GO:0016491//oxidoreductase activity	-	-	protein_coding
3	BX_AAAchr05_1g00176	APT1	0.505	0.244	2.00295	1.30985	0.612724	8.09769e-08	0.00912788	APT1	XP_009399108.2 PREDICTED: adenine phosphoribosyltransferase 1 [Musa acuminata subsp. malaccensis]	Metabolism;Metabolism	Global and overview maps;Nucleotide metabolism	ko01100//Metabolic pathways;ko00230//Purine metabolism	K00759;K00759	GO:0005737//cytoplasm	GO:0003999//adenine phosphoribosyltransferase activity	GO:0006168//adenine salvage	-	protein_coding
3	BX_AAAchr03_1g01445	SFH2	0.266	0.093	0.805023	0.243573	1.72468	8.53115e-08	0.00961648	SFH2	XP_009391915.1 PREDICTED: phosphatidylinositol/phosphatidylcholine transfer protein SFH9-like [Musa acuminata subsp. malaccensis]	-	-	-	-	-	-	-	-	protein_coding
3	BX_AAAchr10_3g01985	PBD1	0.385	0.166	1.12318	0.572695	0.971747	8.57377e-08	0.00966453	PBD1	XP_009420680.1 PREDICTED: proteasome subunit beta type-2-B-like [Musa acuminata subsp. malaccensis]	Genetic Information Processing	Folding, sorting and degradation	ko03050//Proteasome	K02734	GO:0005839//proteasome core complex	-	GO:0010498//proteasomal protein catabolic process;GO:0051603//proteolysis involved in cellular protein catabolic process	-	protein_coding
3	BX_AAAchr10_3g02514	GSVIVT00023967001	0.339	0.142	2.75327	0.813784	1.75843	9.55857e-08	0.0107746	GSVIVT00023967001	THU53559.1 hypothetical protein C4D60_Mb10t15700 [Musa balbisiana]	Metabolism;Metabolism;Metabolism	Global and overview maps;Global and overview maps;Biosynthesis of other secondary metabolites	ko01100//Metabolic pathways;ko01110//Biosynthesis of secondary metabolites;ko00940//Phenylpropanoid biosynthesis	K00430;K00430;K00430	-	GO:0004601//peroxidase activity;GO:0020037//heme binding	GO:0006979//response to oxidative stress;GO:0042744//hydrogen peroxide catabolic process	-	protein_coding
3	BX_AAAchr01_2g01626	At1g26690	0.321	0.125	0.899614	0.502699	0.83961	9.66449e-08	0.010894	At1g26690	XP_009409033.1 PREDICTED: transmembrane emp24 domain-containing protein p24delta9-like [Musa acuminata subsp. malaccensis]	-	-	-	-	-	-	-	-	protein_coding
3	BX_AAAchr10_3g02386	At5g01610	0.431	0.195	1.41105	0.84291	0.743319	9.96504e-08	0.0112328	At5g01610	XP_009421403.1 PREDICTED: uncharacterized protein At5g01610-like [Musa acuminata subsp. malaccensis]	-	-	-	-	-	-	-	-	protein_coding
3	BX_AAAchr09_1g00504	PUB4	0.358	0.147	1.38512	0.611099	1.18053	1.02242e-07	0.0115249	PUB4	URE36601.1 U-box domain-containing protein [Musa troglodytarum]	-	-	-	-	GO:0005840//ribosome	GO:0003735//structural constituent of ribosome;GO:0005515//protein binding	GO:0006412//translation	-	protein_coding
3	BX_AAAchr06_3g04518	CCOAOMT	0.339	0.138	1.05625	0.523133	1.0137	1.11425e-07	0.01256	CCOAOMT	CAG1848657.1 unnamed protein product, partial [Musa acuminata subsp. malaccensis]	Metabolism;Metabolism;Metabolism;Metabolism;Metabolism	Global and overview maps;Global and overview maps;Biosynthesis of other secondary metabolites;Biosynthesis of other secondary metabolites;Biosynthesis of other secondary metabolites	ko01100//Metabolic pathways;ko01110//Biosynthesis of secondary metabolites;ko00940//Phenylpropanoid biosynthesis;ko00941//Flavonoid biosynthesis;ko00945//Stilbenoid, diarylheptanoid and gingerol biosynthesis	K00588;K00588;K00588;K00588;K00588	-	GO:0008171//O-methyltransferase activity	-	-	protein_coding
3	BX_AAAchr03_2g00913	FLA7	0.284	0.102	0.951958	0.503493	0.918925	1.11469e-07	0.012565	FLA7	XP_009391805.1 PREDICTED: fasciclin-like arabinogalactan protein 7 [Musa acuminata subsp. malaccensis]	-	-	-	-	-	-	-	-	protein_coding
3	BX_AAAchr07_2g00197	VAMP726	0.376	0.166	1.63382	0.767966	1.08913	1.15662e-07	0.0130376	VAMP726	XP_009408466.1 PREDICTED: vesicle-associated membrane protein 721-like [Musa acuminata subsp. malaccensis]	-	-	-	-	GO:0016020//membrane	-	GO:0016192//vesicle-mediated transport	-	protein_coding
3	BX_AAAchr02_2g01836	GOS2	0.486	0.235	1.91478	1.1609	0.721937	1.21779e-07	0.0137271	GOS2	XP_009388867.1 PREDICTED: protein translation factor SUI1 homolog [Musa acuminata subsp. malaccensis]	-	-	-	-	-	GO:0003743//translation initiation factor activity	GO:0006413//translational initiation	-	protein_coding
3	BX_AAAchr03_1g03592	BX_AAAchr03_1g03592	0.413	0.173	1.76918	1.34012	0.400717	1.23371e-07	0.0139067	BX_AAAchr03_1g03592	XP_009394121.1 PREDICTED: B2 protein-like [Musa acuminata subsp. malaccensis]	-	-	-	-	-	-	GO:0034976//response to endoplasmic reticulum stress	-	protein_coding
3	BX_AAAchr02_3g00886	AIM32	0.266	0.09	0.658646	0.338744	0.959306	1.277e-07	0.0143947	AIM32	XP_009385330.1 PREDICTED: uncharacterized protein LOC103972709 [Musa acuminata subsp. malaccensis]	-	-	-	-	-	-	-	-	protein_coding
3	BX_AAAchr09_2g01143	DIR11	0.743	0.477	10.1671	5.63653	0.851032	1.33445e-07	0.0150422	DIR11	XP_009417175.1 PREDICTED: dirigent protein 11-like [Musa acuminata subsp. malaccensis]	-	-	-	-	-	-	-	-	protein_coding
3	BX_AAAchr01_3g01344	PLT5	0.367	0.157	1.54695	0.668211	1.21105	1.40811e-07	0.0158725	PLT5	RWW69143.1 hypothetical protein BHE74_00023277 [Ensete ventricosum]	-	-	-	-	GO:0016020//membrane	GO:0005351//sugar:proton symporter activity;GO:0015144//carbohydrate transmembrane transporter activity;GO:0016765//transferase activity, transferring alkyl or aryl (other than methyl) groups;GO:0022857//transmembrane transporter activity	GO:0055085//transmembrane transport	-	protein_coding
3	BX_AAAchr10_2g01313	SKP1A	0.257	0.087	0.740989	0.311502	1.25021	1.41106e-07	0.0159058	SKP1A	XP_009420815.1 PREDICTED: SKP1-like protein 1A [Musa acuminata subsp. malaccensis]	Genetic Information Processing;Genetic Information Processing	Folding, sorting and degradation;Folding, sorting and degradation	ko04141//Protein processing in endoplasmic reticulum;ko04120//Ubiquitin mediated proteolysis	K03094;K03094	-	-	GO:0006511//ubiquitin-dependent protein catabolic process	-	protein_coding
3	BX_AAAchr11_1g01371	TOC34	0.321	0.125	0.856164	0.413813	1.04891	1.42283e-07	0.0160385	TOC34	THU55838.1 hypothetical protein C4D60_Mb11t10860 [Musa balbisiana]	-	-	-	-	GO:0009707//chloroplast outer membrane	GO:0005525//GTP binding;GO:0015450//P-P-bond-hydrolysis-driven protein transmembrane transporter activity	GO:0006886//intracellular protein transport	-	protein_coding
3	BX_AAAchr08_3g03814	ARL8A	0.44	0.201	1.32116	0.904135	0.547192	1.43088e-07	0.0161291	ARL8A	XP_009414776.1 PREDICTED: ADP-ribosylation factor-like protein 8B [Musa acuminata subsp. malaccensis]	-	-	-	-	-	GO:0003924//GTPase activity;GO:0005525//GTP binding	GO:0015031//protein transport	-	protein_coding
3	BX_AAAchr05_3g01798	GPX6	0.404	0.18	1.57351	0.746135	1.07648	1.44673e-07	0.0163079	GPX6	XP_009386053.1 PREDICTED: probable phospholipid hydroperoxide glutathione peroxidase 6, mitochondrial [Musa acuminata subsp. malaccensis]	Metabolism;Metabolism;Metabolism	Global and overview maps;Metabolism of other amino acids;Lipid metabolism	ko01100//Metabolic pathways;ko00480//Glutathione metabolism;ko00590//Arachidonic acid metabolism	K00432;K00432;K00432	-	GO:0004602//glutathione peroxidase activity	GO:0006979//response to oxidative stress	-	protein_coding
3	BX_AAAchr06_2g04357	TYRAAT2	0.321	0.129	1.07414	0.523271	1.03756	1.45182e-07	0.0163652	TYRAAT2	XP_018682915.1 PREDICTED: arogenate dehydrogenase 1, chloroplastic [Musa acuminata subsp. malaccensis]	Metabolism;Metabolism;Metabolism;Metabolism	Global and overview maps;Global and overview maps;Global and overview maps;Amino acid metabolism	ko01100//Metabolic pathways;ko01110//Biosynthesis of secondary metabolites;ko01230//Biosynthesis of amino acids;ko00400//Phenylalanine, tyrosine and tryptophan biosynthesis	K15227;K15227;K15227;K15227	-	GO:0033730//arogenate dehydrogenase (NADP+) activity	GO:0006571//tyrosine biosynthetic process	-	protein_coding
3	BX_AAAchr11_3g00064	RPL8	0.459	0.206	1.4217	0.880779	0.690768	1.464e-07	0.0165025	RPL8	XP_009381986.1 PREDICTED: 60S ribosomal protein L8-like [Musa acuminata subsp. malaccensis]	Genetic Information Processing	Translation	ko03010//Ribosome	K02938	GO:0005840//ribosome	GO:0003735//structural constituent of ribosome	GO:0006412//translation	-	protein_coding
3	BX_AAAchr03_1g00218	FDH1	0.376	0.16	1.1162	0.715072	0.642436	1.57137e-07	0.0177128	FDH1	XP_009390960.1 PREDICTED: formate dehydrogenase 1, mitochondrial [Musa acuminata subsp. malaccensis]	Metabolism;Metabolism;Metabolism	Global and overview maps;Global and overview maps;Carbohydrate metabolism	ko01100//Metabolic pathways;ko01200//Carbon metabolism;ko00630//Glyoxylate and dicarboxylate metabolism	K00122;K00122;K00122	-	GO:0008863//formate dehydrogenase (NAD+) activity;GO:0016616//oxidoreductase activity, acting on the CH-OH group of donors, NAD or NADP as acceptor;GO:0051287//NAD binding	-	-	protein_coding
3	BX_AAAchr01_1g01793	GSTU17	0.569	0.298	4.52836	2.47213	0.873234	1.5861e-07	0.0178789	GSTU17	RWW59897.1 hypothetical protein BHE74_00033145 [Ensete ventricosum]	Metabolism;Metabolism	Global and overview maps;Metabolism of other amino acids	ko01100//Metabolic pathways;ko00480//Glutathione metabolism	K00799;K00799	-	GO:0004364//glutathione transferase activity	GO:0006749//glutathione metabolic process	-	protein_coding
3	BX_AAAchr05_2g00029	PP2A4	0.266	0.099	3.69112	0.880007	2.06847	1.66614e-07	0.018781	PP2A4	XP_009385359.1 PREDICTED: protein PHLOEM PROTEIN 2-LIKE A2-like [Musa acuminata subsp. malaccensis]	-	-	-	-	-	-	-	-	protein_coding
3	BX_AAAchr04_1g04069	DTX19	0.321	0.128	1.00989	0.49088	1.04075	1.84365e-07	0.020782	DTX19	XP_009397769.1 PREDICTED: protein DETOXIFICATION 18-like [Musa acuminata subsp. malaccensis]	-	-	-	-	GO:0016020//membrane	GO:0015297//antiporter activity;GO:0042910//xenobiotic transporter activity	GO:0055085//transmembrane transport	-	protein_coding
3	BX_AAAchr01_2g01164	BX_AAAchr01_2g01164	0.275	0.099	1.45303	0.498567	1.54321	1.85069e-07	0.0208614	BX_AAAchr01_2g01164	XP_009398347.1 PREDICTED: uncharacterized protein LOC103982960 [Musa acuminata subsp. malaccensis]	-	-	-	-	-	-	-	-	protein_coding
3	BX_AAAchr10_2g01230	ABCF1	0.459	0.225	1.90155	1.00912	0.914086	1.85423e-07	0.0209012	ABCF1	URE48771.1 ABC transporter F family member [Musa troglodytarum]	-	-	-	-	-	GO:0003824//catalytic activity;GO:0005524//ATP binding	-	-	protein_coding
3	BX_AAAchr05_3g00430	CSN6A	0.266	0.094	1.02416	0.31162	1.71658	1.85904e-07	0.0209555	CSN6A	XP_009399512.1 PREDICTED: COP9 signalosome complex subunit 6a [Musa acuminata subsp. malaccensis]	-	-	-	-	GO:0008180//COP9 signalosome	GO:0005515//protein binding;GO:0008233//peptidase activity;GO:0008237//metallopeptidase activity	GO:0000338//protein deneddylation	-	protein_coding
3	BX_AAAchr06_3g01493	HD16	0.275	0.099	0.82579	0.421467	0.970355	1.86643e-07	0.0210387	HD16	XP_009404157.1 PREDICTED: casein kinase 1-like protein HD16 [Musa acuminata subsp. malaccensis]	-	-	-	-	GO:0016020//membrane	GO:0004672//protein kinase activity;GO:0005524//ATP binding	GO:0006468//protein phosphorylation	-	protein_coding
3	BX_AAAchr02_1g01075	mcfF	0.459	0.218	1.63344	1.00098	0.706503	2.2543e-07	0.0254109	mcfF	URD87140.1 mitochondrial substrate carrier family protein [Musa troglodytarum]	-	-	-	-	-	-	-	-	protein_coding
3	BX_AAAchr09_1g02150	GSTU20	0.339	0.134	2.199	1.19844	0.87569	2.30739e-07	0.0260094	GSTU20	XP_009418996.1 PREDICTED: glutathione S-transferase U20-like [Musa acuminata subsp. malaccensis]	Metabolism;Metabolism	Global and overview maps;Metabolism of other amino acids	ko01100//Metabolic pathways;ko00480//Glutathione metabolism	K00799;K00799	-	GO:0004364//glutathione transferase activity	GO:0006749//glutathione metabolic process	-	protein_coding
3	BX_AAAchr04_2g02584	VIII-1	0.33	0.144	3.77802	0.786064	2.26491	2.56396e-07	0.0289015	VIII-1	THU73394.1 hypothetical protein C4D60_Mb04t22380 [Musa balbisiana]	-	-	-	-	GO:0016459//myosin complex	GO:0003774//motor activity;GO:0004866//endopeptidase inhibitor activity;GO:0005515//protein binding;GO:0005524//ATP binding	-	-	protein_coding
3	BX_AAAchr02_2g00922	AIM32	0.294	0.112	1.0273	0.476927	1.10701	2.60564e-07	0.0293713	AIM32	XP_009385330.1 PREDICTED: uncharacterized protein LOC103972709 [Musa acuminata subsp. malaccensis]	-	-	-	-	-	-	-	-	protein_coding
3	BX_AAAchr11_2g02394	TPI	0.459	0.227	1.64031	0.808796	1.02013	2.65592e-07	0.029938	TPI	XP_009384877.1 PREDICTED: triosephosphate isomerase, cytosolic [Musa acuminata subsp. malaccensis]	Metabolism;Metabolism;Metabolism;Metabolism;Metabolism;Metabolism;Metabolism;Metabolism	Global and overview maps;Global and overview maps;Global and overview maps;Global and overview maps;Carbohydrate metabolism;Energy metabolism;Carbohydrate metabolism;Carbohydrate metabolism	ko01100//Metabolic pathways;ko01110//Biosynthesis of secondary metabolites;ko01200//Carbon metabolism;ko01230//Biosynthesis of amino acids;ko00010//Glycolysis / Gluconeogenesis;ko00710//Carbon fixation in photosynthetic organisms;ko00051//Fructose and mannose metabolism;ko00562//Inositol phosphate metabolism	K01803;K01803;K01803;K01803;K01803;K01803;K01803;K01803	-	GO:0004807//triose-phosphate isomerase activity	-	-	protein_coding
3	BX_AAAchr08_1g00616	CXE17	0.376	0.157	1.21582	0.808445	0.588703	2.75662e-07	0.0310731	CXE17	XP_009412187.1 PREDICTED: probable carboxylesterase 15 [Musa acuminata subsp. malaccensis]	-	-	-	-	-	GO:0016787//hydrolase activity	-	-	protein_coding
3	BX_AAAchr09_3g03295	GF14C	0.532	0.273	2.26264	1.39072	0.702176	2.77119e-07	0.0312374	GF14C	THU48300.1 hypothetical protein C4D60_Mb09t24790 [Musa balbisiana]	-	-	-	-	-	-	-	-	protein_coding
3	BX_AAAchr05_2g00108	SBT3.10	0.321	0.129	1.05511	0.49741	1.08489	3.09945e-07	0.0349376	SBT3.10	XP_009399176.1 PREDICTED: subtilisin-like protease SBT3.9 [Musa acuminata subsp. malaccensis]	-	-	-	-	-	-	-	-	protein_coding
3	BX_AAAchr10_3g03891	PLD1	0.33	0.137	1.11562	0.589897	0.919314	3.24147e-07	0.0365385	PLD1	QCE08881.1 phospholipase D [Vigna unguiculata]	Metabolism;Metabolism;Cellular Processes;Metabolism;Metabolism	Global and overview maps;Global and overview maps;Transport and catabolism;Lipid metabolism;Lipid metabolism	ko01100//Metabolic pathways;ko01110//Biosynthesis of secondary metabolites;ko04144//Endocytosis;ko00564//Glycerophospholipid metabolism;ko00565//Ether lipid metabolism	K01115;K01115;K01115;K01115;K01115	-	GO:0003824//catalytic activity	-	-	protein_coding
3	BX_AAAchr01_3g01513	ECH	0.284	0.108	0.64251	0.357456	0.845955	3.24178e-07	0.036542	ECH	XP_009416485.1 PREDICTED: Golgi apparatus membrane protein-like protein ECHIDNA isoform X2 [Musa acuminata subsp. malaccensis]	-	-	-	-	GO:0016020//membrane	-	-	-	protein_coding
3	BX_AAAchr01_1g01619	At1g26690	0.312	0.124	0.875915	0.409626	1.09649	3.28215e-07	0.0369971	At1g26690	XP_009409033.1 PREDICTED: transmembrane emp24 domain-containing protein p24delta9-like [Musa acuminata subsp. malaccensis]	-	-	-	-	-	-	-	-	protein_coding
3	BX_AAAchr10_3g02508	BX_AAAchr10_3g02508	0.376	0.164	1.35737	0.793521	0.774475	3.46597e-07	0.0390691	BX_AAAchr10_3g02508	XP_009421277.1 PREDICTED: citrate synthase 3, peroxisomal [Musa acuminata subsp. malaccensis]	Metabolism;Metabolism;Metabolism;Metabolism;Metabolism;Metabolism;Metabolism	Global and overview maps;Global and overview maps;Global and overview maps;Global and overview maps;Carbohydrate metabolism;Carbohydrate metabolism;Global and overview maps	ko01100//Metabolic pathways;ko01110//Biosynthesis of secondary metabolites;ko01200//Carbon metabolism;ko01230//Biosynthesis of amino acids;ko00630//Glyoxylate and dicarboxylate metabolism;ko00020//Citrate cycle (TCA cycle);ko01210//2-Oxocarboxylic acid metabolism	K01647;K01647;K01647;K01647;K01647;K01647;K01647	-	GO:0046912//transferase activity, transferring acyl groups, acyl groups converted into alkyl on transfer	GO:0006099//tricarboxylic acid cycle	-	protein_coding
3	BX_AAAchr09_1g00363	DIR21	0.651	0.398	8.42594	4.10927	1.03596	3.6316e-07	0.0409361	DIR21	XP_009417174.1 PREDICTED: dirigent protein 21-like [Musa acuminata subsp. malaccensis]	-	-	-	-	-	-	-	-	protein_coding
3	BX_AAAchr03_1g00811	PRP31	0.394	0.182	1.26592	0.643266	0.976701	3.72021e-07	0.0419349	PRP31	XP_009391253.1 PREDICTED: U4/U6 small nuclear ribonucleoprotein Prp31 [Musa acuminata subsp. malaccensis]	Genetic Information Processing	Transcription	ko03040//Spliceosome	K12844	GO:0046540//U4/U6 x U5 tri-snRNP complex	-	GO:0000244//spliceosomal tri-snRNP complex assembly;GO:0000398//mRNA splicing, via spliceosome	-	protein_coding
3	BX_AAAchr03_3g01006	BX_AAAchr03_3g01006	0.367	0.161	2.10844	0.907388	1.21639	4.4759e-07	0.0504532	BX_AAAchr03_3g01006	XP_009391938.1 PREDICTED: histone H1-like [Musa acuminata subsp. malaccensis]	-	-	-	-	GO:0000786//nucleosome	GO:0003677//DNA binding;GO:0030527//structural constituent of chromatin	GO:0006334//nucleosome assembly	-	protein_coding
3	BX_AAAchr01_1g02094	RPL19B	0.422	0.205	1.46452	0.786696	0.896551	4.5042e-07	0.0507722	RPL19B	CAG1860017.1 unnamed protein product [Musa acuminata subsp. malaccensis]	Genetic Information Processing	Translation	ko03010//Ribosome	K02885	GO:0005840//ribosome;GO:0022625//cytosolic large ribosomal subunit	GO:0003723//RNA binding;GO:0003735//structural constituent of ribosome	GO:0006412//translation	-	protein_coding
3	BX_AAAchr08_2g03771	FRO1	0.33	0.14	0.975415	0.478148	1.02856	4.52988e-07	0.0510617	FRO1	XP_009414768.1 PREDICTED: NADH dehydrogenase [ubiquinone] iron-sulfur protein 4, mitochondrial-like [Musa acuminata subsp. malaccensis]	Metabolism;Metabolism	Global and overview maps;Energy metabolism	ko01100//Metabolic pathways;ko00190//Oxidative phosphorylation	K03937;K03937	-	-	GO:0022900//electron transport chain	-	protein_coding
3	BX_AAAchr07_2g00486	SN2	0.624	0.362	4.47644	2.4838	0.849807	4.60151e-07	0.0518692	SN2	THU61539.1 hypothetical protein C4D60_Mb07t24360 [Musa balbisiana]	-	-	-	-	-	-	-	-	protein_coding
3	BX_AAAchr05_3g00960	SUVR5	0.321	0.128	0.914189	0.497042	0.879125	4.61381e-07	0.0520078	SUVR5	XP_009400044.1 PREDICTED: histone-lysine N-methyltransferase SUVR5 isoform X1 [Musa acuminata subsp. malaccensis]	-	-	-	-	GO:0005634//nucleus	GO:0005515//protein binding;GO:0008168//methyltransferase activity;GO:0008270//zinc ion binding;GO:0042054//histone methyltransferase activity	GO:0034968//histone lysine methylation	-	protein_coding
3	BX_AAAchr01_2g01591	BX_AAAchr01_2g01591	0.422	0.195	1.74135	1.10218	0.65985	4.65364e-07	0.0524568	BX_AAAchr01_2g01591	CAG1859555.1 unnamed protein product [Musa acuminata subsp. malaccensis]	-	-	-	-	-	-	-	-	protein_coding
3	BX_AAAchr10_3g01791	ABCF1	0.358	0.157	1.13785	0.621566	0.87233	4.69839e-07	0.0529612	ABCF1	URE48771.1 ABC transporter F family member [Musa troglodytarum]	-	-	-	-	-	GO:0003824//catalytic activity;GO:0005524//ATP binding	-	-	protein_coding
3	BX_AAAchr11_2g00447	MSBP2	0.266	0.096	0.769804	0.446509	0.785802	4.85352e-07	0.0547098	MSBP2	THU55172.1 hypothetical protein C4D60_Mb11t03760 [Musa balbisiana]	-	-	-	-	-	-	-	-	protein_coding
3	BX_AAAchr04_3g04980	BX_AAAchr04_3g04980	0.394	0.185	1.77867	0.878641	1.01746	5.38586e-07	0.0607104	BX_AAAchr04_3g04980	XP_009397192.1 PREDICTED: dormancy-associated protein 1 [Musa acuminata subsp. malaccensis]	-	-	-	-	-	-	-	-	protein_coding
3	BX_AAAchr06_2g04413	S-RBP11	0.312	0.126	0.830017	0.42944	0.950682	5.61311e-07	0.063272	S-RBP11	XP_009407328.1 PREDICTED: glycine-rich RNA-binding protein 4, mitochondrial-like [Musa acuminata subsp. malaccensis]	-	-	-	-	-	GO:0003676//nucleic acid binding;GO:0003723//RNA binding	-	-	protein_coding
3	BX_AAAchr08_2g02391	AGP14	0.266	0.097	2.07404	0.746365	1.47449	5.87925e-07	0.0662721	AGP14	XP_009413323.1 PREDICTED: uncharacterized protein LOC103994651 [Musa acuminata subsp. malaccensis]	-	-	-	-	-	-	-	-	protein_coding
3	BX_AAAchr07_1g03224	UGD4	0.459	0.228	1.92644	1.16323	0.727796	5.94297e-07	0.0669903	UGD4	RRT86164.1 hypothetical protein B296_00003551 [Ensete ventricosum]	Metabolism;Metabolism;Metabolism;Metabolism	Global and overview maps;Carbohydrate metabolism;Carbohydrate metabolism;Carbohydrate metabolism	ko01100//Metabolic pathways;ko00520//Amino sugar and nucleotide sugar metabolism;ko00040//Pentose and glucuronate interconversions;ko00053//Ascorbate and aldarate metabolism	K00012;K00012;K00012;K00012	-	GO:0003979//UDP-glucose 6-dehydrogenase activity;GO:0016616//oxidoreductase activity, acting on the CH-OH group of donors, NAD or NADP as acceptor;GO:0051287//NAD binding	-	-	protein_coding
3	BX_AAAchr08_1g02228	IAA30	0.266	0.097	0.920764	0.408625	1.17205	6.03815e-07	0.0680632	IAA30	XP_009413916.1 PREDICTED: auxin-responsive protein IAA30 isoform X1 [Musa acuminata subsp. malaccensis]	Environmental Information Processing	Signal transduction	ko04075//Plant hormone signal transduction	K14484	GO:0005634//nucleus	-	GO:0006355//regulation of transcription, DNA-templated	-	protein_coding
3	BX_AAAchr07_2g01150	AC101	0.275	0.106	0.906225	0.442598	1.03387	6.14364e-07	0.0692524	AC101	XP_009388633.1 PREDICTED: actin-101 [Musa acuminata subsp. malaccensis]	-	-	-	-	-	-	-	-	protein_coding
3	BX_AAAchr04_3g03335	CIB22	0.358	0.156	1.01901	0.563697	0.854172	6.21579e-07	0.0700656	CIB22	THU63188.1 hypothetical protein C4D60_Mb01t13070 [Musa balbisiana]	Metabolism;Metabolism	Global and overview maps;Energy metabolism	ko01100//Metabolic pathways;ko00190//Oxidative phosphorylation	K03965;K03965	-	-	GO:0006120//mitochondrial electron transport, NADH to ubiquinone	-	protein_coding
3	BX_AAAchr08_2g02777	UXS2	0.367	0.164	1.43734	0.792163	0.85953	6.52977e-07	0.0736049	UXS2	URE40598.1 RmlD substrate binding domain [Musa troglodytarum]	-	-	-	-	-	-	-	-	protein_coding
3	BX_AAAchr09_2g03393	PER56	0.688	0.388	4.5891	2.93575	0.644482	6.82748e-07	0.0769608	PER56	XP_009419515.1 PREDICTED: peroxidase 24 [Musa acuminata subsp. malaccensis]	Metabolism;Metabolism;Metabolism	Global and overview maps;Global and overview maps;Biosynthesis of other secondary metabolites	ko01100//Metabolic pathways;ko01110//Biosynthesis of secondary metabolites;ko00940//Phenylpropanoid biosynthesis	K00430;K00430;K00430	-	GO:0004601//peroxidase activity;GO:0020037//heme binding;GO:0031177//phosphopantetheine binding	GO:0006633//fatty acid biosynthetic process;GO:0006979//response to oxidative stress	-	protein_coding
3	BX_AAAchr04_1g03437	TRX1	0.56	0.299	2.52334	1.65109	0.611917	7.10514e-07	0.0800905	TRX1	XP_009398388.1 PREDICTED: thioredoxin H1-like [Musa acuminata subsp. malaccensis]	-	-	-	-	-	-	-	-	protein_coding
3	BX_AAAchr11_3g00227	BX_AAAchr11_3g00227	0.413	0.203	8.62437	3.79703	1.18355	7.3014e-07	0.0823028	BX_AAAchr11_3g00227	RWW45609.1 hypothetical protein BHE74_00048551 [Ensete ventricosum]	-	-	-	-	-	-	-	-	protein_coding
3	BX_AAAchr09_1g00729	OFUT7	0.688	0.388	3.79147	2.58383	0.553248	7.43738e-07	0.0838357	OFUT7	URE35174.1 GDP-fucose protein O-fucosyltransferase [Musa troglodytarum]	-	-	-	-	GO:0000786//nucleosome	GO:0003677//DNA binding;GO:0030527//structural constituent of chromatin;GO:0046982//protein heterodimerization activity	-	-	protein_coding
3	BX_AAAchr06_2g01263	FBA3	0.312	0.129	1.03758	0.430449	1.26932	7.50997e-07	0.0846538	FBA3	XP_009403948.1 PREDICTED: fructose-bisphosphate aldolase 1, chloroplastic-like [Musa acuminata subsp. malaccensis]	Metabolism;Metabolism;Metabolism;Metabolism;Metabolism;Metabolism;Metabolism;Metabolism	Global and overview maps;Global and overview maps;Global and overview maps;Global and overview maps;Carbohydrate metabolism;Energy metabolism;Carbohydrate metabolism;Carbohydrate metabolism	ko01100//Metabolic pathways;ko01110//Biosynthesis of secondary metabolites;ko01200//Carbon metabolism;ko01230//Biosynthesis of amino acids;ko00010//Glycolysis / Gluconeogenesis;ko00710//Carbon fixation in photosynthetic organisms;ko00051//Fructose and mannose metabolism;ko00030//Pentose phosphate pathway	K01623;K01623;K01623;K01623;K01623;K01623;K01623;K01623	-	GO:0004332//fructose-bisphosphate aldolase activity	GO:0006096//glycolytic process	-	protein_coding
3	BX_AAAchr06_3g04347	UAM1	0.339	0.15	1.01709	0.551659	0.8826	7.55208e-07	0.0851285	UAM1	XP_009407384.1 PREDICTED: UDP-arabinopyranose mutase 1 [Musa acuminata subsp. malaccensis]	Metabolism;Metabolism	Global and overview maps;Carbohydrate metabolism	ko01100//Metabolic pathways;ko00520//Amino sugar and nucleotide sugar metabolism	K13379;K13379	-	GO:0016866//intramolecular transferase activity	GO:0071669//plant-type cell wall organization or biogenesis	-	protein_coding
3	BX_AAAchr06_2g02412	GLYI-11	0.431	0.211	1.62021	0.911943	0.829163	7.74023e-07	0.0872495	GLYI-11	XP_009405350.1 PREDICTED: lactoylglutathione lyase-like [Musa acuminata subsp. malaccensis]	Metabolism;Metabolism	Global and overview maps;Carbohydrate metabolism	ko01100//Metabolic pathways;ko00620//Pyruvate metabolism	K01759;K01759	-	GO:0004462//lactoylglutathione lyase activity;GO:0046872//metal ion binding	-	-	protein_coding
3	BX_AAAchr06_3g03267	ASR3	0.881	0.68	18.8977	12.5307	0.592738	8.33887e-07	0.0939974	ASR3	ACZ50733.1 abscisic stress ripening [Musa banksii]	-	-	-	-	-	-	-	-	protein_coding
3	BX_AAAchr09_3g01207	DIR11	0.633	0.388	6.32761	3.2947	0.941516	8.43416e-07	0.0950716	DIR11	XP_009417175.1 PREDICTED: dirigent protein 11-like [Musa acuminata subsp. malaccensis]	-	-	-	-	-	-	-	-	protein_coding
3	BX_AAAchr01_2g00532	ERD15	0.312	0.122	0.850578	0.571204	0.574437	8.4673e-07	0.0954451	ERD15	THU63358.1 hypothetical protein C4D60_Mb01t14940 [Musa balbisiana]	-	-	-	-	-	-	-	-	protein_coding
3	BX_AAAchr07_1g03248	PI21	0.688	0.403	4.87192	3.37838	0.528159	8.65897e-07	0.0976056	PI21	XP_009411131.1 PREDICTED: protein PXR1 [Musa acuminata subsp. malaccensis]	-	-	-	-	-	GO:0046872//metal ion binding	GO:1900150//regulation of defense response to fungus	-	protein_coding
3	BX_AAAchr06_1g00624	SDF2	0.33	0.14	0.898588	0.482451	0.897278	8.82296e-07	0.0994541	SDF2	XP_009403335.1 PREDICTED: stromal cell-derived factor 2-like protein [Musa acuminata subsp. malaccensis]	-	-	-	-	-	-	-	-	protein_coding
3	BX_AAAchr01_3g01438	GSTU17	0.45	0.228	3.01286	1.59576	0.916889	9.03483e-07	0.101842	GSTU17	CAG1859751.1 unnamed protein product [Musa acuminata subsp. malaccensis]	Metabolism;Metabolism	Global and overview maps;Metabolism of other amino acids	ko01100//Metabolic pathways;ko00480//Glutathione metabolism	K00799;K00799	-	GO:0004364//glutathione transferase activity	GO:0006749//glutathione metabolic process	-	protein_coding
3	BX_AAAchr01_2g01834	GSTU17	0.624	0.366	4.47513	2.59811	0.784466	9.25348e-07	0.104307	GSTU17	CAG1859750.1 unnamed protein product [Musa acuminata subsp. malaccensis]	Metabolism;Metabolism	Global and overview maps;Metabolism of other amino acids	ko01100//Metabolic pathways;ko00480//Glutathione metabolism	K00799;K00799	-	GO:0004364//glutathione transferase activity	GO:0006749//glutathione metabolic process	-	protein_coding
3	BX_AAAchr09_3g00499	FER	0.275	0.106	0.964717	0.394629	1.28961	9.78101e-07	0.110254	FER	XP_009416326.1 PREDICTED: receptor-like protein kinase FERONIA [Musa acuminata subsp. malaccensis]	-	-	-	-	-	GO:0004672//protein kinase activity;GO:0005524//ATP binding	GO:0006468//protein phosphorylation	-	protein_coding
3	BX_AAAchr09_1g00499	OEP163	0.44	0.214	1.21633	0.787949	0.626359	9.99952e-07	0.112717	OEP163	URE35227.1 Tim17/Tim22/Tim23/Pmp24 family [Musa troglodytarum]	-	-	-	-	GO:0042721//mitochondrial inner membrane protein insertion complex	-	GO:0045039//protein import into mitochondrial inner membrane	-	protein_coding
3	BX_AAAchr11_1g00409	HOP	0.257	0.099	0.772339	0.30763	1.32804	1.03618e-06	0.1168	HOP	URD79063.1 STI1 [Musa troglodytarum]	-	-	-	-	-	GO:0004553//hydrolase activity, hydrolyzing O-glycosyl compounds;GO:0005515//protein binding	GO:0005975//carbohydrate metabolic process	-	protein_coding
3	BX_AAAchr03_2g00121	FDH1	0.505	0.26	2.08564	1.45714	0.517358	1.04514e-06	0.117811	FDH1	XP_009390960.1 PREDICTED: formate dehydrogenase 1, mitochondrial [Musa acuminata subsp. malaccensis]	Metabolism;Metabolism;Metabolism	Global and overview maps;Global and overview maps;Carbohydrate metabolism	ko01100//Metabolic pathways;ko01200//Carbon metabolism;ko00630//Glyoxylate and dicarboxylate metabolism	K00122;K00122;K00122	-	GO:0008863//formate dehydrogenase (NAD+) activity;GO:0016616//oxidoreductase activity, acting on the CH-OH group of donors, NAD or NADP as acceptor;GO:0051287//NAD binding	-	-	protein_coding
3	BX_AAAchr03_3g01980	Os01g0270100	0.275	0.108	0.754585	0.424252	0.830762	1.04967e-06	0.118321	Os01g0270100	XP_009394087.2 PREDICTED: cysteine proteinase inhibitor 12-like [Musa acuminata subsp. malaccensis]	-	-	-	-	-	GO:0004869//cysteine-type endopeptidase inhibitor activity	-	-	protein_coding
3	BX_AAAchr09_2g03374	BX_AAAchr09_2g03374	0.358	0.154	1.28144	0.819263	0.645365	1.05872e-06	0.119341	BX_AAAchr09_2g03374	URE36864.1 hypothetical protein MUK42_04337 [Musa troglodytarum]	-	-	-	-	GO:0005886//plasma membrane	-	-	-	protein_coding
3	BX_AAAchr03_3g03460	TSJT1	0.67	0.382	3.67604	2.63141	0.482318	1.06534e-06	0.120087	TSJT1	XP_009394254.1 PREDICTED: stem-specific protein TSJT1-like [Musa acuminata subsp. malaccensis]	-	-	-	-	-	-	-	-	protein_coding
3	BX_AAAchr07_1g01141	IAA27	0.33	0.144	1.14973	0.584488	0.976046	1.11639e-06	0.125842	IAA27	XP_009409066.1 PREDICTED: auxin-responsive protein IAA17-like [Musa acuminata subsp. malaccensis]	Environmental Information Processing	Signal transduction	ko04075//Plant hormone signal transduction	K14484	GO:0005634//nucleus	-	GO:0006355//regulation of transcription, DNA-templated	-	protein_coding
3	BX_AAAchr09_3g00367	BX_AAAchr09_3g00367	0.752	0.464	5.02918	3.59432	0.484603	1.23403e-06	0.139102	BX_AAAchr09_3g00367	XP_009416694.1 PREDICTED: acidic endochitinase-like [Musa acuminata subsp. malaccensis]	Metabolism;Metabolism	Global and overview maps;Carbohydrate metabolism	ko01100//Metabolic pathways;ko00520//Amino sugar and nucleotide sugar metabolism	K01183;K01183	-	-	GO:0005975//carbohydrate metabolic process	-	protein_coding
3	BX_AAAchr05_3g01755	SCE1	0.339	0.151	1.03945	0.600832	0.790781	1.2399e-06	0.139764	SCE1	XP_009385926.1 PREDICTED: SUMO-conjugating enzyme SCE1-like [Musa acuminata subsp. malaccensis]	Genetic Information Processing;Genetic Information Processing	Folding, sorting and degradation;Translation	ko04120//Ubiquitin mediated proteolysis;ko03013//Nucleocytoplasmic transport	K10577;K10577	-	-	-	-	protein_coding
3	BX_AAAchr08_2g04037	vps13A	0.56	0.349	10.5169	4.65314	1.17644	1.27414e-06	0.143624	vps13A	XP_009414463.1 PREDICTED: uncharacterized protein LOC103995576 isoform X1 [Musa acuminata subsp. malaccensis]	-	-	-	-	-	-	GO:0006952//defense response	-	protein_coding
3	BX_AAAchr10_3g02702	Sb03g046810	0.771	0.512	8.8778	5.75057	0.626497	1.49237e-06	0.168223	Sb03g046810	XP_009379840.1 PREDICTED: cationic peroxidase SPC4-like [Musa acuminata subsp. malaccensis]	Metabolism;Metabolism;Metabolism	Global and overview maps;Global and overview maps;Biosynthesis of other secondary metabolites	ko01100//Metabolic pathways;ko01110//Biosynthesis of secondary metabolites;ko00940//Phenylpropanoid biosynthesis	K00430;K00430;K00430	-	GO:0004601//peroxidase activity;GO:0020037//heme binding	GO:0006979//response to oxidative stress;GO:0042744//hydrogen peroxide catabolic process	-	protein_coding
3	BX_AAAchr05_3g00667	CESA1	0.514	0.266	2.16762	1.548	0.485711	1.4982e-06	0.168881	CESA1	THU66200.1 hypothetical protein C4D60_Mb05t11640 [Musa balbisiana]	-	-	-	-	GO:0016020//membrane	GO:0004185//serine-type carboxypeptidase activity;GO:0016760//cellulose synthase (UDP-forming) activity	GO:0006508//proteolysis;GO:0030244//cellulose biosynthetic process	-	protein_coding
3	BX_AAAchr10_1g02784	SIZ1	0.294	0.118	0.926144	0.525477	0.817609	1.50437e-06	0.169575	SIZ1	URE44919.1 E3 SUMO-protein ligase [Musa troglodytarum]	-	-	-	-	-	GO:0008270//zinc ion binding	-	-	protein_coding
3	BX_AAAchr02_1g02248	At1g56130	0.339	0.148	1.11258	0.654461	0.765532	1.51143e-06	0.170372	At1g56130	CAG1862491.1 unnamed protein product [Musa acuminata subsp. malaccensis]	-	-	-	-	GO:0015629//actin cytoskeleton	GO:0003779//actin binding;GO:0004672//protein kinase activity;GO:0005515//protein binding;GO:0005524//ATP binding	GO:0006468//protein phosphorylation;GO:0030042//actin filament depolymerization	-	protein_coding
3	BX_AAAchr09_2g02880	GSTU20	0.312	0.124	1.9379	1.33443	0.538266	1.51761e-06	0.171068	GSTU20	XP_009418996.1 PREDICTED: glutathione S-transferase U20-like [Musa acuminata subsp. malaccensis]	Metabolism;Metabolism	Global and overview maps;Metabolism of other amino acids	ko01100//Metabolic pathways;ko00480//Glutathione metabolism	K00799;K00799	-	GO:0004364//glutathione transferase activity	GO:0006749//glutathione metabolic process	-	protein_coding
3	BX_AAAchr04_1g03386	MD1	0.514	0.259	1.53485	1.18829	0.369212	1.55589e-06	0.175383	MD1	URD97075.1 Malate dehydrogenase [Musa troglodytarum]	Metabolism;Metabolism;Metabolism;Metabolism;Metabolism;Metabolism;Metabolism;Metabolism	Global and overview maps;Global and overview maps;Global and overview maps;Amino acid metabolism;Carbohydrate metabolism;Energy metabolism;Carbohydrate metabolism;Carbohydrate metabolism	ko01100//Metabolic pathways;ko01110//Biosynthesis of secondary metabolites;ko01200//Carbon metabolism;ko00270//Cysteine and methionine metabolism;ko00620//Pyruvate metabolism;ko00710//Carbon fixation in photosynthetic organisms;ko00630//Glyoxylate and dicarboxylate metabolism;ko00020//Citrate cycle (TCA cycle)	K00025;K00025;K00025;K00025;K00025;K00025;K00025;K00025	-	GO:0003824//catalytic activity;GO:0016491//oxidoreductase activity;GO:0016615//malate dehydrogenase activity;GO:0016616//oxidoreductase activity, acting on the CH-OH group of donors, NAD or NADP as acceptor;GO:0030060//L-malate dehydrogenase activity	GO:0006108//malate metabolic process	-	protein_coding
3	BX_AAAchr04_2g03834	GPXMC1	0.321	0.134	0.913972	0.604814	0.595658	1.58003e-06	0.178104	GPXMC1	XP_009397937.1 PREDICTED: probable phospholipid hydroperoxide glutathione peroxidase [Musa acuminata subsp. malaccensis]	Metabolism;Metabolism;Metabolism	Global and overview maps;Metabolism of other amino acids;Lipid metabolism	ko01100//Metabolic pathways;ko00480//Glutathione metabolism;ko00590//Arachidonic acid metabolism	K00432;K00432;K00432	-	GO:0004602//glutathione peroxidase activity	GO:0006979//response to oxidative stress	-	protein_coding
3	BX_AAAchr03_2g02846	CATHB2	0.275	0.109	0.914792	0.453841	1.01126	1.73256e-06	0.195298	CATHB2	XP_009393126.1 PREDICTED: cathepsin B-like [Musa acuminata subsp. malaccensis]	-	-	-	-	-	GO:0004197//cysteine-type endopeptidase activity;GO:0008234//cysteine-type peptidase activity	GO:0006508//proteolysis;GO:0050790//regulation of catalytic activity	-	protein_coding
3	BX_AAAchr02_1g02136	BX_AAAchr02_1g02136	0.413	0.196	1.43534	0.85404	0.749012	1.77596e-06	0.20019	BX_AAAchr02_1g02136	XP_009388624.1 PREDICTED: osmotin-like protein [Musa acuminata subsp. malaccensis]	-	-	-	-	-	-	-	-	protein_coding
3	BX_AAAchr04_3g00480	At5g10770	0.266	0.102	0.680832	0.431154	0.659094	1.77677e-06	0.200281	At5g10770	XP_009395291.1 PREDICTED: aspartyl protease family protein At5g10770-like [Musa acuminata subsp. malaccensis]	-	-	-	-	-	GO:0004190//aspartic-type endopeptidase activity	GO:0006508//proteolysis	-	protein_coding
3	BX_AAAchr06_3g01270	FBA3	0.312	0.135	0.938229	0.421194	1.15546	1.80801e-06	0.203803	FBA3	XP_009403948.1 PREDICTED: fructose-bisphosphate aldolase 1, chloroplastic-like [Musa acuminata subsp. malaccensis]	Metabolism;Metabolism;Metabolism;Metabolism;Metabolism;Metabolism;Metabolism;Metabolism	Global and overview maps;Global and overview maps;Global and overview maps;Global and overview maps;Carbohydrate metabolism;Energy metabolism;Carbohydrate metabolism;Carbohydrate metabolism	ko01100//Metabolic pathways;ko01110//Biosynthesis of secondary metabolites;ko01200//Carbon metabolism;ko01230//Biosynthesis of amino acids;ko00010//Glycolysis / Gluconeogenesis;ko00710//Carbon fixation in photosynthetic organisms;ko00051//Fructose and mannose metabolism;ko00030//Pentose phosphate pathway	K01623;K01623;K01623;K01623;K01623;K01623;K01623;K01623	-	GO:0004332//fructose-bisphosphate aldolase activity	GO:0006096//glycolytic process	-	protein_coding
3	BX_AAAchr06_2g00175	BZW2	0.422	0.217	1.49084	0.797747	0.902122	1.91737e-06	0.21613	BZW2	XP_009383336.1 PREDICTED: basic leucine zipper and W2 domain-containing protein 2-like [Musa acuminata subsp. malaccensis]	-	-	-	-	-	GO:0005515//protein binding	-	-	protein_coding
3	BX_AAAchr07_3g00002	PYRC5	0.257	0.093	0.956702	0.643431	0.572285	2.10093e-06	0.236821	PYRC5	XP_009408685.1 PREDICTED: isoflavone reductase-like protein [Musa acuminata subsp. malaccensis]	-	-	-	-	-	GO:0016491//oxidoreductase activity	-	-	protein_coding
3	BX_AAAchr09_3g00364	At5g06060	0.807	0.609	16.0309	8.99422	0.833784	2.20115e-06	0.248118	At5g06060	URE26834.1 Tropinone reductase [Musa troglodytarum]	Metabolism;Metabolism;Metabolism	Global and overview maps;Global and overview maps;Biosynthesis of other secondary metabolites	ko01100//Metabolic pathways;ko01110//Biosynthesis of secondary metabolites;ko00960//Tropane, piperidine and pyridine alkaloid biosynthesis	K08081;K08081;K08081	-	GO:0016491//oxidoreductase activity	-	-	protein_coding
3	BX_AAAchr03_3g01750	BX_AAAchr03_3g01750	0.404	0.189	1.33555	0.971638	0.458941	2.28536e-06	0.25761	BX_AAAchr03_3g01750	RWV80342.1 hypothetical protein GW17_00058408, partial [Ensete ventricosum]	-	-	-	-	-	-	-	-	protein_coding
3	BX_AAAchr10_3g02464	BX_AAAchr10_3g02464	0.394	0.183	1.00902	0.732669	0.461722	2.39258e-06	0.269696	BX_AAAchr10_3g02464	XP_009421310.1 PREDICTED: uncharacterized protein LOC104000886 isoform X1 [Musa acuminata subsp. malaccensis]	-	-	-	-	-	-	-	-	protein_coding
3	BX_AAAchr01_3g00764	ORP3A	0.275	0.109	0.898416	0.401537	1.16185	2.44987e-06	0.276154	ORP3A	URD75813.1 oxysterol-binding protein [Musa troglodytarum]	-	-	-	-	-	GO:0003676//nucleic acid binding;GO:0003723//RNA binding;GO:0008289//lipid binding	-	-	protein_coding
3	BX_AAAchr01_1g01862	ECH	0.349	0.166	1.25547	0.562573	1.15812	2.48604e-06	0.280232	ECH	XP_009416485.1 PREDICTED: Golgi apparatus membrane protein-like protein ECHIDNA isoform X2 [Musa acuminata subsp. malaccensis]	-	-	-	-	GO:0016020//membrane	-	-	-	protein_coding
3	BX_AAAchr08_1g02834	BX_AAAchr08_1g02834	0.367	0.164	1.50817	1.08268	0.478194	2.49683e-06	0.281448	BX_AAAchr08_1g02834	RZR91273.1 hypothetical protein BHM03_00019368 [Ensete ventricosum]	-	-	-	-	-	-	-	-	protein_coding
3	BX_AAAchr09_3g00500	GLX2-2	0.339	0.151	0.951684	0.661734	0.52423	2.50443e-06	0.282304	GLX2-2	XP_009416328.1 PREDICTED: hydroxyacylglutathione hydrolase cytoplasmic [Musa acuminata subsp. malaccensis]	Metabolism;Metabolism	Global and overview maps;Carbohydrate metabolism	ko01100//Metabolic pathways;ko00620//Pyruvate metabolism	K01069;K01069	-	GO:0004416//hydroxyacylglutathione hydrolase activity	GO:0019243//methylglyoxal catabolic process to D-lactate via S-lactoyl-glutathione	-	protein_coding
3	BX_AAAchr01_2g01473	APS1	0.321	0.134	1.26655	0.842794	0.58765	2.56189e-06	0.288781	APS1	XP_009410837.1 PREDICTED: acid phosphatase 1-like [Musa acuminata subsp. malaccensis]	-	-	-	-	-	GO:0003993//acid phosphatase activity	-	-	protein_coding
3	BX_AAAchr10_3g03902	COX5B-2	0.486	0.25	1.56103	1.21084	0.366488	2.7453e-06	0.309456	COX5B-2	XP_009381126.1 PREDICTED: putative cytochrome c oxidase subunit 5b-like [Musa acuminata subsp. malaccensis]	Metabolism;Metabolism	Global and overview maps;Energy metabolism	ko01100//Metabolic pathways;ko00190//Oxidative phosphorylation	K02265;K02265	GO:0005740//mitochondrial envelope;GO:0005751//mitochondrial respiratory chain complex IV	-	GO:0006123//mitochondrial electron transport, cytochrome c to oxygen	-	protein_coding
3	BX_AAAchr10_1g03661	LOS1	0.44	0.227	1.53818	0.87545	0.813125	2.75468e-06	0.310514	LOS1	THU52942.1 hypothetical protein C4D60_Mb10t09210 [Musa balbisiana]	-	-	-	-	-	GO:0003924//GTPase activity;GO:0005525//GTP binding	-	-	protein_coding
3	BX_AAAchr11_1g00173	BX_AAAchr11_1g00173	0.294	0.122	0.607388	0.385214	0.656956	2.77301e-06	0.312579	BX_AAAchr11_1g00173	THU54953.1 hypothetical protein C4D60_Mb11t01480 [Musa balbisiana]	-	-	-	-	-	-	-	-	protein_coding
3	BX_AAAchr04_1g04626	BX_AAAchr04_1g04626	0.431	0.228	2.40658	1.11682	1.10759	2.79027e-06	0.314525	BX_AAAchr04_1g04626	XP_009397192.1 PREDICTED: dormancy-associated protein 1 [Musa acuminata subsp. malaccensis]	-	-	-	-	-	-	-	-	protein_coding
3	BX_AAAchr09_3g01598	OFUT7	0.771	0.472	4.89872	3.60067	0.44414	2.82096e-06	0.317985	OFUT7	URE35174.1 GDP-fucose protein O-fucosyltransferase [Musa troglodytarum]	-	-	-	-	GO:0000786//nucleosome	GO:0003677//DNA binding;GO:0030527//structural constituent of chromatin;GO:0046982//protein heterodimerization activity	-	-	protein_coding
3	BX_AAAchr01_3g01443	GSTU17	0.257	0.099	1.13592	0.608993	0.899368	2.84289e-06	0.320456	GSTU17	CAG1859751.1 unnamed protein product [Musa acuminata subsp. malaccensis]	Metabolism;Metabolism	Global and overview maps;Metabolism of other amino acids	ko01100//Metabolic pathways;ko00480//Glutathione metabolism	K00799;K00799	-	GO:0004364//glutathione transferase activity	GO:0006749//glutathione metabolic process	-	protein_coding
3	BX_AAAchr09_3g02634	BX_AAAchr09_3g02634	0.257	0.099	0.853997	0.560885	0.606526	2.93211e-06	0.330513	BX_AAAchr09_3g02634	-	-	-	-	-	-	-	-	-	protein_coding
3	BX_AAAchr10_3g04009	NHL13	0.303	0.126	0.939022	0.583442	0.686569	3.03342e-06	0.341933	NHL13	CAG1854816.1 unnamed protein product [Musa acuminata subsp. malaccensis]	-	-	-	-	-	-	-	-	protein_coding
3	BX_AAAchr06_3g02703	BX_AAAchr06_3g02703	0.266	0.105	0.656317	0.380389	0.786916	3.27705e-06	0.369395	BX_AAAchr06_3g02703	XP_009405689.1 PREDICTED: uncharacterized protein LOC103988784 [Musa acuminata subsp. malaccensis]	-	-	-	-	-	-	-	-	protein_coding
3	BX_AAAchr06_3g00154	Bzw2	0.495	0.273	1.97945	1.30001	0.60657	3.29687e-06	0.37163	Bzw2	XP_009383336.1 PREDICTED: basic leucine zipper and W2 domain-containing protein 2-like [Musa acuminata subsp. malaccensis]	-	-	-	-	-	GO:0005515//protein binding	-	-	protein_coding
3	BX_AAAchr07_3g00386	NHL1	0.321	0.135	1.24677	0.781296	0.674249	3.29689e-06	0.371633	NHL1	XP_009408284.1 PREDICTED: NDR1/HIN1-like protein 12 [Musa acuminata subsp. malaccensis]	-	-	-	-	-	-	GO:0098542//defense response to other organism	-	protein_coding
3	BX_AAAchr10_3g02535	BX_AAAchr10_3g02535	0.367	0.172	1.30114	0.876879	0.569329	3.37569e-06	0.380514	BX_AAAchr10_3g02535	URE45611.1 hypothetical protein MUK42_14812 [Musa troglodytarum]	-	-	-	-	-	-	-	-	protein_coding
3	BX_AAAchr05_2g00122	DIR2	0.303	0.125	1.00236	0.721238	0.474849	3.43752e-06	0.387485	DIR2	RWV96645.1 hypothetical protein GW17_00040628 [Ensete ventricosum]	-	-	-	-	-	-	-	-	protein_coding
3	BX_AAAchr03_3g02706	DI19-2	0.385	0.188	1.22151	0.802145	0.606731	3.44419e-06	0.388235	DI19-2	CAG1851252.1 unnamed protein product [Musa acuminata subsp. malaccensis]	-	-	-	-	-	-	-	-	protein_coding
3	BX_AAAchr09_1g00049	ARF7	0.303	0.125	0.780873	0.573702	0.444786	3.49203e-06	0.393629	ARF7	CAG1834526.1 unnamed protein product [Musa acuminata subsp. malaccensis]	Environmental Information Processing	Signal transduction	ko04075//Plant hormone signal transduction	K14486	GO:0005634//nucleus	GO:0003677//DNA binding	GO:0006355//regulation of transcription, DNA-templated;GO:0009725//response to hormone	ARF	protein_coding
3	BX_AAAchr09_1g01571	Ormdl3	0.321	0.14	1.14697	0.638384	0.845326	3.53855e-06	0.398873	Ormdl3	XP_009418320.1 PREDICTED: ORM1-like protein 3 [Musa acuminata subsp. malaccensis]	-	-	-	-	GO:0005789//endoplasmic reticulum membrane;GO:0016020//membrane	-	-	-	protein_coding
3	BX_AAAchr06_3g02867	FLA6	0.523	0.283	3.66479	2.36698	0.630681	3.60634e-06	0.406514	FLA6	XP_009405666.1 PREDICTED: fasciclin-like arabinogalactan protein 12 [Musa acuminata subsp. malaccensis]	-	-	-	-	-	-	-	-	protein_coding
3	BX_AAAchr09_2g01662	AAE7	0.284	0.119	1.15802	0.558036	1.05323	3.84779e-06	0.43373	AAE7	THU57866.1 hypothetical protein C4D60_Mb03t08090 [Musa balbisiana]	Metabolism;Metabolism;Metabolism;Metabolism;Metabolism;Metabolism;Metabolism	Global and overview maps;Global and overview maps;Global and overview maps;Carbohydrate metabolism;Carbohydrate metabolism;Carbohydrate metabolism;Carbohydrate metabolism	ko01100//Metabolic pathways;ko01110//Biosynthesis of secondary metabolites;ko01200//Carbon metabolism;ko00010//Glycolysis / Gluconeogenesis;ko00620//Pyruvate metabolism;ko00630//Glyoxylate and dicarboxylate metabolism;ko00650//Butanoate metabolism	K01913;K01913;K01913;K01913;K01913;K01913;K01913	-	-	-	-	protein_coding
3	BX_AAAchr06_3g00273	UBC2	0.321	0.145	1.11724	0.531361	1.07217	3.8989e-06	0.439492	UBC2	XP_049384878.1 ubiquitin-conjugating enzyme E2 2-like [Solanum stenotomum]	Genetic Information Processing	Folding, sorting and degradation	ko04120//Ubiquitin mediated proteolysis	K10573	-	-	-	-	protein_coding
3	BX_AAAchr11_2g02495	ACLA-2	0.633	0.356	3.36296	2.35629	0.513216	3.93582e-06	0.443654	ACLA-2	XP_009384990.1 PREDICTED: ATP-citrate synthase alpha chain protein 2 [Musa acuminata subsp. malaccensis]	Metabolism;Metabolism;Metabolism	Global and overview maps;Global and overview maps;Carbohydrate metabolism	ko01100//Metabolic pathways;ko01110//Biosynthesis of secondary metabolites;ko00020//Citrate cycle (TCA cycle)	K01648;K01648;K01648	-	-	GO:0006099//tricarboxylic acid cycle	-	protein_coding
3	BX_AAAchr01_1g00358	BAG3	0.266	0.106	1.08692	0.511629	1.08707	4.11632e-06	0.463999	BAG3	XP_009393412.1 PREDICTED: BAG family molecular chaperone regulator 1-like [Musa acuminata subsp. malaccensis]	-	-	-	-	-	GO:0005515//protein binding;GO:0051087//chaperone binding	-	-	protein_coding
3	BX_AAAchr09_2g01473	MPC1	0.376	0.179	1.21267	0.723874	0.744381	4.30277e-06	0.485017	MPC1	XP_009417559.1 PREDICTED: mitochondrial pyruvate carrier 1-like isoform X1 [Musa acuminata subsp. malaccensis]	-	-	-	-	GO:0005743//mitochondrial inner membrane	-	GO:0006850//mitochondrial pyruvate transport	-	protein_coding
3	BX_AAAchr08_3g03742	At2g30550	0.303	0.137	1.03842	0.421326	1.30139	4.32223e-06	0.48721	At2g30550	XP_009414857.1 PREDICTED: phospholipase A1-Igamma2, chloroplastic-like [Musa acuminata subsp. malaccensis]	-	-	-	-	-	-	GO:0006629//lipid metabolic process	-	protein_coding
3	BX_AAAchr10_3g01407	AC100	0.312	0.135	0.809265	0.49953	0.696041	4.38089e-06	0.493822	AC100	THU54431.1 hypothetical protein C4D60_Mb10t25000 [Musa balbisiana]	-	-	-	-	-	-	-	-	protein_coding
3	BX_AAAchr04_2g03691	Os10g0467600	0.404	0.212	1.70482	0.985989	0.789978	4.4571e-06	0.502413	Os10g0467600	XP_009398056.1 PREDICTED: eukaryotic translation initiation factor-like [Musa acuminata subsp. malaccensis]	-	-	-	-	-	GO:0003723//RNA binding;GO:0003743//translation initiation factor activity	GO:0006413//translational initiation	-	protein_coding
3	BX_AAAchr03_3g00070	SRP	0.367	0.174	1.05031	0.789706	0.411427	4.69158e-06	0.528844	SRP	THU57167.1 hypothetical protein C4D60_Mb03t00660 [Musa balbisiana]	-	-	-	-	-	-	-	-	protein_coding
3	BX_AAAchr07_2g03245	HOX12	0.303	0.135	1.0878	0.536644	1.01938	4.71889e-06	0.531923	HOX12	XP_009411026.1 PREDICTED: homeobox-leucine zipper protein HOX12-like [Musa acuminata subsp. malaccensis]	-	-	-	-	-	GO:0003677//DNA binding;GO:0003700//transcription factor activity, sequence-specific DNA binding	-	HD-ZIP	protein_coding
3	BX_AAAchr07_2g00173	Os12g0624000	0.385	0.18	1.21127	0.889356	0.445683	4.72955e-06	0.533124	Os12g0624000	THU61798.1 hypothetical protein C4D60_Mb07t27070 [Musa balbisiana]	Metabolism;Metabolism;Metabolism;Metabolism;Metabolism	Global and overview maps;Global and overview maps;Global and overview maps;Amino acid metabolism;Metabolism of other amino acids	ko01100//Metabolic pathways;ko01110//Biosynthesis of secondary metabolites;ko01230//Biosynthesis of amino acids;ko00270//Cysteine and methionine metabolism;ko00450//Selenocompound metabolism	K00549;K00549;K00549;K00549;K00549	-	GO:0003871//5-methyltetrahydropteroyltriglutamate-homocysteine S-methyltransferase activity;GO:0008270//zinc ion binding	GO:0008652//cellular amino acid biosynthetic process;GO:0009086//methionine biosynthetic process	-	protein_coding
3	BX_AAAchr04_3g03041	DDB_G0292320	0.275	0.11	0.879635	0.497788	0.821375	4.74361e-06	0.53471	DDB_G0292320	XP_009396396.1 PREDICTED: protein unc-50 homolog [Musa acuminata subsp. malaccensis]	-	-	-	-	-	-	-	-	protein_coding
3	BX_AAAchr02_1g02055	BX_AAAchr02_1g02055	0.275	0.112	1.09891	0.441272	1.31633	4.96973e-06	0.560198	BX_AAAchr02_1g02055	XP_018678130.1 PREDICTED: peroxidase P7-like isoform X1 [Musa acuminata subsp. malaccensis]	Metabolism;Metabolism;Metabolism	Global and overview maps;Global and overview maps;Biosynthesis of other secondary metabolites	ko01100//Metabolic pathways;ko01110//Biosynthesis of secondary metabolites;ko00940//Phenylpropanoid biosynthesis	K00430;K00430;K00430	-	GO:0004601//peroxidase activity;GO:0020037//heme binding	GO:0006979//response to oxidative stress;GO:0042744//hydrogen peroxide catabolic process	-	protein_coding
3	BX_AAAchr09_1g00312	AKR1	0.266	0.106	0.768787	0.444726	0.789666	5.00609e-06	0.564297	AKR1	XP_009417104.1 PREDICTED: perakine reductase-like [Musa acuminata subsp. malaccensis]	-	-	-	-	-	GO:0016491//oxidoreductase activity	-	-	protein_coding
3	BX_AAAchr06_1g00831	NTF2B	0.294	0.125	0.911636	0.450771	1.01606	5.05298e-06	0.569582	NTF2B	XP_009403552.1 PREDICTED: nuclear transport factor 2 [Musa acuminata subsp. malaccensis]	-	-	-	-	-	-	GO:0006913//nucleocytoplasmic transport	-	protein_coding
3	BX_AAAchr08_2g01137	BHLH147	0.376	0.179	1.23235	0.814243	0.597881	5.14483e-06	0.579935	BHLH147	XP_009411619.1 PREDICTED: transcription factor bHLH147-like [Musa acuminata subsp. malaccensis]	-	-	-	-	-	GO:0046983//protein dimerization activity	GO:0006355//regulation of transcription, DNA-templated	-	protein_coding
3	BX_AAAchr10_1g03587	RER1B	0.266	0.108	0.63517	0.356295	0.83407	5.2316e-06	0.589716	RER1B	URE45976.1 Rer1 family [Musa troglodytarum]	-	-	-	-	GO:0016020//membrane	-	-	-	protein_coding
3	BX_AAAchr10_3g03520	XTH25	0.349	0.167	3.11033	1.2539	1.31064	5.26397e-06	0.593365	XTH25	XP_009380745.1 PREDICTED: probable xyloglucan endotransglucosylase/hydrolase protein 25 [Musa acuminata subsp. malaccensis]	-	-	-	-	GO:0005618//cell wall;GO:0048046//apoplast	GO:0004553//hydrolase activity, hydrolyzing O-glycosyl compounds;GO:0016762//xyloglucan:xyloglucosyl transferase activity	GO:0005975//carbohydrate metabolic process;GO:0010411//xyloglucan metabolic process;GO:0042546//cell wall biogenesis;GO:0044042//glucan metabolic process	-	protein_coding
3	BX_AAAchr07_2g00020	GOS2	0.284	0.121	0.851053	0.421704	1.01302	5.2825e-06	0.595454	GOS2	THU61928.1 hypothetical protein C4D60_Mb07t28410 [Musa balbisiana]	-	-	-	-	-	GO:0003743//translation initiation factor activity	GO:0006413//translational initiation	-	protein_coding
3	BX_AAAchr09_3g03474	GLR3.4	0.835	0.578	9.48243	6.69706	0.501728	5.2977e-06	0.597167	GLR3.4	XP_009419590.1 PREDICTED: glutamate receptor 3.5-like [Musa acuminata subsp. malaccensis]	-	-	-	-	GO:0016020//membrane	GO:0005515//protein binding;GO:0015276//ligand-gated ion channel activity	-	-	protein_coding
3	BX_AAAchr06_2g03543	CCP1	0.33	0.145	1.06777	0.765297	0.480508	5.40488e-06	0.609249	CCP1	XP_009406357.1 PREDICTED: cysteine proteinase 1-like [Musa acuminata subsp. malaccensis]	Organismal Systems	Environmental adaptation	ko04626//Plant-pathogen interaction	K01373	-	GO:0008234//cysteine-type peptidase activity	GO:0006508//proteolysis	-	protein_coding
3	BX_AAAchr08_3g00922	TSJT1	0.385	0.185	1.35665	0.862579	0.653324	5.53229e-06	0.623611	TSJT1	XP_009411865.1 PREDICTED: stem-specific protein TSJT1-like [Musa acuminata subsp. malaccensis]	-	-	-	-	-	-	-	-	protein_coding
3	BX_AAAchr04_2g02920	MBF1B	0.339	0.163	0.883418	0.566845	0.640143	5.53301e-06	0.623692	MBF1B	XP_009388220.1 PREDICTED: multiprotein-bridging factor 1b-like [Musa acuminata subsp. malaccensis]	-	-	-	-	-	GO:0003677//DNA binding	-	-	protein_coding
3	BX_AAAchr07_3g00485	SN2	0.615	0.403	6.18326	3.29042	0.910095	5.55351e-06	0.626003	SN2	XP_009408158.1 PREDICTED: gibberellin-regulated protein 2-like [Musa acuminata subsp. malaccensis]	-	-	-	-	-	-	-	-	protein_coding
3	BX_AAAchr05_1g00114	SBT3.9	0.312	0.141	1.37006	0.613402	1.15933	5.57018e-06	0.627882	SBT3.9	XP_009399176.1 PREDICTED: subtilisin-like protease SBT3.9 [Musa acuminata subsp. malaccensis]	-	-	-	-	-	-	-	-	protein_coding
3	BX_AAAchr07_3g00204	VAMP726	0.339	0.15	1.00404	0.762235	0.397503	5.5773e-06	0.628685	VAMP726	XP_009408466.1 PREDICTED: vesicle-associated membrane protein 721-like [Musa acuminata subsp. malaccensis]	-	-	-	-	GO:0016020//membrane	-	GO:0016192//vesicle-mediated transport	-	protein_coding
3	BX_AAAchr09_1g00364	DIR11	0.514	0.283	3.1981	1.76222	0.859819	5.61972e-06	0.633466	DIR11	XP_009417175.1 PREDICTED: dirigent protein 11-like [Musa acuminata subsp. malaccensis]	-	-	-	-	-	-	-	-	protein_coding
3	BX_AAAchr07_3g02887	DIR1	0.321	0.142	2.16517	0.852203	1.34521	5.63539e-06	0.635233	DIR1	XP_009410694.1 PREDICTED: dirigent protein 1-like [Musa acuminata subsp. malaccensis]	-	-	-	-	-	-	-	-	protein_coding
3	BX_AAAchr01_1g00696	SAM1	0.284	0.121	0.982974	0.510206	0.946073	5.90655e-06	0.665798	SAM1	XP_009403767.1 PREDICTED: S-adenosylmethionine synthase 1 [Musa acuminata subsp. malaccensis]	Metabolism;Metabolism;Metabolism;Metabolism;Metabolism	Global and overview maps;Global and overview maps;Global and overview maps;Amino acid metabolism;Biosynthesis of other secondary metabolites	ko01100//Metabolic pathways;ko01110//Biosynthesis of secondary metabolites;ko01230//Biosynthesis of amino acids;ko00270//Cysteine and methionine metabolism;ko00999//Biosynthesis of various plant secondary metabolites	K00789;K00789;K00789;K00789;K00789	-	GO:0004478//methionine adenosyltransferase activity;GO:0005524//ATP binding	GO:0006556//S-adenosylmethionine biosynthetic process	-	protein_coding
3	BX_AAAchr03_2g02426	PABN2	0.394	0.193	1.06334	0.725069	0.552418	6.16265e-06	0.694666	PABN2	XP_009393548.1 PREDICTED: polyadenylate-binding protein 2 [Musa acuminata subsp. malaccensis]	Genetic Information Processing	Translation	ko03015//mRNA surveillance pathway	K14396	-	GO:0003676//nucleic acid binding;GO:0003723//RNA binding	-	-	protein_coding
3	BX_AAAchr06_1g02913	VPS60-1	0.303	0.134	0.737008	0.450827	0.709107	6.2467e-06	0.704141	VPS60-1	XP_009405873.1 PREDICTED: charged multivesicular body protein 5-like [Musa acuminata subsp. malaccensis]	Cellular Processes	Transport and catabolism	ko04144//Endocytosis	K12198	-	-	GO:0007034//vacuolar transport	-	protein_coding
3	BX_AAAchr10_3g02230	EIF-5A2	0.789	0.491	5.22191	3.94733	0.403702	6.59001e-06	0.74284	EIF-5A2	CAG1853258.1 unnamed protein product, partial [Musa acuminata subsp. malaccensis]	-	-	-	-	-	GO:0003723//RNA binding;GO:0003746//translation elongation factor activity;GO:0043022//ribosome binding	GO:0045901//positive regulation of translational elongation;GO:0045905//positive regulation of translational termination	-	protein_coding
3	BX_AAAchr10_3g02598	TSS	0.587	0.356	3.11762	2.07012	0.590729	6.70107e-06	0.755358	TSS	URE42680.1 TPR [Musa troglodytarum]	-	-	-	-	-	GO:0005515//protein binding	GO:0006996//organelle organization	-	protein_coding
3	BX_AAAchr06_1g03170	ASR3	0.881	0.622	12.2666	8.87467	0.466968	6.72525e-06	0.758084	ASR3	ACZ50733.1 abscisic stress ripening [Musa banksii]	-	-	-	-	-	-	-	-	protein_coding
3	BX_AAAchr06_3g00168	FRK1	0.45	0.24	1.65593	1.11919	0.565191	6.83395e-06	0.770336	FRK1	XP_009383349.1 PREDICTED: fructokinase-1-like [Musa acuminata subsp. malaccensis]	Metabolism;Metabolism;Metabolism;Metabolism;Metabolism	Global and overview maps;Global and overview maps;Carbohydrate metabolism;Carbohydrate metabolism;Carbohydrate metabolism	ko01100//Metabolic pathways;ko01110//Biosynthesis of secondary metabolites;ko00520//Amino sugar and nucleotide sugar metabolism;ko00500//Starch and sucrose metabolism;ko00051//Fructose and mannose metabolism	K00847;K00847;K00847;K00847;K00847	-	GO:0016301//kinase activity	-	-	protein_coding
3	BX_AAAchr05_3g00823	EXPA2	0.459	0.243	4.63428	2.87006	0.691264	6.836e-06	0.770568	EXPA2	URE00589.1 hypothetical protein MUK42_20749 [Musa troglodytarum]	-	-	-	-	GO:0005576//extracellular region	-	GO:0009664//plant-type cell wall organization	-	protein_coding
3	BX_AAAchr07_1g00228	CESA3	0.321	0.142	1.18049	0.735364	0.682856	7.1461e-06	0.805523	CESA3	XP_009408434.1 PREDICTED: probable cellulose synthase A catalytic subunit 5 [UDP-forming] [Musa acuminata subsp. malaccensis]	-	-	-	-	GO:0016020//membrane	GO:0016760//cellulose synthase (UDP-forming) activity	GO:0030244//cellulose biosynthetic process	-	protein_coding
3	BX_AAAchr04_3g04848	AEL1	0.385	0.189	1.14923	0.857306	0.422787	7.34115e-06	0.827509	AEL1	CAG1844669.1 unnamed protein product [Musa acuminata subsp. malaccensis]	-	-	-	-	-	-	-	-	protein_coding
3	BX_AAAchr01_2g00854	GOS2	0.358	0.17	1.1898	0.756777	0.652773	7.37765e-06	0.831623	GOS2	XP_009401666.1 PREDICTED: protein translation factor SUI1 homolog [Musa acuminata subsp. malaccensis]	-	-	-	-	GO:0008541//proteasome regulatory particle, lid subcomplex	GO:0003743//translation initiation factor activity	GO:0006406//mRNA export from nucleus;GO:0006413//translational initiation;GO:0043248//proteasome assembly	-	protein_coding
3	BX_AAAchr09_3g01341	OEP163	0.44	0.235	1.69844	1.01702	0.739858	7.42533e-06	0.836998	OEP163	URE35228.1 Tim17/Tim22/Tim23/Pmp24 family [Musa troglodytarum]	-	-	-	-	GO:0042721//mitochondrial inner membrane protein insertion complex	-	GO:0045039//protein import into mitochondrial inner membrane	-	protein_coding
3	BX_AAAchr06_3g02280	CC-1	0.349	0.169	1.25605	0.576851	1.12262	7.68969e-06	0.866798	CC-1	XP_009404945.1 PREDICTED: cytochrome c [Musa acuminata subsp. malaccensis]	Metabolism;Metabolism	Global and overview maps;Energy metabolism	ko01100//Metabolic pathways;ko00190//Oxidative phosphorylation	K08738;K08738	-	GO:0009055//electron carrier activity;GO:0020037//heme binding	-	-	protein_coding
3	BX_AAAchr03_3g01681	PCO4	0.303	0.134	0.98587	0.603569	0.707879	7.70257e-06	0.868249	PCO4	KAG6498484.1 hypothetical protein ZIOFF_046398 [Zingiber officinale]	-	-	-	-	-	GO:0003677//DNA binding;GO:0016702//oxidoreductase activity, acting on single donors with incorporation of molecular oxygen, incorporation of two atoms of oxygen	GO:0006355//regulation of transcription, DNA-templated	Dof	protein_coding
3	BX_AAAchr05_3g01186	TOM2AH3	0.394	0.189	1.49316	1.07103	0.479366	7.75952e-06	0.874669	TOM2AH3	XP_009400416.1 PREDICTED: tetraspanin-19 [Musa acuminata subsp. malaccensis]	-	-	-	-	-	-	-	-	protein_coding
3	BX_AAAchr06_3g02134	BX_AAAchr06_3g02134	0.661	0.435	9.3726	6.2373	0.587527	9.57857e-06	1	BX_AAAchr06_3g02134	XP_009404798.1 PREDICTED: pathogen-related protein-like [Musa acuminata subsp. malaccensis]	-	-	-	-	-	-	-	-	protein_coding
3	BX_AAAchr06_1g01480	RPN7	0.266	0.112	0.670288	0.386177	0.795519	9.68619e-06	1	RPN7	CAG1846160.1 unnamed protein product [Musa acuminata subsp. malaccensis]	Genetic Information Processing	Folding, sorting and degradation	ko03050//Proteasome	K03037	-	-	-	-	protein_coding
3	BX_AAAchr11_2g00074	PIN1	0.284	0.124	0.753099	0.52926	0.508862	9.94926e-06	1	PIN1	XP_009381989.1 PREDICTED: peptidyl-prolyl cis-trans isomerase Pin1-like [Musa acuminata subsp. malaccensis]	-	-	-	-	-	GO:0003755//peptidyl-prolyl cis-trans isomerase activity	-	-	protein_coding
3	BX_AAAchr04_3g04389	AAC3	0.257	0.109	0.757204	0.370919	1.02958	9.955e-06	1	AAC3	XP_009397774.1 PREDICTED: ADP,ATP carrier protein 1, mitochondrial-like [Musa acuminata subsp. malaccensis]	-	-	-	-	GO:0005743//mitochondrial inner membrane	GO:0005471//ATP:ADP antiporter activity	GO:0055085//transmembrane transport;GO:1990544//mitochondrial ATP transmembrane transport	-	protein_coding
3	BX_AAAchr10_2g01434	PBD1	0.33	0.158	0.858945	0.542913	0.661846	1.00503e-05	1	PBD1	XP_009420680.1 PREDICTED: proteasome subunit beta type-2-B-like [Musa acuminata subsp. malaccensis]	Genetic Information Processing	Folding, sorting and degradation	ko03050//Proteasome	K02734	GO:0005839//proteasome core complex	-	GO:0010498//proteasomal protein catabolic process;GO:0051603//proteolysis involved in cellular protein catabolic process	-	protein_coding
3	BX_AAAchr09_3g01148	AKR1	0.266	0.108	0.883008	0.608121	0.538069	1.04808e-05	1	AKR1	XP_009417104.1 PREDICTED: perakine reductase-like [Musa acuminata subsp. malaccensis]	-	-	-	-	-	GO:0016491//oxidoreductase activity	-	-	protein_coding
3	BX_AAAchr01_3g02405	RPL28C	0.404	0.212	1.42239	0.860044	0.725837	1.05567e-05	1	RPL28C	XP_009420811.1 PREDICTED: 60S ribosomal protein L28-2-like [Musa acuminata subsp. malaccensis]	Genetic Information Processing	Translation	ko03010//Ribosome	K02903	GO:0005840//ribosome	GO:0003735//structural constituent of ribosome	GO:0006412//translation	-	protein_coding
3	BX_AAAchr09_3g03529	BX_AAAchr09_3g03529	0.67	0.406	4.55629	3.33148	0.451695	1.06389e-05	1	BX_AAAchr09_3g03529	THU48511.1 hypothetical protein C4D60_Mb09t27030 [Musa balbisiana]	-	-	-	-	GO:0005886//plasma membrane	-	-	-	protein_coding
3	BX_AAAchr01_1g00276	BX_AAAchr01_1g00276	0.413	0.219	1.80211	1.043	0.788953	1.08167e-05	1	BX_AAAchr01_1g00276	XP_009394111.1 PREDICTED: protein REVEILLE 1 [Musa acuminata subsp. malaccensis]	-	-	-	-	-	GO:0003677//DNA binding;GO:0030527//structural constituent of chromatin;GO:0046982//protein heterodimerization activity	-	MYB_related	protein_coding
3	BX_AAAchr06_1g00697	BX_AAAchr06_1g00697	0.312	0.145	1.29642	0.55072	1.23514	1.11455e-05	1	BX_AAAchr06_1g00697	XP_009403412.1 PREDICTED: uncharacterized protein LOC103986975 [Musa acuminata subsp. malaccensis]	-	-	-	-	-	-	-	-	protein_coding
3	BX_AAAchr04_2g03844	BX_AAAchr04_2g03844	0.257	0.105	1.53955	0.724502	1.08744	1.11572e-05	1	BX_AAAchr04_2g03844	URD97321.1 hypothetical protein MUK42_29151 [Musa troglodytarum]	-	-	-	-	-	-	-	-	protein_coding
3	BX_AAAchr04_3g04384	GOS2	0.321	0.147	0.924609	0.631109	0.550954	1.12864e-05	1	GOS2	THU74573.1 hypothetical protein C4D60_Mb04t34810 [Musa balbisiana]	-	-	-	-	-	GO:0003743//translation initiation factor activity	GO:0006413//translational initiation	-	protein_coding
3	BX_AAAchr10_3g03185	ISU1	0.303	0.138	0.860497	0.637754	0.43217	1.16635e-05	1	ISU1	XP_009380357.1 PREDICTED: iron-sulfur cluster assembly protein 1-like [Musa acuminata subsp. malaccensis]	-	-	-	-	-	GO:0005506//iron ion binding;GO:0051536//iron-sulfur cluster binding	GO:0016226//iron-sulfur cluster assembly	-	protein_coding
3	BX_AAAchr05_3g01155	PUX10	0.266	0.11	0.685754	0.404982	0.759831	1.23932e-05	1	PUX10	XP_009400438.1 PREDICTED: plant UBX domain-containing protein 10 [Musa acuminata subsp. malaccensis]	-	-	-	-	-	GO:0005515//protein binding	-	-	protein_coding
3	BX_AAAchr04_1g02996	CBSX3	0.275	0.119	0.703215	0.414469	0.762702	1.27343e-05	1	CBSX3	XP_009421317.1 PREDICTED: CBS domain-containing protein CBSX3, mitochondrial-like isoform X2 [Musa acuminata subsp. malaccensis]	-	-	-	-	-	-	-	-	protein_coding
3	BX_AAAchr04_3g01798	BX_AAAchr04_3g01798	0.312	0.144	0.832078	0.48128	0.789841	1.28028e-05	1	BX_AAAchr04_3g01798	XP_009386642.1 PREDICTED: eukaryotic translation initiation factor 1A-like [Musa acuminata subsp. malaccensis]	-	-	-	-	-	GO:0003723//RNA binding;GO:0003743//translation initiation factor activity	GO:0006413//translational initiation	-	protein_coding
3	BX_AAAchr05_3g00645	RAD23C	0.321	0.154	1.02897	0.530775	0.95503	1.29048e-05	1	RAD23C	XP_009399729.1 PREDICTED: ubiquitin receptor RAD23d-like isoform X1 [Musa acuminata subsp. malaccensis]	Genetic Information Processing;Genetic Information Processing	Folding, sorting and degradation;Replication and repair	ko04141//Protein processing in endoplasmic reticulum;ko03420//Nucleotide excision repair	K10839;K10839	-	GO:0003684//damaged DNA binding;GO:0005515//protein binding	GO:0006289//nucleotide-excision repair;GO:0043161//proteasome-mediated ubiquitin-dependent protein catabolic process	-	protein_coding
3	BX_AAAchr07_2g00433	TCTP	0.615	0.368	3.31462	2.32201	0.513469	1.3173e-05	1	TCTP	XP_009408229.1 PREDICTED: translationally-controlled tumor protein homolog [Musa acuminata subsp. malaccensis]	-	-	-	-	-	-	-	-	protein_coding
3	BX_AAAchr09_2g03174	TIP2-2	0.404	0.208	2.3274	1.25397	0.892213	1.32105e-05	1	TIP2-2	XP_009419322.1 PREDICTED: probable aquaporin TIP2-2 [Musa acuminata subsp. malaccensis]	-	-	-	-	GO:0016020//membrane	GO:0015267//channel activity	GO:0055085//transmembrane transport	-	protein_coding
3	BX_AAAchr09_3g03327	RPS24B	0.431	0.224	1.53494	1.02044	0.588995	1.36583e-05	1	RPS24B	XP_009419309.1 PREDICTED: 40S ribosomal protein S24-1 [Musa acuminata subsp. malaccensis]	Genetic Information Processing	Translation	ko03010//Ribosome	K02974	GO:0005840//ribosome	GO:0003735//structural constituent of ribosome	GO:0006412//translation	-	protein_coding
3	BX_AAAchr11_1g01868	RABC2A	0.257	0.109	0.769482	0.395889	0.958793	1.42122e-05	1	RABC2A	XP_018675758.1 PREDICTED: ras-related protein RABC2a-like [Musa acuminata subsp. malaccensis]	-	-	-	-	-	GO:0003924//GTPase activity;GO:0005525//GTP binding	-	-	protein_coding
3	BX_AAAchr03_2g01928	ATG10	0.312	0.144	0.931574	0.566667	0.717169	1.43828e-05	1	ATG10	URD92239.1 Cytochrome b5 [Musa troglodytarum]	Cellular Processes	Transport and catabolism	ko04136//Autophagy - other	K17888	-	GO:0019787//ubiquitin-like protein transferase activity	-	-	protein_coding
3	BX_AAAchr07_1g00902	CSE	0.266	0.115	0.727172	0.407232	0.836446	1.44626e-05	1	CSE	XP_009407648.1 PREDICTED: caffeoylshikimate esterase [Musa acuminata subsp. malaccensis]	Metabolism;Metabolism;Metabolism	Global and overview maps;Global and overview maps;Biosynthesis of other secondary metabolites	ko01100//Metabolic pathways;ko01110//Biosynthesis of secondary metabolites;ko00940//Phenylpropanoid biosynthesis	K18368;K18368;K18368	-	-	-	-	protein_coding
3	BX_AAAchr09_3g02597	Pdcd5	0.394	0.203	1.38822	0.964373	0.525574	1.48032e-05	1	Pdcd5	XP_009418451.1 PREDICTED: DNA-binding protein DDB_G0278111-like [Musa acuminata subsp. malaccensis]	-	-	-	-	-	GO:0003677//DNA binding	-	-	protein_coding
3	BX_AAAchr04_3g04398	DTX18	0.312	0.142	0.92906	0.555399	0.742246	1.50041e-05	1	DTX18	XP_009397769.1 PREDICTED: protein DETOXIFICATION 18-like [Musa acuminata subsp. malaccensis]	-	-	-	-	GO:0016020//membrane	GO:0015297//antiporter activity;GO:0042910//xenobiotic transporter activity	GO:0055085//transmembrane transport	-	protein_coding
3	BX_AAAchr08_2g03562	ADH1	0.294	0.138	1.35251	0.480468	1.49313	1.51799e-05	1	ADH1	XP_018686491.1 PREDICTED: alcohol dehydrogenase 1 [Musa acuminata subsp. malaccensis]	Metabolism;Metabolism;Metabolism;Metabolism;Metabolism;Metabolism;Metabolism	Global and overview maps;Global and overview maps;Carbohydrate metabolism;Carbohydrate metabolism;Lipid metabolism;Amino acid metabolism;Lipid metabolism	ko01100//Metabolic pathways;ko01110//Biosynthesis of secondary metabolites;ko00010//Glycolysis / Gluconeogenesis;ko00620//Pyruvate metabolism;ko00592//alpha-Linolenic acid metabolism;ko00350//Tyrosine metabolism;ko00071//Fatty acid degradation	K18857;K18857;K18857;K18857;K18857;K18857;K18857	-	-	-	-	protein_coding
3	BX_AAAchr09_2g01142	DIR21	0.697	0.485	10.7165	6.0201	0.831979	1.59668e-05	1	DIR21	XP_009417174.1 PREDICTED: dirigent protein 21-like [Musa acuminata subsp. malaccensis]	-	-	-	-	-	-	-	-	protein_coding
3	BX_AAAchr03_2g02203	BX_AAAchr03_2g02203	0.44	0.234	1.37275	1.01709	0.432619	1.6397e-05	1	BX_AAAchr03_2g02203	XP_009393748.1 PREDICTED: cytochrome b-c1 complex subunit Rieske-4, mitochondrial-like [Musa acuminata subsp. malaccensis]	Metabolism;Metabolism	Global and overview maps;Energy metabolism	ko01100//Metabolic pathways;ko00190//Oxidative phosphorylation	K00411;K00411	GO:0016020//membrane	GO:0008121//ubiquinol-cytochrome-c reductase activity;GO:0051537//2 iron, 2 sulfur cluster binding	-	-	protein_coding
3	BX_AAAchr10_1g01723	LSM7	0.376	0.19	1.08318	0.758244	0.514544	1.66561e-05	1	LSM7	XP_009420042.1 PREDICTED: sm-like protein LSM7 [Musa acuminata subsp. malaccensis]	Genetic Information Processing;Genetic Information Processing	Transcription;Folding, sorting and degradation	ko03040//Spliceosome;ko03018//RNA degradation	K12626;K12626	-	-	GO:0000398//mRNA splicing, via spliceosome;GO:0000956//nuclear-transcribed mRNA catabolic process	-	protein_coding
3	BX_AAAchr04_1g03013	ADHIII	0.541	0.294	1.95202	1.35227	0.529581	1.6695e-05	1	ADHIII	XP_009419545.1 PREDICTED: alcohol dehydrogenase class-3 [Musa acuminata subsp. malaccensis]	Metabolism;Metabolism;Metabolism;Metabolism;Metabolism;Metabolism;Metabolism	Global and overview maps;Global and overview maps;Global and overview maps;Carbohydrate metabolism;Carbohydrate metabolism;Amino acid metabolism;Lipid metabolism	ko01100//Metabolic pathways;ko01110//Biosynthesis of secondary metabolites;ko01200//Carbon metabolism;ko00010//Glycolysis / Gluconeogenesis;ko00620//Pyruvate metabolism;ko00350//Tyrosine metabolism;ko00071//Fatty acid degradation	K00121;K00121;K00121;K00121;K00121;K00121;K00121	-	GO:0008270//zinc ion binding;GO:0051903//S-(hydroxymethyl)glutathione dehydrogenase activity	GO:0006069//ethanol oxidation	-	protein_coding
3	BX_AAAchr06_1g02388	pcp	0.294	0.129	0.828707	0.597723	0.471384	1.7321e-05	1	pcp	XP_009405448.1 PREDICTED: uncharacterized protein LOC103988588 [Musa acuminata subsp. malaccensis]	-	-	-	-	GO:0005829//cytosol	GO:0016920//pyroglutamyl-peptidase activity	GO:0006508//proteolysis	-	protein_coding
3	BX_AAAchr09_2g02499	SAP8	0.266	0.113	0.847495	0.501545	0.756826	1.77584e-05	1	SAP8	XP_009418488.1 PREDICTED: zinc finger A20 and AN1 domain-containing stress-associated protein 8-like [Musa acuminata subsp. malaccensis]	-	-	-	-	-	GO:0008270//zinc ion binding	-	-	protein_coding
3	BX_AAAchr07_1g03151	HOX12	0.294	0.135	1.16955	0.543604	1.10532	1.88269e-05	1	HOX12	XP_009411026.1 PREDICTED: homeobox-leucine zipper protein HOX12-like [Musa acuminata subsp. malaccensis]	-	-	-	-	-	GO:0003677//DNA binding;GO:0003700//transcription factor activity, sequence-specific DNA binding	-	HD-ZIP	protein_coding
3	BX_AAAchr03_1g01527	At5g03345	0.422	0.225	1.23394	0.951241	0.375389	1.91121e-05	1	At5g03345	XP_009391995.1 PREDICTED: membrane magnesium transporter [Musa acuminata subsp. malaccensis]	-	-	-	-	-	-	-	-	protein_coding
3	BX_AAAchr01_2g01832	GSTU17	0.303	0.14	1.58941	0.911556	0.802091	1.95659e-05	1	GSTU17	CAG1859748.1 unnamed protein product [Musa acuminata subsp. malaccensis]	Metabolism;Metabolism	Global and overview maps;Metabolism of other amino acids	ko01100//Metabolic pathways;ko00480//Glutathione metabolism	K00799;K00799	-	GO:0004364//glutathione transferase activity	GO:0006749//glutathione metabolic process	-	protein_coding
3	BX_AAAchr03_3g02633	TUBB3	0.385	0.198	1.12704	0.752055	0.583626	1.96228e-05	1	TUBB3	XP_009393282.1 PREDICTED: tubulin beta chain-like [Musa acuminata subsp. malaccensis]	Cellular Processes	Transport and catabolism	ko04145//Phagosome	K07375	GO:0005874//microtubule	GO:0003924//GTPase activity;GO:0005200//structural constituent of cytoskeleton;GO:0005525//GTP binding	GO:0007017//microtubule-based process	-	protein_coding
3	BX_AAAchr06_2g03284	ASR3	0.798	0.715	21.9939	13.072	0.750625	1.9746e-05	1	ASR3	ACZ50733.1 abscisic stress ripening [Musa banksii]	-	-	-	-	-	-	-	-	protein_coding
3	BX_AAAchr04_1g00970	BX_AAAchr04_1g00970	0.33	0.154	0.927295	0.711303	0.382565	2.01444e-05	1	BX_AAAchr04_1g00970	XP_009395770.1 PREDICTED: eukaryotic translation initiation factor 1A [Musa acuminata subsp. malaccensis]	-	-	-	-	-	GO:0003723//RNA binding;GO:0003743//translation initiation factor activity	GO:0006413//translational initiation	-	protein_coding
3	BX_AAAchr03_1g02767	ephA	0.33	0.157	1.21941	0.80555	0.598138	2.05132e-05	1	ephA	XP_009393200.1 PREDICTED: bifunctional epoxide hydrolase 2 [Musa acuminata subsp. malaccensis]	-	-	-	-	-	GO:0003824//catalytic activity	-	-	protein_coding
3	BX_AAAchr01_2g00265	BX_AAAchr01_2g00265	0.404	0.215	1.63029	1.07813	0.596594	2.0744e-05	1	BX_AAAchr01_2g00265	KAG2555211.1 hypothetical protein PVAP13_9KG570600, partial [Panicum virgatum]	-	-	-	-	-	GO:0003677//DNA binding;GO:0030527//structural constituent of chromatin;GO:0046982//protein heterodimerization activity	-	-	protein_coding
3	BX_AAAchr05_1g00130	DIR2	0.257	0.109	1.13166	0.554348	1.02958	2.08786e-05	1	DIR2	RWV96645.1 hypothetical protein GW17_00040628 [Ensete ventricosum]	-	-	-	-	-	-	-	-	protein_coding
3	BX_AAAchr06_3g02096	BX_AAAchr06_3g02096	0.339	0.166	0.913572	0.568859	0.683447	2.18049e-05	1	BX_AAAchr06_3g02096	XP_009404766.1 PREDICTED: eukaryotic translation initiation factor 5A-like [Musa acuminata subsp. malaccensis]	-	-	-	-	-	GO:0003723//RNA binding;GO:0003746//translation elongation factor activity;GO:0043022//ribosome binding	GO:0045901//positive regulation of translational elongation;GO:0045905//positive regulation of translational termination	-	protein_coding
3	BX_AAAchr06_3g00754	ATS3B	0.349	0.176	1.07115	0.644525	0.732854	2.28635e-05	1	ATS3B	XP_009403404.1 PREDICTED: uncharacterized protein LOC103986969 [Musa acuminata subsp. malaccensis]	-	-	-	-	-	GO:0005515//protein binding	-	-	protein_coding
3	BX_AAAchr10_1g03635	BX_AAAchr10_1g03635	0.394	0.202	1.3017	0.926294	0.490858	2.3023e-05	1	BX_AAAchr10_1g03635	XP_009380438.1 PREDICTED: uncharacterized protein LOC103968832 [Musa acuminata subsp. malaccensis]	-	-	-	-	-	-	-	-	protein_coding
3	BX_AAAchr05_3g01056	BX_AAAchr05_3g01056	0.514	0.294	2.04249	1.5866	0.364394	2.30669e-05	1	BX_AAAchr05_3g01056	XP_009400535.2 PREDICTED: ras-associated and pleckstrin homology domains-containing protein 1-like [Musa acuminata subsp. malaccensis]	-	-	-	-	-	-	-	-	protein_coding
3	BX_AAAchr11_2g02643	AFC2	0.257	0.108	0.69183	0.47883	0.530905	2.33998e-05	1	AFC2	XP_009385136.1 PREDICTED: serine/threonine-protein kinase AFC2-like isoform X1 [Musa acuminata subsp. malaccensis]	-	-	-	-	-	GO:0004672//protein kinase activity;GO:0005524//ATP binding	GO:0006468//protein phosphorylation	-	protein_coding
3	BX_AAAchr07_2g02475	TET8	0.33	0.161	1.08122	0.620607	0.80091	2.36888e-05	1	TET8	XP_009410199.1 PREDICTED: tetraspanin-8-like [Musa acuminata subsp. malaccensis]	-	-	-	-	GO:0016020//membrane	-	GO:0009734//auxin-activated signaling pathway	-	protein_coding
3	BX_AAAchr03_1g02714	At3g12800	0.257	0.112	0.848332	0.375597	1.17544	2.43391e-05	1	At3g12800	THU62711.1 hypothetical protein C4D60_Mb01t07990 [Musa balbisiana]	Cellular Processes	Transport and catabolism	ko04146//Peroxisome	K13237	-	GO:0008670//2,4-dienoyl-CoA reductase (NADPH) activity;GO:0046982//protein heterodimerization activity	GO:0009062//fatty acid catabolic process	NF-YC	protein_coding
3	BX_AAAchr01_3g00535	VHA-F	0.275	0.124	0.737924	0.464961	0.666362	2.48911e-05	1	VHA-F	XP_009401068.1 PREDICTED: V-type proton ATPase subunit F-like [Musa acuminata subsp. malaccensis]	Metabolism;Metabolism;Cellular Processes	Global and overview maps;Energy metabolism;Transport and catabolism	ko01100//Metabolic pathways;ko00190//Oxidative phosphorylation;ko04145//Phagosome	K02151;K02151;K02151	GO:0033180//proton-transporting V-type ATPase, V1 domain	GO:0046961//proton-transporting ATPase activity, rotational mechanism	GO:0034220//ion transmembrane transport;GO:1902600//hydrogen ion transmembrane transport	-	protein_coding
3	BX_AAAchr10_3g03381	PRXIIC	0.917	0.629	9.81671	7.48812	0.390635	2.60127e-05	1	PRXIIC	XP_009380564.1 PREDICTED: peroxiredoxin-2B [Musa acuminata subsp. malaccensis]	-	-	-	-	-	GO:0008379//thioredoxin peroxidase activity;GO:0016491//oxidoreductase activity	GO:0034599//cellular response to oxidative stress	-	protein_coding
3	BX_AAAchr07_1g01685	GGCT2;2	0.266	0.121	0.821026	0.410287	1.00079	2.6075e-05	1	GGCT2;2	THU60515.1 hypothetical protein C4D60_Mb07t13600 [Musa balbisiana]	Metabolism;Metabolism	Global and overview maps;Metabolism of other amino acids	ko01100//Metabolic pathways;ko00480//Glutathione metabolism	K22596;K22596	-	GO:0003839//gamma-glutamylcyclotransferase activity	GO:0006751//glutathione catabolic process	-	protein_coding
3	BX_AAAchr07_1g00798	BI1	0.385	0.205	1.69868	1.02948	0.722492	2.6691e-05	1	BI1	XP_009407760.1 PREDICTED: bax inhibitor 1-like [Musa acuminata subsp. malaccensis]	-	-	-	-	-	-	-	-	protein_coding
3	BX_AAAchr04_1g00417	MST4	0.358	0.17	1.5279	1.00124	0.609762	2.66948e-05	1	MST4	XP_009394723.1 PREDICTED: sugar transport protein 13-like [Musa acuminata subsp. malaccensis]	-	-	-	-	GO:0016020//membrane	GO:0015144//carbohydrate transmembrane transporter activity;GO:0015145//monosaccharide transmembrane transporter activity;GO:0022857//transmembrane transporter activity	GO:0015749//monosaccharide transport;GO:0055085//transmembrane transport	-	protein_coding
3	BX_AAAchr06_2g00704	BX_AAAchr06_2g00704	0.349	0.169	0.948255	0.663543	0.515086	2.69907e-05	1	BX_AAAchr06_2g00704	XP_009403367.1 PREDICTED: uncharacterized protein LOC103986938 [Musa acuminata subsp. malaccensis]	-	-	-	-	GO:0005783//endoplasmic reticulum;GO:0016020//membrane	-	GO:0006886//intracellular protein transport	-	protein_coding
3	BX_AAAchr01_1g00879	SKP1A	0.477	0.262	1.4657	1.1294	0.376031	2.70737e-05	1	SKP1A	THU63641.1 hypothetical protein C4D60_Mb01t17950 [Musa balbisiana]	Genetic Information Processing;Genetic Information Processing	Folding, sorting and degradation;Folding, sorting and degradation	ko04141//Protein processing in endoplasmic reticulum;ko04120//Ubiquitin mediated proteolysis	K03094;K03094	-	-	GO:0006511//ubiquitin-dependent protein catabolic process	-	protein_coding
3	BX_AAAchr04_1g01468	CAR11	0.358	0.17	1.58233	1.13653	0.477411	2.70785e-05	1	CAR11	XP_009396288.1 PREDICTED: protein C2-DOMAIN ABA-RELATED 11 [Musa acuminata subsp. malaccensis]	-	-	-	-	-	-	-	-	protein_coding
3	BX_AAAchr04_3g02885	CYTB5-E	0.33	0.154	0.862302	0.649135	0.409674	2.73102e-05	1	CYTB5-E	XP_009389266.1 PREDICTED: cytochrome b5 [Musa acuminata subsp. malaccensis]	-	-	-	-	-	-	-	-	protein_coding
3	BX_AAAchr05_3g00704	BX_AAAchr05_3g00704	0.477	0.26	1.74507	1.23727	0.496126	2.7506e-05	1	BX_AAAchr05_3g00704	URE01025.1 eukaryotic initiation factor [Musa troglodytarum]	-	-	-	-	-	GO:0003676//nucleic acid binding;GO:0003743//translation initiation factor activity;GO:0005524//ATP binding	GO:0006413//translational initiation	-	protein_coding
3	BX_AAAchr02_1g00463	DBR	0.349	0.166	1.15567	0.728206	0.66631	2.78184e-05	1	DBR	XP_009420476.1 PREDICTED: 2-alkenal reductase (NADP(+)-dependent) [Musa acuminata subsp. malaccensis]	-	-	-	-	-	GO:0016491//oxidoreductase activity;GO:0016628//oxidoreductase activity, acting on the CH-CH group of donors, NAD or NADP as acceptor	-	-	protein_coding
3	BX_AAAchr04_1g03033	LFR	0.303	0.144	0.951905	0.577171	0.721819	2.79024e-05	1	LFR	URE15762.1 hypothetical protein MUK42_11186 [Musa troglodytarum]	-	-	-	-	GO:0016514//SWI/SNF complex;GO:0035060//brahma complex	-	GO:0006338//chromatin remodeling	-	protein_coding
3	BX_AAAchr06_1g02938	RPS29	0.413	0.219	1.43768	1.10289	0.382457	3.04226e-05	1	RPS29	URE12116.1 Ribosomal protein S14p/S29e [Musa troglodytarum]	Genetic Information Processing	Translation	ko03010//Ribosome	K02980	GO:0005840//ribosome	GO:0003735//structural constituent of ribosome;GO:0008270//zinc ion binding	GO:0006412//translation	-	protein_coding
3	BX_AAAchr11_2g02568	PBP1	0.761	0.506	7.41199	5.04676	0.554505	3.07036e-05	1	PBP1	XP_009385066.1 PREDICTED: calcium-binding protein PBP1-like [Musa acuminata subsp. malaccensis]	-	-	-	-	-	GO:0005509//calcium ion binding	-	-	protein_coding
3	BX_AAAchr10_1g02980	IAA27	0.339	0.172	1.04737	0.621591	0.752737	3.26287e-05	1	IAA27	XP_009421456.1 PREDICTED: auxin-responsive protein IAA21-like [Musa acuminata subsp. malaccensis]	Environmental Information Processing	Signal transduction	ko04075//Plant hormone signal transduction	K14484	GO:0005634//nucleus	-	GO:0006355//regulation of transcription, DNA-templated	-	protein_coding
3	BX_AAAchr08_2g01608	PIN1	0.275	0.124	0.785143	0.553459	0.50448	3.27432e-05	1	PIN1	XP_009413764.1 PREDICTED: peptidyl-prolyl cis-trans isomerase Pin1-like [Musa acuminata subsp. malaccensis]	-	-	-	-	-	GO:0003755//peptidyl-prolyl cis-trans isomerase activity	-	-	protein_coding
3	BX_AAAchr01_3g00730	PDI	0.523	0.302	2.32046	1.62214	0.516517	3.29102e-05	1	PDI	XP_009399206.1 PREDICTED: protein disulfide-isomerase-like [Musa acuminata subsp. malaccensis]	Genetic Information Processing	Folding, sorting and degradation	ko04141//Protein processing in endoplasmic reticulum	K09580	-	GO:0003756//protein disulfide isomerase activity	-	-	protein_coding
3	BX_AAAchr06_1g00162	GAPC2	0.459	0.251	1.77675	1.33541	0.411958	3.33383e-05	1	GAPC2	XP_009383337.1 PREDICTED: glyceraldehyde-3-phosphate dehydrogenase 2, cytosolic-like [Musa acuminata subsp. malaccensis]	Metabolism;Metabolism;Metabolism;Metabolism;Metabolism;Metabolism	Global and overview maps;Global and overview maps;Global and overview maps;Global and overview maps;Carbohydrate metabolism;Energy metabolism	ko01100//Metabolic pathways;ko01110//Biosynthesis of secondary metabolites;ko01200//Carbon metabolism;ko01230//Biosynthesis of amino acids;ko00010//Glycolysis / Gluconeogenesis;ko00710//Carbon fixation in photosynthetic organisms	K00134;K00134;K00134;K00134;K00134;K00134	-	GO:0016620//oxidoreductase activity, acting on the aldehyde or oxo group of donors, NAD or NADP as acceptor;GO:0050661//NADP binding;GO:0051287//NAD binding	GO:0006006//glucose metabolic process	-	protein_coding
3	BX_AAAchr09_2g03172	UBC9	0.33	0.166	1.21742	0.68766	0.82406	3.37068e-05	1	UBC9	URE29096.1 hypothetical protein MUK42_03478 [Musa troglodytarum]	Genetic Information Processing;Genetic Information Processing	Folding, sorting and degradation;Folding, sorting and degradation	ko04141//Protein processing in endoplasmic reticulum;ko04120//Ubiquitin mediated proteolysis	K06689;K06689	-	-	-	-	protein_coding
3	BX_AAAchr06_1g02377	LEA5-D	0.394	0.209	2.91473	1.55861	0.903103	3.46173e-05	1	LEA5-D	THU50466.1 hypothetical protein C4D60_Mb06t20520 [Musa balbisiana]	-	-	-	-	-	-	-	-	protein_coding
3	BX_AAAchr02_3g00743	RMA1	0.367	0.189	1.69672	1.03173	0.717679	3.46413e-05	1	RMA1	XP_009383780.1 PREDICTED: E3 ubiquitin-protein ligase RMA1-like [Musa acuminata subsp. malaccensis]	Genetic Information Processing	Folding, sorting and degradation	ko04141//Protein processing in endoplasmic reticulum	K10666	GO:0005783//endoplasmic reticulum	GO:0046872//metal ion binding;GO:0061630//ubiquitin protein ligase activity	GO:0006511//ubiquitin-dependent protein catabolic process	-	protein_coding
3	BX_AAAchr06_2g00176	GAPC2	0.431	0.227	1.61255	1.13689	0.504249	3.54363e-05	1	GAPC2	XP_009383337.1 PREDICTED: glyceraldehyde-3-phosphate dehydrogenase 2, cytosolic-like [Musa acuminata subsp. malaccensis]	Metabolism;Metabolism;Metabolism;Metabolism;Metabolism;Metabolism	Global and overview maps;Global and overview maps;Global and overview maps;Global and overview maps;Carbohydrate metabolism;Energy metabolism	ko01100//Metabolic pathways;ko01110//Biosynthesis of secondary metabolites;ko01200//Carbon metabolism;ko01230//Biosynthesis of amino acids;ko00010//Glycolysis / Gluconeogenesis;ko00710//Carbon fixation in photosynthetic organisms	K00134;K00134;K00134;K00134;K00134;K00134	-	GO:0016620//oxidoreductase activity, acting on the aldehyde or oxo group of donors, NAD or NADP as acceptor;GO:0050661//NADP binding;GO:0051287//NAD binding	GO:0006006//glucose metabolic process	-	protein_coding
3	BX_AAAchr04_1g00648	TBP2	0.385	0.208	1.1266	0.818275	0.461316	3.59572e-05	1	TBP2	THU71838.1 hypothetical protein C4D60_Mb04t05730 [Musa balbisiana]	Genetic Information Processing	Folding, sorting and degradation	ko03050//Proteasome	K03062	GO:0005737//cytoplasm	GO:0005524//ATP binding;GO:0016887//ATPase activity;GO:0036402//proteasome-activating ATPase activity	GO:0030163//protein catabolic process	-	protein_coding
3	BX_AAAchr04_3g04231	GPX6	0.349	0.179	1.14604	0.683744	0.745133	3.60941e-05	1	GPX6	XP_009397937.1 PREDICTED: probable phospholipid hydroperoxide glutathione peroxidase [Musa acuminata subsp. malaccensis]	Metabolism;Metabolism;Metabolism	Global and overview maps;Metabolism of other amino acids;Lipid metabolism	ko01100//Metabolic pathways;ko00480//Glutathione metabolism;ko00590//Arachidonic acid metabolism	K00432;K00432;K00432	-	GO:0004602//glutathione peroxidase activity	GO:0006979//response to oxidative stress	-	protein_coding
3	BX_AAAchr04_1g04055	GOS2	0.284	0.129	1.00536	0.50234	1.00098	3.64749e-05	1	GOS2	XP_009397784.1 PREDICTED: protein translation factor SUI1 homolog 2 [Musa acuminata subsp. malaccensis]	-	-	-	-	-	GO:0003743//translation initiation factor activity	GO:0006413//translational initiation	-	protein_coding
3	BX_AAAchr06_1g03993	BX_AAAchr06_1g03993	0.532	0.311	2.28825	1.65793	0.464857	3.66694e-05	1	BX_AAAchr06_1g03993	URE12963.1 hypothetical protein MUK42_04235 [Musa troglodytarum]	-	-	-	-	GO:0000786//nucleosome;GO:0015629//actin cytoskeleton	GO:0003677//DNA binding;GO:0003779//actin binding;GO:0030527//structural constituent of chromatin;GO:0046982//protein heterodimerization activity	GO:0030042//actin filament depolymerization	-	protein_coding
3	BX_AAAchr05_3g03104	ARB_01325	0.394	0.211	1.16053	0.775609	0.581378	3.66892e-05	1	ARB_01325	XP_009401364.1 PREDICTED: phosphatidylglycerol/phosphatidylinositol transfer protein-like [Musa acuminata subsp. malaccensis]	-	-	-	-	-	GO:0032934//sterol binding	GO:0015918//sterol transport;GO:0032366//intracellular sterol transport	-	protein_coding
3	BX_AAAchr05_3g03236	Os08g0536000	0.284	0.135	0.74047	0.449269	0.72086	3.76723e-05	1	Os08g0536000	XP_009402167.1 PREDICTED: pyruvate dehydrogenase E1 component subunit beta-1, mitochondrial [Musa acuminata subsp. malaccensis]	Metabolism;Metabolism;Metabolism;Metabolism;Metabolism;Metabolism	Global and overview maps;Global and overview maps;Global and overview maps;Carbohydrate metabolism;Carbohydrate metabolism;Carbohydrate metabolism	ko01100//Metabolic pathways;ko01110//Biosynthesis of secondary metabolites;ko01200//Carbon metabolism;ko00010//Glycolysis / Gluconeogenesis;ko00620//Pyruvate metabolism;ko00020//Citrate cycle (TCA cycle)	K00162;K00162;K00162;K00162;K00162;K00162	-	GO:0003824//catalytic activity;GO:0004739//pyruvate dehydrogenase (acetyl-transferring) activity	GO:0006086//acetyl-CoA biosynthetic process from pyruvate	-	protein_coding
3	BX_AAAchr10_3g03509	BX_AAAchr10_3g03509	0.294	0.142	0.806708	0.454415	0.828035	3.8395e-05	1	BX_AAAchr10_3g03509	XP_009380729.1 PREDICTED: uncharacterized protein LOC103969043 [Musa acuminata subsp. malaccensis]	-	-	-	-	-	-	-	-	protein_coding
3	BX_AAAchr10_3g02187	AXS2	0.257	0.112	0.61173	0.385472	0.666267	3.92429e-05	1	AXS2	XP_009421119.1 PREDICTED: UDP-D-apiose/UDP-D-xylose synthase 2 [Musa acuminata subsp. malaccensis]	Metabolism;Metabolism	Global and overview maps;Carbohydrate metabolism	ko01100//Metabolic pathways;ko00520//Amino sugar and nucleotide sugar metabolism	K12449;K12449	-	GO:0016831//carboxy-lyase activity	-	-	protein_coding
3	BX_AAAchr11_3g00477	DJA6	0.257	0.11	0.583777	0.406933	0.520625	3.92761e-05	1	DJA6	XP_009382439.1 PREDICTED: dnaJ protein homolog [Musa acuminata subsp. malaccensis]	Genetic Information Processing	Folding, sorting and degradation	ko04141//Protein processing in endoplasmic reticulum	K09503	-	GO:0030544//Hsp70 protein binding;GO:0031072//heat shock protein binding;GO:0051082//unfolded protein binding	GO:0006457//protein folding	-	protein_coding
3	BX_AAAchr09_2g01091	PR	0.349	0.174	1.36591	0.856148	0.673933	4.03348e-05	1	PR	XP_009417104.1 PREDICTED: perakine reductase-like [Musa acuminata subsp. malaccensis]	-	-	-	-	-	GO:0016491//oxidoreductase activity	-	-	protein_coding
3	BX_AAAchr10_1g03438	BX_AAAchr10_1g03438	0.294	0.138	0.901286	0.533796	0.755698	4.08615e-05	1	BX_AAAchr10_1g03438	THU53121.1 hypothetical protein C4D60_Mb10t11080 [Musa balbisiana]	-	-	-	-	-	-	-	-	protein_coding
3	BX_AAAchr11_2g02095	RBL2	0.587	0.378	6.12667	3.58191	0.774374	4.11321e-05	1	RBL2	XP_009384531.1 PREDICTED: RHOMBOID-like protein 2 [Musa acuminata subsp. malaccensis]	-	-	-	-	GO:0016020//membrane	GO:0004252//serine-type endopeptidase activity	GO:0006508//proteolysis	-	protein_coding
3	BX_AAAchr08_1g01071	PIR7A	0.257	0.108	0.966725	0.640977	0.592832	4.22727e-05	1	PIR7A	XP_009411688.1 PREDICTED: probable esterase PIR7A [Musa acuminata subsp. malaccensis]	-	-	-	-	-	-	-	-	protein_coding
3	BX_AAAchr08_1g00169	Os01g0168200	0.257	0.112	0.492405	0.383254	0.361544	4.24713e-05	1	Os01g0168200	XP_018686005.1 PREDICTED: thioredoxin H4-1 [Musa acuminata subsp. malaccensis]	-	-	-	-	-	-	-	-	protein_coding
3	BX_AAAchr11_3g02525	At5g06060	0.606	0.403	9.70661	5.22246	0.894237	4.31266e-05	1	At5g06060	XP_009384838.1 PREDICTED: tropinone reductase homolog At5g06060-like [Musa acuminata subsp. malaccensis]	Metabolism;Metabolism;Metabolism	Global and overview maps;Global and overview maps;Biosynthesis of other secondary metabolites	ko01100//Metabolic pathways;ko01110//Biosynthesis of secondary metabolites;ko00960//Tropane, piperidine and pyridine alkaloid biosynthesis	K08081;K08081;K08081	-	GO:0016491//oxidoreductase activity	-	-	protein_coding
3	BX_AAAchr05_3g02551	ENO1	0.376	0.202	1.22758	0.89089	0.462501	4.61493e-05	1	ENO1	XP_009401920.1 PREDICTED: enolase-like [Musa acuminata subsp. malaccensis]	Metabolism;Metabolism;Metabolism;Metabolism;Metabolism;Genetic Information Processing	Global and overview maps;Global and overview maps;Global and overview maps;Global and overview maps;Carbohydrate metabolism;Folding, sorting and degradation	ko01100//Metabolic pathways;ko01110//Biosynthesis of secondary metabolites;ko01200//Carbon metabolism;ko01230//Biosynthesis of amino acids;ko00010//Glycolysis / Gluconeogenesis;ko03018//RNA degradation	K01689;K01689;K01689;K01689;K01689;K01689	GO:0000015//phosphopyruvate hydratase complex	GO:0000287//magnesium ion binding;GO:0004634//phosphopyruvate hydratase activity	GO:0006096//glycolytic process	-	protein_coding
3	BX_AAAchr03_1g00955	RAD23C	0.413	0.218	1.16176	0.869674	0.417767	4.61637e-05	1	RAD23C	XP_009391404.1 PREDICTED: ubiquitin receptor RAD23d-like isoform X1 [Musa acuminata subsp. malaccensis]	Genetic Information Processing;Genetic Information Processing	Folding, sorting and degradation;Replication and repair	ko04141//Protein processing in endoplasmic reticulum;ko03420//Nucleotide excision repair	K10839;K10839	-	GO:0003684//damaged DNA binding;GO:0005515//protein binding	GO:0006289//nucleotide-excision repair;GO:0043161//proteasome-mediated ubiquitin-dependent protein catabolic process	-	protein_coding
3	BX_AAAchr09_2g02589	NRPB8B	0.349	0.176	1.13803	0.685228	0.731884	4.64953e-05	1	NRPB8B	XP_009418594.1 PREDICTED: DNA-directed RNA polymerases II, IV and V subunit 8B [Musa acuminata subsp. malaccensis]	Genetic Information Processing	Transcription	ko03020//RNA polymerase	K03016	-	GO:0003899//DNA-directed RNA polymerase activity	GO:0006351//transcription, DNA-templated	-	protein_coding
3	BX_AAAchr05_3g02426	CURT1D	0.284	0.135	0.834502	0.54811	0.606449	4.65456e-05	1	CURT1D	XP_009401230.1 PREDICTED: uncharacterized protein LOC103985301 [Musa acuminata subsp. malaccensis]	-	-	-	-	GO:0009579//thylakoid	-	-	-	protein_coding
3	BX_AAAchr06_3g02042	ACS	0.44	0.243	1.58287	1.17249	0.432967	4.72663e-05	1	ACS	XP_009404712.1 PREDICTED: acetyl-coenzyme A synthetase, chloroplastic/glyoxysomal [Musa acuminata subsp. malaccensis]	Metabolism;Metabolism;Metabolism;Metabolism;Metabolism;Metabolism;Metabolism	Global and overview maps;Global and overview maps;Global and overview maps;Carbohydrate metabolism;Carbohydrate metabolism;Carbohydrate metabolism;Carbohydrate metabolism	ko01100//Metabolic pathways;ko01110//Biosynthesis of secondary metabolites;ko01200//Carbon metabolism;ko00010//Glycolysis / Gluconeogenesis;ko00620//Pyruvate metabolism;ko00630//Glyoxylate and dicarboxylate metabolism;ko00640//Propanoate metabolism	K01895;K01895;K01895;K01895;K01895;K01895;K01895	-	GO:0003987//acetate-CoA ligase activity;GO:0016208//AMP binding	GO:0019427//acetyl-CoA biosynthetic process from acetate	-	protein_coding
3	BX_AAAchr08_1g00814	Os05g0446300	0.358	0.188	1.01039	0.738468	0.452311	4.74406e-05	1	Os05g0446300	XP_009411965.1 PREDICTED: protein BUD31 homolog 2 [Musa acuminata subsp. malaccensis]	Genetic Information Processing	Transcription	ko03040//Spliceosome	K12873	GO:0005634//nucleus	-	-	-	protein_coding
3	BX_AAAchr09_1g00907	Cht10	0.44	0.249	3.48369	1.96603	0.82533	4.79885e-05	1	Cht10	XP_009417775.1 PREDICTED: chitinase 10 [Musa acuminata subsp. malaccensis]	-	-	-	-	-	GO:0004568//chitinase activity	GO:0005975//carbohydrate metabolic process;GO:0006032//chitin catabolic process;GO:0016998//cell wall macromolecule catabolic process	-	protein_coding
3	BX_AAAchr11_1g00454	MSBP2	0.266	0.122	0.822301	0.411657	0.998225	4.81109e-05	1	MSBP2	XP_009382384.1 PREDICTED: membrane steroid-binding protein 2-like [Musa acuminata subsp. malaccensis]	-	-	-	-	-	-	-	-	protein_coding
3	BX_AAAchr11_2g01344	PHOS32	0.633	0.384	3.03733	2.27364	0.417804	4.91745e-05	1	PHOS32	XP_009383705.1 PREDICTED: universal stress protein PHOS32 [Musa acuminata subsp. malaccensis]	-	-	-	-	-	-	-	-	protein_coding
3	BX_AAAchr08_2g00907	TSJT1	0.358	0.182	1.18403	0.874293	0.437513	5.14091e-05	1	TSJT1	XP_009411865.1 PREDICTED: stem-specific protein TSJT1-like [Musa acuminata subsp. malaccensis]	-	-	-	-	-	-	-	-	protein_coding
3	BX_AAAchr07_3g00055	MET1B	0.257	0.113	0.618239	0.41587	0.572032	5.22268e-05	1	MET1B	URE19198.1 Cytosine-specific methyltransferase [Musa troglodytarum]	Metabolism;Metabolism	Global and overview maps;Amino acid metabolism	ko01100//Metabolic pathways;ko00270//Cysteine and methionine metabolism	K00558;K00558	GO:0005634//nucleus	GO:0003682//chromatin binding;GO:0003886//DNA (cytosine-5-)-methyltransferase activity;GO:0008168//methyltransferase activity;GO:0016491//oxidoreductase activity	GO:0090116//C-5 methylation of cytosine	-	protein_coding
3	BX_AAAchr01_1g02171	Mmtag2	0.266	0.122	0.738966	0.43139	0.776514	5.22285e-05	1	Mmtag2	XP_009386753.1 PREDICTED: multiple myeloma tumor-associated protein 2 homolog [Musa acuminata subsp. malaccensis]	-	-	-	-	-	-	-	-	protein_coding
3	BX_AAAchr05_3g00900	ICP0	0.422	0.227	1.12461	0.870193	0.370023	5.22735e-05	1	ICP0	CAG1837855.1 unnamed protein product [Musa acuminata subsp. malaccensis]	-	-	-	-	-	-	-	-	protein_coding
3	BX_AAAchr03_1g00870	BX_AAAchr03_1g00870	0.697	0.452	8.90538	6.46592	0.46182	5.34368e-05	1	BX_AAAchr03_1g00870	XP_009391330.1 PREDICTED: blue copper protein-like [Musa acuminata subsp. malaccensis]	-	-	-	-	-	GO:0009055//electron carrier activity	-	-	protein_coding
3	BX_AAAchr10_2g01165	RANBP1B	0.294	0.14	0.864947	0.522599	0.726907	5.64458e-05	1	RANBP1B	XP_009420358.1 PREDICTED: PHD finger protein ALFIN-LIKE 2 isoform X1 [Musa acuminata subsp. malaccensis]	-	-	-	-	-	GO:0042393//histone binding	GO:0006355//regulation of transcription, DNA-templated;GO:0006913//nucleocytoplasmic transport;GO:0046907//intracellular transport	-	protein_coding
3	BX_AAAchr04_3g04770	DNAJ1	0.257	0.116	0.694295	0.422599	0.716258	5.75006e-05	1	DNAJ1	XP_009397426.1 PREDICTED: dnaJ protein homolog [Musa acuminata subsp. malaccensis]	Genetic Information Processing	Folding, sorting and degradation	ko04141//Protein processing in endoplasmic reticulum	K09503	-	GO:0030544//Hsp70 protein binding;GO:0031072//heat shock protein binding;GO:0051082//unfolded protein binding	GO:0006457//protein folding	-	protein_coding
3	BX_AAAchr06_2g02085	BX_AAAchr06_2g02085	0.385	0.209	1.41757	0.992879	0.513734	5.77313e-05	1	BX_AAAchr06_2g02085	XP_009404766.1 PREDICTED: eukaryotic translation initiation factor 5A-like [Musa acuminata subsp. malaccensis]	-	-	-	-	-	GO:0003723//RNA binding;GO:0003746//translation elongation factor activity;GO:0043022//ribosome binding	GO:0045901//positive regulation of translational elongation;GO:0045905//positive regulation of translational termination	-	protein_coding
3	BX_AAAchr07_2g02723	CAM3	0.89	0.654	10.7965	8.25518	0.387195	6.03301e-05	1	CAM3	XP_009417893.1 PREDICTED: calmodulin-3 [Musa acuminata subsp. malaccensis]	Organismal Systems;Environmental Information Processing;Environmental Information Processing	Environmental adaptation;Signal transduction;Signal transduction	ko04626//Plant-pathogen interaction;ko04016//MAPK signaling pathway - plant;ko04070//Phosphatidylinositol signaling system	K02183;K02183;K02183	-	GO:0005509//calcium ion binding	-	-	protein_coding
3	BX_AAAchr08_1g00123	FBA1	0.55	0.312	2.25667	1.74139	0.373953	6.20886e-05	1	FBA1	XP_009412699.1 PREDICTED: fructose-bisphosphate aldolase 1, cytoplasmic [Musa acuminata subsp. malaccensis]	Metabolism;Metabolism;Metabolism;Metabolism;Metabolism;Metabolism;Metabolism;Metabolism	Global and overview maps;Global and overview maps;Global and overview maps;Global and overview maps;Carbohydrate metabolism;Energy metabolism;Carbohydrate metabolism;Carbohydrate metabolism	ko01100//Metabolic pathways;ko01110//Biosynthesis of secondary metabolites;ko01200//Carbon metabolism;ko01230//Biosynthesis of amino acids;ko00010//Glycolysis / Gluconeogenesis;ko00710//Carbon fixation in photosynthetic organisms;ko00051//Fructose and mannose metabolism;ko00030//Pentose phosphate pathway	K01623;K01623;K01623;K01623;K01623;K01623;K01623;K01623	-	GO:0004332//fructose-bisphosphate aldolase activity	GO:0006096//glycolytic process	-	protein_coding
3	BX_AAAchr10_1g01781	ACT2	0.339	0.17	1.00407	0.68699	0.547492	6.42363e-05	1	ACT2	XP_009420081.1 PREDICTED: actin-2 [Musa acuminata subsp. malaccensis]	-	-	-	-	-	-	-	-	protein_coding
3	BX_AAAchr10_3g02351	ARF1	0.661	0.429	3.86498	2.94097	0.394169	6.46274e-05	1	ARF1	URE47114.1 ARF, partial [Musa troglodytarum]	Cellular Processes	Transport and catabolism	ko04144//Endocytosis	K07937	-	GO:0003924//GTPase activity;GO:0005525//GTP binding	-	-	protein_coding
3	BX_AAAchr09_3g01865	ARF2-B	0.514	0.308	2.43755	1.66567	0.549328	6.51428e-05	1	ARF2-B	XP_009417876.1 PREDICTED: uncharacterized protein LOC103998198 [Musa acuminata subsp. malaccensis]	-	-	-	-	-	GO:0003924//GTPase activity;GO:0005525//GTP binding	-	-	protein_coding
3	BX_AAAchr03_1g00091	infA	0.495	0.273	1.91161	1.44789	0.400837	6.52298e-05	1	infA	YP_008854460.1 translational initiation factor 1 [Musa textilis]	-	-	-	-	-	GO:0003723//RNA binding;GO:0003743//translation initiation factor activity	GO:0006413//translational initiation	-	protein_coding
3	BX_AAAchr04_2g04138	UBC36	0.358	0.188	0.965454	0.736427	0.390666	6.62433e-05	1	UBC36	XP_009397453.1 PREDICTED: ubiquitin-conjugating enzyme E2 36-like [Musa acuminata subsp. malaccensis]	Genetic Information Processing	Folding, sorting and degradation	ko04120//Ubiquitin mediated proteolysis	K10580	-	-	-	-	protein_coding
3	BX_AAAchr10_2g02204	OAT	0.257	0.116	0.646667	0.369449	0.807649	6.63614e-05	1	OAT	URE45867.1 Aminotransferase class-III [Musa troglodytarum]	Metabolism;Metabolism;Metabolism	Global and overview maps;Global and overview maps;Amino acid metabolism	ko01100//Metabolic pathways;ko01110//Biosynthesis of secondary metabolites;ko00330//Arginine and proline metabolism	K00819;K00819;K00819	-	GO:0003824//catalytic activity;GO:0004587//ornithine-oxo-acid transaminase activity;GO:0005515//protein binding;GO:0008483//transaminase activity;GO:0030170//pyridoxal phosphate binding	-	-	protein_coding
3	BX_AAAchr03_2g02213	At3g01300	0.339	0.172	1.07829	0.761894	0.501084	6.671e-05	1	At3g01300	XP_009393734.1 PREDICTED: receptor-like serine/threonine-protein kinase At3g01300 [Musa acuminata subsp. malaccensis]	-	-	-	-	-	GO:0004672//protein kinase activity	GO:0006468//protein phosphorylation	-	protein_coding
3	BX_AAAchr10_3g02949	EIF6-2	0.275	0.129	0.749432	0.437615	0.776134	6.67234e-05	1	EIF6-2	URE45605.1 saccharopine dehydrogenase, partial [Musa troglodytarum]	Genetic Information Processing	Translation	ko03008//Ribosome biogenesis in eukaryotes	K03264	-	GO:0003723//RNA binding;GO:0003746//translation elongation factor activity;GO:0043022//ribosome binding	GO:0042256//mature ribosome assembly;GO:0045901//positive regulation of translational elongation;GO:0045905//positive regulation of translational termination	-	protein_coding
3	BX_AAAchr08_1g01769	tstD	0.394	0.215	1.22429	0.842955	0.538413	6.80698e-05	1	tstD	XP_009413214.1 PREDICTED: uncharacterized protein LOC103994570 [Musa acuminata subsp. malaccensis]	-	-	-	-	GO:0030126//COPI vesicle coat	-	GO:0006890//retrograde vesicle-mediated transport, Golgi to ER	-	protein_coding
3	BX_AAAchr07_1g00351	IPP	0.321	0.157	0.896732	0.635566	0.496636	6.83187e-05	1	IPP	XP_009408297.1 PREDICTED: soluble inorganic pyrophosphatase isoform X1 [Musa acuminata subsp. malaccensis]	Metabolism	Energy metabolism	ko00190//Oxidative phosphorylation	K01507	GO:0005737//cytoplasm	GO:0000287//magnesium ion binding;GO:0004427//inorganic diphosphatase activity	GO:0006796//phosphate-containing compound metabolic process	-	protein_coding
3	BX_AAAchr10_3g03641	EXO	0.376	0.203	1.66178	0.999669	0.733205	6.93494e-05	1	EXO	XP_009380865.2 PREDICTED: protein EXORDIUM-like [Musa acuminata subsp. malaccensis]	-	-	-	-	-	-	-	-	protein_coding
3	BX_AAAchr03_2g01585	UEV1C	0.312	0.151	0.877343	0.639132	0.457027	7.22299e-05	1	UEV1C	XP_009386335.1 PREDICTED: ubiquitin-conjugating enzyme E2 variant 1C-like [Musa acuminata subsp. malaccensis]	-	-	-	-	-	-	-	-	protein_coding
3	BX_AAAchr02_2g01730	ADF11	0.431	0.24	1.51314	1.17846	0.360644	7.30564e-05	1	ADF11	XP_009388955.1 PREDICTED: actin-depolymerizing factor 11-like [Musa acuminata subsp. malaccensis]	-	-	-	-	GO:0015629//actin cytoskeleton	GO:0003779//actin binding	GO:0030042//actin filament depolymerization	-	protein_coding
3	BX_AAAchr09_2g01123	BX_AAAchr09_2g01123	0.578	0.336	3.15578	2.23731	0.496235	7.37354e-05	1	BX_AAAchr09_2g01123	XP_009417152.1 PREDICTED: uncharacterized protein LOC103997601 [Musa acuminata subsp. malaccensis]	-	-	-	-	-	-	-	-	protein_coding
3	BX_AAAchr04_3g00517	MBS1	0.257	0.119	0.800838	0.390036	1.0379	7.63795e-05	1	MBS1	XP_009395329.1 PREDICTED: uncharacterized protein LOC103980607 [Musa acuminata subsp. malaccensis]	-	-	-	-	-	-	-	-	protein_coding
3	BX_AAAchr04_2g00478	Os05g0310800	0.385	0.209	1.42252	0.864346	0.718764	7.79519e-05	1	Os05g0310800	XP_009395292.1 PREDICTED: coatomer subunit delta-1-like [Musa acuminata subsp. malaccensis]	-	-	-	-	GO:0030126//COPI vesicle coat	-	GO:0006890//retrograde vesicle-mediated transport, Golgi to ER	-	protein_coding
3	BX_AAAchr06_3g01999	NPF2.7	0.578	0.353	3.04407	2.28514	0.413718	7.85135e-05	1	NPF2.7	XP_009404670.1 PREDICTED: protein NRT1/ PTR FAMILY 2.7-like [Musa acuminata subsp. malaccensis]	-	-	-	-	GO:0016020//membrane	GO:0022857//transmembrane transporter activity	GO:0055085//transmembrane transport	-	protein_coding
3	BX_AAAchr08_2g01252	MGL	0.367	0.196	1.58221	0.921419	0.780013	7.98588e-05	1	MGL	CAG1831251.1 unnamed protein product [Musa acuminata subsp. malaccensis]	Metabolism;Metabolism;Metabolism	Global and overview maps;Amino acid metabolism;Metabolism of other amino acids	ko01100//Metabolic pathways;ko00270//Cysteine and methionine metabolism;ko00450//Selenocompound metabolism	K01761;K01761;K01761	-	GO:0003824//catalytic activity;GO:0030170//pyridoxal phosphate binding	GO:0019346//transsulfuration	-	protein_coding
3	BX_AAAchr06_1g01907	RPL10	0.349	0.182	1.0627	0.753999	0.495097	8.31209e-05	1	RPL10	URE12243.1 Reticulon-like protein [Musa troglodytarum]	-	-	-	-	GO:0005840//ribosome	GO:0003735//structural constituent of ribosome	GO:0006412//translation	-	protein_coding
3	BX_AAAchr11_3g00952	At1g03050	0.33	0.164	1.0463	0.745638	0.488754	8.33894e-05	1	At1g03050	URD82568.1 Clathrin assembly protein [Musa troglodytarum]	-	-	-	-	GO:0030136//clathrin-coated vesicle	GO:0003677//DNA binding;GO:0005543//phospholipid binding;GO:0005545//1-phosphatidylinositol binding;GO:0030276//clathrin binding	GO:0006355//regulation of transcription, DNA-templated;GO:0048268//clathrin coat assembly;GO:0072583//clathrin-mediated endocytosis	NAC	protein_coding
3	BX_AAAchr01_1g00617	XAT2	0.284	0.134	1.00008	0.712267	0.489632	8.90054e-05	1	XAT2	XP_009404567.1 PREDICTED: uncharacterized protein LOC103987854 [Musa acuminata subsp. malaccensis]	-	-	-	-	-	GO:0016757//transferase activity, transferring glycosyl groups	-	-	protein_coding
3	BX_AAAchr10_3g02673	BX_AAAchr10_3g02673	0.294	0.145	1.07136	0.622302	0.783753	9.07957e-05	1	BX_AAAchr10_3g02673	XP_009379802.1 PREDICTED: cytochrome b-c1 complex subunit 9-like [Musa acuminata subsp. malaccensis]	Metabolism;Metabolism	Global and overview maps;Energy metabolism	ko01100//Metabolic pathways;ko00190//Oxidative phosphorylation	K00419;K00419	GO:0005750//mitochondrial respiratory chain complex III	-	GO:0006122//mitochondrial electron transport, ubiquinol to cytochrome c	-	protein_coding
3	BX_AAAchr03_2g01114	At5g03345	0.358	0.188	1.04556	0.786186	0.411336	9.14796e-05	1	At5g03345	XP_009391995.1 PREDICTED: membrane magnesium transporter [Musa acuminata subsp. malaccensis]	-	-	-	-	-	-	-	-	protein_coding
3	BX_AAAchr04_1g00569	ASK4	0.303	0.153	1.21125	0.555674	1.12418	9.45002e-05	1	ASK4	URD94806.1 SKP1-like protein [Musa troglodytarum]	Genetic Information Processing;Genetic Information Processing	Folding, sorting and degradation;Folding, sorting and degradation	ko04141//Protein processing in endoplasmic reticulum;ko04120//Ubiquitin mediated proteolysis	K03094;K03094	-	-	GO:0006511//ubiquitin-dependent protein catabolic process	-	protein_coding
3	BX_AAAchr08_1g03062	Os03g0743400	0.257	0.118	0.688239	0.400087	0.782598	9.46622e-05	1	Os03g0743400	XP_009415281.1 PREDICTED: probable histone H2A variant 3 [Musa acuminata subsp. malaccensis]	-	-	-	-	GO:0000786//nucleosome	GO:0003677//DNA binding;GO:0030527//structural constituent of chromatin;GO:0046982//protein heterodimerization activity	-	-	protein_coding
3	BX_AAAchr01_3g01441	GSTU17	0.358	0.19	2.65826	1.58915	0.742225	9.49924e-05	1	GSTU17	CAG1859748.1 unnamed protein product [Musa acuminata subsp. malaccensis]	Metabolism;Metabolism	Global and overview maps;Metabolism of other amino acids	ko01100//Metabolic pathways;ko00480//Glutathione metabolism	K00799;K00799	-	GO:0004364//glutathione transferase activity	GO:0006749//glutathione metabolic process	-	protein_coding
3	BX_AAAchr01_2g01265	PCKR1	0.367	0.192	1.27958	0.7898	0.696107	9.75139e-05	1	PCKR1	XP_009412893.1 PREDICTED: peptidyl-prolyl cis-trans isomerase [Musa acuminata subsp. malaccensis]	-	-	-	-	-	GO:0003755//peptidyl-prolyl cis-trans isomerase activity	GO:0000413//protein peptidyl-prolyl isomerization	-	protein_coding
3	BX_AAAchr09_2g00068	XAT2	0.284	0.135	0.906548	0.584704	0.632677	9.86906e-05	1	XAT2	XP_009415799.1 PREDICTED: protein O-linked-mannose beta-1,4-N-acetylglucosaminyltransferase 2-like [Musa acuminata subsp. malaccensis]	-	-	-	-	-	GO:0016757//transferase activity, transferring glycosyl groups	-	-	protein_coding
3	BX_AAAchr03_1g00949	BX_AAAchr03_1g00949	0.284	0.137	0.871817	0.521787	0.740564	0.000100416	1	BX_AAAchr03_1g00949	-	-	-	-	-	-	-	-	-	protein_coding
3	BX_AAAchr03_1g02600	RPL10A	0.385	0.202	1.23712	0.921034	0.425658	0.000101127	1	RPL10A	XP_009393384.1 PREDICTED: 60S ribosomal protein L10a [Musa acuminata subsp. malaccensis]	Genetic Information Processing	Translation	ko03010//Ribosome	K02865	GO:0015934//large ribosomal subunit	GO:0003723//RNA binding;GO:0003735//structural constituent of ribosome	GO:0006412//translation	-	protein_coding
3	BX_AAAchr08_3g01725	FLZ1	0.367	0.193	1.20866	0.917364	0.397837	0.000102493	1	FLZ1	XP_018685406.1 PREDICTED: uncharacterized protein LOC103994594 isoform X1 [Musa acuminata subsp. malaccensis]	-	-	-	-	-	GO:0008270//zinc ion binding	GO:0006355//regulation of transcription, DNA-templated	-	protein_coding
3	BX_AAAchr03_2g00948	UEV1C	0.367	0.196	1.28498	0.890324	0.52934	0.000105831	1	UEV1C	XP_009391840.1 PREDICTED: ubiquitin-conjugating enzyme E2 variant 1C-like [Musa acuminata subsp. malaccensis]	-	-	-	-	-	-	-	-	protein_coding
3	BX_AAAchr05_3g01464	At5g47570	0.404	0.222	1.14722	0.838359	0.452508	0.000105942	1	At5g47570	XP_009400677.1 PREDICTED: NADH dehydrogenase [ubiquinone] 1 beta subcomplex subunit 8, mitochondrial [Musa acuminata subsp. malaccensis]	-	-	-	-	-	-	-	-	protein_coding
3	BX_AAAchr02_1g00733	BX_AAAchr02_1g00733	0.615	0.384	3.34693	2.56456	0.384128	0.000108603	1	BX_AAAchr02_1g00733	WP_039311726.1 MULTISPECIES: histone H3 [Bacteria]	-	-	-	-	GO:0000786//nucleosome	GO:0003677//DNA binding;GO:0030527//structural constituent of chromatin;GO:0046982//protein heterodimerization activity	-	-	protein_coding
3	BX_AAAchr04_3g00963	BX_AAAchr04_3g00963	0.303	0.148	0.79212	0.610073	0.376739	0.000109586	1	BX_AAAchr04_3g00963	XP_009395770.1 PREDICTED: eukaryotic translation initiation factor 1A [Musa acuminata subsp. malaccensis]	-	-	-	-	-	GO:0003723//RNA binding;GO:0003743//translation initiation factor activity	GO:0006413//translational initiation	-	protein_coding
3	BX_AAAchr09_3g02728	NRPB8B	0.284	0.138	0.761693	0.567992	0.423339	0.000113829	1	NRPB8B	XP_009418594.1 PREDICTED: DNA-directed RNA polymerases II, IV and V subunit 8B [Musa acuminata subsp. malaccensis]	Genetic Information Processing	Transcription	ko03020//RNA polymerase	K03016	-	GO:0003899//DNA-directed RNA polymerase activity	GO:0006351//transcription, DNA-templated	-	protein_coding
3	BX_AAAchr04_1g03648	At4g27130	0.303	0.153	0.843344	0.556321	0.600203	0.000115543	1	At4g27130	XP_009398183.1 PREDICTED: protein translation factor SUI1 homolog 2 [Musa acuminata subsp. malaccensis]	-	-	-	-	-	GO:0003743//translation initiation factor activity	GO:0006413//translational initiation	-	protein_coding
3	BX_AAAchr04_3g00066	FAD12	0.266	0.126	0.966514	0.502927	0.94244	0.000117298	1	FAD12	XP_009395096.1 PREDICTED: omega-6 fatty acid desaturase, endoplasmic reticulum isozyme 2-like [Musa acuminata subsp. malaccensis]	Metabolism;Metabolism;Metabolism	Global and overview maps;Global and overview maps;Lipid metabolism	ko01100//Metabolic pathways;ko01212//Fatty acid metabolism;ko01040//Biosynthesis of unsaturated fatty acids	K10256;K10256;K10256	-	GO:0016491//oxidoreductase activity	GO:0006629//lipid metabolic process	-	protein_coding
3	BX_AAAchr06_2g02194	BX_AAAchr06_2g02194	0.459	0.263	1.7505	1.272	0.460668	0.000118524	1	BX_AAAchr06_2g02194	XP_009404873.1 PREDICTED: uncharacterized protein LOC103988085 [Musa acuminata subsp. malaccensis]	-	-	-	-	-	-	-	-	protein_coding
3	BX_AAAchr05_3g00954	BACOVA_02659	0.349	0.189	1.83784	1.00689	0.868112	0.000118586	1	BACOVA_02659	XP_009400035.1 PREDICTED: uncharacterized protein LOC103984290 [Musa acuminata subsp. malaccensis]	Metabolism;Metabolism;Metabolism;Metabolism;Metabolism	Global and overview maps;Global and overview maps;Carbohydrate metabolism;Biosynthesis of other secondary metabolites;Metabolism of other amino acids	ko01100//Metabolic pathways;ko01110//Biosynthesis of secondary metabolites;ko00500//Starch and sucrose metabolism;ko00999//Biosynthesis of various plant secondary metabolites;ko00460//Cyanoamino acid metabolism	K05349;K05349;K05349;K05349;K05349	-	GO:0004553//hydrolase activity, hydrolyzing O-glycosyl compounds	GO:0005975//carbohydrate metabolic process	-	protein_coding
3	BX_AAAchr08_3g02249	SDHAF2	0.257	0.121	0.644023	0.462646	0.477203	0.000120741	1	SDHAF2	XP_009413497.1 PREDICTED: succinate dehydrogenase assembly factor 2, mitochondrial [Musa acuminata subsp. malaccensis]	-	-	-	-	-	-	-	-	protein_coding
3	BX_AAAchr08_2g00827	RZ1A	0.275	0.131	0.729503	0.469199	0.636715	0.000123329	1	RZ1A	XP_009411943.1 PREDICTED: glycine-rich RNA-binding protein RZ1A-like [Musa acuminata subsp. malaccensis]	-	-	-	-	-	GO:0003676//nucleic acid binding;GO:0003723//RNA binding	-	-	protein_coding
3	BX_AAAchr08_3g03293	BX_AAAchr08_3g03293	0.294	0.147	0.983985	0.53448	0.880499	0.000124382	1	BX_AAAchr08_3g03293	XP_009415371.1 PREDICTED: early nodulin-93-like [Musa acuminata subsp. malaccensis]	-	-	-	-	-	-	-	-	protein_coding
3	BX_AAAchr03_1g00869	BX_AAAchr03_1g00869	0.459	0.269	2.71325	1.90466	0.510489	0.000128535	1	BX_AAAchr03_1g00869	CAG1849365.1 unnamed protein product [Musa acuminata subsp. malaccensis]	-	-	-	-	-	-	-	-	protein_coding
3	BX_AAAchr04_3g03355	BAG3	0.284	0.137	0.786958	0.575621	0.451167	0.0001428	1	BAG3	XP_009393412.1 PREDICTED: BAG family molecular chaperone regulator 1-like [Musa acuminata subsp. malaccensis]	-	-	-	-	-	GO:0005515//protein binding;GO:0051087//chaperone binding	-	-	protein_coding
3	BX_AAAchr07_1g01055	At2g37990	0.275	0.138	0.829008	0.515679	0.684912	0.000146308	1	At2g37990	URE15815.1 ribosome biogenesis regulatory protein [Musa troglodytarum]	-	-	-	-	GO:0005634//nucleus	GO:0005515//protein binding	GO:0042254//ribosome biogenesis;GO:0055085//transmembrane transport	-	protein_coding
3	BX_AAAchr06_3g01362	TFT6	0.312	0.161	0.977574	0.671771	0.541238	0.000159553	1	TFT6	XP_009404035.1 PREDICTED: 14-3-3 protein 6 [Musa acuminata subsp. malaccensis]	-	-	-	-	-	-	-	-	protein_coding
3	BX_AAAchr03_3g02017	BX_AAAchr03_3g02017	0.284	0.144	0.733315	0.482178	0.604867	0.000160801	1	BX_AAAchr03_3g02017	XP_009393848.1 PREDICTED: uncharacterized protein LOC103979432 [Musa acuminata subsp. malaccensis]	-	-	-	-	-	GO:0003723//RNA binding;GO:0003746//translation elongation factor activity;GO:0043022//ribosome binding	GO:0045901//positive regulation of translational elongation;GO:0045905//positive regulation of translational termination	-	protein_coding
3	BX_AAAchr10_1g03618	CBR2	0.367	0.201	1.29028	0.941466	0.4547	0.000163192	1	CBR2	XP_009380415.1 PREDICTED: NADH-cytochrome b5 reductase-like protein [Musa acuminata subsp. malaccensis]	Metabolism	Carbohydrate metabolism	ko00520//Amino sugar and nucleotide sugar metabolism	K00326	-	GO:0016491//oxidoreductase activity	-	-	protein_coding
3	BX_AAAchr06_2g03821	UAM1	0.394	0.219	1.35816	1.03232	0.395765	0.000163813	1	UAM1	XP_018677393.1 PREDICTED: UDP-arabinopyranose mutase 1 [Musa acuminata subsp. malaccensis]	Metabolism;Metabolism	Global and overview maps;Carbohydrate metabolism	ko01100//Metabolic pathways;ko00520//Amino sugar and nucleotide sugar metabolism	K13379;K13379	-	GO:0016866//intramolecular transferase activity	GO:0071669//plant-type cell wall organization or biogenesis	-	protein_coding
3	BX_AAAchr06_3g03970	BX_AAAchr06_3g03970	0.294	0.148	0.942816	0.570973	0.723554	0.000166767	1	BX_AAAchr06_3g03970	KZV21874.1 glucose-6-phosphate 1-epimerase [Dorcoceras hygrometricum]	Metabolism;Metabolism;Metabolism	Global and overview maps;Global and overview maps;Carbohydrate metabolism	ko01100//Metabolic pathways;ko01110//Biosynthesis of secondary metabolites;ko00010//Glycolysis / Gluconeogenesis	K01792;K01792;K01792	-	GO:0003677//DNA binding;GO:0003700//transcription factor activity, sequence-specific DNA binding;GO:0003824//catalytic activity;GO:0016853//isomerase activity;GO:0030246//carbohydrate binding	GO:0005975//carbohydrate metabolic process;GO:0006355//regulation of transcription, DNA-templated	ERF	protein_coding
3	BX_AAAchr06_2g02988	RPS26A	0.413	0.233	1.6444	1.27897	0.362575	0.000170943	1	RPS26A	XP_009405825.1 PREDICTED: 40S ribosomal protein S26-1 [Musa acuminata subsp. malaccensis]	Genetic Information Processing	Translation	ko03010//Ribosome	K02976	GO:0005840//ribosome	GO:0003735//structural constituent of ribosome	GO:0006412//translation	-	protein_coding
3	BX_AAAchr06_2g01131	Y14	0.266	0.131	0.594789	0.3942	0.593452	0.000173019	1	Y14	XP_009403821.1 PREDICTED: RNA-binding protein 8A [Musa acuminata subsp. malaccensis]	Genetic Information Processing;Genetic Information Processing;Genetic Information Processing	Transcription;Translation;Translation	ko03040//Spliceosome;ko03015//mRNA surveillance pathway;ko03013//Nucleocytoplasmic transport	K12876;K12876;K12876	GO:0005634//nucleus;GO:0005737//cytoplasm	GO:0003676//nucleic acid binding;GO:0003723//RNA binding;GO:0003729//mRNA binding	GO:0006396//RNA processing	-	protein_coding
3	BX_AAAchr06_3g02105	LRR2	0.294	0.144	0.865945	0.672943	0.36379	0.0001843	1	LRR2	XP_009404776.1 PREDICTED: somatic embryogenesis receptor kinase 1-like [Musa acuminata subsp. malaccensis]	-	-	-	-	-	GO:0005515//protein binding	-	-	protein_coding
3	BX_AAAchr04_3g04334	NRPB6A	0.266	0.137	0.878313	0.426926	1.04075	0.000186666	1	NRPB6A	XP_009397842.1 PREDICTED: DNA-directed RNA polymerases II, IV and V subunit 6A-like isoform X1 [Musa acuminata subsp. malaccensis]	Genetic Information Processing	Transcription	ko03020//RNA polymerase	K03014	GO:0005634//nucleus;GO:0005665//DNA-directed RNA polymerase II, core complex	GO:0003677//DNA binding;GO:0003899//DNA-directed RNA polymerase activity	GO:0006351//transcription, DNA-templated	-	protein_coding
3	BX_AAAchr04_1g04495	AEL1	0.266	0.128	0.627709	0.460565	0.44669	0.000191427	1	AEL1	CAG1844669.1 unnamed protein product [Musa acuminata subsp. malaccensis]	-	-	-	-	-	-	-	-	protein_coding
3	BX_AAAchr10_2g01423	PARA	0.257	0.124	0.670136	0.414437	0.6933	0.000193317	1	PARA	XP_009420693.1 PREDICTED: probable glutathione S-transferase parA [Musa acuminata subsp. malaccensis]	Metabolism;Metabolism	Global and overview maps;Metabolism of other amino acids	ko01100//Metabolic pathways;ko00480//Glutathione metabolism	K00799;K00799	-	GO:0004364//glutathione transferase activity	GO:0006749//glutathione metabolic process	-	protein_coding
3	BX_AAAchr03_1g01475	BX_AAAchr03_1g01475	0.257	0.119	0.94037	0.554868	0.761083	0.000195532	1	BX_AAAchr03_1g01475	XP_009391938.1 PREDICTED: histone H1-like [Musa acuminata subsp. malaccensis]	-	-	-	-	GO:0000786//nucleosome	GO:0003677//DNA binding;GO:0030527//structural constituent of chromatin	GO:0006334//nucleosome assembly	-	protein_coding
3	BX_AAAchr05_3g03643	NDA1	0.266	0.135	0.999327	0.5145	0.957787	0.000202701	1	NDA1	URE02005.1 hypothetical protein MUK42_19354 [Musa troglodytarum]	-	-	-	-	-	GO:0003677//DNA binding;GO:0003954//NADH dehydrogenase activity;GO:0016491//oxidoreductase activity;GO:0030527//structural constituent of chromatin;GO:0046982//protein heterodimerization activity	GO:0006116//NADH oxidation	-	protein_coding
3	BX_AAAchr10_1g03076	Sb03g046810	0.89	0.597	11.3485	8.70017	0.383385	0.000202826	1	Sb03g046810	THU53414.1 hypothetical protein C4D60_Mb10t14150 [Musa balbisiana]	Metabolism;Metabolism;Metabolism	Global and overview maps;Global and overview maps;Biosynthesis of other secondary metabolites	ko01100//Metabolic pathways;ko01110//Biosynthesis of secondary metabolites;ko00940//Phenylpropanoid biosynthesis	K00430;K00430;K00430	-	GO:0004601//peroxidase activity;GO:0020037//heme binding	GO:0006979//response to oxidative stress;GO:0042744//hydrogen peroxide catabolic process	-	protein_coding
3	BX_AAAchr06_1g00783	RPL11	0.266	0.131	0.756742	0.48163	0.651876	0.00020377	1	RPL11	XP_009403504.1 PREDICTED: 60S ribosomal protein L11 [Musa acuminata subsp. malaccensis]	Genetic Information Processing	Translation	ko03010//Ribosome	K02868	GO:0005840//ribosome	GO:0003735//structural constituent of ribosome	GO:0006412//translation	-	protein_coding
3	BX_AAAchr04_3g03281	BX_AAAchr04_3g03281	0.404	0.224	1.49788	1.16173	0.36665	0.000208224	1	BX_AAAchr04_3g03281	WP_072354057.1 histone H4 [Vibrio parahaemolyticus]	-	-	-	-	-	GO:0003677//DNA binding;GO:0030527//structural constituent of chromatin;GO:0046982//protein heterodimerization activity	-	-	protein_coding
3	BX_AAAchr04_1g00787	NRP1	0.266	0.131	0.727724	0.411114	0.823852	0.000252803	1	NRP1	XP_009395631.1 PREDICTED: nodulin-related protein 1-like [Musa acuminata subsp. malaccensis]	-	-	-	-	-	-	GO:0009408//response to heat;GO:0010115//regulation of abscisic acid biosynthetic process	-	protein_coding
3	BX_AAAchr02_3g00819	PER60	0.624	0.378	4.98487	3.85909	0.369296	0.000256048	1	PER60	XP_009384723.1 PREDICTED: peroxidase 60-like isoform X1 [Musa acuminata subsp. malaccensis]	Metabolism;Metabolism;Metabolism	Global and overview maps;Global and overview maps;Biosynthesis of other secondary metabolites	ko01100//Metabolic pathways;ko01110//Biosynthesis of secondary metabolites;ko00940//Phenylpropanoid biosynthesis	K00430;K00430;K00430	-	GO:0004601//peroxidase activity;GO:0020037//heme binding	GO:0006979//response to oxidative stress;GO:0042744//hydrogen peroxide catabolic process	-	protein_coding
3	BX_AAAchr06_3g03314	BX_AAAchr06_3g03314	0.266	0.126	1.4661	0.954444	0.619248	0.000259077	1	BX_AAAchr06_3g03314	CAG1847612.1 unnamed protein product [Musa acuminata subsp. malaccensis]	-	-	-	-	-	GO:0005507//copper ion binding;GO:0008270//zinc ion binding	GO:0006878//cellular copper ion homeostasis	-	protein_coding
3	BX_AAAchr05_3g02200	BX_AAAchr05_3g02200	0.349	0.199	1.36579	0.833582	0.712343	0.000259167	1	BX_AAAchr05_3g02200	XP_009401101.1 PREDICTED: cytochrome b-c1 complex subunit 9-like [Musa acuminata subsp. malaccensis]	Metabolism;Metabolism	Global and overview maps;Energy metabolism	ko01100//Metabolic pathways;ko00190//Oxidative phosphorylation	K00419;K00419	GO:0005750//mitochondrial respiratory chain complex III	-	GO:0006122//mitochondrial electron transport, ubiquinol to cytochrome c	-	protein_coding
3	BX_AAAchr11_2g02226	PAL	0.321	0.172	1.26152	0.777556	0.698145	0.000265558	1	PAL	XP_009384657.1 PREDICTED: phenylalanine ammonia-lyase-like [Musa acuminata subsp. malaccensis]	Metabolism;Metabolism;Metabolism;Metabolism	Global and overview maps;Global and overview maps;Biosynthesis of other secondary metabolites;Amino acid metabolism	ko01100//Metabolic pathways;ko01110//Biosynthesis of secondary metabolites;ko00940//Phenylpropanoid biosynthesis;ko00360//Phenylalanine metabolism	K10775;K10775;K10775;K10775	GO:0005737//cytoplasm	GO:0003824//catalytic activity;GO:0016841//ammonia-lyase activity	GO:0006559//L-phenylalanine catabolic process	-	protein_coding
3	BX_AAAchr08_2g00644	METK	0.275	0.137	0.872415	0.642205	0.441981	0.000269647	1	METK	XP_009412154.1 PREDICTED: S-adenosylmethionine synthase [Musa acuminata subsp. malaccensis]	Metabolism;Metabolism;Metabolism;Metabolism;Metabolism	Global and overview maps;Global and overview maps;Global and overview maps;Amino acid metabolism;Biosynthesis of other secondary metabolites	ko01100//Metabolic pathways;ko01110//Biosynthesis of secondary metabolites;ko01230//Biosynthesis of amino acids;ko00270//Cysteine and methionine metabolism;ko00999//Biosynthesis of various plant secondary metabolites	K00789;K00789;K00789;K00789;K00789	-	GO:0004478//methionine adenosyltransferase activity;GO:0005524//ATP binding	GO:0006556//S-adenosylmethionine biosynthetic process	-	protein_coding
3	BX_AAAchr08_3g01894	BX_AAAchr08_3g01894	0.321	0.176	1.01675	0.768852	0.403184	0.000273211	1	BX_AAAchr08_3g01894	XP_009387783.1 PREDICTED: uncharacterized protein LOC103974641 [Musa acuminata subsp. malaccensis]	-	-	-	-	-	-	-	-	protein_coding
3	BX_AAAchr10_3g01624	SDH6	0.266	0.132	0.793448	0.459739	0.787319	0.000279918	1	SDH6	XP_009420160.1 PREDICTED: succinate dehydrogenase subunit 6, mitochondrial-like [Musa acuminata subsp. malaccensis]	-	-	-	-	GO:0005749//mitochondrial respiratory chain complex II, succinate dehydrogenase complex (ubiquinone)	-	-	-	protein_coding
3	BX_AAAchr04_2g02681	CEBIP	0.257	0.122	0.81281	0.61681	0.398093	0.000280766	1	CEBIP	XP_018683472.1 PREDICTED: chitin elicitor-binding protein-like [Musa acuminata subsp. malaccensis]	-	-	-	-	-	-	-	-	protein_coding
3	BX_AAAchr03_2g01062	BX_AAAchr03_2g01062	0.303	0.153	1.16993	0.832984	0.490057	0.000282037	1	BX_AAAchr03_2g01062	XP_009391938.1 PREDICTED: histone H1-like [Musa acuminata subsp. malaccensis]	-	-	-	-	GO:0000786//nucleosome	GO:0003677//DNA binding;GO:0030527//structural constituent of chromatin	GO:0006334//nucleosome assembly	-	protein_coding
3	BX_AAAchr10_3g01475	WRKY49	0.495	0.321	2.84022	1.90573	0.57566	0.000286275	1	WRKY49	XP_018674960.1 PREDICTED: probable WRKY transcription factor 49 isoform X1 [Musa acuminata subsp. malaccensis]	-	-	-	-	-	GO:0003700//transcription factor activity, sequence-specific DNA binding;GO:0043565//sequence-specific DNA binding	GO:0006355//regulation of transcription, DNA-templated	WRKY	protein_coding
3	BX_AAAchr05_3g00889	CML36	0.303	0.151	1.15779	0.792594	0.546724	0.00028891	1	CML36	XP_009399974.1 PREDICTED: probable calcium-binding protein CML17 [Musa acuminata subsp. malaccensis]	Organismal Systems	Environmental adaptation	ko04626//Plant-pathogen interaction	K13448	-	GO:0005509//calcium ion binding	-	-	protein_coding
3	BX_AAAchr05_2g02739	TPIP1	0.358	0.199	0.964097	0.720235	0.42071	0.000296601	1	TPIP1	XP_009402316.1 PREDICTED: triosephosphate isomerase, cytosolic [Musa acuminata subsp. malaccensis]	Metabolism;Metabolism;Metabolism;Metabolism;Metabolism;Metabolism;Metabolism;Metabolism	Global and overview maps;Global and overview maps;Global and overview maps;Global and overview maps;Carbohydrate metabolism;Energy metabolism;Carbohydrate metabolism;Carbohydrate metabolism	ko01100//Metabolic pathways;ko01110//Biosynthesis of secondary metabolites;ko01200//Carbon metabolism;ko01230//Biosynthesis of amino acids;ko00010//Glycolysis / Gluconeogenesis;ko00710//Carbon fixation in photosynthetic organisms;ko00051//Fructose and mannose metabolism;ko00562//Inositol phosphate metabolism	K01803;K01803;K01803;K01803;K01803;K01803;K01803;K01803	-	GO:0004807//triose-phosphate isomerase activity	-	-	protein_coding
3	BX_AAAchr06_2g01498	PAA1	0.257	0.124	0.631761	0.478291	0.401491	0.000299915	1	PAA1	XP_009404175.1 PREDICTED: proteasome subunit alpha type-6-like isoform X2 [Musa acuminata subsp. malaccensis]	Genetic Information Processing	Folding, sorting and degradation	ko03050//Proteasome	K02730	GO:0005839//proteasome core complex;GO:0019773//proteasome core complex, alpha-subunit complex	-	GO:0006511//ubiquitin-dependent protein catabolic process;GO:0051603//proteolysis involved in cellular protein catabolic process	-	protein_coding
3	BX_AAAchr06_1g01196	FBA3	0.266	0.129	0.590574	0.45826	0.365951	0.00031825	1	FBA3	URE10708.1 fructose-bisphosphate aldolase [Musa troglodytarum]	Metabolism;Metabolism;Metabolism;Metabolism;Metabolism;Metabolism;Metabolism;Metabolism	Global and overview maps;Global and overview maps;Global and overview maps;Global and overview maps;Carbohydrate metabolism;Energy metabolism;Carbohydrate metabolism;Carbohydrate metabolism	ko01100//Metabolic pathways;ko01110//Biosynthesis of secondary metabolites;ko01200//Carbon metabolism;ko01230//Biosynthesis of amino acids;ko00010//Glycolysis / Gluconeogenesis;ko00710//Carbon fixation in photosynthetic organisms;ko00051//Fructose and mannose metabolism;ko00030//Pentose phosphate pathway	K01623;K01623;K01623;K01623;K01623;K01623;K01623;K01623	-	GO:0004332//fructose-bisphosphate aldolase activity	GO:0006096//glycolytic process	-	protein_coding
3	BX_AAAchr04_2g00064	FAD12	0.266	0.129	0.72265	0.472584	0.612725	0.000320029	1	FAD12	XP_009395096.1 PREDICTED: omega-6 fatty acid desaturase, endoplasmic reticulum isozyme 2-like [Musa acuminata subsp. malaccensis]	Metabolism;Metabolism;Metabolism	Global and overview maps;Global and overview maps;Lipid metabolism	ko01100//Metabolic pathways;ko01212//Fatty acid metabolism;ko01040//Biosynthesis of unsaturated fatty acids	K10256;K10256;K10256	-	GO:0016491//oxidoreductase activity	GO:0006629//lipid metabolic process	-	protein_coding
3	BX_AAAchr07_2g03262	WIH2	0.284	0.145	0.98138	0.609531	0.687111	0.000321445	1	WIH2	URE41627.1 F-Box protein [Musa troglodytarum]	-	-	-	-	GO:0005886//plasma membrane	-	-	-	protein_coding
3	BX_AAAchr09_2g02681	EXPA29	0.266	0.137	1.33262	0.676859	0.977338	0.000330187	1	EXPA29	XP_009418689.1 PREDICTED: expansin-A11 [Musa acuminata subsp. malaccensis]	-	-	-	-	GO:0005576//extracellular region	-	GO:0009664//plant-type cell wall organization	-	protein_coding
3	BX_AAAchr11_1g01027	EIF6-2	0.275	0.138	0.613552	0.471292	0.380564	0.000334349	1	EIF6-2	XP_009382999.1 PREDICTED: eukaryotic translation initiation factor 6-2 [Musa acuminata subsp. malaccensis]	Genetic Information Processing	Translation	ko03008//Ribosome biogenesis in eukaryotes	K03264	-	GO:0003723//RNA binding;GO:0003746//translation elongation factor activity;GO:0043022//ribosome binding	GO:0042256//mature ribosome assembly;GO:0045901//positive regulation of translational elongation;GO:0045905//positive regulation of translational termination	-	protein_coding
3	BX_AAAchr08_3g00420	BX_AAAchr08_3g00420	0.257	0.125	0.769955	0.427217	0.849805	0.000339552	1	BX_AAAchr08_3g00420	XP_009412417.1 PREDICTED: uncharacterized protein LOC103993904 [Musa acuminata subsp. malaccensis]	-	-	-	-	-	-	-	-	protein_coding
3	BX_AAAchr01_3g01488	Os05g0277500	0.642	0.499	11.1766	6.078	0.878813	0.00034163	1	Os05g0277500	XP_009416687.1 PREDICTED: germin-like protein 5-1 [Musa acuminata subsp. malaccensis]	-	-	-	-	-	GO:0030145//manganese ion binding	-	-	protein_coding
3	BX_AAAchr05_3g01634	RPS23	0.321	0.174	1.06134	0.721888	0.556043	0.000341841	1	RPS23	XP_009380354.1 PREDICTED: 40S ribosomal protein S23 [Musa acuminata subsp. malaccensis]	Genetic Information Processing	Translation	ko03010//Ribosome	K02973	GO:0005840//ribosome;GO:0015935//small ribosomal subunit	GO:0003735//structural constituent of ribosome	GO:0006412//translation	-	protein_coding
3	BX_AAAchr04_1g04496	rpmA	0.284	0.145	0.786095	0.525153	0.581966	0.000343101	1	rpmA	XP_009397334.1 PREDICTED: uncharacterized protein LOC103982211 [Musa acuminata subsp. malaccensis]	Genetic Information Processing	Translation	ko03010//Ribosome	K02899	GO:0005840//ribosome	GO:0003735//structural constituent of ribosome	GO:0006412//translation	-	protein_coding
3	BX_AAAchr04_1g03957	BX_AAAchr04_1g03957	0.339	0.19	1.26372	0.771037	0.71281	0.000350351	1	BX_AAAchr04_1g03957	XP_009397894.1 PREDICTED: uncharacterized protein LOC103982636 [Musa acuminata subsp. malaccensis]	-	-	-	-	-	-	-	-	protein_coding
3	BX_AAAchr03_2g01486	rbcL	0.596	0.359	3.64634	2.66578	0.451889	0.000360689	1	rbcL	YP_009658905.1 ribulose-1,5-bisphosphate carboxylase/oxygenase large subunit [Musa ornata]	-	-	-	-	-	GO:0000287//magnesium ion binding;GO:0016984//ribulose-bisphosphate carboxylase activity	GO:0015977//carbon fixation	-	protein_coding
3	BX_AAAchr04_2g03344	TDX	0.33	0.173	0.836927	0.651198	0.362005	0.000405789	1	TDX	XP_009398437.1 PREDICTED: FAM10 family protein At4g22670-like [Musa acuminata subsp. malaccensis]	-	-	-	-	-	GO:0005515//protein binding;GO:0046983//protein dimerization activity	-	-	protein_coding
3	BX_AAAchr02_2g01674	FBL17	0.44	0.265	2.62475	1.56699	0.744188	0.00040783	1	FBL17	XP_009389017.1 PREDICTED: F-box/LRR-repeat protein 17-like isoform X1 [Musa acuminata subsp. malaccensis]	-	-	-	-	GO:0005634//nucleus	GO:0005515//protein binding	GO:0006355//regulation of transcription, DNA-templated	-	protein_coding
3	BX_AAAchr09_3g02730	BPA1	0.339	0.192	1.18581	0.777531	0.608904	0.000408157	1	BPA1	XP_009418595.1 PREDICTED: binding partner of ACD11 1-like [Musa acuminata subsp. malaccensis]	-	-	-	-	-	GO:0003676//nucleic acid binding;GO:0003723//RNA binding	-	-	protein_coding
3	BX_AAAchr07_1g00715	UEV1C	0.303	0.156	0.745878	0.579984	0.362926	0.000420348	1	UEV1C	XP_009407863.1 PREDICTED: ubiquitin-conjugating enzyme E2 variant 1C-like [Musa acuminata subsp. malaccensis]	-	-	-	-	-	-	-	-	protein_coding
3	BX_AAAchr02_2g00687	At2g45300	0.257	0.125	0.828304	0.489632	0.758462	0.000421161	1	At2g45300	XP_009382957.1 PREDICTED: 3-phosphoshikimate 1-carboxyvinyltransferase 2 [Musa acuminata subsp. malaccensis]	Metabolism;Metabolism;Metabolism;Metabolism	Global and overview maps;Global and overview maps;Global and overview maps;Amino acid metabolism	ko01100//Metabolic pathways;ko01110//Biosynthesis of secondary metabolites;ko01230//Biosynthesis of amino acids;ko00400//Phenylalanine, tyrosine and tryptophan biosynthesis	K00800;K00800;K00800;K00800	-	GO:0003824//catalytic activity;GO:0003866//3-phosphoshikimate 1-carboxyvinyltransferase activity;GO:0016765//transferase activity, transferring alkyl or aryl (other than methyl) groups	GO:0009073//aromatic amino acid family biosynthetic process	-	protein_coding
3	BX_AAAchr01_3g00904	PCKR1	0.303	0.163	1.01303	0.632821	0.678805	0.000422288	1	PCKR1	XP_009412893.1 PREDICTED: peptidyl-prolyl cis-trans isomerase [Musa acuminata subsp. malaccensis]	-	-	-	-	-	GO:0003755//peptidyl-prolyl cis-trans isomerase activity	GO:0000413//protein peptidyl-prolyl isomerization	-	protein_coding
3	BX_AAAchr08_1g01072	RPS9C	0.321	0.169	0.835066	0.636148	0.392526	0.000432241	1	RPS9C	XP_009389620.1 PREDICTED: 40S ribosomal protein S9-2 [Musa acuminata subsp. malaccensis]	Genetic Information Processing	Translation	ko03010//Ribosome	K02997	GO:0015935//small ribosomal subunit	GO:0003723//RNA binding;GO:0003735//structural constituent of ribosome;GO:0019843//rRNA binding	GO:0006412//translation	-	protein_coding
3	BX_AAAchr10_3g02436	Rab5if	0.312	0.169	1.0218	0.702452	0.540643	0.000432504	1	Rab5if	XP_009421336.1 PREDICTED: uncharacterized protein C20orf24 homolog [Musa acuminata subsp. malaccensis]	-	-	-	-	-	-	GO:0097250//mitochondrial respiratory chain supercomplex assembly	-	protein_coding
3	BX_AAAchr04_3g00101	VATE	0.413	0.24	1.44206	1.10037	0.390148	0.000449567	1	VATE	CAG1840837.1 unnamed protein product, partial [Musa acuminata subsp. malaccensis]	Metabolism;Metabolism;Cellular Processes	Global and overview maps;Energy metabolism;Transport and catabolism	ko01100//Metabolic pathways;ko00190//Oxidative phosphorylation;ko04145//Phagosome	K02150;K02150;K02150	GO:0033178//proton-transporting two-sector ATPase complex, catalytic domain	GO:0046961//proton-transporting ATPase activity, rotational mechanism	GO:1902600//hydrogen ion transmembrane transport	-	protein_coding
3	BX_AAAchr04_2g00936	MMDH	0.275	0.145	0.796686	0.506803	0.652586	0.000452899	1	MMDH	XP_009395766.1 PREDICTED: malate dehydrogenase, mitochondrial-like [Musa acuminata subsp. malaccensis]	Metabolism;Metabolism;Metabolism;Metabolism;Metabolism;Metabolism;Metabolism;Metabolism	Global and overview maps;Global and overview maps;Global and overview maps;Amino acid metabolism;Carbohydrate metabolism;Energy metabolism;Carbohydrate metabolism;Carbohydrate metabolism	ko01100//Metabolic pathways;ko01110//Biosynthesis of secondary metabolites;ko01200//Carbon metabolism;ko00270//Cysteine and methionine metabolism;ko00620//Pyruvate metabolism;ko00710//Carbon fixation in photosynthetic organisms;ko00630//Glyoxylate and dicarboxylate metabolism;ko00020//Citrate cycle (TCA cycle)	K00026;K00026;K00026;K00026;K00026;K00026;K00026;K00026	-	GO:0003824//catalytic activity;GO:0016491//oxidoreductase activity;GO:0016616//oxidoreductase activity, acting on the CH-OH group of donors, NAD or NADP as acceptor;GO:0030060//L-malate dehydrogenase activity	GO:0006099//tricarboxylic acid cycle;GO:0019752//carboxylic acid metabolic process	-	protein_coding
3	BX_AAAchr10_1g03293	BX_AAAchr10_1g03293	0.294	0.163	0.951361	0.530484	0.842683	0.000455615	1	BX_AAAchr10_1g03293	THU53255.1 hypothetical protein C4D60_Mb10t12510 [Musa balbisiana]	-	-	-	-	-	GO:0005509//calcium ion binding	-	-	protein_coding
3	BX_AAAchr02_1g00738	ORMDL3	0.33	0.182	1.57794	0.981254	0.685347	0.000472571	1	ORMDL3	XP_009383183.1 PREDICTED: ORM1-like protein 3 [Musa acuminata subsp. malaccensis]	-	-	-	-	GO:0005789//endoplasmic reticulum membrane;GO:0016020//membrane	-	-	-	protein_coding
3	BX_AAAchr09_3g03549	PER56	0.706	0.478	5.84945	4.02955	0.537684	0.000484865	1	PER56	XP_009419515.1 PREDICTED: peroxidase 24 [Musa acuminata subsp. malaccensis]	Metabolism;Metabolism;Metabolism	Global and overview maps;Global and overview maps;Biosynthesis of other secondary metabolites	ko01100//Metabolic pathways;ko01110//Biosynthesis of secondary metabolites;ko00940//Phenylpropanoid biosynthesis	K00430;K00430;K00430	-	GO:0004601//peroxidase activity;GO:0020037//heme binding	GO:0006633//fatty acid biosynthetic process;GO:0006979//response to oxidative stress	-	protein_coding
3	BX_AAAchr07_3g02512	ATL48	0.266	0.134	0.7236	0.560037	0.36967	0.000519896	1	ATL48	XP_018684115.1 PREDICTED: RING-H2 finger protein ATL48-like isoform X1 [Musa acuminata subsp. malaccensis]	-	-	-	-	-	-	-	-	protein_coding
3	BX_AAAchr08_2g02939	RGG2	0.275	0.142	0.61051	0.460564	0.406613	0.000526802	1	RGG2	THU70364.1 hypothetical protein C4D60_Mb08t24210 [Musa balbisiana]	-	-	-	-	-	-	GO:0007186//G-protein coupled receptor signaling pathway	-	protein_coding
3	BX_AAAchr09_2g00517	Os01g0813400	0.321	0.176	0.980277	0.662444	0.56539	0.00054462	1	Os01g0813400	URE39863.1 ARF [Musa troglodytarum]	Cellular Processes	Transport and catabolism	ko04144//Endocytosis	K07937	-	GO:0003924//GTPase activity;GO:0005525//GTP binding	-	-	protein_coding
3	BX_AAAchr07_2g00342	SYN4	0.257	0.132	1.13974	0.570215	0.999125	0.000548086	1	SYN4	XP_009408329.1 PREDICTED: sister chromatid cohesion 1 protein 4-like isoform X1 [Musa acuminata subsp. malaccensis]	-	-	-	-	GO:0008278//cohesin complex	GO:0005515//protein binding	GO:0007062//sister chromatid cohesion	-	protein_coding
3	BX_AAAchr03_1g01152	GAMMACA1	0.385	0.227	1.31171	0.913281	0.522319	0.000549698	1	GAMMACA1	XP_009391607.1 PREDICTED: gamma carbonic anhydrase 1, mitochondrial-like [Musa acuminata subsp. malaccensis]	-	-	-	-	-	-	-	-	protein_coding
3	BX_AAAchr08_2g02692	LRR1	0.294	0.157	0.739598	0.54248	0.44717	0.000553629	1	LRR1	URE40728.1 receptor kinase 1 [Musa troglodytarum]	-	-	-	-	-	GO:0005515//protein binding	-	-	protein_coding
3	BX_AAAchr04_3g00648	TBP2	0.413	0.259	1.50136	1.08238	0.472056	0.000557489	1	TBP2	THU71838.1 hypothetical protein C4D60_Mb04t05730 [Musa balbisiana]	Genetic Information Processing	Folding, sorting and degradation	ko03050//Proteasome	K03062	GO:0005737//cytoplasm	GO:0005524//ATP binding;GO:0016887//ATPase activity;GO:0036402//proteasome-activating ATPase activity	GO:0030163//protein catabolic process	-	protein_coding
3	BX_AAAchr10_1g03699	At1g28600	0.376	0.218	1.4041	1.00189	0.486922	0.000565656	1	At1g28600	XP_009380501.1 PREDICTED: GDSL esterase/lipase At5g45910 isoform X2 [Musa acuminata subsp. malaccensis]	-	-	-	-	-	GO:0016788//hydrolase activity, acting on ester bonds	-	-	protein_coding
3	BX_AAAchr11_3g02192	MSBP2	0.358	0.198	1.17321	0.867051	0.436277	0.000576311	1	MSBP2	XP_009384490.1 PREDICTED: membrane steroid-binding protein 2-like [Musa acuminata subsp. malaccensis]	-	-	-	-	-	-	-	-	protein_coding
3	BX_AAAchr06_1g04195	UAM1	0.275	0.148	0.954801	0.538221	0.827002	0.000576958	1	UAM1	XP_009407384.1 PREDICTED: UDP-arabinopyranose mutase 1 [Musa acuminata subsp. malaccensis]	Metabolism;Metabolism	Global and overview maps;Carbohydrate metabolism	ko01100//Metabolic pathways;ko00520//Amino sugar and nucleotide sugar metabolism	K13379;K13379	-	GO:0016866//intramolecular transferase activity	GO:0071669//plant-type cell wall organization or biogenesis	-	protein_coding
3	BX_AAAchr09_3g01534	TIFY10B	0.404	0.234	1.67235	1.24939	0.420651	0.000595144	1	TIFY10B	XP_009417542.1 PREDICTED: protein TIFY 10b-like [Musa acuminata subsp. malaccensis]	Environmental Information Processing	Signal transduction	ko04075//Plant hormone signal transduction	K13464	-	-	-	-	protein_coding
3	BX_AAAchr07_2g02992	RNS2	0.266	0.134	0.800651	0.606329	0.401074	0.000596954	1	RNS2	CAG1857710.1 unnamed protein product [Musa acuminata subsp. malaccensis]	-	-	-	-	-	GO:0003723//RNA binding;GO:0033897//ribonuclease T2 activity	-	-	protein_coding
3	BX_AAAchr06_3g00429	At3g01520	0.294	0.153	0.987786	0.678884	0.541033	0.000600823	1	At3g01520	XP_009403083.1 PREDICTED: universal stress protein PHOS34 [Musa acuminata subsp. malaccensis]	-	-	-	-	-	-	-	-	protein_coding
3	BX_AAAchr06_2g00744	ATS3B	0.257	0.135	0.696064	0.507988	0.454425	0.000603302	1	ATS3B	XP_009403404.1 PREDICTED: uncharacterized protein LOC103986969 [Musa acuminata subsp. malaccensis]	-	-	-	-	-	GO:0005515//protein binding	-	-	protein_coding
3	BX_AAAchr04_2g04094	BX_AAAchr04_2g04094	0.275	0.141	1.68586	1.27335	0.404861	0.000614792	1	BX_AAAchr04_2g04094	XP_018680757.1 PREDICTED: uncharacterized protein LOC103982467 [Musa acuminata subsp. malaccensis]	-	-	-	-	-	-	-	-	protein_coding
3	BX_AAAchr10_1g03025	At4g22758	0.385	0.221	1.79401	1.34051	0.420403	0.000619338	1	At4g22758	XP_009379775.1 PREDICTED: uncharacterized protein LOC103968341 [Musa acuminata subsp. malaccensis]	-	-	-	-	-	-	-	-	protein_coding
3	BX_AAAchr11_3g02515	RABE1C	0.404	0.246	1.44816	1.00855	0.521934	0.000633143	1	RABE1C	XP_009384826.1 PREDICTED: ras-related protein RABE1c isoform X2 [Musa acuminata subsp. malaccensis]	Cellular Processes	Transport and catabolism	ko04144//Endocytosis	K07901	-	GO:0003924//GTPase activity;GO:0005525//GTP binding	-	-	protein_coding
3	BX_AAAchr02_2g00856	PER60	0.606	0.371	5.26273	3.89001	0.436039	0.000634057	1	PER60	XP_009384723.1 PREDICTED: peroxidase 60-like isoform X1 [Musa acuminata subsp. malaccensis]	Metabolism;Metabolism;Metabolism	Global and overview maps;Global and overview maps;Biosynthesis of other secondary metabolites	ko01100//Metabolic pathways;ko01110//Biosynthesis of secondary metabolites;ko00940//Phenylpropanoid biosynthesis	K00430;K00430;K00430	-	GO:0004601//peroxidase activity;GO:0020037//heme binding	GO:0006979//response to oxidative stress;GO:0042744//hydrogen peroxide catabolic process	-	protein_coding
3	BX_AAAchr11_2g00868	BX_AAAchr11_2g00868	0.266	0.137	0.704379	0.466155	0.595542	0.000637447	1	BX_AAAchr11_2g00868	THU55495.1 hypothetical protein C4D60_Mb11t07170 [Musa balbisiana]	-	-	-	-	-	-	-	-	protein_coding
3	BX_AAAchr03_3g01948	EF1	0.321	0.173	0.883528	0.627086	0.494613	0.000649866	1	EF1	XP_009392715.1 PREDICTED: elongation factor 1-alpha-like [Musa acuminata subsp. malaccensis]	Genetic Information Processing	Translation	ko03013//Nucleocytoplasmic transport	K03231	-	GO:0003746//translation elongation factor activity;GO:0003924//GTPase activity;GO:0005525//GTP binding	GO:0006414//translational elongation	-	protein_coding
3	BX_AAAchr06_1g02161	CC-1	0.321	0.174	1.07114	0.703591	0.606337	0.000650636	1	CC-1	XP_009404945.1 PREDICTED: cytochrome c [Musa acuminata subsp. malaccensis]	Metabolism;Metabolism	Global and overview maps;Energy metabolism	ko01100//Metabolic pathways;ko00190//Oxidative phosphorylation	K08738;K08738	-	GO:0009055//electron carrier activity;GO:0020037//heme binding	-	-	protein_coding
3	BX_AAAchr08_3g01952	ndhA	0.505	0.301	2.34894	1.82182	0.366631	0.000660498	1	ndhA	YP_010136560.1 NADH dehydrogenase subunit 1 [Musa laterita]	Metabolism;Metabolism	Global and overview maps;Energy metabolism	ko01100//Metabolic pathways;ko00190//Oxidative phosphorylation	K05572;K05572	GO:0016020//membrane	-	-	-	protein_coding
3	BX_AAAchr01_2g02333	COX6A	0.294	0.158	0.817472	0.636209	0.36167	0.000665703	1	COX6A	THU64802.1 hypothetical protein C4D60_Mb01t30290 [Musa balbisiana]	-	-	-	-	GO:0005743//mitochondrial inner membrane;GO:0005751//mitochondrial respiratory chain complex IV	-	-	-	protein_coding
3	BX_AAAchr06_1g03452	G6PDH	0.275	0.142	1.09504	0.678609	0.690333	0.000726113	1	G6PDH	URE13930.1 glucose-6-phosphate 1-dehydrogenase [Musa troglodytarum]	Metabolism;Metabolism;Metabolism;Metabolism;Metabolism	Global and overview maps;Global and overview maps;Global and overview maps;Metabolism of other amino acids;Carbohydrate metabolism	ko01100//Metabolic pathways;ko01110//Biosynthesis of secondary metabolites;ko01200//Carbon metabolism;ko00480//Glutathione metabolism;ko00030//Pentose phosphate pathway	K00036;K00036;K00036;K00036;K00036	-	GO:0004345//glucose-6-phosphate dehydrogenase activity;GO:0016614//oxidoreductase activity, acting on CH-OH group of donors;GO:0050661//NADP binding	GO:0006006//glucose metabolic process	-	protein_coding
3	BX_AAAchr07_2g02635	RPS15	0.303	0.166	0.847945	0.640856	0.403971	0.000744575	1	RPS15	XP_009386697.1 PREDICTED: 40S ribosomal protein S15 [Musa acuminata subsp. malaccensis]	Genetic Information Processing	Translation	ko03010//Ribosome	K02958	GO:0005840//ribosome;GO:0015935//small ribosomal subunit	GO:0003735//structural constituent of ribosome	GO:0006412//translation	-	protein_coding
3	BX_AAAchr06_3g01491	BX_AAAchr06_3g01491	0.303	0.167	1.85714	0.979728	0.922629	0.000756984	1	BX_AAAchr06_3g01491	THU49680.1 hypothetical protein C4D60_Mb06t12090 [Musa balbisiana]	-	-	-	-	-	-	-	-	protein_coding
3	BX_AAAchr11_1g00832	SRC2	0.367	0.217	1.26658	0.932422	0.441881	0.000758808	1	SRC2	XP_009382785.1 PREDICTED: protein SRC2-like [Musa acuminata subsp. malaccensis]	-	-	-	-	-	-	GO:0006952//defense response	-	protein_coding
3	BX_AAAchr03_1g01779	PIP1-2	0.303	0.167	1.46408	0.85442	0.776973	0.000760618	1	PIP1-2	XP_009386206.1 PREDICTED: probable aquaporin PIP1-2 [Musa acuminata subsp. malaccensis]	-	-	-	-	GO:0016020//membrane	GO:0015267//channel activity	GO:0055085//transmembrane transport	-	protein_coding
3	BX_AAAchr08_3g02079	SAHH	0.284	0.154	1.06286	0.512541	1.05221	0.000767815	1	SAHH	XP_009413566.1 PREDICTED: adenosylhomocysteinase-like [Musa acuminata subsp. malaccensis]	Metabolism;Metabolism	Global and overview maps;Amino acid metabolism	ko01100//Metabolic pathways;ko00270//Cysteine and methionine metabolism	K01251;K01251	-	-	-	-	protein_coding
3	BX_AAAchr08_1g00268	DAPF	0.339	0.202	1.16958	0.762268	0.617619	0.000771377	1	DAPF	XP_009412538.1 PREDICTED: diaminopimelate epimerase, chloroplastic [Musa acuminata subsp. malaccensis]	Metabolism;Metabolism;Metabolism;Metabolism;Metabolism	Global and overview maps;Global and overview maps;Global and overview maps;Amino acid metabolism;Metabolism of other amino acids	ko01100//Metabolic pathways;ko01110//Biosynthesis of secondary metabolites;ko01230//Biosynthesis of amino acids;ko00300//Lysine biosynthesis;ko00470//D-Amino acid metabolism	K01778;K01778;K01778;K01778;K01778	-	GO:0008837//diaminopimelate epimerase activity	GO:0009089//lysine biosynthetic process via diaminopimelate	-	protein_coding
3	BX_AAAchr09_3g00677	UBC35	0.257	0.132	0.70346	0.546326	0.364707	0.000779367	1	UBC35	NP_001267560.1 ubiquitin-conjugating enzyme E2 35-like [Cucumis sativus]	Genetic Information Processing	Folding, sorting and degradation	ko04120//Ubiquitin mediated proteolysis	K10580	-	-	-	-	protein_coding
3	BX_AAAchr08_2g02269	RPN7	0.303	0.17	0.956289	0.642405	0.573964	0.000779871	1	RPN7	XP_009413439.1 PREDICTED: 26S proteasome non-ATPase regulatory subunit 6 [Musa acuminata subsp. malaccensis]	Genetic Information Processing	Folding, sorting and degradation	ko03050//Proteasome	K03037	-	-	-	-	protein_coding
3	BX_AAAchr05_3g01281	BX_AAAchr05_3g01281	0.275	0.147	0.921307	0.52561	0.809689	0.000782166	1	BX_AAAchr05_3g01281	XP_009400325.1 PREDICTED: DNA-binding protein MNB1B [Musa acuminata subsp. malaccensis]	-	-	-	-	-	-	-	-	protein_coding
3	BX_AAAchr06_3g02840	BX_AAAchr06_3g02840	0.294	0.16	0.839588	0.603746	0.475739	0.000795652	1	BX_AAAchr06_3g02840	XP_009405717.1 PREDICTED: uncharacterized protein LOC103988805 [Musa acuminata subsp. malaccensis]	Metabolism;Metabolism	Global and overview maps;Energy metabolism	ko01100//Metabolic pathways;ko00190//Oxidative phosphorylation	K02140;K02140	GO:0000276//mitochondrial proton-transporting ATP synthase complex, coupling factor F(o)	GO:0015078//hydrogen ion transmembrane transporter activity	GO:0015986//ATP synthesis coupled proton transport	-	protein_coding
3	BX_AAAchr05_3g02403	PLAT1	0.44	0.276	1.73967	1.34102	0.375476	0.000796772	1	PLAT1	XP_009387124.1 PREDICTED: PLAT domain-containing protein 3-like [Musa acuminata subsp. malaccensis]	-	-	-	-	-	GO:0005515//protein binding	-	-	protein_coding
3	BX_AAAchr11_2g00451	CBSX5	0.275	0.142	0.813042	0.614361	0.404242	0.000819132	1	CBSX5	RZR74121.1 hypothetical protein BHM03_00032287 [Ensete ventricosum]	-	-	-	-	-	-	-	-	protein_coding
3	BX_AAAchr04_1g00476	ARPC3	0.266	0.14	0.728881	0.490898	0.570261	0.000831873	1	ARPC3	XP_009395285.1 PREDICTED: actin-related protein 2/3 complex subunit 3 [Musa acuminata subsp. malaccensis]	Cellular Processes	Transport and catabolism	ko04144//Endocytosis	K05756	GO:0005856//cytoskeleton;GO:0005885//Arp2/3 protein complex	-	GO:0030833//regulation of actin filament polymerization;GO:0034314//Arp2/3 complex-mediated actin nucleation	-	protein_coding
3	BX_AAAchr05_2g00071	BX_AAAchr05_2g00071	0.275	0.15	0.729098	0.567538	0.361398	0.000845651	1	BX_AAAchr05_2g00071	URE02986.1 hypothetical protein MUK42_22639, partial [Musa troglodytarum]	Metabolism;Metabolism	Global and overview maps;Energy metabolism	ko01100//Metabolic pathways;ko00190//Oxidative phosphorylation	K00416;K00416	GO:0005750//mitochondrial respiratory chain complex III	-	GO:0006122//mitochondrial electron transport, ubiquinol to cytochrome c	-	protein_coding
3	BX_AAAchr02_1g00891	PER60	0.56	0.355	3.77028	2.82765	0.415071	0.000895434	1	PER60	XP_009384731.1 PREDICTED: peroxidase 60-like isoform X2 [Musa acuminata subsp. malaccensis]	Metabolism;Metabolism;Metabolism	Global and overview maps;Global and overview maps;Biosynthesis of other secondary metabolites	ko01100//Metabolic pathways;ko01110//Biosynthesis of secondary metabolites;ko00940//Phenylpropanoid biosynthesis	K00430;K00430;K00430	-	GO:0004601//peroxidase activity;GO:0020037//heme binding	GO:0006979//response to oxidative stress;GO:0042744//hydrogen peroxide catabolic process	-	protein_coding
3	BX_AAAchr03_1g01731	MTN1	0.284	0.157	0.812829	0.540366	0.589015	0.00092704	1	MTN1	XP_009386241.1 PREDICTED: 5'-methylthioadenosine/S-adenosylhomocysteine nucleosidase 1-like [Musa acuminata subsp. malaccensis]	Metabolism;Metabolism	Global and overview maps;Amino acid metabolism	ko01100//Metabolic pathways;ko00270//Cysteine and methionine metabolism	K01244;K01244	-	GO:0003824//catalytic activity;GO:0008930//methylthioadenosine nucleosidase activity	GO:0009116//nucleoside metabolic process;GO:0019509//L-methionine biosynthetic process from methylthioadenosine	-	protein_coding
3	BX_AAAchr06_2g04262	ACT7	0.266	0.141	0.746813	0.474645	0.653897	0.001056	1	ACT7	XP_009407474.1 PREDICTED: actin-7-like [Musa acuminata subsp. malaccensis]	-	-	-	-	-	-	-	-	protein_coding
3	BX_AAAchr06_2g01342	RBP47	0.275	0.151	0.759953	0.553725	0.45674	0.00107913	1	RBP47	CAG1845979.1 unnamed protein product [Musa acuminata subsp. malaccensis]	-	-	-	-	-	GO:0003676//nucleic acid binding;GO:0003723//RNA binding	-	-	protein_coding
3	BX_AAAchr06_2g02328	UCC1	0.422	0.253	2.35066	1.82291	0.36682	0.00112397	1	UCC1	THU50335.1 hypothetical protein C4D60_Mb06t19140 [Musa balbisiana]	-	-	-	-	-	GO:0009055//electron carrier activity	-	-	protein_coding
3	BX_AAAchr07_3g02886	BX_AAAchr07_3g02886	0.294	0.164	1.85659	1.1454	0.696803	0.00114667	1	BX_AAAchr07_3g02886	-	-	-	-	-	-	-	-	-	protein_coding
3	BX_AAAchr03_3g02524	RPL10A	0.358	0.215	1.10713	0.845865	0.388324	0.00117893	1	RPL10A	XP_009393384.1 PREDICTED: 60S ribosomal protein L10a [Musa acuminata subsp. malaccensis]	Genetic Information Processing	Translation	ko03010//Ribosome	K02865	GO:0015934//large ribosomal subunit	GO:0003723//RNA binding;GO:0003735//structural constituent of ribosome	GO:0006412//translation	-	protein_coding
[truncated: 58 more rows]
