# Supplementary material for: Single-cell transcriptome atlas unveils transcriptional regulation networks of banana root tips in response to Fusarium oxysporum infection
Source: Hortic Res. 2025 Aug 22;12(11):uhaf220. doi: 10.1093/hr/uhaf220 (PMC12598465; doi:10.1093/hr/uhaf220)
Supplement: Web_Material_uhaf220 [file web_material_uhaf220.zip › Supplementary Table S8.xlsx]

## Sheet: Sheet1
Supplementary Table S8. GO enrichment of genes during the differentiation trajectory of pericycle cells from state 1 to state 4.
GeneID	Gene_cluster	Symbol	Description	KEGG_A_class	KEGG_B_class	Pathway	K_ID	GO Component	GO Function	GO Process	TF_family	Gene_type	P_value	FDR	1	2	3	4	5	6	7	8	9	10	11	12	13	14	15	16	17	18	19	20	21	22	23	24	25	26	27	28	29	30	31	32	33	34	35
BX_AAAchr03_3g03020	1	COS-1	XP_009392858.1 PREDICTED: glutelin type-B 2-like [Musa acuminata subsp. malaccensis]	-	-	-	-	-	-	-	-	protein_coding	3.83323e-21	1.24938e-17	1.52442	1.42667	1.32985	1.23404	1.13934	1.04583	0.953609	0.862754	0.773345	0.68546	0.599171	0.514546	0.431649	0.35054	0.271274	0.193901	0.118466	0.0450102	-0.026431	-0.095827	-0.163152	-0.228384	-0.291508	-0.35251	-0.411384	-0.468125	-0.522734	-0.575214	-0.625572	-0.673817	-0.719962	-0.764022	-0.806012	-0.845952	-0.88386
BX_AAAchr04_1g04626	1	BX_AAAchr04_1g04626	XP_009397192.1 PREDICTED: dormancy-associated protein 1 [Musa acuminata subsp. malaccensis]	-	-	-	-	-	-	-	-	protein_coding	9.42603e-14	1.71242e-10	1.82354	1.74036	1.65801	1.57651	1.49588	1.41614	1.33731	1.25942	1.18247	1.10649	1.0315	0.957516	0.884556	0.812638	0.741778	0.671992	0.603295	0.535703	0.469228	0.403884	0.339682	0.276634	0.214748	0.154035	0.0945008	0.0361529	-0.0210034	-0.0769638	-0.131725	-0.185286	-0.237646	-0.288805	-0.338764	-0.387528	-0.435101
BX_AAAchr01_2g02201	1	TPRP-F1	XP_009418218.1 PREDICTED: 36.4 kDa proline-rich protein [Musa acuminata subsp. malaccensis]	-	-	-	-	-	-	-	-	protein_coding	9.63041e-26	4.26889e-22	1.62819	1.52812	1.42899	1.33094	1.2341	1.1386	1.04455	0.952083	0.8613	0.772314	0.685229	0.600142	0.517143	0.436316	0.357737	0.281473	0.207584	0.13612	0.0671251	0.000631549	-0.0633349	-0.124757	-0.183627	-0.239943	-0.293712	-0.344946	-0.393665	-0.439893	-0.483659	-0.524997	-0.563942	-0.600535	-0.634816	-0.666825	-0.696606
BX_AAAchr04_2g02956	1	BBI	XP_009383470.1 PREDICTED: Bowman-Birk type proteinase inhibitor-like [Musa acuminata subsp. malaccensis]	-	-	-	-	GO:0005576//extracellular region	GO:0004867//serine-type endopeptidase inhibitor activity	-	-	protein_coding	5.18408e-39	7.18112e-35	0.287714	0.265922	0.244158	0.222414	0.200685	0.178966	0.157252	0.135536	0.113814	0.092081	0.0703305	0.0485578	0.0267577	0.00492498	-0.0169454	-0.0388584	-0.0608191	-0.0828324	-0.104903	-0.127036	-0.149237	-0.171509	-0.193857	-0.216287	-0.238802	-0.261407	-0.284106	-0.306904	-0.329805	-0.352813	-0.375932	-0.399166	-0.422519	-0.445995	-0.469598
BX_AAAchr09_1g00326	1	BX_AAAchr09_1g00326	URE39930.1 Mannose glucose-specific lectin [Musa troglodytarum]	-	-	-	-	-	-	-	-	protein_coding	1.89192e-66	6.98864e-62	0.761207	0.717269	0.673537	0.630038	0.586799	0.543846	0.501202	0.458895	0.416948	0.375385	0.334231	0.293509	0.25324	0.213448	0.174154	0.135379	0.0971429	0.0594654	0.0223655	-0.0141387	-0.0500299	-0.0852914	-0.119907	-0.153863	-0.187143	-0.219735	-0.251626	-0.282805	-0.313259	-0.342979	-0.371955	-0.400179	-0.427642	-0.454338	-0.480258
BX_AAAchr01_3g00069	1	BBI	XP_009383470.1 PREDICTED: Bowman-Birk type proteinase inhibitor-like [Musa acuminata subsp. malaccensis]	-	-	-	-	GO:0005576//extracellular region	GO:0004867//serine-type endopeptidase inhibitor activity	-	-	protein_coding	5.95502e-24	2.44416e-20	0.463027	0.438968	0.414937	0.390934	0.36696	0.343013	0.319096	0.295208	0.27135	0.247522	0.223724	0.199957	0.176222	0.152517	0.128845	0.105205	0.0815979	0.0580236	0.0344827	0.0109756	-0.0124973	-0.0359357	-0.0593392	-0.0827075	-0.10604	-0.129337	-0.152597	-0.17582	-0.199006	-0.222155	-0.245266	-0.268338	-0.291372	-0.314366	-0.337321
BX_AAAchr09_3g00235	1	BX_AAAchr09_3g00235	XP_009416010.1 PREDICTED: extracellular ribonuclease LE-like [Musa acuminata subsp. malaccensis]	-	-	-	-	-	GO:0003723//RNA binding;GO:0033897//ribonuclease T2 activity	-	-	protein_coding	1.22233e-12	1.90783e-09	-1.96127	-1.95329	-1.94423	-1.93397	-1.92238	-1.90931	-1.89458	-1.87805	-1.85952	-1.83882	-1.81575	-1.79013	-1.76178	-1.73051	-1.69615	-1.65855	-1.61758	-1.57314	-1.52515	-1.47358	-1.41842	-1.35973	-1.2976	-1.23217	-1.16363	-1.09219	-1.01813	-0.941768	-0.863431	-0.78349	-0.702334	-0.62037	-0.538014	-0.455688	-0.373815
BX_AAAchr02_2g00856	1	PER60	XP_009384723.1 PREDICTED: peroxidase 60-like isoform X1 [Musa acuminata subsp. malaccensis]	Metabolism;Metabolism;Metabolism	Global and overview maps;Global and overview maps;Biosynthesis of other secondary metabolites	ko01100//Metabolic pathways;ko01110//Biosynthesis of secondary metabolites;ko00940//Phenylpropanoid biosynthesis	K00430;K00430;K00430	-	GO:0004601//peroxidase activity;GO:0020037//heme binding	GO:0006979//response to oxidative stress;GO:0042744//hydrogen peroxide catabolic process	-	protein_coding	1.10985e-11	1.46418e-08	-2.50666	-2.50408	-2.5009	-2.49698	-2.49215	-2.48623	-2.47899	-2.47014	-2.45938	-2.44633	-2.43057	-2.41163	-2.38897	-2.36203	-2.33019	-2.29281	-2.24928	-2.199	-2.14141	-2.07609	-2.00271	-1.92112	-1.83136	-1.73366	-1.62845	-1.51635	-1.39813	-1.27472	-1.14714	-1.01646	-0.883802	-0.750267	-0.616943	-0.48487	-0.355033
BX_AAAchr02_3g00819	1	PER60	XP_009384723.1 PREDICTED: peroxidase 60-like isoform X1 [Musa acuminata subsp. malaccensis]	Metabolism;Metabolism;Metabolism	Global and overview maps;Global and overview maps;Biosynthesis of other secondary metabolites	ko01100//Metabolic pathways;ko01110//Biosynthesis of secondary metabolites;ko00940//Phenylpropanoid biosynthesis	K00430;K00430;K00430	-	GO:0004601//peroxidase activity;GO:0020037//heme binding	GO:0006979//response to oxidative stress;GO:0042744//hydrogen peroxide catabolic process	-	protein_coding	3.35578e-10	3.68198e-07	-2.60286	-2.5943	-2.58439	-2.57292	-2.55969	-2.54446	-2.52697	-2.50694	-2.48407	-2.45806	-2.42857	-2.39529	-2.3579	-2.31607	-2.26953	-2.21802	-2.16133	-2.0993	-2.03186	-1.95898	-1.88075	-1.7973	-1.70889	-1.61583	-1.51852	-1.41743	-1.31309	-1.20606	-1.09695	-0.986381	-0.875005	-0.763458	-0.652377	-0.542384	-0.434083
BX_AAAchr06_1g02377	1	LEA5-D	THU50466.1 hypothetical protein C4D60_Mb06t20520 [Musa balbisiana]	-	-	-	-	-	-	-	-	protein_coding	3.52452e-56	9.76451e-52	-1.47005	-1.47005	-1.47005	-1.47005	-1.47005	-1.47005	-1.47005	-1.47005	-1.47005	-1.47005	-1.47005	-1.47005	-1.47005	-1.47005	-1.47005	-1.47004	-1.47003	-1.47002	-1.46999	-1.46995	-1.46987	-1.46975	-1.46953	-1.46918	-1.4686	-1.46768	-1.46621	-1.46391	-1.46037	-1.45503	-1.44708	-1.4355	-1.41896	-1.39587	-1.3644
BX_AAAchr04_1g03534	1	DAR1	URD99592.1 DA1-related [Musa troglodytarum]	-	-	-	-	-	-	-	-	protein_coding	1.8471e-21	6.20277e-18	-1.20305	-1.20305	-1.20305	-1.20305	-1.20305	-1.20305	-1.20305	-1.20305	-1.20305	-1.20305	-1.20305	-1.20305	-1.20305	-1.20305	-1.20305	-1.20305	-1.20305	-1.20305	-1.20305	-1.20305	-1.20304	-1.20303	-1.20302	-1.20299	-1.20294	-1.20285	-1.20269	-1.2024	-1.20189	-1.20103	-1.19957	-1.19717	-1.19331	-1.18722	-1.17784
BX_AAAchr03_1g01800	1	TSJT1	XP_009392254.1 PREDICTED: stem-specific protein TSJT1-like [Musa acuminata subsp. malaccensis]	-	-	-	-	-	-	-	-	protein_coding	8.16486e-17	1.80963e-13	-0.990413	-0.990413	-0.990413	-0.990413	-0.990413	-0.990413	-0.990413	-0.990413	-0.990413	-0.990413	-0.990413	-0.990413	-0.990413	-0.990413	-0.990413	-0.990413	-0.990412	-0.990411	-0.99041	-0.990406	-0.990399	-0.990387	-0.990362	-0.990317	-0.990235	-0.990088	-0.989828	-0.989377	-0.988611	-0.987334	-0.985249	-0.981918	-0.976714	-0.968779	-0.956983
BX_AAAchr06_1g02170	1	ADH2	XP_009404957.1 PREDICTED: alcohol dehydrogenase 3 [Musa acuminata subsp. malaccensis]	Metabolism;Metabolism;Metabolism;Metabolism;Metabolism;Metabolism;Metabolism	Global and overview maps;Global and overview maps;Carbohydrate metabolism;Carbohydrate metabolism;Lipid metabolism;Amino acid metabolism;Lipid metabolism	ko01100//Metabolic pathways;ko01110//Biosynthesis of secondary metabolites;ko00010//Glycolysis / Gluconeogenesis;ko00620//Pyruvate metabolism;ko00592//alpha-Linolenic acid metabolism;ko00350//Tyrosine metabolism;ko00071//Fatty acid degradation	K18857;K18857;K18857;K18857;K18857;K18857;K18857	-	GO:0046983//protein dimerization activity	-	bHLH	protein_coding	1.66457e-19	4.85433e-16	-1.16293	-1.16293	-1.16293	-1.16293	-1.16293	-1.16293	-1.16293	-1.16293	-1.16293	-1.16293	-1.16293	-1.16293	-1.16293	-1.16293	-1.16293	-1.16293	-1.16293	-1.16293	-1.16293	-1.16293	-1.16293	-1.16292	-1.1629	-1.16287	-1.16281	-1.16268	-1.16244	-1.162	-1.16118	-1.15971	-1.15713	-1.15272	-1.14538	-1.13347	-1.11474
BX_AAAchr11_2g02535	1	CPX	XP_009385034.1 PREDICTED: coproporphyrinogen-III oxidase 1, chloroplastic-like isoform X2 [Musa acuminata subsp. malaccensis]	Metabolism;Metabolism;Metabolism	Global and overview maps;Global and overview maps;Metabolism of cofactors and vitamins	ko01100//Metabolic pathways;ko01110//Biosynthesis of secondary metabolites;ko00860//Porphyrin metabolism	K00228;K00228;K00228	-	GO:0004109//coproporphyrinogen oxidase activity	GO:0006779//porphyrin-containing compound biosynthetic process	-	protein_coding	7.65905e-12	1.0226e-08	-1.39988	-1.39987	-1.39987	-1.39986	-1.39984	-1.39982	-1.39979	-1.39974	-1.39967	-1.39957	-1.39942	-1.3992	-1.39888	-1.39842	-1.39775	-1.3968	-1.39546	-1.39356	-1.3909	-1.38721	-1.38214	-1.37523	-1.3659	-1.35344	-1.337	-1.31558	-1.28805	-1.25319	-1.20976	-1.15655	-1.09258	-1.01716	-0.930026	-0.831497	-0.722485
BX_AAAchr07_1g03262	1	BX_AAAchr07_1g03262	-	-	-	-	-	-	-	-	-	protein_coding	7.84848e-14	1.44959e-10	-1.85619	-1.80273	-1.74882	-1.69452	-1.63992	-1.58508	-1.53009	-1.47501	-1.41992	-1.36492	-1.31007	-1.25548	-1.20121	-1.14736	-1.09401	-1.04127	-0.989201	-0.937911	-0.887488	-0.838023	-0.789607	-0.742334	-0.696295	-0.651584	-0.608292	-0.566513	-0.526337	-0.487859	-0.451168	-0.416355	-0.383512	-0.352728	-0.324091	-0.297691	-0.273614
BX_AAAchr03_1g00405	1	Sb03g046810	XP_009390756.1 PREDICTED: cationic peroxidase SPC4-like [Musa acuminata subsp. malaccensis]	Metabolism;Metabolism;Metabolism	Global and overview maps;Global and overview maps;Biosynthesis of other secondary metabolites	ko01100//Metabolic pathways;ko01110//Biosynthesis of secondary metabolites;ko00940//Phenylpropanoid biosynthesis	K00430;K00430;K00430	-	GO:0004601//peroxidase activity;GO:0020037//heme binding	GO:0006979//response to oxidative stress;GO:0042744//hydrogen peroxide catabolic process	-	protein_coding	5.77309e-10	6.03549e-07	-1.28746	-1.27533	-1.26235	-1.24848	-1.23368	-1.21791	-1.20116	-1.18338	-1.16456	-1.14468	-1.12374	-1.10172	-1.07863	-1.05449	-1.02931	-1.00314	-0.976025	-0.948011	-0.919173	-0.889591	-0.859361	-0.828588	-0.797393	-0.765906	-0.73427	-0.702639	-0.671176	-0.640053	-0.609451	-0.579555	-0.550558	-0.522652	-0.496036	-0.470904	-0.447452
BX_AAAchr10_1g03414	1	BX_AAAchr10_1g03414	XP_009380188.1 PREDICTED: uncharacterized protein LOC103968635 [Musa acuminata subsp. malaccensis]	-	-	-	-	-	-	-	-	protein_coding	1.13331e-17	2.73025e-14	-1.28093	-1.28053	-1.28003	-1.27943	-1.2787	-1.2778	-1.27672	-1.27541	-1.27382	-1.27191	-1.26961	-1.26685	-1.26354	-1.2596	-1.25491	-1.24936	-1.2428	-1.2351	-1.22609	-1.2156	-1.20344	-1.18943	-1.17337	-1.15509	-1.13439	-1.11112	-1.08514	-1.05635	-1.02469	-0.990153	-0.952801	-0.912753	-0.870206	-0.825431	-0.778773
BX_AAAchr07_1g03330	1	SDT1	XP_009411270.1 PREDICTED: uncharacterized protein LOC103993065 [Musa acuminata subsp. malaccensis]	-	-	-	-	-	-	-	-	protein_coding	2.52153e-12	3.62897e-09	-1.88129	-1.87263	-1.86287	-1.85189	-1.83957	-1.82575	-1.8103	-1.79306	-1.77388	-1.7526	-1.72906	-1.7031	-1.67457	-1.64335	-1.60929	-1.57231	-1.53231	-1.48925	-1.44312	-1.39393	-1.34175	-1.28669	-1.22889	-1.16857	-1.10596	-1.04137	-0.975118	-0.907588	-0.839187	-0.770355	-0.701554	-0.633267	-0.565987	-0.500219	-0.436465
BX_AAAchr10_1g03634	1	PCO2	XP_018674958.1 PREDICTED: plant cysteine oxidase 2 [Musa acuminata subsp. malaccensis]	-	-	-	-	-	GO:0016702//oxidoreductase activity, acting on single donors with incorporation of molecular oxygen, incorporation of two atoms of oxygen	-	-	protein_coding	1.05021e-12	1.66261e-09	-0.830166	-0.824955	-0.819622	-0.814173	-0.808614	-0.802955	-0.797204	-0.791372	-0.78547	-0.77951	-0.773505	-0.767471	-0.761422	-0.755375	-0.749348	-0.743359	-0.737429	-0.731578	-0.725827	-0.720199	-0.714718	-0.709407	-0.704291	-0.699396	-0.694746	-0.690368	-0.686287	-0.682528	-0.679118	-0.676081	-0.673442	-0.671223	-0.669448	-0.668137	-0.66731
BX_AAAchr06_2g02276	1	ADH3	XP_009404957.1 PREDICTED: alcohol dehydrogenase 3 [Musa acuminata subsp. malaccensis]	Metabolism;Metabolism;Metabolism;Metabolism;Metabolism;Metabolism;Metabolism	Global and overview maps;Global and overview maps;Carbohydrate metabolism;Carbohydrate metabolism;Lipid metabolism;Amino acid metabolism;Lipid metabolism	ko01100//Metabolic pathways;ko01110//Biosynthesis of secondary metabolites;ko00010//Glycolysis / Gluconeogenesis;ko00620//Pyruvate metabolism;ko00592//alpha-Linolenic acid metabolism;ko00350//Tyrosine metabolism;ko00071//Fatty acid degradation	K18857;K18857;K18857;K18857;K18857;K18857;K18857	-	-	-	-	protein_coding	2.60912e-18	6.57131e-15	-1.11384	-1.11371	-1.11354	-1.11332	-1.11305	-1.11271	-1.11228	-1.11174	-1.11106	-1.11021	-1.10915	-1.10783	-1.1062	-1.10418	-1.10169	-1.09864	-1.09492	-1.09041	-1.08496	-1.07842	-1.07061	-1.06135	-1.05043	-1.03766	-1.02284	-1.00576	-0.986247	-0.96416	-0.939389	-0.911879	-0.881642	-0.848765	-0.813423	-0.77588	-0.736496
BX_AAAchr10_3g01810	1	TSJT1	XP_009420867.1 PREDICTED: stem-specific protein TSJT1-like [Musa acuminata subsp. malaccensis]	-	-	-	-	-	-	-	-	protein_coding	6.52061e-13	1.09485e-09	-1.31643	-1.30968	-1.3024	-1.29456	-1.28613	-1.27708	-1.26738	-1.25698	-1.24587	-1.23401	-1.22138	-1.20795	-1.19369	-1.1786	-1.16266	-1.14586	-1.12819	-1.10967	-1.0903	-1.07009	-1.04909	-1.02731	-1.00481	-0.981644	-0.957871	-0.933566	-0.908815	-0.883712	-0.85836	-0.832873	-0.807375	-0.781994	-0.756869	-0.732143	-0.707968
BX_AAAchr02_1g01237	1	ADH1	XP_009389519.1 PREDICTED: alcohol dehydrogenase 1 [Musa acuminata subsp. malaccensis]	Metabolism;Metabolism;Metabolism;Metabolism;Metabolism;Metabolism;Metabolism	Global and overview maps;Global and overview maps;Carbohydrate metabolism;Carbohydrate metabolism;Lipid metabolism;Amino acid metabolism;Lipid metabolism	ko01100//Metabolic pathways;ko01110//Biosynthesis of secondary metabolites;ko00010//Glycolysis / Gluconeogenesis;ko00620//Pyruvate metabolism;ko00592//alpha-Linolenic acid metabolism;ko00350//Tyrosine metabolism;ko00071//Fatty acid degradation	K18857;K18857;K18857;K18857;K18857;K18857;K18857	-	-	-	-	protein_coding	1.45235e-16	3.15581e-13	-1.35982	-1.35451	-1.34865	-1.3422	-1.3351	-1.32731	-1.31877	-1.30943	-1.29924	-1.28814	-1.27608	-1.263	-1.24887	-1.23363	-1.21726	-1.19972	-1.18099	-1.16105	-1.13992	-1.1176	-1.09412	-1.06952	-1.04386	-1.01722	-0.989691	-0.961388	-0.93244	-0.902995	-0.873219	-0.843291	-0.813406	-0.783772	-0.754609	-0.726142	-0.698604
BX_AAAchr08_3g00046	1	TSJT1	XP_009412788.1 PREDICTED: stem-specific protein TSJT1-like [Musa acuminata subsp. malaccensis]	-	-	-	-	-	-	-	-	protein_coding	4.65957e-15	9.5623e-12	-1.26393	-1.25662	-1.24919	-1.24166	-1.23401	-1.22625	-1.21837	-1.21039	-1.20231	-1.19412	-1.18583	-1.17743	-1.16895	-1.16036	-1.15169	-1.14293	-1.13408	-1.12516	-1.11615	-1.10708	-1.09793	-1.08872	-1.07945	-1.07013	-1.06076	-1.05134	-1.04189	-1.0324	-1.02289	-1.01336	-1.00381	-0.994256	-0.984701	-0.975153	-0.965619
BX_AAAchr06_2g02479	1	LEA5-D	XP_009405433.1 PREDICTED: late embryogenesis abundant protein Lea5-D [Musa acuminata subsp. malaccensis]	-	-	-	-	-	-	-	-	protein_coding	8.01488e-26	3.7008e-22	-0.761583	-0.770252	-0.778763	-0.787102	-0.795255	-0.803211	-0.810958	-0.818485	-0.825784	-0.832845	-0.839661	-0.846225	-0.85253	-0.858569	-0.864337	-0.869828	-0.875039	-0.879963	-0.884596	-0.888934	-0.892972	-0.896706	-0.90013	-0.90324	-0.90603	-0.908495	-0.910629	-0.912424	-0.913874	-0.914969	-0.915701	-0.91606	-0.916035	-0.915613	-0.914779
BX_AAAchr02_1g02375	1	LTI6B	CAG1862609.1 unnamed protein product [Musa acuminata subsp. malaccensis]	-	-	-	-	GO:0016020//membrane	-	-	-	protein_coding	4.26562e-37	5.2523e-33	-1.35725	-1.35577	-1.35406	-1.3521	-1.34984	-1.34725	-1.34428	-1.34089	-1.33701	-1.33259	-1.32757	-1.32188	-1.31544	-1.30817	-1.29999	-1.29081	-1.28056	-1.26914	-1.25647	-1.24246	-1.22704	-1.21014	-1.1917	-1.17168	-1.15005	-1.12681	-1.10197	-1.07557	-1.04767	-1.01836	-0.987772	-0.956045	-0.923354	-0.8899	-0.855904
BX_AAAchr08_1g00042	1	TSJT1	XP_009412788.1 PREDICTED: stem-specific protein TSJT1-like [Musa acuminata subsp. malaccensis]	-	-	-	-	-	-	-	-	protein_coding	1.02991e-12	1.6541e-09	-1.06563	-1.0624	-1.05895	-1.05529	-1.05139	-1.04726	-1.04287	-1.03822	-1.0333	-1.0281	-1.0226	-1.01681	-1.01072	-1.00431	-0.997585	-0.990539	-0.98317	-0.975477	-0.96746	-0.959123	-0.950471	-0.941512	-0.932256	-0.922715	-0.912906	-0.902846	-0.892559	-0.882068	-0.871402	-0.860592	-0.849672	-0.838681	-0.82766	-0.816651	-0.805702
BX_AAAchr02_3g01809	1	LTI6B	XP_009411327.1 PREDICTED: inactive LRR receptor-like serine/threonine-protein kinase BIR2 [Musa acuminata subsp. malaccensis]	-	-	-	-	GO:0016020//membrane	-	-	-	protein_coding	3.27057e-32	3.02031e-28	-1.21624	-1.21412	-1.21169	-1.2089	-1.20573	-1.2021	-1.19798	-1.1933	-1.188	-1.182	-1.17524	-1.16764	-1.15912	-1.1496	-1.139	-1.12725	-1.11425	-1.09995	-1.08429	-1.0672	-1.04866	-1.02863	-1.00712	-0.984138	-0.959734	-0.933972	-0.906946	-0.878778	-0.849617	-0.819642	-0.789055	-0.758081	-0.726971	-0.695988	-0.665414
BX_AAAchr02_2g02310	1	LTI6B	XP_009411327.1 PREDICTED: inactive LRR receptor-like serine/threonine-protein kinase BIR2 [Musa acuminata subsp. malaccensis]	-	-	-	-	GO:0016020//membrane	-	-	-	protein_coding	2.01726e-29	1.315e-25	-1.19908	-1.19328	-1.18696	-1.18009	-1.17263	-1.16453	-1.15577	-1.1463	-1.13609	-1.12512	-1.11334	-1.10073	-1.08726	-1.07293	-1.05772	-1.04162	-1.02463	-1.00678	-0.988076	-0.968554	-0.948256	-0.927237	-0.905562	-0.883308	-0.860564	-0.837432	-0.814021	-0.790456	-0.766866	-0.743394	-0.720186	-0.697398	-0.675188	-0.653719	-0.633156
BX_AAAchr10_3g03020	1	rplL	XP_009380186.1 PREDICTED: uncharacterized protein LOC103968634 [Musa acuminata subsp. malaccensis]	Genetic Information Processing	Translation	ko03010//Ribosome	K02935	GO:0005840//ribosome	GO:0003735//structural constituent of ribosome	GO:0006412//translation	-	protein_coding	1.90107e-10	2.14973e-07	-1.48938	-1.48937	-1.48936	-1.48934	-1.48932	-1.48929	-1.48924	-1.48918	-1.4891	-1.48898	-1.48883	-1.48861	-1.48832	-1.48791	-1.48737	-1.48664	-1.48566	-1.48435	-1.48262	-1.48032	-1.47731	-1.47339	-1.4683	-1.46175	-1.45338	-1.44278	-1.42946	-1.41288	-1.39242	-1.36746	-1.33731	-1.30132	-1.25889	-1.20949	-1.15275
BX_AAAchr06_2g02126	1	BX_AAAchr06_2g02126	XP_009404798.1 PREDICTED: pathogen-related protein-like [Musa acuminata subsp. malaccensis]	-	-	-	-	-	-	-	-	protein_coding	1.37618e-29	1.0167e-25	-1.67863	-1.66999	-1.66046	-1.64998	-1.63848	-1.62586	-1.61205	-1.59697	-1.58053	-1.56264	-1.54324	-1.52225	-1.49959	-1.4752	-1.44902	-1.42101	-1.39114	-1.35939	-1.32575	-1.29023	-1.25288	-1.21372	-1.17284	-1.13032	-1.08627	-1.0408	-0.994055	-0.946197	-0.897395	-0.847833	-0.797706	-0.747219	-0.696584	-0.646019	-0.595745
BX_AAAchr06_1g02025	1	BX_AAAchr06_1g02025	XP_009404798.1 PREDICTED: pathogen-related protein-like [Musa acuminata subsp. malaccensis]	-	-	-	-	-	-	-	-	protein_coding	8.16031e-29	5.02394e-25	-1.51856	-1.51719	-1.51557	-1.51367	-1.51142	-1.50877	-1.50565	-1.50199	-1.4977	-1.49269	-1.48685	-1.48005	-1.47216	-1.46303	-1.45251	-1.44042	-1.42659	-1.41082	-1.39293	-1.37272	-1.35001	-1.32462	-1.29639	-1.2652	-1.23094	-1.19354	-1.15298	-1.10931	-1.0626	-1.01299	-0.960684	-0.905926	-0.849019	-0.790309	-0.730182
BX_AAAchr06_1g03108	1	LOX1.6	XP_009406047.1 PREDICTED: linoleate 9S-lipoxygenase 6-like [Musa acuminata subsp. malaccensis]	Metabolism	Lipid metabolism	ko00591//Linoleic acid metabolism	K15718	-	GO:0005515//protein binding;GO:0016491//oxidoreductase activity;GO:0016702//oxidoreductase activity, acting on single donors with incorporation of molecular oxygen, incorporation of two atoms of oxygen;GO:0046872//metal ion binding	GO:0034440//lipid oxidation	-	protein_coding	5.21772e-23	1.99385e-19	-1.02649	-1.01727	-1.00778	-0.998022	-0.988004	-0.977729	-0.967204	-0.956435	-0.945433	-0.934207	-0.922769	-0.911133	-0.899312	-0.887324	-0.875186	-0.862917	-0.850538	-0.838072	-0.825542	-0.812973	-0.800393	-0.78783	-0.775314	-0.762875	-0.750546	-0.738361	-0.726353	-0.714559	-0.703015	-0.691758	-0.680825	-0.670255	-0.660087	-0.650358	-0.641108
BX_AAAchr04_2g03468	1	KAN4	XP_009398300.1 PREDICTED: probable transcription factor KAN4 isoform X1 [Musa acuminata subsp. malaccensis]	-	-	-	-	-	GO:0000976//transcription regulatory region sequence-specific DNA binding;GO:0003677//DNA binding	GO:0006355//regulation of transcription, DNA-templated;GO:0010158//abaxial cell fate specification	G2-like	protein_coding	1.7099e-12	2.56065e-09	-1.00598	-0.999284	-0.992211	-0.984754	-0.976902	-0.968648	-0.959985	-0.950908	-0.941414	-0.931504	-0.921179	-0.910445	-0.89931	-0.887786	-0.87589	-0.86364	-0.851061	-0.83818	-0.825032	-0.811652	-0.798083	-0.784373	-0.770573	-0.756739	-0.742932	-0.729217	-0.715664	-0.702344	-0.689334	-0.676713	-0.66456	-0.652958	-0.64199	-0.631738	-0.622285
BX_AAAchr01_3g01858	1	TPRP-F1	XP_009418218.1 PREDICTED: 36.4 kDa proline-rich protein [Musa acuminata subsp. malaccensis]	-	-	-	-	-	-	-	-	protein_coding	2.2499e-35	2.26664e-31	-1.12885	-1.11336	-1.09744	-1.0811	-1.06435	-1.04718	-1.02963	-1.01169	-0.993389	-0.974733	-0.955742	-0.936437	-0.916838	-0.896968	-0.876852	-0.856517	-0.83599	-0.815301	-0.794482	-0.773565	-0.752583	-0.731574	-0.710574	-0.68962	-0.668753	-0.648011	-0.627437	-0.607072	-0.586958	-0.567139	-0.547659	-0.528561	-0.509889	-0.491689	-0.474004
BX_AAAchr02_1g01557	1	BX_AAAchr02_1g01557	URD90037.1 Oxygen evolving enhancer protein 3 (PsbQ) [Musa troglodytarum]	-	-	-	-	-	-	-	-	protein_coding	1.54055e-20	4.61406e-17	-1.15772	-1.14084	-1.12347	-1.10562	-1.08729	-1.06848	-1.04921	-1.02947	-1.00928	-0.988661	-0.967613	-0.946156	-0.924306	-0.902082	-0.879504	-0.856594	-0.833377	-0.809877	-0.786121	-0.762139	-0.737959	-0.713615	-0.689139	-0.664565	-0.639929	-0.615269	-0.590622	-0.566027	-0.541524	-0.517155	-0.49296	-0.468983	-0.445266	-0.421852	-0.398785
BX_AAAchr10_3g03389	1	TIP2-2	XP_009380577.1 PREDICTED: probable aquaporin TIP2-2 [Musa acuminata subsp. malaccensis]	-	-	-	-	GO:0016020//membrane	GO:0015267//channel activity	GO:0055085//transmembrane transport	-	protein_coding	7.59025e-30	6.00811e-26	-1.21903	-1.21871	-1.2183	-1.21781	-1.2172	-1.21646	-1.21554	-1.21443	-1.21306	-1.21141	-1.20939	-1.20695	-1.20401	-1.20047	-1.19622	-1.19116	-1.18513	-1.178	-1.1696	-1.15975	-1.14828	-1.135	-1.1197	-1.10221	-1.08235	-1.05996	-1.03494	-1.00718	-0.976665	-0.943412	-0.907512	-0.869123	-0.82848	-0.785885	-0.741713
BX_AAAchr06_3g02134	1	BX_AAAchr06_3g02134	XP_009404798.1 PREDICTED: pathogen-related protein-like [Musa acuminata subsp. malaccensis]	-	-	-	-	-	-	-	-	protein_coding	6.4728e-14	1.21577e-10	-1.35624	-1.35415	-1.35176	-1.34904	-1.34595	-1.34242	-1.33842	-1.33389	-1.32875	-1.32295	-1.3164	-1.30903	-1.30075	-1.29147	-1.2811	-1.26954	-1.25669	-1.24245	-1.22672	-1.20941	-1.19042	-1.16966	-1.14707	-1.12259	-1.09616	-1.06776	-1.03739	-1.00507	-0.970845	-0.934789	-0.897008	-0.857639	-0.816851	-0.77484	-0.731833
BX_AAAchr09_3g01166	1	BX_AAAchr09_3g01166	URE39930.1 Mannose glucose-specific lectin [Musa troglodytarum]	-	-	-	-	-	GO:0030246//carbohydrate binding	-	-	protein_coding	9.7877e-40	1.70497e-35	-1.67618	-1.65693	-1.63615	-1.61377	-1.58974	-1.564	-1.5365	-1.5072	-1.47608	-1.44314	-1.40837	-1.37181	-1.33348	-1.29345	-1.25179	-1.20859	-1.16396	-1.11802	-1.07093	-1.02283	-0.973895	-0.924306	-0.874252	-0.823933	-0.773552	-0.72332	-0.673448	-0.62415	-0.575639	-0.528127	-0.481825	-0.436938	-0.393669	-0.352216	-0.312771
BX_AAAchr06_2g03219	1	LOX1.6	XP_009406047.1 PREDICTED: linoleate 9S-lipoxygenase 6-like [Musa acuminata subsp. malaccensis]	Metabolism	Lipid metabolism	ko00591//Linoleic acid metabolism	K15718	-	GO:0005515//protein binding;GO:0016491//oxidoreductase activity;GO:0016702//oxidoreductase activity, acting on single donors with incorporation of molecular oxygen, incorporation of two atoms of oxygen;GO:0046872//metal ion binding	GO:0034440//lipid oxidation	-	protein_coding	1.58509e-14	3.08169e-11	-1.2617	-1.25508	-1.24776	-1.23968	-1.23078	-1.22099	-1.21024	-1.19846	-1.18557	-1.17152	-1.15623	-1.13964	-1.12168	-1.1023	-1.08146	-1.05911	-1.03524	-1.00982	-0.98287	-0.954399	-0.924451	-0.893081	-0.86037	-0.826419	-0.79135	-0.755307	-0.718457	-0.680985	-0.643097	-0.605017	-0.566983	-0.529248	-0.492074	-0.455734	-0.420503
BX_AAAchr09_3g01165	1	BX_AAAchr09_3g01165	URE39930.1 Mannose glucose-specific lectin [Musa troglodytarum]	-	-	-	-	-	GO:0030246//carbohydrate binding	-	-	protein_coding	3.98978e-102	4.42139e-97	-0.836545	-0.810273	-0.783956	-0.757632	-0.731343	-0.705132	-0.679039	-0.653108	-0.62738	-0.601899	-0.576708	-0.551851	-0.52737	-0.50331	-0.479715	-0.456629	-0.434096	-0.412159	-0.390865	-0.370256	-0.350377	-0.331273	-0.312988	-0.295566	-0.279051	-0.263488	-0.24892	-0.235391	-0.222945	-0.211626	-0.201477	-0.192541	-0.184861	-0.178479	-0.173439
BX_AAAchr09_2g01104	1	BX_AAAchr09_2g01104	URE39930.1 Mannose glucose-specific lectin [Musa troglodytarum]	-	-	-	-	-	-	-	-	protein_coding	2.27116e-76	1.25842e-71	-0.436587	-0.420002	-0.403432	-0.386905	-0.37045	-0.354095	-0.337867	-0.321796	-0.30591	-0.290237	-0.274807	-0.259646	-0.244786	-0.230253	-0.216076	-0.202285	-0.188909	-0.175976	-0.163514	-0.151554	-0.140123	-0.129251	-0.118966	-0.109298	-0.100274	-0.0919253	-0.0842791	-0.0773645	-0.0712104	-0.0658454	-0.0612983	-0.0575975	-0.0547718	-0.0528496	-0.0518593
BX_AAAchr04_1g02961	1	BBI	XP_009383470.1 PREDICTED: Bowman-Birk type proteinase inhibitor-like [Musa acuminata subsp. malaccensis]	-	-	-	-	GO:0005576//extracellular region	GO:0004867//serine-type endopeptidase inhibitor activity	-	-	protein_coding	3.46692e-12	4.86325e-09	-0.112115	-0.113508	-0.114907	-0.116317	-0.117746	-0.119198	-0.120681	-0.122199	-0.12376	-0.125368	-0.12703	-0.128752	-0.13054	-0.132401	-0.134339	-0.136361	-0.138472	-0.14068	-0.14299	-0.145407	-0.147938	-0.150589	-0.153366	-0.156274	-0.15932	-0.162509	-0.165848	-0.169342	-0.172997	-0.17682	-0.180815	-0.18499	-0.189349	-0.193899	-0.198645
BX_AAAchr04_2g02025	1	DIR1	URD98859.1 Protease inhibitor/seed storage/LTP family [Musa troglodytarum]	-	-	-	-	-	GO:0005504//fatty acid binding	GO:0009627//systemic acquired resistance	-	protein_coding	9.19652e-11	1.07278e-07	-0.331017	-0.329082	-0.32716	-0.325269	-0.323429	-0.321658	-0.319976	-0.318401	-0.316952	-0.31565	-0.314514	-0.313563	-0.312817	-0.312295	-0.312016	-0.311999	-0.312263	-0.312827	-0.313709	-0.314925	-0.316493	-0.318429	-0.320749	-0.323468	-0.326598	-0.330154	-0.334146	-0.338585	-0.343479	-0.348838	-0.354665	-0.360967	-0.367746	-0.375002	-0.382735
BX_AAAchr01_1g02146	1	TPRP-F1	XP_009418218.1 PREDICTED: 36.4 kDa proline-rich protein [Musa acuminata subsp. malaccensis]	-	-	-	-	-	-	-	-	protein_coding	5.21078e-26	2.51064e-22	-0.356205	-0.363369	-0.370502	-0.377595	-0.384639	-0.391628	-0.398552	-0.405406	-0.412179	-0.418866	-0.425459	-0.431951	-0.438333	-0.4446	-0.450744	-0.456758	-0.462636	-0.46837	-0.473954	-0.479381	-0.484644	-0.489737	-0.494654	-0.499389	-0.503933	-0.508282	-0.512429	-0.516367	-0.520091	-0.523593	-0.526868	-0.529909	-0.53271	-0.535263	-0.537564
BX_AAAchr01_2g01096	1	DIR1	XP_009399057.1 PREDICTED: putative lipid-transfer protein DIR1 [Musa acuminata subsp. malaccensis]	-	-	-	-	-	GO:0005504//fatty acid binding	GO:0009627//systemic acquired resistance	-	protein_coding	1.28928e-14	2.59774e-11	-0.519959	-0.522374	-0.524778	-0.52716	-0.529512	-0.531825	-0.534089	-0.536295	-0.538436	-0.540501	-0.542481	-0.544369	-0.546154	-0.547828	-0.549382	-0.550808	-0.552096	-0.553238	-0.554224	-0.555047	-0.555696	-0.556164	-0.556441	-0.556517	-0.556385	-0.556035	-0.555457	-0.554643	-0.553583	-0.552268	-0.550688	-0.548832	-0.546693	-0.544258	-0.541519
BX_AAAchr04_3g02037	1	DIR1	URD98859.1 Protease inhibitor/seed storage/LTP family [Musa troglodytarum]	-	-	-	-	-	GO:0005504//fatty acid binding	GO:0009627//systemic acquired resistance	-	protein_coding	9.88459e-13	1.61087e-09	-0.87329	-0.867967	-0.862542	-0.857014	-0.851384	-0.845652	-0.839816	-0.833877	-0.827836	-0.821692	-0.815445	-0.809097	-0.802647	-0.796096	-0.789445	-0.782695	-0.775847	-0.768902	-0.761861	-0.754726	-0.747499	-0.74018	-0.732773	-0.725278	-0.717698	-0.710036	-0.702294	-0.694475	-0.686581	-0.678615	-0.670581	-0.662482	-0.654322	-0.646103	-0.637831
BX_AAAchr08_2g01434	1	ACA7	XP_009413153.1 PREDICTED: alpha carbonic anhydrase 7-like [Musa acuminata subsp. malaccensis]	Metabolism;Metabolism	Global and overview maps;Energy metabolism	ko01100//Metabolic pathways;ko00910//Nitrogen metabolism	K01674;K01674	-	GO:0004089//carbonate dehydratase activity;GO:0008270//zinc ion binding	-	-	protein_coding	4.58872e-30	3.91164e-26	-0.556015	-0.553051	-0.550064	-0.547061	-0.544053	-0.541048	-0.538056	-0.535087	-0.532151	-0.529259	-0.526421	-0.523649	-0.520955	-0.51835	-0.515846	-0.513455	-0.51119	-0.509064	-0.507088	-0.505275	-0.503639	-0.502191	-0.500943	-0.499908	-0.499098	-0.498524	-0.498197	-0.498128	-0.498327	-0.498804	-0.499566	-0.500623	-0.501981	-0.503646	-0.505623
BX_AAAchr09_3g03339	1	TIP2-2	THU48345.1 hypothetical protein C4D60_Mb09t25250 [Musa balbisiana]	-	-	-	-	GO:0016020//membrane	GO:0015267//channel activity	GO:0055085//transmembrane transport	-	protein_coding	4.43871e-11	5.46543e-08	-0.79929	-0.791523	-0.783512	-0.775264	-0.766786	-0.758087	-0.749177	-0.740069	-0.730776	-0.721314	-0.7117	-0.701956	-0.692102	-0.682162	-0.672163	-0.662131	-0.652099	-0.642096	-0.632158	-0.62232	-0.612619	-0.603095	-0.593788	-0.58474	-0.575993	-0.567592	-0.559581	-0.552004	-0.544906	-0.538332	-0.532325	-0.526929	-0.522186	-0.518135	-0.514816
BX_AAAchr06_1g00808	1	TIP2-2	XP_009403534.1 PREDICTED: probable aquaporin TIP2-2 [Musa acuminata subsp. malaccensis]	-	-	-	-	GO:0016020//membrane	GO:0015267//channel activity	GO:0055085//transmembrane transport	-	protein_coding	8.33031e-21	2.5643e-17	-0.74602	-0.746019	-0.746019	-0.746018	-0.746017	-0.746015	-0.746013	-0.746009	-0.746003	-0.745995	-0.745982	-0.745964	-0.745937	-0.745897	-0.74584	-0.745757	-0.745638	-0.745469	-0.74523	-0.744895	-0.74443	-0.743789	-0.742916	-0.741738	-0.740165	-0.738088	-0.735377	-0.731883	-0.72744	-0.721866	-0.714977	-0.706594	-0.696557	-0.684748	-0.671107
BX_AAAchr06_3g00872	1	TIP2-2	XP_009403534.1 PREDICTED: probable aquaporin TIP2-2 [Musa acuminata subsp. malaccensis]	-	-	-	-	GO:0016020//membrane	GO:0015267//channel activity	GO:0055085//transmembrane transport	-	protein_coding	2.41718e-18	6.22946e-15	-0.814347	-0.814347	-0.814347	-0.814347	-0.814347	-0.814347	-0.814347	-0.814347	-0.814347	-0.814347	-0.814347	-0.814346	-0.814345	-0.814343	-0.814339	-0.814334	-0.814325	-0.81431	-0.814286	-0.814248	-0.814187	-0.814091	-0.813941	-0.813709	-0.813357	-0.812827	-0.812041	-0.81089	-0.809229	-0.80687	-0.80357	-0.799034	-0.792905	-0.784781	-0.774222
BX_AAAchr05_3g03784	3	BX_AAAchr05_3g03784	THU68055.1 hypothetical protein C4D60_Mb05t31210 [Musa balbisiana]	-	-	-	-	-	-	-	-	protein_coding	1.90484e-29	1.315e-25	1.95828	1.90112	1.84398	1.78685	1.72974	1.67262	1.61548	1.55832	1.50112	1.44387	1.38657	1.3292	1.27176	1.21423	1.1566	1.09887	1.04102	0.983048	0.924944	0.866699	0.808304	0.74975	0.69103	0.632136	0.57306	0.513795	0.454333	0.394669	0.334796	0.274707	0.214397	0.153861	0.0930941	0.0320913	-0.0291511
BX_AAAchr05_2g02841	3	BX_AAAchr05_2g02841	THU68055.1 hypothetical protein C4D60_Mb05t31210 [Musa balbisiana]	-	-	-	-	-	-	-	-	protein_coding	7.20729e-23	2.57644e-19	1.46739	1.42991	1.39245	1.35497	1.31744	1.2798	1.24203	1.20408	1.16592	1.12751	1.08882	1.0498	1.01042	0.970643	0.930438	0.88977	0.848603	0.806907	0.764647	0.721792	0.678313	0.634179	0.589362	0.543833	0.497567	0.450538	0.402722	0.354096	0.30464	0.254333	0.203159	0.151101	0.0981461	0.044282	-0.0105002
BX_AAAchr10_3g01368	3	BX_AAAchr10_3g01368	THU54447.1 hypothetical protein C4D60_Mb10t25180 [Musa balbisiana]	-	-	-	-	-	-	-	-	protein_coding	9.20226e-13	1.52205e-09	1.7138	1.64991	1.5864	1.52325	1.46044	1.39797	1.33581	1.27395	1.21238	1.15109	1.09007	1.02931	0.968796	0.908521	0.848479	0.788661	0.729063	0.66968	0.610508	0.551542	0.492783	0.434228	0.375877	0.317732	0.259794	0.202067	0.144554	0.0872624	0.0301971	-0.0266339	-0.0832221	-0.139558	-0.195629	-0.251426	-0.306933
BX_AAAchr10_1g01745	3	BX_AAAchr10_1g01745	THU54447.1 hypothetical protein C4D60_Mb10t25180 [Musa balbisiana]	-	-	-	-	-	-	-	-	protein_coding	1.52254e-10	1.75755e-07	1.53211	1.49019	1.44842	1.40675	1.36515	1.32356	1.28195	1.24027	1.1985	1.1566	1.11452	1.07223	1.02971	0.986908	0.943803	0.900362	0.856558	0.812362	0.767749	0.722694	0.677176	0.631172	0.584665	0.537636	0.490072	0.441957	0.393282	0.344038	0.294219	0.24382	0.19284	0.14128	0.0891445	0.0364405	-0.0168224
BX_AAAchr06_2g00731	2	BX_AAAchr06_2g00731	URE12140.1 early nodulin [Musa troglodytarum]	-	-	-	-	-	-	-	-	protein_coding	3.16166e-13	5.47452e-10	-0.962916	-0.929277	-0.895323	-0.861117	-0.826724	-0.792213	-0.757654	-0.723119	-0.688685	-0.654428	-0.620427	-0.586763	-0.55352	-0.520782	-0.488634	-0.457164	-0.426459	-0.39661	-0.367707	-0.339838	-0.313096	-0.287572	-0.263356	-0.24054	-0.219215	-0.19947	-0.181395	-0.165079	-0.150608	-0.138069	-0.127547	-0.119123	-0.112879	-0.108892	-0.107239
BX_AAAchr03_1g00870	2	BX_AAAchr03_1g00870	XP_009391330.1 PREDICTED: blue copper protein-like [Musa acuminata subsp. malaccensis]	-	-	-	-	-	GO:0009055//electron carrier activity	-	-	protein_coding	1.07697e-39	1.70497e-35	-1.65473	-1.64553	-1.63607	-1.62636	-1.61638	-1.60612	-1.59559	-1.58478	-1.57367	-1.56227	-1.55057	-1.53856	-1.52624	-1.5136	-1.50064	-1.48735	-1.47373	-1.45976	-1.44545	-1.43079	-1.41578	-1.4004	-1.38466	-1.36854	-1.35206	-1.33519	-1.31793	-1.30029	-1.28225	-1.26381	-1.24498	-1.22573	-1.20608	-1.18602	-1.16554
BX_AAAchr11_3g02640	2	R40G2	XP_009384961.1 PREDICTED: uncharacterized protein LOC103972370 [Musa acuminata subsp. malaccensis]	-	-	-	-	-	-	-	-	protein_coding	1.6117e-10	1.84129e-07	-0.119241	-0.158858	-0.19807	-0.236835	-0.275112	-0.31286	-0.350043	-0.386622	-0.422565	-0.457836	-0.492405	-0.526242	-0.559316	-0.591601	-0.623069	-0.653696	-0.683457	-0.712328	-0.740288	-0.767314	-0.793386	-0.818484	-0.842587	-0.865677	-0.887734	-0.908741	-0.928679	-0.947529	-0.965272	-0.981891	-0.997365	-1.01168	-1.0248	-1.03673	-1.04743
BX_AAAchr08_2g03562	2	ADH1	XP_018686491.1 PREDICTED: alcohol dehydrogenase 1 [Musa acuminata subsp. malaccensis]	Metabolism;Metabolism;Metabolism;Metabolism;Metabolism;Metabolism;Metabolism	Global and overview maps;Global and overview maps;Carbohydrate metabolism;Carbohydrate metabolism;Lipid metabolism;Amino acid metabolism;Lipid metabolism	ko01100//Metabolic pathways;ko01110//Biosynthesis of secondary metabolites;ko00010//Glycolysis / Gluconeogenesis;ko00620//Pyruvate metabolism;ko00592//alpha-Linolenic acid metabolism;ko00350//Tyrosine metabolism;ko00071//Fatty acid degradation	K18857;K18857;K18857;K18857;K18857;K18857;K18857	-	-	-	-	protein_coding	4.98864e-19	1.38208e-15	-0.378769	-0.388288	-0.397805	-0.407334	-0.416888	-0.42648	-0.436123	-0.445832	-0.455618	-0.465495	-0.475475	-0.485571	-0.495796	-0.506162	-0.516682	-0.527367	-0.53823	-0.549284	-0.560539	-0.572007	-0.583701	-0.595631	-0.607809	-0.620246	-0.632952	-0.645938	-0.659216	-0.672794	-0.686684	-0.700895	-0.715436	-0.730318	-0.745548	-0.761137	-0.777092
BX_AAAchr08_3g03655	2	ADH1	XP_018686491.1 PREDICTED: alcohol dehydrogenase 1 [Musa acuminata subsp. malaccensis]	Metabolism;Metabolism;Metabolism;Metabolism;Metabolism;Metabolism;Metabolism	Global and overview maps;Global and overview maps;Carbohydrate metabolism;Carbohydrate metabolism;Lipid metabolism;Amino acid metabolism;Lipid metabolism	ko01100//Metabolic pathways;ko01110//Biosynthesis of secondary metabolites;ko00010//Glycolysis / Gluconeogenesis;ko00620//Pyruvate metabolism;ko00592//alpha-Linolenic acid metabolism;ko00350//Tyrosine metabolism;ko00071//Fatty acid degradation	K18857;K18857;K18857;K18857;K18857;K18857;K18857	-	-	-	-	protein_coding	7.08922e-12	9.69893e-09	0.103664	0.090717	0.077778	0.0648109	0.0517808	0.0386529	0.025393	0.0119677	-0.00165607	-0.0155108	-0.0296282	-0.0440395	-0.0587751	-0.0738649	-0.0893378	-0.105222	-0.121545	-0.138333	-0.155611	-0.173405	-0.191736	-0.210629	-0.230102	-0.250177	-0.270872	-0.292203	-0.314185	-0.336833	-0.360158	-0.38417	-0.408879	-0.43429	-0.460407	-0.487233	-0.514768
BX_AAAchr06_3g02486	2	LEA5-D	XP_009405433.1 PREDICTED: late embryogenesis abundant protein Lea5-D [Musa acuminata subsp. malaccensis]	-	-	-	-	-	-	-	-	protein_coding	2.16733e-35	2.26664e-31	-0.958262	-0.944661	-0.930524	-0.915864	-0.900701	-0.885057	-0.868963	-0.852452	-0.835565	-0.818348	-0.800855	-0.783143	-0.765277	-0.747329	-0.729373	-0.711494	-0.693778	-0.676317	-0.659209	-0.642553	-0.626453	-0.611016	-0.596349	-0.582561	-0.569761	-0.558056	-0.547552	-0.538354	-0.530559	-0.524263	-0.519554	-0.516512	-0.515212	-0.515716	-0.518079
BX_AAAchr05_2g01644	2	STR17	XP_009401907.1 PREDICTED: thiosulfate sulfurtransferase 18-like isoform X1 [Musa acuminata subsp. malaccensis]	-	-	-	-	-	GO:0003824//catalytic activity	-	-	protein_coding	4.82239e-27	2.67204e-23	-1.05939	-1.04978	-1.03949	-1.02848	-1.01674	-1.00425	-0.99098	-0.976931	-0.962096	-0.946479	-0.930089	-0.912946	-0.895078	-0.876522	-0.857329	-0.837556	-0.817276	-0.796571	-0.775535	-0.754272	-0.732898	-0.71154	-0.690332	-0.669419	-0.64895	-0.629082	-0.609977	-0.591797	-0.574708	-0.558873	-0.544454	-0.531607	-0.520481	-0.51122	-0.503953
BX_AAAchr02_3g00200	2	BX_AAAchr02_3g00200	THU43167.1 hypothetical protein C4D60_Mb00t02190 [Musa balbisiana]	-	-	-	-	-	-	-	-	protein_coding	5.3082e-10	5.71111e-07	-0.800895	-0.794693	-0.788272	-0.781637	-0.774795	-0.767753	-0.760522	-0.753114	-0.745544	-0.737827	-0.729983	-0.722032	-0.713997	-0.705904	-0.697782	-0.68966	-0.681573	-0.673554	-0.665641	-0.657873	-0.650292	-0.642941	-0.635863	-0.629104	-0.62271	-0.616727	-0.611202	-0.606181	-0.601709	-0.59783	-0.594587	-0.592018	-0.590162	-0.589052	-0.588717
BX_AAAchr04_3g04980	2	BX_AAAchr04_3g04980	XP_009397192.1 PREDICTED: dormancy-associated protein 1 [Musa acuminata subsp. malaccensis]	-	-	-	-	-	-	-	-	protein_coding	1.37061e-26	6.90399e-23	-0.908172	-0.895977	-0.883116	-0.869585	-0.855388	-0.840531	-0.82503	-0.808906	-0.792189	-0.774917	-0.757137	-0.738906	-0.720289	-0.701361	-0.682208	-0.662924	-0.643614	-0.624391	-0.605376	-0.586699	-0.568494	-0.550903	-0.53407	-0.518145	-0.503277	-0.489614	-0.477303	-0.466488	-0.457307	-0.449887	-0.444351	-0.440805	-0.439345	-0.44005	-0.442981
BX_AAAchr08_2g02589	2	BX_AAAchr08_2g02589	XP_009413787.1 PREDICTED: Bowman-Birk type proteinase inhibitor DE-4-like [Musa acuminata subsp. malaccensis]	-	-	-	-	GO:0005576//extracellular region	GO:0004867//serine-type endopeptidase inhibitor activity	-	-	protein_coding	7.08364e-10	7.20179e-07	-1.13047	-1.12132	-1.11144	-1.10078	-1.08931	-1.07698	-1.06377	-1.04963	-1.03453	-1.01847	-1.00141	-0.983347	-0.964284	-0.944226	-0.923193	-0.901215	-0.878336	-0.854614	-0.83012	-0.804942	-0.779181	-0.752956	-0.7264	-0.69966	-0.672899	-0.646293	-0.62003	-0.594308	-0.569333	-0.54532	-0.522485	-0.501048	-0.481228	-0.463239	-0.447289
BX_AAAchr05_3g01058	2	ACO1	XP_009400531.2 PREDICTED: 1-aminocyclopropane-1-carboxylate oxidase 1 [Musa acuminata subsp. malaccensis]	Metabolism;Metabolism;Metabolism	Global and overview maps;Global and overview maps;Amino acid metabolism	ko01100//Metabolic pathways;ko01110//Biosynthesis of secondary metabolites;ko00270//Cysteine and methionine metabolism	K05933;K05933;K05933	-	-	-	-	protein_coding	2.46541e-54	5.46424e-50	-0.86826	-0.835005	-0.801564	-0.768009	-0.734416	-0.700861	-0.667421	-0.634176	-0.601208	-0.568599	-0.536432	-0.504793	-0.473767	-0.443441	-0.413902	-0.385238	-0.357538	-0.33089	-0.305383	-0.281106	-0.258148	-0.236597	-0.216543	-0.198073	-0.181275	-0.166234	-0.153038	-0.141771	-0.132517	-0.125358	-0.120376	-0.117649	-0.117256	-0.119272	-0.123771
BX_AAAchr09_3g01928	2	ERD15	XP_009417973.1 PREDICTED: protein EARLY RESPONSIVE TO DEHYDRATION 15-like [Musa acuminata subsp. malaccensis]	-	-	-	-	-	-	-	-	protein_coding	6.71668e-28	3.91752e-24	0.128228	0.115143	0.102064	0.0889636	0.0758136	0.0625878	0.0492596	0.0358029	0.0221918	0.00840087	-0.00559513	-0.019821	-0.034301	-0.0490593	-0.0641193	-0.0795042	-0.0952366	-0.111339	-0.127832	-0.144737	-0.162075	-0.179865	-0.198127	-0.216878	-0.236137	-0.255919	-0.276242	-0.297119	-0.318566	-0.340594	-0.363216	-0.386442	-0.410283	-0.434746	-0.459838
BX_AAAchr11_2g02568	2	PBP1	XP_009385066.1 PREDICTED: calcium-binding protein PBP1-like [Musa acuminata subsp. malaccensis]	-	-	-	-	-	GO:0005509//calcium ion binding	-	-	protein_coding	1.73057e-21	5.99306e-18	-2.34872	-2.31824	-2.28706	-2.25518	-2.22264	-2.18943	-2.15558	-2.12111	-2.08604	-2.05039	-2.0142	-1.97749	-1.94028	-1.90262	-1.86454	-1.82607	-1.78726	-1.74814	-1.70875	-1.66915	-1.62937	-1.58947	-1.54949	-1.50948	-1.4695	-1.42959	-1.38981	-1.35022	-1.31087	-1.27181	-1.23311	-1.19482	-1.157	-1.11971	-1.083
BX_AAAchr08_3g04047	2	PGK3	XP_009414502.1 PREDICTED: phosphoglycerate kinase, cytosolic-like [Musa acuminata subsp. malaccensis]	Metabolism;Metabolism;Metabolism;Metabolism;Metabolism;Metabolism	Global and overview maps;Global and overview maps;Global and overview maps;Global and overview maps;Carbohydrate metabolism;Energy metabolism	ko01100//Metabolic pathways;ko01110//Biosynthesis of secondary metabolites;ko01200//Carbon metabolism;ko01230//Biosynthesis of amino acids;ko00010//Glycolysis / Gluconeogenesis;ko00710//Carbon fixation in photosynthetic organisms	K00927;K00927;K00927;K00927;K00927;K00927	-	GO:0004618//phosphoglycerate kinase activity	GO:0006096//glycolytic process	-	protein_coding	6.18109e-10	6.37916e-07	-0.834837	-0.848847	-0.862767	-0.876581	-0.890274	-0.90383	-0.917236	-0.930476	-0.943536	-0.956403	-0.969062	-0.981502	-0.993708	-1.00567	-1.01737	-1.0288	-1.03995	-1.0508	-1.06135	-1.07158	-1.08148	-1.09105	-1.10026	-1.10911	-1.11759	-1.12568	-1.13339	-1.14069	-1.14757	-1.15403	-1.16005	-1.16562	-1.17074	-1.17538	-1.17955
BX_AAAchr07_1g00338	2	Os01g0880800	XP_009408755.1 PREDICTED: stearoyl-[acyl-carrier-protein] 9-desaturase 1, chloroplastic-like [Musa acuminata subsp. malaccensis]	Metabolism;Metabolism;Metabolism;Metabolism	Global and overview maps;Global and overview maps;Lipid metabolism;Lipid metabolism	ko01100//Metabolic pathways;ko01212//Fatty acid metabolism;ko00061//Fatty acid biosynthesis;ko01040//Biosynthesis of unsaturated fatty acids	K03921;K03921;K03921;K03921	-	GO:0016491//oxidoreductase activity;GO:0045300//acyl-[acyl-carrier-protein] desaturase activity	GO:0006631//fatty acid metabolic process	-	protein_coding	2.42016e-17	5.70632e-14	-1.57202	-1.57134	-1.57052	-1.56952	-1.56833	-1.56689	-1.56516	-1.56308	-1.5606	-1.55763	-1.5541	-1.5499	-1.54494	-1.53908	-1.53219	-1.52412	-1.5147	-1.50376	-1.49111	-1.47656	-1.4599	-1.44093	-1.41947	-1.39533	-1.36836	-1.33844	-1.30547	-1.26944	-1.23036	-1.18832	-1.14349	-1.0961	-1.04649	-0.995047	-0.942243
BX_AAAchr08_1g03324	2	ADH1	XP_009414969.1 PREDICTED: serine carboxypeptidase-like 42 [Musa acuminata subsp. malaccensis]	-	-	-	-	-	GO:0004185//serine-type carboxypeptidase activity	GO:0006508//proteolysis	-	protein_coding	1.07789e-17	2.65443e-14	-1.41525	-1.40579	-1.39605	-1.38603	-1.37574	-1.36518	-1.35435	-1.34326	-1.3319	-1.3203	-1.30845	-1.29636	-1.28404	-1.27151	-1.25878	-1.24586	-1.23276	-1.2195	-1.20611	-1.19259	-1.17897	-1.16528	-1.15153	-1.13775	-1.12397	-1.11021	-1.0965	-1.08288	-1.06937	-1.056	-1.04282	-1.02984	-1.01712	-1.00467	-0.992547
BX_AAAchr07_2g01774	2	RBCS	XP_009409740.1 PREDICTED: ribulose bisphosphate carboxylase small chain clone 512 [Musa acuminata subsp. malaccensis]	Metabolism;Metabolism;Metabolism;Metabolism;Metabolism	Global and overview maps;Global and overview maps;Global and overview maps;Energy metabolism;Carbohydrate metabolism	ko01100//Metabolic pathways;ko01110//Biosynthesis of secondary metabolites;ko01200//Carbon metabolism;ko00710//Carbon fixation in photosynthetic organisms;ko00630//Glyoxylate and dicarboxylate metabolism	K01602;K01602;K01602;K01602;K01602	-	-	-	-	protein_coding	5.38458e-16	1.14752e-12	-1.72365	-1.70777	-1.69134	-1.67434	-1.65677	-1.63864	-1.61996	-1.60072	-1.58094	-1.56063	-1.5398	-1.51848	-1.49667	-1.47441	-1.45172	-1.42863	-1.40518	-1.38139	-1.3573	-1.33297	-1.30843	-1.28374	-1.25894	-1.23409	-1.20925	-1.18448	-1.15983	-1.13539	-1.1112	-1.08735	-1.0639	-1.04093	-1.01851	-0.996714	-0.975619
BX_AAAchr05_3g01385	2	FLZ2	XP_009400220.1 PREDICTED: uncharacterized protein LOC103984456 [Musa acuminata subsp. malaccensis]	-	-	-	-	-	-	-	-	protein_coding	2.09704e-18	5.53308e-15	-1.22904	-1.22859	-1.22803	-1.22736	-1.22654	-1.22554	-1.22433	-1.22287	-1.22111	-1.21899	-1.21644	-1.21339	-1.20975	-1.20543	-1.20031	-1.19428	-1.1872	-1.17892	-1.1693	-1.15817	-1.14538	-1.13076	-1.11416	-1.09544	-1.07448	-1.05119	-1.02551	-0.997434	-0.967006	-0.934332	-0.899582	-0.862997	-0.824889	-0.785636	-0.745686
BX_AAAchr05_3g00719	2	BX_AAAchr05_3g00719	RWW19411.1 hypothetical protein GW17_00016539 [Ensete ventricosum]	-	-	-	-	-	-	-	-	protein_coding	2.91098e-15	6.08659e-12	-1.25889	-1.25885	-1.2588	-1.25874	-1.25865	-1.25853	-1.25836	-1.25814	-1.25785	-1.25746	-1.25694	-1.25624	-1.25533	-1.25412	-1.25255	-1.25049	-1.24783	-1.2444	-1.24001	-1.23443	-1.22738	-1.21854	-1.20756	-1.19402	-1.17749	-1.15749	-1.13357	-1.10526	-1.07215	-1.03391	-0.990325	-0.941323	-0.887024	-0.827756	-0.764071
BX_AAAchr05_3g02560	2	STR17	XP_009401907.1 PREDICTED: thiosulfate sulfurtransferase 18-like isoform X1 [Musa acuminata subsp. malaccensis]	-	-	-	-	-	GO:0003824//catalytic activity	-	-	protein_coding	6.47061e-11	7.79413e-08	-1.112	-1.112	-1.11199	-1.11197	-1.11195	-1.11192	-1.11187	-1.11181	-1.11172	-1.1116	-1.11143	-1.11119	-1.11087	-1.11041	-1.10979	-1.10895	-1.10781	-1.10628	-1.10423	-1.10152	-1.09795	-1.09329	-1.08728	-1.07958	-1.06982	-1.05758	-1.04242	-1.02385	-1.00141	-0.974656	-0.943215	-0.906832	-0.865405	-0.819032	-0.768045
BX_AAAchr03_1g01145	2	BX_AAAchr03_1g01145	XP_009391602.1 PREDICTED: early nodulin-93-like isoform X2 [Musa acuminata subsp. malaccensis]	-	-	-	-	-	-	-	-	protein_coding	2.14238e-12	3.12387e-09	-1.0842	-1.0842	-1.0842	-1.0842	-1.0842	-1.0842	-1.0842	-1.0842	-1.0842	-1.0842	-1.0842	-1.0842	-1.0842	-1.0842	-1.0842	-1.0842	-1.0842	-1.0842	-1.0842	-1.0842	-1.08419	-1.08418	-1.08417	-1.08413	-1.08407	-1.08394	-1.08372	-1.08333	-1.08263	-1.08144	-1.07944	-1.07615	-1.07088	-1.06264	-1.05011
BX_AAAchr08_3g00166	2	CPK2	URE25945.1 calcium-dependent protein kinase [Musa troglodytarum]	Organismal Systems	Environmental adaptation	ko04626//Plant-pathogen interaction	K13412	-	GO:0004672//protein kinase activity;GO:0005509//calcium ion binding;GO:0005524//ATP binding	GO:0006468//protein phosphorylation	-	protein_coding	1.30485e-11	1.68141e-08	-1.3211	-1.32098	-1.32083	-1.32062	-1.32036	-1.32002	-1.31959	-1.31903	-1.3183	-1.31738	-1.3162	-1.31469	-1.31278	-1.31038	-1.30735	-1.30356	-1.29885	-1.29302	-1.28584	-1.27705	-1.26638	-1.2535	-1.23809	-1.21978	-1.19822	-1.17307	-1.144	-1.11074	-1.07311	-1.031	-0.984431	-0.933576	-0.878754	-0.820458	-0.759346
BX_AAAchr04_3g04891	2	MEE14	XP_009397296.1 PREDICTED: CCG-binding protein 1-like [Musa acuminata subsp. malaccensis]	-	-	-	-	-	GO:0036033//mediator complex binding	GO:0010183//pollen tube guidance	-	protein_coding	8.15072e-11	9.71233e-08	-1.35612	-1.35336	-1.35017	-1.34649	-1.34225	-1.33737	-1.33178	-1.32537	-1.31806	-1.30973	-1.30028	-1.28957	-1.2775	-1.26394	-1.24876	-1.23184	-1.21307	-1.19234	-1.16958	-1.1447	-1.11767	-1.08848	-1.05716	-1.02376	-0.988397	-0.951231	-0.912465	-0.872357	-0.831212	-0.789383	-0.747266	-0.705297	-0.663943	-0.623697	-0.585066
BX_AAAchr07_2g00357	2	Os01g0880800	XP_009408755.1 PREDICTED: stearoyl-[acyl-carrier-protein] 9-desaturase 1, chloroplastic-like [Musa acuminata subsp. malaccensis]	Metabolism;Metabolism;Metabolism;Metabolism	Global and overview maps;Global and overview maps;Lipid metabolism;Lipid metabolism	ko01100//Metabolic pathways;ko01212//Fatty acid metabolism;ko00061//Fatty acid biosynthesis;ko01040//Biosynthesis of unsaturated fatty acids	K03921;K03921;K03921;K03921	-	GO:0016491//oxidoreductase activity;GO:0045300//acyl-[acyl-carrier-protein] desaturase activity	GO:0006631//fatty acid metabolic process	-	protein_coding	8.86801e-11	1.04546e-07	-1.23968	-1.23523	-1.23025	-1.22468	-1.21848	-1.21158	-1.20391	-1.19542	-1.18604	-1.1757	-1.16433	-1.15188	-1.13827	-1.12347	-1.10741	-1.09007	-1.07142	-1.05145	-1.03015	-1.00757	-0.983735	-0.958721	-0.93262	-0.90555	-0.877654	-0.849104	-0.820097	-0.790854	-0.76162	-0.732661	-0.704259	-0.676712	-0.650327	-0.625414	-0.602287
BX_AAAchr08_3g01518	2	BX_AAAchr08_3g01518	URE28622.1 hypothetical protein MUK42_18176 [Musa troglodytarum]	-	-	-	-	-	-	-	-	protein_coding	1.52542e-18	4.12302e-15	-1.21546	-1.20551	-1.19483	-1.18339	-1.17115	-1.15807	-1.14413	-1.12929	-1.11353	-1.09682	-1.07915	-1.06051	-1.04088	-1.02027	-0.998687	-0.976148	-0.952681	-0.928319	-0.903111	-0.877113	-0.850393	-0.823032	-0.79512	-0.766759	-0.738063	-0.709155	-0.680169	-0.651248	-0.622543	-0.594212	-0.56642	-0.539338	-0.513138	-0.487997	-0.46409
BX_AAAchr10_2g00811	2	BX_AAAchr10_2g00811	RWW54320.1 hypothetical protein BHE74_00039101 [Ensete ventricosum]	-	-	-	-	-	-	-	-	protein_coding	3.15881e-11	4.0236e-08	-1.7205	-1.72028	-1.72	-1.71963	-1.71915	-1.71852	-1.71769	-1.71662	-1.71523	-1.71343	-1.71111	-1.70813	-1.70432	-1.69947	-1.69332	-1.68557	-1.67586	-1.66375	-1.64878	-1.63038	-1.60797	-1.58088	-1.54845	-1.51001	-1.46491	-1.41262	-1.35269	-1.28488	-1.20912	-1.12565	-1.03493	-0.937729	-0.835077	-0.728235	-0.618662
BX_AAAchr09_3g03554	4	HIPP36	XP_009419509.1 PREDICTED: heavy metal-associated isoprenylated plant protein 3-like [Musa acuminata subsp. malaccensis]	-	-	-	-	-	GO:0046872//metal ion binding	-	-	protein_coding	5.66321e-10	5.977e-07	3	3	3	3	3	3	3	3	3	2.83845	2.67508	2.51306	2.35252	2.19361	2.03646	1.88122	1.72805	1.57709	1.42854	1.28258	1.13945	0.99942	0.862826	0.730091	0.601746	0.478452	0.361019	0.250397	0.147634	0.0537865	-0.0302232	-0.103769	-0.166664	-0.219222	-0.262217
BX_AAAchr06_1g02121	4	B34	NP_001131276.1 histone H3.2 [Zea mays]	-	-	-	-	GO:0000786//nucleosome	GO:0003677//DNA binding;GO:0030527//structural constituent of chromatin;GO:0046982//protein heterodimerization activity	-	-	protein_coding	2.86556e-14	5.4751e-11	3	3	3	3	3	3	3	3	2.96428	2.82264	2.68192	2.54222	2.40365	2.26631	2.13029	1.99571	1.86267	1.73126	1.6016	1.47378	1.34792	1.22413	1.10253	0.983239	0.866409	0.752208	0.640843	0.532576	0.42775	0.326811	0.230342	0.139076	0.0538948	-0.0242258	-0.0943322
BX_AAAchr08_1g03662	4	BX_AAAchr08_1g03662	NP_001238509.1 histone H3.2 [Glycine max]	-	-	-	-	GO:0000786//nucleosome	GO:0003677//DNA binding;GO:0030527//structural constituent of chromatin;GO:0046982//protein heterodimerization activity	-	-	protein_coding	2.552e-10	2.82808e-07	3	3	3	3	3	3	3	3	2.95559	2.81643	2.67821	2.54103	2.40499	2.27019	2.13675	2.00476	1.87432	1.74555	1.61855	1.49342	1.37027	1.2492	1.13034	1.01379	0.899672	0.788137	0.67934	0.573473	0.470777	0.37156	0.276225	0.18529	0.0994075	0.0193558	-0.0540063
BX_AAAchr06_2g02391	4	B34	NP_001131276.1 histone H3.2 [Zea mays]	-	-	-	-	GO:0000786//nucleosome	GO:0003677//DNA binding;GO:0030527//structural constituent of chromatin;GO:0046982//protein heterodimerization activity	-	-	protein_coding	1.4354e-12	2.20928e-09	3	3	3	3	3	3	3	3	2.93141	2.80004	2.66942	2.53965	2.41081	2.28301	2.15633	2.03088	1.90675	1.78406	1.66293	1.54348	1.42586	1.31021	1.19671	1.08555	0.976947	0.871127	0.768356	0.668921	0.57313	0.481305	0.393777	0.310869	0.232883	0.160079	0.0926548
BX_AAAchr10_1g00225	4	MtrDRAFT_AC149210g1v1	XP_009419951.1 PREDICTED: histone H2A-like [Musa acuminata subsp. malaccensis]	-	-	-	-	GO:0000786//nucleosome	GO:0003677//DNA binding;GO:0030527//structural constituent of chromatin;GO:0046982//protein heterodimerization activity	-	-	protein_coding	4.34488e-17	1.00311e-13	3	3	3	3	3	3	3	3	2.926	2.79612	2.66705	2.53888	2.4117	2.28561	2.16069	2.03705	1.91477	1.79395	1.67469	1.55709	1.44127	1.32732	1.21538	1.10558	0.998049	0.892963	0.790495	0.690848	0.59425	0.500953	0.41124	0.325413	0.243793	0.166701	0.0944479
BX_AAAchr10_3g00141	4	MtrDRAFT_AC149210g1v1	XP_009419951.1 PREDICTED: histone H2A-like [Musa acuminata subsp. malaccensis]	-	-	-	-	GO:0000786//nucleosome	GO:0003677//DNA binding;GO:0030527//structural constituent of chromatin;GO:0046982//protein heterodimerization activity	-	-	protein_coding	3.35782e-11	4.18097e-08	3	3	3	3	3	3	3	3	2.91922	2.79	2.66162	2.53417	2.40775	2.28246	2.1584	2.03566	1.91436	1.79461	1.67651	1.56018	1.44574	1.33334	1.22311	1.1152	1.00977	0.906995	0.807069	0.710188	0.616564	0.526415	0.439964	0.357435	0.279039	0.204972	0.135402
BX_AAAchr03_2g02009	4	BX_AAAchr03_2g02009	XP_009392699.1 PREDICTED: histone H2A [Musa acuminata subsp. malaccensis]	-	-	-	-	GO:0000786//nucleosome	GO:0003677//DNA binding;GO:0030527//structural constituent of chromatin;GO:0046982//protein heterodimerization activity	-	-	protein_coding	7.6351e-12	1.0226e-08	3	3	3	3	3	3	3	3	2.93104	2.79818	2.66623	2.53526	2.40539	2.27672	2.14936	2.0234	1.89896	1.77614	1.65507	1.53586	1.41863	1.30352	1.19068	1.08024	0.972375	0.867258	0.765077	0.666035	0.570346	0.47824	0.389948	0.305708	0.225749	0.150285	0.0795024
BX_AAAchr01_3g00520	4	CALS3	XP_009401258.1 PREDICTED: callose synthase 3-like [Musa acuminata subsp. malaccensis]	-	-	-	-	GO:0000148//1,3-beta-D-glucan synthase complex;GO:0016020//membrane	GO:0003677//DNA binding;GO:0003843//1,3-beta-D-glucan synthase activity;GO:0030527//structural constituent of chromatin;GO:0046982//protein heterodimerization activity	GO:0006075//(1->3)-beta-D-glucan biosynthetic process	-	protein_coding	4.62899e-17	1.04689e-13	3	3	3	3	3	3	3	3	2.94396	2.80888	2.67468	2.54147	2.40933	2.27838	2.14871	2.02041	1.89359	1.76834	1.64477	1.52297	1.40304	1.28509	1.16922	1.05554	0.944158	0.835208	0.728825	0.625173	0.524446	0.426885	0.332791	0.242546	0.156621	0.0755841	8.47353e-05
BX_AAAchr08_2g02617	4	At2g28720	XP_009414311.1 PREDICTED: histone H2B-like [Musa acuminata subsp. malaccensis]	-	-	-	-	GO:0000786//nucleosome	GO:0003677//DNA binding;GO:0030527//structural constituent of chromatin;GO:0046982//protein heterodimerization activity	-	-	protein_coding	3.29859e-19	9.3729e-16	3	3	3	3	3	3	3	3	2.93377	2.80076	2.66865	2.53754	2.40754	2.27874	2.15124	2.02514	1.90055	1.77756	1.65629	1.53683	1.4193	1.30379	1.19044	1.07936	0.970683	0.864553	0.761132	0.6606	0.563164	0.469063	0.378567	0.291983	0.209648	0.131923	0.059171
BX_AAAchr05_2g00096	4	B34	NP_001131276.1 histone H3.2 [Zea mays]	-	-	-	-	GO:0000786//nucleosome	GO:0003677//DNA binding;GO:0030527//structural constituent of chromatin;GO:0046982//protein heterodimerization activity	-	-	protein_coding	2.33118e-13	4.16673e-10	3	3	3	3	3	3	3	3	2.94142	2.80594	2.67138	2.53784	2.40542	2.27423	2.14436	2.01593	1.88904	1.76379	1.6403	1.51867	1.39903	1.2815	1.1662	1.05329	0.942921	0.835274	0.730553	0.628989	0.530851	0.436441	0.346099	0.260196	0.179121	0.103264	0.032984
BX_AAAchr08_1g02384	4	At2g28720	XP_009414311.1 PREDICTED: histone H2B-like [Musa acuminata subsp. malaccensis]	-	-	-	-	GO:0000786//nucleosome	GO:0003677//DNA binding;GO:0030527//structural constituent of chromatin;GO:0046982//protein heterodimerization activity	-	-	protein_coding	1.29053e-24	5.50053e-21	3	3	3	3	3	3	3	3	2.90398	2.78049	2.65772	2.53576	2.41469	2.29458	2.17553	2.05761	1.94092	1.82554	1.71156	1.59907	1.48819	1.379	1.27162	1.16618	1.0628	0.961632	0.862828	0.766566	0.673041	0.582463	0.495063	0.411087	0.330789	0.254428	0.182252
BX_AAAchr05_1g00100	4	B34	NP_001131276.1 histone H3.2 [Zea mays]	-	-	-	-	GO:0000786//nucleosome	GO:0003677//DNA binding;GO:0030527//structural constituent of chromatin;GO:0046982//protein heterodimerization activity	-	-	protein_coding	1.32626e-14	2.62453e-11	3	3	3	3	3	3	3	3	2.89332	2.77234	2.65211	2.53271	2.41423	2.29675	2.18035	2.06512	1.95113	1.83848	1.72724	1.61751	1.50936	1.40288	1.29815	1.19527	1.09431	0.995385	0.898574	0.803984	0.711724	0.621917	0.534698	0.45022	0.36866	0.290223	0.215138
BX_AAAchr10_2g00178	4	MtrDRAFT_AC149210g1v1	XP_009419951.1 PREDICTED: histone H2A-like [Musa acuminata subsp. malaccensis]	-	-	-	-	GO:0000786//nucleosome	GO:0003677//DNA binding;GO:0030527//structural constituent of chromatin;GO:0046982//protein heterodimerization activity	-	-	protein_coding	3.50045e-23	1.3854e-19	3	3	3	3	3	3	3	3	2.89565	2.7736	2.65232	2.53191	2.41246	2.29404	2.17674	2.06065	1.94587	1.83246	1.72053	1.61016	1.50144	1.39445	1.28929	1.18605	1.08481	0.985689	0.888777	0.794182	0.702022	0.612421	0.525518	0.441466	0.360436	0.282617	0.208214
BX_AAAchr10_3g03458	4	H2B	XP_009380667.1 PREDICTED: histone H2B.11 [Musa acuminata subsp. malaccensis]	-	-	-	-	GO:0000786//nucleosome	GO:0003677//DNA binding;GO:0030527//structural constituent of chromatin;GO:0046982//protein heterodimerization activity	-	-	protein_coding	6.23988e-23	2.30497e-19	3	3	3	3	3	3	3	3	2.89752	2.77442	2.65214	2.53076	2.41037	2.29106	2.17293	2.05606	1.94055	1.82648	1.71395	1.60305	1.49386	1.38649	1.28103	1.17756	1.0762	0.977029	0.880165	0.785714	0.693793	0.604525	0.518047	0.434506	0.354061	0.276886	0.203168
BX_AAAchr10_3g01860	4	NUDT23	XP_009420832.1 PREDICTED: nudix hydrolase 23, chloroplastic-like [Musa acuminata subsp. malaccensis]	Metabolism;Metabolism;Metabolism	Global and overview maps;Nucleotide metabolism;Metabolism of cofactors and vitamins	ko01100//Metabolic pathways;ko00230//Purine metabolism;ko00740//Riboflavin metabolism	K18453;K18453;K18453	-	GO:0003677//DNA binding;GO:0030527//structural constituent of chromatin;GO:0046982//protein heterodimerization activity	-	-	protein_coding	4.17743e-21	1.32267e-17	3	3	3	3	3	3	3	3	2.9152	2.78393	2.65362	2.52437	2.39628	2.26948	2.14407	2.02017	1.89789	1.77736	1.65869	1.54202	1.42749	1.31522	1.20537	1.09809	0.993555	0.891922	0.793375	0.698098	0.606281	0.518115	0.433789	0.353483	0.277366	0.205586	0.138265
BX_AAAchr10_2g01297	4	BX_AAAchr10_2g01297	XP_009420832.1 PREDICTED: nudix hydrolase 23, chloroplastic-like [Musa acuminata subsp. malaccensis]	Metabolism;Metabolism;Metabolism	Global and overview maps;Nucleotide metabolism;Metabolism of cofactors and vitamins	ko01100//Metabolic pathways;ko00230//Purine metabolism;ko00740//Riboflavin metabolism	K18453;K18453;K18453	-	GO:0003677//DNA binding;GO:0030527//structural constituent of chromatin;GO:0046982//protein heterodimerization activity	-	-	protein_coding	1.18286e-26	6.24201e-23	3	3	3	3	3	3	3	3	2.91916	2.78832	2.6584	2.52951	2.40174	2.27522	2.15003	2.02629	1.90411	1.7836	1.66487	1.54804	1.43324	1.32059	1.21022	1.10227	0.996904	0.894268	0.794533	0.697876	0.604485	0.514552	0.428277	0.345858	0.267488	0.19335	0.123604
BX_AAAchr11_3g02585	4	BX_AAAchr11_3g02585	MQL76711.1 hypothetical protein [Colocasia esculenta]	-	-	-	-	-	GO:0003677//DNA binding;GO:0030527//structural constituent of chromatin;GO:0046982//protein heterodimerization activity	-	-	protein_coding	3.80456e-12	5.27017e-09	3	3	3	3	3	3	3	3	2.926	2.79312	2.66116	2.53024	2.40047	2.27195	2.1448	2.01913	1.89507	1.77273	1.65224	1.53374	1.41737	1.30327	1.1916	1.08252	0.976204	0.872824	0.772568	0.675626	0.582193	0.492459	0.406613	0.324831	0.247274	0.174079	0.105356
BX_AAAchr01_3g01871	4	B34	NP_001131276.1 histone H3.2 [Zea mays]	-	-	-	-	GO:0000786//nucleosome	GO:0003677//DNA binding;GO:0030527//structural constituent of chromatin;GO:0046982//protein heterodimerization activity	-	-	protein_coding	3.38376e-12	4.80746e-09	3	3	3	3	3	3	3	2.98375	2.86443	2.74581	2.62797	2.51101	2.39501	2.28008	2.16632	2.05384	1.94274	1.83314	1.72515	1.6189	1.5145	1.41209	1.31178	1.2137	1.11799	1.02475	0.934126	0.846222	0.761151	0.679015	0.599905	0.523903	0.451076	0.381474	0.315136
BX_AAAchr09_3g00425	4	BX_AAAchr09_3g00425	URE25214.1 hypothetical protein MUK42_35850 [Musa troglodytarum]	-	-	-	-	-	GO:0003677//DNA binding;GO:0030527//structural constituent of chromatin;GO:0046982//protein heterodimerization activity	-	-	protein_coding	2.03404e-10	2.27685e-07	3	3	3	3	3	3	3	3	2.90784	2.7735	2.64031	2.50843	2.37797	2.24908	2.12188	1.99654	1.87319	1.75197	1.63303	1.51653	1.4026	1.2914	1.18305	1.0777	0.97548	0.876502	0.78088	0.688713	0.600087	0.515072	0.433725	0.356084	0.282173	0.211996	0.145542
BX_AAAchr06_2g04115	4	BX_AAAchr06_2g04115	WP_072354057.1 histone H4 [Vibrio parahaemolyticus]	-	-	-	-	-	GO:0003677//DNA binding;GO:0030527//structural constituent of chromatin;GO:0046982//protein heterodimerization activity	-	-	protein_coding	1.82169e-12	2.69169e-09	3	3	3	3	3	2.92933	2.84197	2.75516	2.66894	2.58335	2.4984	2.41415	2.33063	2.24787	2.1659	2.08476	2.0045	1.92514	1.84672	1.76927	1.69284	1.61745	1.54314	1.46994	1.39788	1.327	1.25732	1.18887	1.12169	1.05579	0.991194	0.927932	0.866021	0.805478	0.746319
BX_AAAchr05_3g00792	4	H2B	XP_009399875.1 PREDICTED: histone H2B-like [Musa acuminata subsp. malaccensis]	-	-	-	-	GO:0000786//nucleosome	GO:0003677//DNA binding;GO:0030527//structural constituent of chromatin;GO:0046982//protein heterodimerization activity	-	-	protein_coding	6.21694e-10	6.37916e-07	3	3	3	3	2.92722	2.84452	2.76211	2.68	2.59822	2.51681	2.43578	2.35518	2.27503	2.19536	2.1162	2.03757	1.95951	1.88204	1.8052	1.729	1.65349	1.57867	1.50459	1.43127	1.35873	1.28701	1.21612	1.14609	1.07694	1.00871	0.941406	0.875056	0.809682	0.745306	0.681946
BX_AAAchr04_3g01412	5	spp27	XP_009396701.2 PREDICTED: uncharacterized protein LOC103981684 [Musa acuminata subsp. malaccensis]	-	-	-	-	-	-	-	-	protein_coding	2.61635e-13	4.60221e-10	0.805177	0.804996	0.804818	0.80465	0.804494	0.804355	0.804237	0.804145	0.804082	0.804054	0.804064	0.804116	0.804215	0.804366	0.804571	0.804836	0.805165	0.805561	0.80603	0.806576	0.807202	0.807914	0.808715	0.809609	0.810601	0.811696	0.812897	0.814209	0.815635	0.817181	0.818851	0.820649	0.822579	0.824646	0.826853
BX_AAAchr10_3g02400	5	RPS26A	XP_009421385.1 PREDICTED: 40S ribosomal protein S26 [Musa acuminata subsp. malaccensis]	Genetic Information Processing	Translation	ko03010//Ribosome	K02976	GO:0005840//ribosome	GO:0003735//structural constituent of ribosome	GO:0006412//translation	-	protein_coding	1.131e-11	1.47453e-08	1.27482	1.24713	1.21952	1.19203	1.16469	1.13753	1.1106	1.08394	1.05756	1.03152	1.00585	0.980578	0.955745	0.931385	0.907533	0.884222	0.861487	0.839362	0.817881	0.797078	0.776986	0.75764	0.739071	0.721314	0.704402	0.688367	0.673244	0.659064	0.645863	0.633671	0.622524	0.612453	0.603493	0.595677	0.589039
BX_AAAchr07_1g00282	5	RPL24	XP_009408373.1 PREDICTED: 60S ribosomal protein L24 [Musa acuminata subsp. malaccensis]	Genetic Information Processing	Translation	ko03010//Ribosome	K02896	-	-	-	-	protein_coding	7.71986e-10	7.77727e-07	2.36361	2.30263	2.24197	2.1817	2.12187	2.06253	2.00372	1.94551	1.88793	1.83104	1.77489	1.71952	1.66497	1.6113	1.55853	1.50672	1.45589	1.4061	1.35738	1.30977	1.26329	1.21799	1.1739	1.13105	1.08948	1.04921	1.01027	0.972698	0.936516	0.901754	0.86844	0.836601	0.806263	0.777453	0.750199
BX_AAAchr04_2g02029	5	SBP1	URE21576.1 selenium-binding protein [Musa troglodytarum]	Metabolism;Metabolism	Global and overview maps;Energy metabolism	ko01100//Metabolic pathways;ko00920//Sulfur metabolism	K17285;K17285	-	GO:0003676//nucleic acid binding;GO:0003723//RNA binding;GO:0008430//selenium binding	-	-	protein_coding	5.48256e-13	9.34717e-10	1.68222	1.63906	1.59601	1.55312	1.51043	1.468	1.42587	1.38408	1.34268	1.30172	1.26124	1.22129	1.18191	1.14314	1.10503	1.06763	1.03096	0.995091	0.960048	0.925878	0.892622	0.860323	0.829021	0.798758	0.769575	0.741513	0.714611	0.688912	0.664454	0.641279	0.619426	0.598935	0.579847	0.562203	0.546042
BX_AAAchr10_1g02783	5	RPS26A	XP_009421385.1 PREDICTED: 40S ribosomal protein S26 [Musa acuminata subsp. malaccensis]	Genetic Information Processing	Translation	ko03010//Ribosome	K02976	GO:0005840//ribosome	GO:0003735//structural constituent of ribosome	GO:0006412//translation	-	protein_coding	4.56863e-10	4.9636e-07	2.07896	2.01607	1.95347	1.89124	1.82945	1.76816	1.70744	1.64736	1.58799	1.52938	1.47161	1.41474	1.35883	1.30393	1.25011	1.19742	1.14593	1.09568	1.04673	0.999125	0.952929	0.908186	0.864946	0.823258	0.78317	0.744729	0.70798	0.67297	0.639745	0.608348	0.578826	0.551222	0.525581	0.501949	0.480371
BX_AAAchr11_3g02370	5	RPL17B	XP_009384651.1 PREDICTED: 60S ribosomal protein L17 [Musa acuminata subsp. malaccensis]	Genetic Information Processing	Translation	ko03010//Ribosome	K02880	GO:0005840//ribosome;GO:0015934//large ribosomal subunit	GO:0003735//structural constituent of ribosome	GO:0006412//translation	-	protein_coding	6.16741e-11	7.51055e-08	-0.801409	-0.770766	-0.739949	-0.708955	-0.677784	-0.646434	-0.614902	-0.583188	-0.551289	-0.519203	-0.486929	-0.454464	-0.421807	-0.388955	-0.355907	-0.32266	-0.289212	-0.255562	-0.221706	-0.187643	-0.153371	-0.118887	-0.0841879	-0.0492728	-0.0141386	0.0212168	0.0567961	0.0926017	0.128636	0.164902	0.201401	0.238137	0.275113	0.312329	0.349791
BX_AAAchr05_3g01048	5	RPL28C	URE00704.1 60S ribosomal protein [Musa troglodytarum]	Genetic Information Processing	Translation	ko03010//Ribosome	K02903	GO:0005840//ribosome	GO:0003735//structural constituent of ribosome	GO:0006412//translation	-	protein_coding	5.40321e-10	5.75743e-07	-0.618866	-0.589079	-0.559254	-0.52939	-0.499483	-0.469529	-0.439526	-0.40947	-0.379357	-0.349186	-0.318951	-0.288651	-0.258282	-0.227839	-0.197321	-0.166724	-0.136043	-0.105277	-0.0744212	-0.0434725	-0.0124274	0.0187174	0.0499654	0.0813201	0.112785	0.144363	0.176059	0.207875	0.239816	0.271884	0.304083	0.336417	0.36889	0.401504	0.434264
BX_AAAchr07_1g01272	5	RPS15	XP_009409212.1 PREDICTED: 40S ribosomal protein S15-like [Musa acuminata subsp. malaccensis]	Genetic Information Processing	Translation	ko03010//Ribosome	K02958	GO:0005840//ribosome;GO:0015935//small ribosomal subunit	GO:0003735//structural constituent of ribosome	GO:0006412//translation	-	protein_coding	1.65191e-12	2.5077e-09	-1.80886	-1.76058	-1.71071	-1.65924	-1.60619	-1.55159	-1.49546	-1.43783	-1.37874	-1.31822	-1.25634	-1.19314	-1.12869	-1.06305	-0.9963	-0.928518	-0.859785	-0.790193	-0.719835	-0.648808	-0.577216	-0.505166	-0.432766	-0.36013	-0.287373	-0.214615	-0.141974	-0.0695729	0.00246531	0.0740163	0.144955	0.215156	0.284494	0.352843	0.420078
BX_AAAchr04_1g02952	5	RPL35AC	XP_009385078.1 PREDICTED: 60S ribosomal protein L35a-1-like [Musa acuminata subsp. malaccensis]	Genetic Information Processing	Translation	ko03010//Ribosome	K02917	GO:0005840//ribosome	GO:0003735//structural constituent of ribosome	GO:0006412//translation	-	protein_coding	3.25497e-11	4.09897e-08	-1.9307	-1.89271	-1.85277	-1.81084	-1.76689	-1.7209	-1.67285	-1.62272	-1.57053	-1.51627	-1.45997	-1.40166	-1.34138	-1.27918	-1.21511	-1.14927	-1.08172	-1.01256	-0.941886	-0.869821	-0.796478	-0.721987	-0.646484	-0.57011	-0.493012	-0.415345	-0.337265	-0.258933	-0.180512	-0.102169	-0.0240688	0.0536194	0.130728	0.207089	0.282537
[truncated: 165 more columns]
