# Supplementary material for: Single-cell transcriptome atlas unveils transcriptional regulation networks of banana root tips in response to Fusarium oxysporum infection
Source: Hortic Res. 2025 Aug 22;12(11):uhaf220. doi: 10.1093/hr/uhaf220 (PMC12598465; doi:10.1093/hr/uhaf220)
Supplement: Web_Material_uhaf220 [file web_material_uhaf220.zip › Supplementary Table S9.xlsx]

## Sheet: Sheet1
Supplementary Table S9. Expression of differentially expressed genes in all cell types.
Cluster	GeneID	GeneName	CK RT	Foc TR4-RT	cells.1	cells.2	pct.1	pct.2	log2FC	p_value	p_val_adjust	significance
14RT	BX_AAAchr07_2g03267	BX_AAAchr07_2g03267	0	1.01386	198	373	0	0.287	13.3077	4.74013e-24	5.34317e-19	up
14RT	BX_AAAchr08_2g01357	ACA7	0.0201493	1.24122	198	373	0.02	0.209	5.93787	7.19457e-14	8.10987e-09	up
14RT	BX_AAAchr06_3g03738	PCO2	0.0212614	1.15577	198	373	0.02	0.373	5.75782	9.49688e-26	1.07051e-20	up
14RT	BX_AAAchr08_2g01434	ACA7	0.151225	6.94189	198	373	0.106	0.56	5.51963	3.94272e-39	4.44431e-34	up
14RT	BX_AAAchr08_1g01439	ACA7	0.0663541	2.75982	198	373	0.04	0.338	5.37612	9.02235e-21	1.01702e-15	up
14RT	BX_AAAchr03_2g02368	BX_AAAchr03_2g02368	0.0250393	1.01544	198	373	0.02	0.292	5.33616	1.60309e-18	1.80703e-13	up
14RT	BX_AAAchr02_3g00552	PPD	0.0475826	1.39009	198	373	0.035	0.241	4.86567	1.25775e-12	1.41776e-07	up
14RT	BX_AAAchr06_1g03625	PCO2	0.0484293	1.13191	198	373	0.015	0.381	4.54389	7.42612e-27	8.37087e-22	up
14RT	BX_AAAchr03_1g00857	PCO3	0.103944	2.1848	198	373	0.04	0.418	4.3923	3.13315e-25	3.53175e-20	up
14RT	BX_AAAchr05_3g01410	BX_AAAchr05_3g01410	0.0824309	1.67348	198	373	0.035	0.426	4.34186	3.44599e-27	3.88439e-22	up
14RT	BX_AAAchr08_3g01450	ACA7	0.0584426	1.13063	198	373	0.04	0.287	4.27162	3.79894e-15	4.28225e-10	up
14RT	BX_AAAchr06_2g02276	ADH3	0.209343	4.00465	198	373	0.081	0.657	4.25708	4.60395e-46	5.18966e-41	up
14RT	BX_AAAchr06_1g02170	ADH2	0.265157	4.95667	198	373	0.146	0.721	4.22394	3.40181e-50	3.83459e-45	up
14RT	BX_AAAchr04_1g03534	DAR1	0.174151	3.14606	198	373	0.111	0.512	4.17435	4.75132e-28	5.35578e-23	up
14RT	BX_AAAchr09_3g02550	BX_AAAchr09_3g02550	0.0760271	1.36975	198	373	0.035	0.386	4.16946	2.9114e-23	3.28178e-18	up
14RT	BX_AAAchr04_3g04882	BX_AAAchr04_3g04882	0.0878954	1.47548	198	373	0.051	0.349	4.06771	6.42475e-18	7.2421e-13	up
14RT	BX_AAAchr04_2g03468	KAN4	0.13692	2.24525	198	373	0.061	0.421	4.03449	2.11052e-23	2.37902e-18	up
14RT	BX_AAAchr03_1g02829	BX_AAAchr03_1g02829	0.0795989	1.28757	198	373	0.056	0.37	4.01405	7.91483e-20	8.92175e-15	up
14RT	BX_AAAchr02_1g02313	SRO2	0.0989597	1.5292	198	373	0.035	0.424	3.94843	1.91382e-26	2.15729e-21	up
14RT	BX_AAAchr02_3g00723	BX_AAAchr02_3g00723	0.0713908	1.03204	198	373	0.035	0.319	3.85173	2.01033e-17	2.26608e-12	up
14RT	BX_AAAchr06_2g00719	P4H7	0.0871751	1.18951	198	373	0.066	0.373	3.76877	6.16849e-19	6.95325e-14	up
14RT	BX_AAAchr06_3g00734	P4H7	0.0819377	1.09667	198	373	0.061	0.338	3.74082	6.59603e-17	7.43518e-12	up
14RT	BX_AAAchr09_3g03469	KIN14H	0.120248	1.60451	198	373	0.081	0.461	3.73695	2.64545e-24	2.982e-19	up
14RT	BX_AAAchr02_2g00562	PPD	0.116728	1.54076	198	373	0.061	0.263	3.72128	4.0906e-11	4.611e-06	up
14RT	BX_AAAchr03_1g01145	BX_AAAchr03_1g01145	0.168588	2.19409	198	373	0.066	0.515	3.70125	4.69646e-31	5.29394e-26	up
14RT	BX_AAAchr06_1g00808	TIP2-2	0.341445	4.24435	198	373	0.121	0.507	3.63543	1.41599e-24	1.59613e-19	up
14RT	BX_AAAchr10_1g03634	PCO2	0.121615	1.50814	198	373	0.051	0.314	3.63128	4.63388e-15	5.2234e-10	up
14RT	BX_AAAchr06_1g00674	P4H7	0.102588	1.26841	198	373	0.066	0.362	3.62679	2.06341e-18	2.32591e-13	up
14RT	BX_AAAchr05_3g01385	FLZ2	0.332073	4.01029	198	373	0.141	0.692	3.59373	4.73853e-42	5.34137e-37	up
18RT	BX_AAAchr10_1g02391	SALT	0.12101	1.43734	61	80	0.066	0.238	3.56911	0.0151404	1	up
14RT	BX_AAAchr06_3g00872	TIP2-2	0.359614	4.13244	198	373	0.106	0.512	3.52211	1.88974e-25	2.13015e-20	up
14RT	BX_AAAchr03_3g02760	BX_AAAchr03_3g02760	0.146536	1.62867	198	373	0.066	0.375	3.47347	6.16669e-18	6.95122e-13	up
14RT	BX_AAAchr07_2g00357	Os01g0880800	0.288076	3.16068	198	373	0.081	0.558	3.45525	2.52355e-32	2.8446e-27	up
14RT	BX_AAAchr07_2g01126	SPX1	0.0972544	1.01024	198	373	0.045	0.298	3.37545	2.29963e-14	2.59219e-09	up
14RT	BX_AAAchr10_1g03414	BX_AAAchr10_1g03414	0.41301	4.28465	198	373	0.177	0.673	3.37462	1.89613e-38	2.13736e-33	up
14RT	BX_AAAchr04_2g02025	DIR1	0.338748	3.49565	198	373	0.162	0.413	3.36689	1.14037e-16	1.28544e-11	up
14RT	BX_AAAchr04_3g00918	PFK3	0.15329	1.55934	198	373	0.086	0.413	3.34575	1.57874e-18	1.77959e-13	up
14RT	BX_AAAchr06_2g00859	TIP2-2	0.17655	1.79239	198	373	0.101	0.359	3.343	1.09887e-13	1.23867e-08	up
14RT	BX_AAAchr09_3g03054	BX_AAAchr09_3g03054	0.221045	2.24203	198	373	0.111	0.534	3.3418	7.54317e-27	8.50282e-22	up
14RT	BX_AAAchr02_1g00591	PPD	0.16818	1.68877	198	373	0.116	0.265	3.32712	4.343e-10	4.89551e-05	up
14RT	BX_AAAchr04_1g02013	DIR1	0.16893	1.68581	198	373	0.091	0.332	3.31818	6.07862e-14	6.85195e-09	up
14RT	BX_AAAchr11_2g02535	CPX	0.551037	5.44065	198	373	0.258	0.802	3.30332	5.63237e-48	6.34892e-43	up
14RT	BX_AAAchr06_3g02486	LEA5-D	0.691348	6.63169	198	373	0.187	0.649	3.26171	2.33439e-34	2.63137e-29	up
18RT	BX_AAAchr05_2g02311	Cyp96T1	0.113238	1.07665	61	80	0.082	0.225	3.24798	0.0351055	1	up
14RT	BX_AAAchr02_3g01148	ADH1	0.1339	1.20311	198	373	0.091	0.391	3.16658	2.94655e-17	3.32141e-12	up
14RT	BX_AAAchr05_3g01272	CG18812	0.138041	1.19899	198	373	0.076	0.37	3.11773	4.21504e-16	4.75128e-11	up
14RT	BX_AAAchr05_3g02560	STR17	0.388702	3.34387	198	373	0.136	0.523	3.10445	5.78793e-24	6.52427e-19	up
14RT	BX_AAAchr06_3g02289	ADH2	0.190257	1.59877	198	373	0.066	0.466	3.07028	4.49506e-25	5.06692e-20	up
14RT	BX_AAAchr09_3g01928	ERD15	1.15937	9.71412	198	373	0.323	0.853	3.06663	1.02912e-50	1.16005e-45	up
14RT	BX_AAAchr09_2g02909	BX_AAAchr09_2g02909	0.226171	1.87954	198	373	0.076	0.448	3.05433	5.77109e-22	6.50529e-17	up
14RT	BX_AAAchr11_3g02605	PDC2	0.147715	1.21843	198	373	0.061	0.394	3.04328	2.52539e-19	2.84667e-14	up
14RT	BX_AAAchr05_3g00719	BX_AAAchr05_3g00719	0.495746	4.05346	198	373	0.192	0.689	3.03122	4.68044e-36	5.27588e-31	up
14RT	BX_AAAchr04_3g05020	BX_AAAchr04_3g05020	0.127014	1.02679	198	373	0.056	0.362	3.01409	2.493e-17	2.81016e-12	up
14RT	BX_AAAchr09_1g00326	BX_AAAchr09_1g00326	2.72766	21.8939	198	373	0.621	0.901	3.00475	1.00328e-42	1.13092e-37	up
14RT	BX_AAAchr07_1g00338	Os01g0880800	0.575502	4.60715	198	373	0.227	0.74	3.00076	2.14433e-39	2.41713e-34	up
14RT	BX_AAAchr09_3g01165	BX_AAAchr09_3g01165	12.4091	94.3656	198	373	0.955	0.979	2.92685	3.68127e-49	4.1496e-44	up
14RT	BX_AAAchr05_2g01644	STR17	0.807176	5.94594	198	373	0.232	0.732	2.8808	8.29472e-38	9.34998e-33	up
14RT	BX_AAAchr07_3g00361	Os01g0880800	0.650188	4.75025	198	373	0.197	0.676	2.86888	1.67168e-33	1.88435e-28	up
14RT	BX_AAAchr01_3g01858	TPRP-F1	1.79668	13.0789	198	373	0.399	0.7	2.86377	2.61915e-30	2.95236e-25	up
14RT	BX_AAAchr09_2g00062	LBD41	0.307923	2.23126	198	373	0.121	0.491	2.85681	6.18623e-22	6.97324e-17	up
14RT	BX_AAAchr04_3g02037	DIR1	0.637065	4.45393	198	373	0.253	0.515	2.80537	4.29033e-16	4.83614e-11	up
18RT	BX_AAAchr02_1g00704	PER3	0.275807	1.9143	61	80	0.131	0.2	2.79463	0.0061034	1	up
14RT	BX_AAAchr01_1g02146	TPRP-F1	1.45594	9.75167	198	373	0.384	0.651	2.74362	6.49565e-25	7.32203e-20	up
15_17RT	BX_AAAchr01_3g00754	RPS15A	0.296906	1.9452	356	445	0.101	0.299	2.71143	5.03074e-13	5.67075e-08	up
14RT	BX_AAAchr04_3g00740	LBD41	0.435558	2.81992	198	373	0.212	0.617	2.69444	7.58015e-28	8.54449e-23	up
14RT	BX_AAAchr08_3g00166	CPK2	0.528036	3.35123	198	373	0.192	0.662	2.66575	3.32727e-30	3.75057e-25	up
14RT	BX_AAAchr06_2g03219	LOX1.6	0.692625	4.37711	198	373	0.308	0.662	2.65966	3.89145e-29	4.38652e-24	up
14RT	BX_AAAchr02_1g01237	ADH1	0.744798	4.55977	198	373	0.323	0.74	2.61388	6.02879e-32	6.79577e-27	up
14RT	BX_AAAchr10_3g03020	rplL	0.533556	3.26212	198	373	0.232	0.635	2.61187	8.12855e-28	9.16266e-23	up
14RT	BX_AAAchr05_3g01055	BX_AAAchr05_3g01055	0.357927	2.18395	198	373	0.141	0.306	2.60886	5.9162e-07	0.0666886	up
14RT	BX_AAAchr02_1g01557	BX_AAAchr02_1g01557	1.57108	9.51059	198	373	0.369	0.689	2.5977	7.49452e-26	8.44797e-21	up
14RT	BX_AAAchr04_3g04891	MEE14	0.560219	3.37603	198	373	0.293	0.751	2.59105	4.55346e-35	5.13275e-30	up
14RT	BX_AAAchr08_1g03645	Os01g0880800	0.289832	1.74359	198	373	0.182	0.493	2.58836	1.26496e-17	1.42589e-12	up
14RT	BX_AAAchr06_3g03199	LOX1.6	0.62323	3.74282	198	373	0.278	0.643	2.5861	1.40045e-27	1.57861e-22	up
14RT	BX_AAAchr10_2g00811	BX_AAAchr10_2g00811	1.07226	6.4262	198	373	0.278	0.708	2.58319	4.11995e-29	4.64409e-24	up
14RT	BX_AAAchr09_1g02180	BX_AAAchr09_1g02180	0.532091	3.15225	198	373	0.136	0.609	2.56641	5.30841e-30	5.98375e-25	up
14RT	BX_AAAchr03_1g00405	Sb03g046810	0.568731	3.36818	198	373	0.253	0.66	2.56594	1.57118e-27	1.77106e-22	up
14RT	BX_AAAchr11_1g00234	TIP1-1	0.248684	1.46433	198	373	0.152	0.367	2.55738	4.14532e-11	4.67268e-06	up
14RT	BX_AAAchr03_2g02845	TMEM184A	0.183538	1.08003	198	373	0.061	0.233	2.55627	6.48661e-08	0.00731183	up
10RT	BX_AAAchr01_1g01116	MT4A	0.521216	3.03315	462	695	0.058	0.236	2.54063	4.90588e-17	5.53e-12	up
14RT	BX_AAAchr08_1g00042	TSJT1	0.457836	2.57824	198	373	0.177	0.592	2.49323	5.46808e-25	6.16373e-20	up
14RT	BX_AAAchr10_3g02833	YLH47	0.191366	1.06018	198	373	0.071	0.292	2.46929	2.78734e-10	3.14194e-05	up
14RT	BX_AAAchr09_3g01166	BX_AAAchr09_3g01166	3.4994	19.2888	198	373	0.657	0.869	2.46255	7.29655e-36	8.22482e-31	up
14RT	BX_AAAchr01_1g01105	DIR1	0.804042	4.405	198	373	0.308	0.584	2.45365	1.78573e-21	2.01291e-16	up
14RT	BX_AAAchr06_1g03108	LOX1.6	0.92954	4.98325	198	373	0.348	0.662	2.42237	9.40007e-31	1.0596e-25	up
14RT	BX_AAAchr01_2g02201	TPRP-F1	1.72844	9.13866	198	373	0.374	0.649	2.40244	1.30564e-21	1.47174e-16	up
14RT	BX_AAAchr09_2g02969	IAA9	0.196178	1.03557	198	373	0.111	0.308	2.39959	1.42987e-09	0.000161178	up
14RT	BX_AAAchr01_3g00754	RPS15A	0.206718	1.08551	198	373	0.121	0.408	2.39207	8.9144e-14	1.00485e-08	up
14RT	BX_AAAchr08_3g03970	Os01g0880800	0.715756	3.7281	198	373	0.323	0.745	2.38074	2.64421e-32	2.98061e-27	up
14RT	BX_AAAchr10_3g01368	BX_AAAchr10_3g01368	1.07106	5.56639	198	373	0.313	0.705	2.37759	4.02925e-27	4.54185e-22	up
14RT	BX_AAAchr07_3g02878	At5g64030	0.273397	1.40351	198	373	0.111	0.391	2.35955	3.84476e-13	4.33389e-08	up
14RT	BX_AAAchr02_1g02375	LTI6B	1.91032	9.77991	198	373	0.535	0.791	2.35594	8.07041e-26	9.09712e-21	up
3_8RT	BX_AAAchr08_1g02206	JAL19	1.28433	6.47401	3544	3163	0.143	0.329	2.33355	1.29844e-81	1.46363e-76	up
14RT	BX_AAAchr01_2g01106	MT4A	0.237744	1.19786	198	373	0.136	0.413	2.33249	1.11141e-13	1.2528e-08	up
14RT	BX_AAAchr09_2g01104	BX_AAAchr09_2g01104	23.1196	115.894	198	373	0.985	0.992	2.32561	4.46361e-38	5.03147e-33	up
14RT	BX_AAAchr10_3g03389	TIP2-2	1.58501	7.85566	198	373	0.409	0.603	2.30917	3.77987e-14	4.26074e-09	up
16_12RT	BX_AAAchr01_2g01106	MT4A	0.231431	1.14688	779	502	0.119	0.337	2.30856	2.20762e-21	2.48847e-16	up
14RT	BX_AAAchr06_2g02479	LEA5-D	0.799751	3.94974	198	373	0.192	0.544	2.30399	2.89654e-18	3.26504e-13	up
18RT	BX_AAAchr10_1g03414	BX_AAAchr10_1g03414	0.383678	1.87876	61	80	0.148	0.412	2.29151	0.000878785	1	up
14RT	BX_AAAchr04_2g03648	At4g12490	0.505733	2.46441	198	373	0.237	0.466	2.28457	2.36986e-12	2.67136e-07	up
14RT	BX_AAAchr04_3g04980	BX_AAAchr04_3g04980	0.835128	4.05452	198	373	0.222	0.681	2.27933	1.37159e-29	1.54608e-24	up
14RT	BX_AAAchr01_3g00744	DIR1	0.347107	1.67324	198	373	0.172	0.418	2.26886	1.16535e-12	1.31361e-07	up
18RT	BX_AAAchr10_1g02392	SALT	0.304453	1.46394	61	80	0.197	0.388	2.26519	0.0115564	1	up
14RT	BX_AAAchr05_3g02111	Os05g0108800	0.420346	2.01472	198	373	0.182	0.434	2.26066	8.92276e-15	1.00579e-09	up
14RT	BX_AAAchr02_2g01859	BX_AAAchr02_2g01859	0.279538	1.33805	198	373	0.116	0.249	2.2586	1.67783e-05	1	up
14RT	BX_AAAchr08_1g02215	JAL19	0.272427	1.30375	198	373	0.177	0.394	2.2583	1.38518e-09	0.000156141	up
14RT	BX_AAAchr08_3g01404	RZPF34	0.223232	1.06304	198	373	0.096	0.413	2.25108	4.56635e-16	5.14728e-11	up
14RT	BX_AAAchr05_3g00882	BAM9	0.474548	2.24257	198	373	0.242	0.509	2.24029	6.19954e-15	6.98825e-10	up
14RT	BX_AAAchr04_1g04534	MEE14	0.573147	2.69017	198	373	0.278	0.649	2.23052	3.91273e-24	4.41051e-19	up
14RT	BX_AAAchr04_1g04626	BX_AAAchr04_1g04626	0.883083	4.1174	198	373	0.278	0.7	2.22099	6.25121e-27	7.04649e-22	up
18RT	BX_AAAchr09_2g01169	ERF4	0.325116	1.50632	61	80	0.213	0.362	2.21166	0.00871373	1	up
14RT	BX_AAAchr05_2g02841	BX_AAAchr05_2g02841	4.31216	19.9113	198	373	0.672	0.936	2.20708	1.52408e-37	1.71797e-32	up
14RT	BX_AAAchr05_3g01058	ACO1	5.46231	25.1314	198	373	0.52	0.882	2.20189	3.92817e-32	4.42791e-27	up
14RT	BX_AAAchr06_1g03107	LOX1.4	0.283107	1.30169	198	373	0.162	0.41	2.20057	2.46783e-12	2.78179e-07	up
14RT	BX_AAAchr04_2g00728	LBD41	0.651621	2.98807	198	373	0.217	0.651	2.19694	1.57679e-26	1.77739e-21	up
14RT	BX_AAAchr06_1g02377	LEA5-D	2.1976	10.0404	198	373	0.323	0.756	2.19176	5.49173e-32	6.19039e-27	up
14RT	BX_AAAchr10_1g01745	BX_AAAchr10_1g01745	1.08134	4.92371	198	373	0.333	0.625	2.18683	8.69888e-21	9.80555e-16	up
14RT	BX_AAAchr07_1g03248	PI21	0.638558	2.89559	198	373	0.318	0.606	2.18079	2.74693e-20	3.09639e-15	up
14RT	BX_AAAchr08_3g03353	DBR1	0.243266	1.08888	198	373	0.131	0.394	2.16178	1.15727e-11	1.3045e-06	up
14RT	BX_AAAchr06_3g02703	BX_AAAchr06_3g02703	0.325297	1.44612	198	373	0.237	0.461	2.15201	2.72767e-14	3.07468e-09	up
14RT	BX_AAAchr02_3g01809	LTI6B	1.78715	7.89123	198	373	0.5	0.735	2.14253	9.3155e-22	1.05006e-16	up
3_8RT	BX_AAAchr08_2g02439	BX_AAAchr08_2g02439	0.958212	4.22886	3544	3163	0.128	0.296	2.14174	6.8148e-74	7.68178e-69	up
10RT	BX_AAAchr06_2g00080	GSVIVT00023967001	0.288855	1.2724	462	695	0.041	0.115	2.13875	7.6138e-06	0.858243	up
14RT	BX_AAAchr01_2g01096	DIR1	1.60284	7.01712	198	373	0.439	0.657	2.13018	3.45966e-20	3.8998e-15	up
14RT	BX_AAAchr08_3g00322	PCO2	0.322801	1.39976	198	373	0.182	0.442	2.11612	2.14079e-12	2.41315e-07	up
1_5_7RT	BX_AAAchr01_3g00754	RPS15A	0.407819	1.75757	5900	5763	0.142	0.37	2.10731	5.40785e-194	6.09584e-189	up
4RT	BX_AAAchr01_2g01106	MT4A	0.398755	1.71841	2271	1910	0.187	0.411	2.10722	1.37283e-73	1.54748e-68	up
14RT	BX_AAAchr04_1g03968	AZI1	0.595545	2.55393	198	373	0.202	0.41	2.10025	3.87294e-11	4.36565e-06	up
14RT	BX_AAAchr10_2g02186	BX_AAAchr10_2g02186	0.34167	1.46238	198	373	0.126	0.456	2.09732	5.89803e-16	6.64838e-11	up
14RT	BX_AAAchr02_2g01473	CDT1A	0.463012	1.97904	198	373	0.222	0.517	2.09544	1.12512e-14	1.26826e-09	up
18RT	BX_AAAchr08_1g02215	JAL19	0.381879	1.6305	61	80	0.18	0.45	2.09384	0.00243286	1	up
14RT	BX_AAAchr04_1g00741	LBD41	0.645319	2.74356	198	373	0.237	0.592	2.08779	1.83896e-19	2.07292e-14	up
14RT	BX_AAAchr10_1g03221	YLH47	0.368193	1.54778	198	373	0.157	0.405	2.07137	7.71924e-11	8.70128e-06	up
14RT	BX_AAAchr02_2g02310	LTI6B	1.57464	6.60213	198	373	0.404	0.708	2.06784	2.42852e-21	2.73748e-16	up
14RT	BX_AAAchr02_3g00200	BX_AAAchr02_3g00200	0.512618	2.14082	198	373	0.162	0.397	2.06199	9.84383e-10	0.000110962	up
14RT	BX_AAAchr06_2g03287	At1g77060	0.322153	1.343	198	373	0.177	0.351	2.0593	7.20724e-08	0.00812414	up
14RT	BX_AAAchr08_2g02589	BX_AAAchr08_2g02589	0.538483	2.23959	198	373	0.227	0.475	2.05606	4.39621e-12	4.9555e-07	up
14RT	BX_AAAchr06_1g02025	BX_AAAchr06_1g02025	2.78171	11.5474	198	373	0.616	0.761	2.05348	1.01084e-18	1.13944e-13	up
14RT	BX_AAAchr04_3g04290	AZI1	0.978441	3.95842	198	373	0.298	0.517	2.01626	5.26609e-13	5.93604e-08	up
10RT	BX_AAAchr07_2g00313	SAUR71	0.387832	1.56622	462	695	0.043	0.137	2.0135	2.46898e-07	0.0278308	up
10RT	BX_AAAchr07_3g00449	MO3	0.39964	1.61125	462	695	0.054	0.127	2.01113	3.06199e-06	0.345153	up
3_8RT	BX_AAAchr08_2g02440	BX_AAAchr08_2g02440	0.918908	3.69942	3544	3163	0.095	0.226	2.00919	3.94489e-52	4.44676e-47	up
14RT	BX_AAAchr06_3g02134	BX_AAAchr06_3g02134	0.995918	3.99243	198	373	0.303	0.523	2.00306	2.10116e-09	0.000236847	up
18RT	BX_AAAchr10_2g01456	JAL33	0.889748	3.56494	61	80	0.328	0.575	2.00229	0.00950211	1	up
14RT	BX_AAAchr03_2g03105	COS-1	0.414364	1.65334	198	373	0.146	0.391	1.99615	3.49191e-10	3.93615e-05	up
14RT	BX_AAAchr03_1g03072	COS-1	0.462928	1.84214	198	373	0.141	0.424	1.99229	5.71335e-13	6.4402e-08	up
14RT	BX_AAAchr08_2g01339	GSVIVT00037159001	0.883802	3.50852	198	373	0.313	0.568	1.98894	7.74834e-14	8.73409e-09	up
4RT	BX_AAAchr01_3g00754	RPS15A	0.396607	1.57035	2271	1910	0.167	0.364	1.98503	3.12026e-60	3.51722e-55	up
14RT	BX_AAAchr05_3g01182	BX_AAAchr05_3g01182	0.260484	1.0238	198	373	0.141	0.257	1.97426	0.000642918	1	up
10RT	BX_AAAchr01_3g00754	RPS15A	5.25782	20.5002	462	695	0.284	0.6	1.96308	3.15607e-34	3.55759e-29	up
14RT	BX_AAAchr09_1g02253	IAA9	0.32212	1.25437	198	373	0.096	0.29	1.96097	8.98873e-08	0.0101323	up
10RT	BX_AAAchr11_1g00533	GSVIVT00037159001	0.544573	2.103	462	695	0.054	0.167	1.94905	5.91081e-09	0.000666279	up
14RT	BX_AAAchr09_3g01164	BX_AAAchr09_3g01164	1.75826	6.77469	198	373	0.475	0.751	1.94595	3.08893e-22	3.4819e-17	up
14RT	BX_AAAchr09_3g03464	BX_AAAchr09_3g03464	0.872323	3.32311	198	373	0.369	0.727	1.92948	1.9684e-25	2.21882e-20	up
14RT	BX_AAAchr05_2g01257	Os05g0108800	0.346208	1.31537	198	373	0.157	0.29	1.92545	8.29924e-07	0.0935507	up
3_8RT	BX_AAAchr10_1g02390	SALT	0.979686	3.70596	3544	3163	0.116	0.286	1.91935	3.91857e-77	4.41709e-72	up
14RT	BX_AAAchr08_2g03918	Os01g0880800	0.403419	1.52012	198	373	0.202	0.515	1.91357	7.3058e-15	8.23525e-10	up
14RT	BX_AAAchr03_2g03368	LBD41	0.557095	2.06694	198	373	0.258	0.501	1.89131	1.01544e-12	1.14463e-07	up
1_5_7RT	BX_AAAchr01_2g01106	MT4A	0.541809	2.00603	5900	5763	0.17	0.421	1.8883	3.47085e-208	3.91241e-203	up
14RT	BX_AAAchr06_2g02126	BX_AAAchr06_2g02126	3.09559	11.4381	198	373	0.601	0.686	1.88553	1.15564e-12	1.30266e-07	up
14RT	BX_AAAchr08_2g01402	TIP1-1	0.709612	2.57204	198	373	0.318	0.507	1.85766	8.794e-10	9.91277e-05	up
3_8RT	BX_AAAchr09_2g02828	JAL34	0.983549	3.53945	3544	3163	0.092	0.219	1.84735	2.11938e-52	2.38901e-47	up
14RT	BX_AAAchr04_2g02956	BBI	6.23154	22.3522	198	373	0.763	0.938	1.84274	4.43323e-36	4.99722e-31	up
3_8RT	BX_AAAchr08_1g02214	JAL19	5.1255	18.3749	3544	3163	0.396	0.642	1.84195	6.27909e-136	7.07791e-131	up
14RT	BX_AAAchr04_1g03889	BX_AAAchr04_1g03889	0.305856	1.09186	198	373	0.182	0.402	1.83553	4.27852e-09	0.000482283	up
15_17RT	BX_AAAchr01_2g01106	MT4A	0.705135	2.5142	356	445	0.149	0.351	1.83398	2.38582e-10	2.68934e-05	up
14RT	BX_AAAchr08_2g00189	ARP1	0.352258	1.25299	198	373	0.192	0.397	1.83038	7.16113e-09	0.000807216	up
10RT	BX_AAAchr11_2g00522	GSVIVT00037159001	0.359838	1.26574	462	695	0.037	0.114	1.81428	5.2626e-06	0.593211	up
3_8RT	BX_AAAchr10_1g02388	SALT	2.37985	8.3475	3544	3163	0.202	0.393	1.81043	2.21769e-80	2.49982e-75	up
14RT	BX_AAAchr08_2g04013	HDHD3	0.300018	1.0489	198	373	0.192	0.391	1.80542	5.57137e-09	0.000628016	up
14RT	BX_AAAchr08_1g01411	TIP1-1	0.668801	2.33783	198	373	0.273	0.515	1.80536	1.3262e-12	1.49492e-07	up
3_8RT	BX_AAAchr10_2g01454	SALT	2.4413	8.5231	3544	3163	0.212	0.404	1.80369	1.90675e-80	2.14933e-75	up
14RT	BX_AAAchr03_3g02946	BX_AAAchr03_3g02946	1.47752	5.14346	198	373	0.419	0.729	1.7995	9.31093e-19	1.04955e-13	up
14RT	BX_AAAchr09_2g03309	UBQ11	0.507042	1.75837	198	373	0.106	0.381	1.79386	1.55947e-12	1.75786e-07	up
14RT	BX_AAAchr03_3g00277	Sb03g046810	0.487952	1.68985	198	373	0.242	0.483	1.79187	2.25453e-10	2.54135e-05	up
10RT	BX_AAAchr01_2g01106	MT4A	9.73198	33.5897	462	695	0.335	0.662	1.7872	5.89343e-35	6.64319e-30	up
14RT	BX_AAAchr02_1g01527	CDT1A	0.295392	1.01548	198	373	0.167	0.399	1.78111	5.21778e-10	5.88159e-05	up
14RT	BX_AAAchr02_1g01926	BX_AAAchr02_1g01926	0.331277	1.12471	198	373	0.096	0.244	1.76314	1.10537e-06	0.124599	up
14RT	BX_AAAchr08_3g01406	TIP1-1	0.720924	2.41559	198	373	0.308	0.45	1.74432	5.5025e-09	0.000620253	up
10RT	BX_AAAchr02_1g00015	CAMBP25	0.327161	1.09605	462	695	0.076	0.144	1.74393	1.67077e-05	1	up
3_8RT	BX_AAAchr08_1g02215	JAL19	9.92895	32.7056	3544	3163	0.507	0.735	1.71982	4.54657e-138	5.12499e-133	up
14RT	BX_AAAchr09_2g03302	BX_AAAchr09_2g03302	0.503358	1.65268	198	373	0.242	0.507	1.71495	1.18778e-12	1.33889e-07	up
3_8RT	BX_AAAchr10_1g02391	SALT	6.5363	21.4559	3544	3163	0.337	0.563	1.71481	8.79423e-101	9.91303e-96	up
3_8RT	BX_AAAchr01_2g01106	MT4A	0.35074	1.14808	3544	3163	0.131	0.318	1.71047	2.86753e-78	3.23233e-73	up
14RT	BX_AAAchr09_2g03174	TIP2-2	0.713404	2.31831	198	373	0.207	0.517	1.70014	3.90699e-14	4.40404e-09	up
10RT	BX_AAAchr09_1g02100	JAL19	1.26027	4.06867	462	695	0.087	0.129	1.69075	0.0136841	1	up
14RT	BX_AAAchr02_3g02113	BX_AAAchr02_3g02113	0.38942	1.25438	198	373	0.157	0.426	1.68732	1.89928e-11	2.1409e-06	up
10RT	BX_AAAchr02_1g02559	PCAP1	0.643897	2.06101	462	695	0.087	0.165	1.6783	7.59966e-07	0.0856649	up
18RT	BX_AAAchr07_3g02290	BX_AAAchr07_3g02290	0.401262	1.27729	61	80	0.197	0.362	1.67023	0.012757	1	up
10RT	BX_AAAchr02_2g01746	BX_AAAchr02_2g01746	1.61478	5.13574	462	695	0.071	0.16	1.66917	5.56793e-06	0.627628	up
14RT	BX_AAAchr09_2g00238	BX_AAAchr09_2g00238	1.58116	5.01896	198	373	0.414	0.668	1.66635	1.16588e-15	1.3142e-10	up
14RT	BX_AAAchr02_2g02632	CKB4	0.495648	1.56475	198	373	0.293	0.488	1.65834	2.52002e-11	2.84062e-06	up
14RT	BX_AAAchr10_1g02555	SAP4	0.473012	1.48462	198	373	0.182	0.493	1.64994	1.84263e-13	2.07705e-08	up
14RT	BX_AAAchr10_3g03774	PAP3	0.422156	1.31396	198	373	0.177	0.373	1.63784	4.67162e-07	0.0526595	up
14RT	BX_AAAchr07_1g01036	GLB3	0.416768	1.2882	198	373	0.232	0.434	1.62781	1.09363e-08	0.00123277	up
14RT	BX_AAAchr03_3g01892	At1g77060	0.450597	1.35676	198	373	0.232	0.37	1.59004	3.18774e-06	0.359328	up
14RT	BX_AAAchr02_3g01414	CDT1B	0.333684	1.00134	198	373	0.157	0.351	1.58509	6.66676e-07	0.0751491	up
14RT	BX_AAAchr10_3g02562	BX_AAAchr10_3g02562	0.389992	1.16851	198	373	0.202	0.434	1.58291	2.57081e-09	0.000289787	up
10RT	BX_AAAchr01_3g01388	BX_AAAchr01_3g01388	0.388158	1.16002	462	695	0.087	0.138	1.57918	7.87125e-05	1	up
18RT	BX_AAAchr04_2g03704	BX_AAAchr04_2g03704	0.335842	1.00248	61	80	0.148	0.362	1.57743	0.0136255	1	up
3_8RT	BX_AAAchr09_1g02100	JAL19	1.60849	4.78063	3544	3163	0.1	0.227	1.57143	1.03764e-46	1.16965e-41	up
14RT	BX_AAAchr04_2g00974	RNALX	0.669632	1.97618	198	373	0.288	0.485	1.56113	8.48571e-09	0.000956526	up
14RT	BX_AAAchr10_1g02932	BX_AAAchr10_1g02932	0.820609	2.40651	198	373	0.323	0.654	1.55206	6.87366e-16	7.74812e-11	up
3_8RT	BX_AAAchr10_1g02393	SALT	13.956	40.2899	3544	3163	0.505	0.693	1.52952	1.34073e-91	1.5113e-86	up
14RT	BX_AAAchr03_3g03318	CYS5	0.399522	1.15183	198	373	0.177	0.346	1.52735	8.35467e-06	0.941755	up
14RT	BX_AAAchr09_3g00235	BX_AAAchr09_3g00235	2.95753	8.50316	198	373	0.556	0.764	1.52357	1.88432e-16	2.12404e-11	up
14RT	BX_AAAchr08_1g00997	BX_AAAchr08_1g00997	0.396453	1.13892	198	373	0.253	0.399	1.52221	5.6724e-08	0.00639405	up
18RT	BX_AAAchr10_1g03385	CML46	0.657434	1.88833	61	80	0.295	0.312	1.52205	0.0348296	1	up
14RT	BX_AAAchr10_1g02393	SALT	0.599734	1.72117	198	373	0.242	0.485	1.52084	2.60035e-09	0.000293117	up
10RT	BX_AAAchr02_2g00019	CAMBP25	0.406996	1.16637	462	695	0.067	0.145	1.51871	2.37621e-05	1	up
10RT	BX_AAAchr02_3g00604	PER24	0.688799	1.97326	462	695	0.082	0.138	1.51829	0.00113953	1	up
14RT	BX_AAAchr09_3g03339	TIP2-2	1.08273	3.08344	198	373	0.237	0.542	1.50978	5.57729e-14	6.28683e-09	up
14RT	BX_AAAchr10_3g02187	AXS2	0.464289	1.31885	198	373	0.268	0.432	1.50598	9.87492e-08	0.0111312	up
14RT	BX_AAAchr09_3g00300	SRF3	0.47666	1.34987	198	373	0.177	0.432	1.50159	1.14954e-09	0.000129578	up
18RT	BX_AAAchr08_3g00524	ISPH	0.359932	1.01879	61	80	0.197	0.362	1.50081	0.0490482	1	up
14RT	BX_AAAchr10_2g01455	SALT	0.537882	1.51595	198	373	0.268	0.421	1.49469	3.27731e-05	1	up
14RT	BX_AAAchr11_3g00228	TIP1-1	0.422955	1.18754	198	373	0.242	0.279	1.48918	7.85921e-05	1	up
14RT	BX_AAAchr05_3g03784	BX_AAAchr05_3g03784	17.719	49.5665	198	373	0.879	0.987	1.48406	1.73203e-23	1.95238e-18	up
10RT	BX_AAAchr11_3g00501	GSVIVT00037159001	0.788482	2.20111	462	695	0.067	0.165	1.48096	6.29597e-07	0.0709694	up
3_8RT	BX_AAAchr10_2g01456	JAL33	25.7585	71.6713	3544	3163	0.661	0.81	1.47634	2.406e-97	2.71209e-92	up
14RT	BX_AAAchr01_3g00067	BX_AAAchr01_3g00067	0.454011	1.2605	198	373	0.192	0.408	1.47299	4.09891e-08	0.00462037	up
14RT	BX_AAAchr08_1g00316	PCO2	0.52646	1.4616	198	373	0.293	0.491	1.47298	4.86054e-09	0.00054789	up
14RT	BX_AAAchr11_1g00017	FLZ1	0.868982	2.41078	198	373	0.333	0.56	1.47199	4.12004e-12	4.64419e-07	up
14RT	BX_AAAchr11_1g01739	ERF071	0.770792	2.13342	198	373	0.338	0.55	1.46863	4.38426e-10	4.94203e-05	up
18RT	BX_AAAchr09_3g00809	CLKR27	0.460638	1.27374	61	80	0.344	0.475	1.46716	0.0060587	1	up
14RT	BX_AAAchr05_3g01364	PIP1-2	0.971124	2.66914	198	373	0.359	0.574	1.45855	1.48023e-09	0.000166854	up
14RT	BX_AAAchr11_1g02009	PP2A4	0.541955	1.48834	198	373	0.096	0.153	1.4573	0.0242653	1	up
4RT	BX_AAAchr02_2g00019	CAMBP25	0.399934	1.09471	2271	1910	0.157	0.331	1.45248	5.35897e-44	6.04074e-39	up
3_8RT	BX_AAAchr01_2g00631	BX_AAAchr01_2g00631	1.03262	2.82457	3544	3163	0.162	0.301	1.45164	2.96245e-47	3.33933e-42	up
10RT	BX_AAAchr08_3g00735	ERF4	0.39058	1.06184	462	695	0.106	0.144	1.44264	9.10855e-05	1	up
3_8RT	BX_AAAchr10_1g02392	SALT	12.8776	34.9611	3544	3163	0.48	0.673	1.44088	1.35566e-90	1.52812e-85	up
18RT	BX_AAAchr03_1g01038	ERF071	0.711025	1.93042	61	80	0.262	0.375	1.44082	0.0167108	1	up
10RT	BX_AAAchr03_1g02717	VQ22	0.457207	1.24119	462	695	0.128	0.151	1.44061	7.51928e-06	0.847588	up
14RT	BX_AAAchr04_2g03896	AZI1	0.42983	1.16554	198	373	0.152	0.273	1.43895	0.000480307	1	up
10RT	BX_AAAchr06_1g02346	BX_AAAchr06_1g02346	0.478223	1.28962	462	695	0.061	0.137	1.431	4.50337e-05	1	up
14RT	BX_AAAchr03_1g02295	At1g77060	0.651251	1.74915	198	373	0.283	0.408	1.42523	5.46315e-06	0.615818	up
14RT	BX_AAAchr10_3g02902	BX_AAAchr10_3g02902	0.926009	2.48388	198	373	0.389	0.7	1.4234	1.38178e-17	1.55756e-12	up
10RT	BX_AAAchr01_1g01385	BX_AAAchr01_1g01385	0.534451	1.42526	462	695	0.069	0.117	1.41492	0.00545914	1	up
3_8RT	BX_AAAchr09_3g02970	BX_AAAchr09_3g02970	0.605349	1.61314	3544	3163	0.049	0.105	1.41389	1.85209e-18	2.08771e-13	up
14RT	BX_AAAchr04_3g03958	H2A-4	0.441966	1.17606	198	373	0.273	0.41	1.41175	4.42122e-07	0.0498369	up
14RT	BX_AAAchr07_1g01252	PLA2-ALPHA	0.681661	1.81022	198	373	0.283	0.501	1.40891	6.04878e-09	0.00068183	up
10RT	BX_AAAchr03_3g02094	NAC002	0.639551	1.69693	462	695	0.106	0.158	1.40766	1.83333e-05	1	up
14RT	BX_AAAchr01_3g00069	BBI	8.06246	21.3616	198	373	0.813	0.944	1.40571	1.03771e-25	1.16973e-20	up
15_17RT	BX_AAAchr06_3g01421	CHS2	3.14385	8.32631	356	445	0.14	0.236	1.40512	0.0018441	1	up
4RT	BX_AAAchr05_3g01759	RHA1B	0.393684	1.0407	2271	1910	0.177	0.328	1.40221	1.75297e-38	1.97599e-33	up
14RT	BX_AAAchr10_2g01456	JAL33	1.0782	2.84971	198	373	0.394	0.611	1.40211	1.95388e-09	0.000220245	up
14RT	BX_AAAchr09_2g03036	SK3	0.408636	1.0778	198	373	0.177	0.397	1.39898	2.99563e-08	0.00337673	up
10RT	BX_AAAchr09_2g02828	JAL34	0.473961	1.24997	462	695	0.056	0.106	1.39886	0.00121619	1	up
14RT	BX_AAAchr07_2g01315	PLA2-ALPHA	0.579386	1.52497	198	373	0.237	0.475	1.39603	6.90584e-10	7.78441e-05	up
15_17RT	BX_AAAchr10_1g02392	SALT	0.640411	1.68259	356	445	0.253	0.429	1.39348	5.57307e-09	0.000628207	up
10RT	BX_AAAchr07_1g02931	BX_AAAchr07_1g02931	0.501343	1.31721	462	695	0.082	0.147	1.39343	0.000301579	1	up
6_13RT	BX_AAAchr08_1g02215	JAL19	0.996512	2.61306	2181	1986	0.271	0.497	1.39069	9.63072e-53	1.08559e-47	up
14RT	BX_AAAchr06_2g01919	BX_AAAchr06_2g01919	0.790535	2.06653	198	373	0.278	0.475	1.3862	1.34436e-07	0.0151539	up
14RT	BX_AAAchr03_2g00121	FDH1	0.747526	1.95127	198	373	0.354	0.59	1.3841	3.95448e-13	4.45757e-08	up
18RT	BX_AAAchr05_3g03764	EBP1	0.526316	1.36539	61	80	0.295	0.488	1.37514	0.026143	1	up
10RT	BX_AAAchr01_1g01550	SARD1	0.412429	1.06953	462	695	0.071	0.119	1.37454	0.0050968	1	up
4RT	BX_AAAchr07_2g00422	ERF4	0.63974	1.65815	2271	1910	0.257	0.462	1.37388	2.25453e-58	2.54135e-53	up
10RT	BX_AAAchr06_2g01946	IP5P8	1.11752	2.89158	462	695	0.18	0.271	1.37148	2.4276e-07	0.0273644	up
15_17RT	BX_AAAchr10_3g02219	CYTB5-D	1.72581	4.45836	356	445	0.166	0.225	1.36919	0.00379343	1	up
14RT	BX_AAAchr08_3g00201	ARP1	0.694989	1.79263	198	373	0.278	0.466	1.36689	6.17825e-07	0.0696425	up
3_8RT	BX_AAAchr10_3g02008	SALT	8.16676	21.0079	3544	3163	0.446	0.616	1.36308	2.58774e-72	2.91695e-67	up
14RT	BX_AAAchr03_3g01006	BX_AAAchr03_3g01006	0.845147	2.16875	198	373	0.323	0.515	1.35948	9.1047e-07	0.10263	up
14RT	BX_AAAchr03_3g03020	COS-1	2.76928	7.10478	198	373	0.561	0.777	1.35925	3.82427e-20	4.3108e-15	up
14RT	BX_AAAchr01_1g01183	LECCVA1	1.6143	4.13936	198	373	0.419	0.635	1.35844	2.83067e-09	0.000319079	up
16_12RT	BX_AAAchr10_1g02822	RBL1	1.19841	3.07105	779	502	0.086	0.137	1.35754	0.00865254	1	up
10RT	BX_AAAchr01_3g02422	WRKY41	0.899462	2.30305	462	695	0.119	0.203	1.35631	5.96255e-05	1	up
10RT	BX_AAAchr06_1g03883	NAC068	0.479641	1.225	462	695	0.126	0.154	1.35257	9.0898e-05	1	up
14RT	BX_AAAchr06_1g01831	BX_AAAchr06_1g01831	0.755221	1.92617	198	373	0.253	0.475	1.35065	4.2822e-08	0.00482698	up
3_8RT	BX_AAAchr08_1g02216	JAL19	4.01506	10.2304	3544	3163	0.352	0.533	1.34935	1.05852e-68	1.19319e-63	up
3_8RT	BX_AAAchr10_2g01455	SALT	13.481	34.3208	3544	3163	0.49	0.665	1.34814	4.58668e-81	5.1702e-76	up
15_17RT	BX_AAAchr02_1g00789	BX_AAAchr02_1g00789	0.414089	1.05129	356	445	0.197	0.288	1.34394	3.68535e-05	1	up
16_12RT	BX_AAAchr01_2g00245	BPS1	0.436212	1.10611	779	502	0.255	0.444	1.3422	2.29518e-14	2.58718e-09	up
10RT	BX_AAAchr05_3g00656	NUDT17	2.11221	5.32324	462	695	0.208	0.353	1.33351	5.68582e-10	6.40917e-05	up
10RT	BX_AAAchr05_3g03446	Os02g0491600	1.43637	3.61283	462	695	0.121	0.263	1.33065	1.8618e-09	0.000209865	up
18RT	BX_AAAchr09_3g03529	BX_AAAchr09_3g03529	0.756285	1.89827	61	80	0.344	0.462	1.32757	0.00232671	1	up
14RT	BX_AAAchr08_3g00046	TSJT1	1.59848	4.00133	198	373	0.449	0.756	1.32373	1.65785e-17	1.86876e-12	up
14RT	BX_AAAchr03_2g00294	Sb03g046810	1.02156	2.55002	198	373	0.348	0.59	1.31965	2.14335e-10	2.41603e-05	up
16_12RT	BX_AAAchr06_1g00656	WEB1	0.924563	2.30064	779	502	0.16	0.243	1.3151	2.22475e-05	1	up
15_17RT	BX_AAAchr10_2g01456	JAL33	1.18607	2.9483	356	445	0.385	0.571	1.31363	1.93831e-09	0.00021849	up
14RT	BX_AAAchr05_3g01013	BX_AAAchr05_3g01013	0.405057	1.00576	198	373	0.207	0.391	1.31188	1.97611e-06	0.222751	up
2RT	BX_AAAchr08_1g02215	JAL19	0.49248	1.22274	2712	2340	0.21	0.403	1.31181	1.20608e-54	1.35952e-49	up
4RT	BX_AAAchr01_2g01876	ATPD	0.468637	1.15805	2271	1910	0.205	0.375	1.30497	1.67444e-40	1.88747e-35	up
14RT	BX_AAAchr01_1g00643	BX_AAAchr01_1g00643	0.588087	1.45213	198	373	0.232	0.391	1.30392	7.49907e-05	1	up
14RT	BX_AAAchr02_2g01835	THI1-2	0.787003	1.94256	198	373	0.333	0.512	1.30341	4.77567e-07	0.0538323	up
16_12RT	BX_AAAchr01_1g01758	BX_AAAchr01_1g01758	0.659657	1.62664	779	502	0.144	0.185	1.30197	6.10464e-05	1	up
14RT	BX_AAAchr06_2g03511	BX_AAAchr06_2g03511	1.25697	3.09399	198	373	0.449	0.44	1.29946	0.00944853	1	up
10RT	BX_AAAchr07_1g00293	SAUR71	1.18458	2.9115	462	695	0.121	0.196	1.29732	8.70308e-06	0.981028	up
18RT	BX_AAAchr04_1g02926	RPL37A	0.925423	2.2687	61	80	0.459	0.6	1.29359	0.000438621	1	up
14RT	BX_AAAchr10_1g02656	CYP51	0.941333	2.30593	198	373	0.389	0.603	1.29248	2.45374e-09	0.000276591	up
14RT	BX_AAAchr02_2g01784	At5g15350	1.23986	3.03652	198	373	0.485	0.7	1.29217	1.12505e-13	1.26818e-08	up
14RT	BX_AAAchr11_2g02412	DHAR1	0.643424	1.57085	198	373	0.318	0.496	1.28757	1.85907e-07	0.0209558	up
10RT	BX_AAAchr10_1g02386	GIF1	0.534245	1.30402	462	695	0.16	0.164	1.28723	3.17318e-07	0.0357687	up
14RT	BX_AAAchr06_1g03389	BX_AAAchr06_1g03389	1.00088	2.43705	198	373	0.338	0.405	1.28378	0.0113243	1	up
14RT	BX_AAAchr07_2g01740	TIFY3	0.448474	1.08846	198	373	0.242	0.375	1.279	3.50698e-05	1	up
14RT	BX_AAAchr04_1g03967	At4g12490	0.836024	2.01796	198	373	0.348	0.429	1.27118	0.000207841	1	up
18RT	BX_AAAchr07_2g02332	BX_AAAchr07_2g02332	1.13859	2.73591	61	80	0.344	0.438	1.2647	0.0227582	1	up
10RT	BX_AAAchr10_1g02388	SALT	0.573034	1.37329	462	695	0.065	0.131	1.26079	0.000152651	1	up
18RT	BX_AAAchr04_3g01925	BX_AAAchr04_3g01925	7.24325	17.3389	61	80	0.59	0.475	1.25929	0.0393535	1	up
14RT	BX_AAAchr08_1g00976	Solyc04g005320	0.421083	1.00759	198	373	0.237	0.367	1.25853	0.000147309	1	up
10RT	BX_AAAchr02_1g01839	ZAT10	1.77796	4.24886	462	695	0.264	0.345	1.25681	5.46395e-12	6.15907e-07	up
14RT	BX_AAAchr06_1g00435	PLP2	0.449517	1.07206	198	373	0.273	0.413	1.25376	3.30646e-06	0.372711	up
16_12RT	BX_AAAchr03_1g00870	BX_AAAchr03_1g00870	5.40112	12.8371	779	502	0.637	0.779	1.24897	1.10695e-18	1.24778e-13	up
10RT	BX_AAAchr08_2g00754	TIFY5A	1.0888	2.58749	462	695	0.162	0.209	1.24874	0.000103558	1	up
10RT	BX_AAAchr05_2g02506	Os02g0491600	3.20414	7.61151	462	695	0.184	0.324	1.24822	1.81271e-08	0.00204333	up
16_12RT	BX_AAAchr07_2g02316	RH17	3.9193	9.28277	779	502	0.212	0.285	1.24394	0.000214666	1	up
14RT	BX_AAAchr08_2g01137	BHLH147	0.74588	1.76491	198	373	0.313	0.523	1.24246	8.2351e-08	0.00928277	up
15_17RT	BX_AAAchr06_2g01419	CHS2	3.20686	7.57588	356	445	0.146	0.263	1.24022	0.00017571	1	up
15_17RT	BX_AAAchr03_1g02301	BX_AAAchr03_1g02301	1.88013	4.44137	356	445	0.194	0.258	1.24013	0.00653955	1	up
14RT	BX_AAAchr03_2g01965	At1g77060	1.01557	2.39754	198	373	0.384	0.493	1.23919	0.000298835	1	up
4RT	BX_AAAchr07_3g00422	ERF4	0.556499	1.31208	2271	1910	0.229	0.393	1.23725	3.67402e-38	4.14142e-33	up
14RT	BX_AAAchr01_3g01435	GSTU17	0.633548	1.49351	198	373	0.318	0.453	1.23705	1.14177e-06	0.128703	up
14RT	BX_AAAchr07_1g03330	SDT1	2.30889	5.43987	198	373	0.556	0.78	1.23634	5.18346e-16	5.8429e-11	up
14RT	BX_AAAchr10_1g02392	SALT	0.557766	1.31251	198	373	0.273	0.45	1.23445	1.27941e-05	1	up
14RT	BX_AAAchr07_1g03262	BX_AAAchr07_1g03262	7.8128	18.3705	198	373	0.919	0.968	1.23347	1.50974e-21	1.70181e-16	up
18RT	BX_AAAchr03_2g03681	BX_AAAchr03_2g03681	0.571942	1.34431	61	80	0.279	0.45	1.23278	0.0298693	1	up
14RT	BX_AAAchr07_1g03268	BX_AAAchr07_1g03268	0.573605	1.34421	198	373	0.247	0.338	1.22848	0.000413595	1	up
10RT	BX_AAAchr02_1g02851	PLP2	1.51375	3.54643	462	695	0.212	0.309	1.22818	1.45035e-08	0.00163486	up
18RT	BX_AAAchr06_3g00838	RPS24B	1.18181	2.75349	61	80	0.475	0.65	1.22019	0.00340229	1	up
10RT	BX_AAAchr10_2g01456	JAL33	4.33321	10.0935	462	695	0.377	0.494	1.2199	2.53942e-13	2.86249e-08	up
18RT	BX_AAAchr08_1g02537	CBP60D	0.469526	1.09332	61	80	0.23	0.412	1.21926	0.0486164	1	up
10RT	BX_AAAchr04_1g02717	BX_AAAchr04_1g02717	0.836654	1.9446	462	695	0.165	0.199	1.21667	2.38321e-06	0.26864	up
14RT	BX_AAAchr03_1g00870	BX_AAAchr03_1g00870	2.20604	5.12587	198	373	0.359	0.453	1.2163	0.00882287	1	up
14RT	BX_AAAchr06_3g01933	BX_AAAchr06_3g01933	1.16466	2.70045	198	373	0.394	0.52	1.21322	9.23961e-08	0.0104151	up
10RT	BX_AAAchr03_3g02528	SAP4	1.19415	2.76814	462	695	0.223	0.296	1.21286	3.79714e-09	0.000428022	up
10RT	BX_AAAchr07_1g02097	PIP1-2	1.26215	2.91996	462	695	0.18	0.242	1.21001	4.14297e-09	0.000467004	up
18RT	BX_AAAchr05_2g02460	KIC	3.42639	7.89841	61	80	0.525	0.713	1.20485	0.00291393	1	up
10RT	BX_AAAchr07_1g00968	Os02g0224100	0.470973	1.08504	462	695	0.087	0.105	1.20385	0.00348047	1	up
16_12RT	BX_AAAchr09_3g03420	CAF1-11	0.483641	1.11398	779	502	0.245	0.384	1.20355	7.22742e-11	8.14689e-06	up
10RT	BX_AAAchr05_2g02504	Os02g0491600	1.95381	4.49843	462	695	0.154	0.222	1.20309	1.14897e-05	1	up
15_17RT	BX_AAAchr05_2g00397	ANS	0.685812	1.57819	356	445	0.112	0.153	1.20227	0.0038473	1	up
16_12RT	BX_AAAchr01_3g01401	BX_AAAchr01_3g01401	0.640077	1.47262	779	502	0.127	0.173	1.20194	0.000839766	1	up
14RT	BX_AAAchr06_2g02490	HS1	0.539828	1.23671	198	373	0.338	0.458	1.19579	8.71278e-07	0.0982122	up
14RT	BX_AAAchr05_3g00900	ICP0	1.53476	3.51467	198	373	0.46	0.751	1.19532	6.26589e-17	7.06304e-12	up
9RT	BX_AAAchr06_3g00872	TIP2-2	1.41176	3.22811	929	974	0.294	0.498	1.19313	2.82072e-21	3.17957e-16	up
6_13RT	BX_AAAchr03_1g00405	Sb03g046810	1.43839	3.27717	2181	1986	0.48	0.683	1.18794	1.71232e-73	1.93016e-68	up
2RT	BX_AAAchr11_2g02397	MT4A	1.07447	2.44203	2712	2340	0.276	0.428	1.18438	9.03033e-40	1.01792e-34	up
0_11RT	BX_AAAchr08_1g02214	JAL19	0.52303	1.18448	3447	3235	0.214	0.382	1.17914	5.72256e-52	6.45058e-47	up
6_13RT	BX_AAAchr08_1g02214	JAL19	0.595198	1.34745	2181	1986	0.191	0.369	1.17866	2.97503e-37	3.35351e-32	up
10RT	BX_AAAchr10_3g03399	DMP4	0.882389	1.99618	462	695	0.089	0.142	1.17766	0.00353855	1	up
14RT	BX_AAAchr10_2g02189	PGIC1	0.559236	1.26346	198	373	0.303	0.416	1.17571	1.00016e-05	1	up
16_12RT	BX_AAAchr10_1g02393	SALT	0.660075	1.49037	779	502	0.297	0.498	1.17485	1.49748e-14	1.68799e-09	up
14RT	BX_AAAchr04_1g02961	BBI	8.06698	18.2121	198	373	0.828	0.928	1.17479	4.01769e-20	4.52882e-15	up
14RT	BX_AAAchr09_2g01470	HOX16	1.00003	2.24205	198	373	0.47	0.646	1.1647	2.72181e-10	3.06808e-05	up
14RT	BX_AAAchr08_3g04047	PGK3	1.32361	2.96296	198	373	0.475	0.662	1.1625	1.64089e-09	0.000184965	up
10RT	BX_AAAchr01_3g01175	BX_AAAchr01_3g01175	0.535831	1.19607	462	695	0.104	0.121	1.1583	0.000283645	1	up
0_11RT	BX_AAAchr10_2g01455	SALT	1.0268	2.28958	3447	3235	0.303	0.463	1.15684	3.15306e-48	3.55419e-43	up
15_17RT	BX_AAAchr03_2g01969	BX_AAAchr03_2g01969	3.17993	7.0877	356	445	0.233	0.292	1.1563	0.0160829	1	up
10RT	BX_AAAchr02_2g01679	LRX6	1.0539	2.34866	462	695	0.18	0.239	1.15602	6.37009e-08	0.00718049	up
9RT	BX_AAAchr06_2g00859	TIP2-2	0.697621	1.55384	929	974	0.206	0.374	1.15521	2.18147e-16	2.45899e-11	up
10RT	BX_AAAchr11_1g00109	BX_AAAchr11_1g00109	0.576089	1.28129	462	695	0.117	0.144	1.15309	0.000213605	1	up
10RT	BX_AAAchr09_2g03251	CAF1-11	0.609189	1.35414	462	695	0.136	0.181	1.15229	0.000280352	1	up
18RT	BX_AAAchr01_2g01309	BHLH14	0.922429	2.04495	61	80	0.295	0.462	1.14847	0.0451437	1	up
10RT	BX_AAAchr07_3g02647	CML45	0.884892	1.95772	462	695	0.165	0.23	1.14551	9.83826e-06	1	up
10RT	BX_AAAchr03_1g00720	BX_AAAchr03_1g00720	0.597077	1.32072	462	695	0.108	0.128	1.14521	0.000773504	1	up
10RT	BX_AAAchr06_3g00440	At1g09580	0.696117	1.53791	462	695	0.208	0.213	1.14345	3.09784e-07	0.0349195	up
3_8RT	BX_AAAchr08_2g03403	CHIT3	0.899916	1.98588	3544	3163	0.155	0.211	1.14183	4.43513e-17	4.99937e-12	up
14RT	BX_AAAchr08_2g00310	PCO2	0.694566	1.53261	198	373	0.283	0.491	1.14169	1.97728e-07	0.0222882	up
14RT	BX_AAAchr10_3g02275	CYP51	2.06314	4.55005	198	373	0.631	0.764	1.141	9.58074e-14	1.07996e-08	up
9RT	BX_AAAchr05_2g02504	Os02g0491600	0.86229	1.89984	929	974	0.059	0.107	1.13954	0.000478096	1	up
0_11RT	BX_AAAchr08_1g02215	JAL19	1.00808	2.22096	3447	3235	0.296	0.51	1.13949	2.3666e-73	2.66767e-68	up
14RT	BX_AAAchr08_1g00345	Os04g0650000	0.511783	1.12656	198	373	0.283	0.421	1.13816	4.3304e-05	1	up
15_17RT	BX_AAAchr05_3g03175	CNGC9	0.549095	1.2083	356	445	0.138	0.157	1.13771	0.00628549	1	up
4RT	BX_AAAchr04_3g03074	WRKY71	0.533213	1.17293	2271	1910	0.202	0.32	1.13718	2.58043e-24	2.90871e-19	up
14RT	BX_AAAchr06_3g00430	PLP2	0.652166	1.43449	198	373	0.293	0.461	1.1371	7.27131e-06	0.819637	up
15_17RT	BX_AAAchr10_3g00075	dfr1	0.571343	1.25637	356	445	0.118	0.164	1.13669	0.00890505	1	up
14RT	BX_AAAchr06_2g00732	BX_AAAchr06_2g00732	2.53994	5.58216	198	373	0.556	0.708	1.136	3.68327e-08	0.00415185	up
16_12RT	BX_AAAchr10_1g03385	CML46	0.620084	1.36173	779	502	0.231	0.398	1.13477	8.67427e-11	9.77781e-06	up
10RT	BX_AAAchr08_1g03478	GS1-2	0.640096	1.40517	462	695	0.071	0.111	1.13426	0.0208945	1	up
14RT	BX_AAAchr06_1g02308	GLYI-11	0.808375	1.76901	198	373	0.384	0.584	1.12975	2.52458e-09	0.000284576	up
0_11RT	BX_AAAchr10_1g02393	SALT	1.11976	2.44905	3447	3235	0.337	0.541	1.12896	1.18702e-74	1.33804e-69	up
14RT	BX_AAAchr06_2g00731	BX_AAAchr06_2g00731	4.74098	10.3681	198	373	0.515	0.606	1.12888	3.31369e-05	1	up
18RT	BX_AAAchr10_1g03374	TOM5	0.534405	1.16653	61	80	0.295	0.462	1.12607	0.0415833	1	up
4RT	BX_AAAchr10_3g03432	RHC2A	0.665466	1.45	2271	1910	0.285	0.441	1.1235	7.43634e-39	8.38239e-34	up
14RT	BX_AAAchr09_2g00807	RNS1	2.12399	4.62458	198	373	0.566	0.753	1.12251	4.87252e-12	5.49241e-07	up
14RT	BX_AAAchr09_3g03122	IAA9	0.483475	1.05271	198	373	0.157	0.308	1.12243	0.00013533	1	up
10RT	BX_AAAchr02_2g00615	PER24	0.640204	1.39097	462	695	0.065	0.115	1.11936	0.00553346	1	up
10RT	BX_AAAchr10_2g01454	SALT	0.527251	1.14518	462	695	0.074	0.104	1.11887	0.0268969	1	up
14RT	BX_AAAchr11_2g00248	TIP1-1	0.786586	1.70617	198	373	0.258	0.378	1.11699	0.00141458	1	up
14RT	BX_AAAchr10_1g02386	GIF1	0.937702	2.03326	198	373	0.404	0.59	1.11651	9.11985e-09	0.00102801	up
14RT	BX_AAAchr05_3g00878	PNC1	2.31513	5.01454	198	373	0.697	0.85	1.11499	3.28304e-18	3.70071e-13	up
10RT	BX_AAAchr06_1g01487	NAR2.1	1.98281	4.29205	462	695	0.223	0.276	1.11408	6.36804e-06	0.717818	up
10RT	BX_AAAchr03_2g03681	BX_AAAchr03_2g03681	0.556487	1.204	462	695	0.13	0.138	1.11327	0.000347173	1	up
18RT	BX_AAAchr02_2g00692	BX_AAAchr02_2g00692	1.01195	2.18442	61	80	0.426	0.562	1.11004	0.0350457	1	up
14RT	BX_AAAchr05_3g00810	PDC2	2.43489	5.24335	198	373	0.677	0.772	1.1066	2.26638e-15	2.55471e-10	up
10RT	BX_AAAchr07_3g02158	CRPK1	0.471038	1.01234	462	695	0.05	0.101	1.10362	0.0025597	1	up
10RT	BX_AAAchr01_2g00631	BX_AAAchr01_2g00631	2.46614	5.29454	462	695	0.255	0.36	1.10222	2.71733e-07	0.0306303	up
16_12RT	BX_AAAchr11_2g02397	MT4A	0.869791	1.86699	779	502	0.222	0.373	1.10189	1.12449e-08	0.00126755	up
0_11RT	BX_AAAchr10_1g02391	SALT	0.491745	1.05386	3447	3235	0.183	0.343	1.09954	2.49221e-50	2.80927e-45	up
10RT	BX_AAAchr02_1g02845	BX_AAAchr02_1g02845	0.785354	1.68219	462	695	0.184	0.201	1.09883	1.17324e-07	0.013225	up
3_8RT	BX_AAAchr01_3g00269	BX_AAAchr01_3g00269	0.964615	2.06588	3544	3163	0.158	0.261	1.09865	2.25068e-31	2.53702e-26	up
14RT	BX_AAAchr01_3g00810	LECCVA1	1.79322	3.83958	198	373	0.394	0.528	1.09835	2.77166e-06	0.312427	up
4RT	BX_AAAchr01_2g00448	CPK4	0.670648	1.43524	2271	1910	0.192	0.224	1.09755	1.68557e-10	1.90001e-05	up
0_11RT	BX_AAAchr03_1g00405	Sb03g046810	1.17047	2.49957	3447	3235	0.444	0.651	1.09452	1.07036e-106	1.20653e-101	up
0_11RT	BX_AAAchr10_3g03520	XTH25	0.863009	1.84112	3447	3235	0.28	0.479	1.09305	1.85462e-70	2.09057e-65	up
14RT	BX_AAAchr11_2g00018	FLZ1	0.918113	1.95566	198	373	0.343	0.531	1.09083	1.52252e-07	0.0171622	up
10RT	BX_AAAchr08_2g02930	BX_AAAchr08_2g02930	0.784746	1.66737	462	695	0.145	0.19	1.08718	0.000624552	1	up
0_11RT	BX_AAAchr10_3g02008	SALT	0.64515	1.3698	3447	3235	0.227	0.354	1.08614	1.04854e-33	1.18193e-28	up
4RT	BX_AAAchr10_2g01456	JAL33	1.34383	2.85234	2271	1910	0.425	0.586	1.08574	5.62956e-41	6.34575e-36	up
18RT	BX_AAAchr09_2g02913	DTX29	1.15381	2.44901	61	80	0.328	0.6	1.08573	0.00477677	1	up
14RT	BX_AAAchr06_2g02412	GLYI-11	1.05023	2.22653	198	373	0.424	0.609	1.08402	1.98609e-10	2.23876e-05	up
14RT	BX_AAAchr11_3g00018	FLZ1	1.22029	2.58674	198	373	0.424	0.601	1.08386	5.84742e-08	0.00659133	up
14RT	BX_AAAchr08_1g02361	BX_AAAchr08_1g02361	0.543728	1.15107	198	373	0.237	0.34	1.08188	0.000140032	1	up
10RT	BX_AAAchr10_3g02733	DIR21	0.487259	1.03131	462	695	0.082	0.109	1.08156	0.0403033	1	up
2RT	BX_AAAchr06_3g00872	TIP2-2	0.549655	1.16257	2712	2340	0.142	0.254	1.08058	1.42041e-23	1.60111e-18	up
10RT	BX_AAAchr10_3g03429	BX_AAAchr10_3g03429	0.833126	1.76176	462	695	0.175	0.197	1.08032	4.35161e-07	0.0490522	up
4RT	BX_AAAchr09_2g03251	CAF1-11	0.741971	1.56898	2271	1910	0.301	0.444	1.08029	1.18569e-35	1.33654e-30	up
10RT	BX_AAAchr10_1g02391	SALT	1.44129	3.04122	462	695	0.184	0.252	1.07723	6.25561e-08	0.00705145	up
10RT	BX_AAAchr06_3g01959	IP5P8	1.06935	2.2531	462	695	0.175	0.229	1.07511	1.02879e-05	1	up
10RT	BX_AAAchr07_2g01153	BX_AAAchr07_2g01153	0.592175	1.24694	462	695	0.188	0.158	1.07416	2.3202e-09	0.000261537	up
3_8RT	BX_AAAchr03_3g00853	RGA5	0.948821	1.99118	3544	3163	0.218	0.321	1.06934	1.5829e-32	1.78427e-27	up
10RT	BX_AAAchr08_1g01164	GOLS1	0.560606	1.17585	462	695	0.089	0.102	1.06852	0.000915143	1	up
3_8RT	BX_AAAchr01_2g00632	BX_AAAchr01_2g00632	5.87054	12.2573	3544	3163	0.419	0.535	1.06207	9.20798e-35	1.03794e-29	up
0_11RT	BX_AAAchr10_2g01456	JAL33	2.14821	4.48538	3447	3235	0.475	0.686	1.06206	1.08656e-85	1.22479e-80	up
14RT	BX_AAAchr08_2g03562	ADH1	4.20858	8.73454	198	373	0.737	0.909	1.05338	7.16506e-18	8.0766e-13	up
10RT	BX_AAAchr03_3g00201	UBP1B	1.10327	2.2876	462	695	0.214	0.249	1.05198	1.08846e-07	0.0122693	up
10RT	BX_AAAchr05_3g00098	B34	0.656472	1.36074	462	695	0.16	0.16	1.05148	1.54722e-05	1	up
14RT	BX_AAAchr06_3g02419	GLYI-11	0.61797	1.28051	198	373	0.333	0.483	1.05098	4.7281e-07	0.0532961	up
16_12RT	BX_AAAchr03_3g02187	BX_AAAchr03_3g02187	0.644579	1.33516	779	502	0.175	0.269	1.05047	2.62491e-05	1	up
10RT	BX_AAAchr09_3g03420	CAF1-11	1.2543	2.59763	462	695	0.225	0.276	1.05026	7.94043e-08	0.00895061	up
2RT	BX_AAAchr10_1g02392	SALT	0.538322	1.1147	2712	2340	0.231	0.375	1.04997	3.9297e-31	4.42964e-26	up
18RT	BX_AAAchr04_2g01919	BX_AAAchr04_2g01919	6.58274	13.6294	61	80	0.574	0.45	1.04995	0.0422804	1	up
16_12RT	BX_AAAchr10_3g03520	XTH25	1.39445	2.88719	779	502	0.38	0.532	1.04991	5.56824e-13	6.27663e-08	up
14RT	BX_AAAchr10_1g03293	BX_AAAchr10_1g03293	0.826246	1.70748	198	373	0.354	0.582	1.04714	1.09489e-08	0.00123418	up
9RT	BX_AAAchr03_1g00405	Sb03g046810	0.556649	1.14916	929	974	0.276	0.449	1.0456	1.94378e-16	2.19106e-11	up
18RT	BX_AAAchr08_1g01634	PIN1	0.529531	1.09271	61	80	0.328	0.25	1.04498	0.0185057	1	up
16_12RT	BX_AAAchr07_2g00422	ERF4	0.570812	1.17761	779	502	0.257	0.396	1.04464	4.87195e-09	0.000549176	up
4RT	BX_AAAchr08_1g00722	ERF4	0.571603	1.17905	2271	1910	0.255	0.398	1.04441	2.25691e-30	2.54404e-25	up
14RT	BX_AAAchr10_3g02146	PUR2	0.638188	1.31592	198	373	0.278	0.461	1.0439	3.35084e-06	0.377713	up
10RT	BX_AAAchr03_2g03350	BHLH148	0.761278	1.56785	462	695	0.186	0.19	1.04219	3.56267e-07	0.0401591	up
10RT	BX_AAAchr11_3g02363	VAS	1.15424	2.37599	462	695	0.214	0.24	1.04153	1.85971e-06	0.20963	up
18RT	BX_AAAchr01_3g00127	At2g20490	0.617924	1.27098	61	80	0.328	0.55	1.04032	0.0247866	1	up
3_8RT	BX_AAAchr07_3g00422	ERF4	0.494209	1.01506	3544	3163	0.197	0.354	1.03822	1.75264e-49	1.97561e-44	up
14RT	BX_AAAchr11_3g02578	DHAR1	1.19525	2.45397	198	373	0.475	0.633	1.03775	3.2187e-09	0.000362818	up
10RT	BX_AAAchr02_1g02788	TIFY10A	1.11153	2.27657	462	695	0.177	0.229	1.03425	4.03056e-05	1	up
18RT	BX_AAAchr05_3g00889	CML36	2.07028	4.23813	61	80	0.443	0.6	1.03357	0.00319663	1	up
10RT	BX_AAAchr10_3g02838	BX_AAAchr10_3g02838	1.98589	4.06469	462	695	0.284	0.37	1.03333	1.76128e-10	1.98535e-05	up
4RT	BX_AAAchr03_2g02610	SAP4	0.524002	1.07228	2271	1910	0.221	0.32	1.03289	4.97584e-20	5.60886e-15	up
2RT	BX_AAAchr07_2g00422	ERF4	0.531454	1.08725	2712	2340	0.204	0.331	1.03254	1.78558e-28	2.01274e-23	up
16_12RT	BX_AAAchr08_3g03996	BX_AAAchr08_3g03996	1.68766	3.44108	779	502	0.443	0.49	1.02779	0.00293732	1	up
2RT	BX_AAAchr10_2g01456	JAL33	1.04918	2.13927	2712	2340	0.375	0.571	1.02778	3.72104e-54	4.19443e-49	up
4RT	BX_AAAchr03_1g02604	SAP4	0.542205	1.10465	2271	1910	0.227	0.353	1.02655	2.30348e-23	2.59653e-18	up
2RT	BX_AAAchr10_1g02393	SALT	0.661958	1.34843	2712	2340	0.266	0.411	1.02635	2.39601e-30	2.70083e-25	up
6_13RT	BX_AAAchr10_1g02391	SALT	0.578757	1.17728	2181	1986	0.189	0.354	1.02429	1.63325e-32	1.84103e-27	up
14RT	BX_AAAchr05_3g01079	AOP1.2	1.42029	2.88656	198	373	0.46	0.638	1.02311	1.12312e-08	0.001266	up
14RT	BX_AAAchr04_1g04652	PME2.2	0.683086	1.38768	198	373	0.258	0.461	1.02242	2.78174e-06	0.313564	up
14RT	BX_AAAchr08_2g04004	PGK3	0.883097	1.79287	198	373	0.389	0.555	1.02155	2.62578e-06	0.295983	up
15_17RT	BX_AAAchr10_1g02393	SALT	0.904946	1.83274	356	445	0.312	0.44	1.01802	3.60278e-05	1	up
10RT	BX_AAAchr08_1g00765	TIFY5A	1.29242	2.61348	462	695	0.134	0.209	1.01584	5.79642e-05	1	up
1_5_7RT	BX_AAAchr03_2g03105	COS-1	0.708988	1.43057	5900	5763	0.225	0.348	1.01265	7.05247e-59	7.94968e-54	up
14RT	BX_AAAchr10_1g03019	Os11g0148500	1.75214	3.52866	198	373	0.606	0.777	1.00996	4.38169e-10	4.93913e-05	up
15_17RT	BX_AAAchr10_2g01455	SALT	0.776494	1.56093	356	445	0.312	0.371	1.00727	0.000517966	1	up
10RT	BX_AAAchr02_3g00609	MAP1B	0.530541	1.06621	462	695	0.145	0.14	1.00682	5.62123e-05	1	up
10RT	BX_AAAchr09_3g02350	OMT2	0.909172	1.82462	462	695	0.091	0.177	1.00489	9.75412e-05	1	up
4RT	BX_AAAchr03_1g00679	XTH23	3.11151	6.23749	2271	1910	0.481	0.67	1.00333	1.09044e-48	1.22916e-43	up
0_11RT	BX_AAAchr10_1g02392	SALT	1.05797	2.12015	3447	3235	0.3	0.474	1.0028	3.71491e-50	4.18752e-45	up
18RT	BX_AAAchr04_3g02176	Ipo5	1.09351	2.19093	61	80	0.459	0.625	1.00251	0.0284472	1	up
10RT	BX_AAAchr06_1g01856	IP5P8	1.13692	2.27726	462	695	0.158	0.25	1.00211	5.06018e-06	0.570394	up
4RT	BX_AAAchr01_3g01204	BX_AAAchr01_3g01204	0.611145	1.22404	2271	1910	0.176	0.219	1.00194	3.38049e-12	3.81056e-07	up
10RT	BX_AAAchr05_3g03449	Os12g0154900	1.97586	3.95428	462	695	0.1	0.183	1.0009	0.000224842	1	up
9RT	BX_AAAchr02_2g00631	BX_AAAchr02_2g00631	0.685269	1.37093	929	974	0.252	0.359	1.00031	3.57104e-08	0.00402535	up
6_13RT	BX_AAAchr09_3g01165	BX_AAAchr09_3g01165	21.4143	42.8249	2181	1986	0.972	0.99	0.999875	7.86106e-100	8.86114e-95	up
10RT	BX_AAAchr03_2g01407	NHL6	0.705827	1.41155	462	695	0.121	0.168	0.99979	0.00229332	1	up
3_8RT	BX_AAAchr01_1g00643	BX_AAAchr01_1g00643	10.6312	21.2562	3544	3163	0.557	0.648	0.999572	5.79093e-36	6.52765e-31	up
10RT	BX_AAAchr01_3g01301	GS1-2	0.580699	1.16082	462	695	0.128	0.102	0.999153	0.000134528	1	up
14RT	BX_AAAchr04_1g03648	At4g27130	0.765066	1.52689	198	373	0.399	0.52	0.996845	1.54014e-06	0.173607	up
4RT	BX_AAAchr09_3g03420	CAF1-11	1.54788	3.08779	2271	1910	0.415	0.598	0.996236	1.72914e-48	1.94912e-43	up
15_17RT	BX_AAAchr05_1g02076	CNGC9	2.29077	4.56905	356	445	0.222	0.292	0.996032	0.0272158	1	up
10RT	BX_AAAchr03_1g03592	BX_AAAchr03_1g03592	0.795386	1.58508	462	695	0.184	0.163	0.99474	3.07515e-08	0.00346637	up
14RT	BX_AAAchr08_1g03324	ADH1	1.69894	3.38532	198	373	0.424	0.63	0.994614	2.76113e-07	0.031124	up
18RT	BX_AAAchr09_1g02186	DTX29	1.55864	3.10306	61	80	0.377	0.675	0.993359	0.00165394	1	up
14RT	BX_AAAchr07_2g00306	XTHB	0.754413	1.50172	198	373	0.359	0.528	0.993098	2.85453e-06	0.321769	up
15_17RT	BX_AAAchr09_1g00326	BX_AAAchr09_1g00326	2.63175	5.23792	356	445	0.629	0.71	0.992945	7.36982e-07	0.083074	up
10RT	BX_AAAchr11_2g02208	VAS	1.03929	2.06839	462	695	0.193	0.217	0.992835	6.55898e-07	0.0739341	up
14RT	BX_AAAchr07_3g00654	SDH8A	2.74859	5.46315	198	373	0.717	0.836	0.991015	1.81911e-14	2.05054e-09	up
10RT	BX_AAAchr07_2g03015	BX_AAAchr07_2g03015	0.757334	1.50468	462	695	0.13	0.157	0.990359	0.000229316	1	up
3_8RT	BX_AAAchr09_3g03420	CAF1-11	0.801955	1.59144	3544	3163	0.293	0.463	0.988653	1.43877e-57	1.62181e-52	up
10RT	BX_AAAchr08_2g01757	HSR201	0.990854	1.96608	462	695	0.147	0.183	0.988507	0.000359567	1	up
10RT	BX_AAAchr03_1g00172	BX_AAAchr03_1g00172	0.525079	1.0409	462	695	0.132	0.138	0.987087	0.00013752	1	up
10RT	BX_AAAchr06_3g00906	At2g33490	0.744976	1.47642	462	695	0.156	0.168	0.986744	5.20345e-05	1	up
15_17RT	BX_AAAchr06_3g00872	TIP2-2	0.689341	1.36436	356	445	0.191	0.308	0.984831	0.000503467	1	up
1_5_7RT	BX_AAAchr08_2g01434	ACA7	0.658382	1.30271	5900	5763	0.178	0.318	0.984409	3.88065e-70	4.37435e-65	up
4RT	BX_AAAchr10_3g03520	XTH25	0.877792	1.73574	2271	1910	0.261	0.402	0.983522	1.63147e-25	1.83903e-20	up
4RT	BX_AAAchr01_1g01575	BX_AAAchr01_1g01575	0.583469	1.15348	2271	1910	0.181	0.221	0.983142	3.22015e-12	3.62982e-07	up
3_8RT	BX_AAAchr01_2g01967	LOX1.1	2.4234	4.79011	3544	3163	0.451	0.567	0.982996	7.68927e-65	8.6675e-60	up
1_5_7RT	BX_AAAchr10_2g01455	SALT	0.925176	1.82837	5900	5763	0.253	0.405	0.982678	1.13726e-71	1.28194e-66	up
14RT	BX_AAAchr05_3g01168	AVT1C	0.636501	1.25771	198	373	0.298	0.367	0.982454	0.000651662	1	up
10RT	BX_AAAchr03_1g01812	NHL6	0.883994	1.74083	462	695	0.149	0.197	0.977587	0.000266989	1	up
14RT	BX_AAAchr03_1g02588	URIII	0.535404	1.05395	198	373	0.263	0.373	0.976968	0.00426762	1	up
6_13RT	BX_AAAchr10_2g01456	JAL33	2.28494	4.49591	2181	1986	0.438	0.676	0.976425	4.46693e-61	5.03521e-56	up
4RT	BX_AAAchr03_3g02528	SAP4	0.518051	1.01709	2271	1910	0.232	0.331	0.973142	1.49806e-19	1.68865e-14	up
10RT	BX_AAAchr01_3g01871	B34	0.749423	1.46964	462	695	0.18	0.181	0.971522	2.85475e-07	0.0321793	up
4RT	BX_AAAchr02_1g00015	CAMBP25	0.562142	1.10067	2271	1910	0.203	0.352	0.969253	1.41735e-27	1.59767e-22	up
9RT	BX_AAAchr04_3g04980	BX_AAAchr04_3g04980	0.616779	1.20735	929	974	0.208	0.262	0.968899	6.91965e-05	1	up
14RT	BX_AAAchr05_3g00390	At5g17165	1.01864	1.99311	198	373	0.348	0.563	0.968308	6.4982e-07	0.073249	up
18RT	BX_AAAchr11_2g02568	PBP1	5.36736	10.5011	61	80	0.738	0.787	0.968248	0.00178214	1	up
3_8RT	BX_AAAchr01_3g00270	BX_AAAchr01_3g00270	11.6914	22.8655	3544	3163	0.536	0.627	0.967714	6.44965e-32	7.27017e-27	up
10RT	BX_AAAchr08_1g01167	GSVIVT00037159001	0.90518	1.76957	462	695	0.108	0.17	0.967041	0.00129593	1	up
14RT	BX_AAAchr08_1g03721	PGK3	1.45235	2.83817	198	373	0.515	0.678	0.966519	3.98232e-08	0.00448896	up
14RT	BX_AAAchr08_2g02777	UXS2	0.992263	1.93766	198	373	0.369	0.539	0.965452	9.57289e-06	1	up
10RT	BX_AAAchr11_2g02199	BX_AAAchr11_2g02199	2.76477	5.39301	462	695	0.331	0.43	0.963905	3.31134e-10	3.73261e-05	up
3_8RT	BX_AAAchr10_3g02991	CML46	0.694753	1.35509	3544	3163	0.256	0.406	0.96371	3.72523e-46	4.19915e-41	up
15_17RT	BX_AAAchr11_2g02397	MT4A	1.01307	1.97558	356	445	0.362	0.472	0.963477	2.25435e-06	0.254114	up
14RT	BX_AAAchr02_3g01997	Os11g0148500	0.593399	1.15655	198	373	0.253	0.351	0.962636	0.0013635	1	up
9RT	BX_AAAchr09_3g03420	CAF1-11	1.07098	2.08667	929	974	0.357	0.525	0.96221	8.3506e-16	9.41296e-11	up
14RT	BX_AAAchr11_1g00648	ERD15	1.03151	2.00866	198	373	0.475	0.627	0.961413	3.1127e-07	0.035087	up
9RT	BX_AAAchr04_2g02956	BBI	4.79021	9.32632	929	974	0.737	0.853	0.961205	1.28803e-24	1.4519e-19	up
3_8RT	BX_AAAchr10_3g03520	XTH25	0.794116	1.54577	3544	3163	0.236	0.382	0.96082	1.51877e-40	1.71199e-35	up
10RT	BX_AAAchr08_3g00773	TIFY5A	0.938958	1.82661	462	695	0.171	0.191	0.959963	0.000125206	1	up
10RT	BX_AAAchr07_1g02736	PRA1B4	1.17458	2.2844	462	695	0.255	0.262	0.959615	9.13608e-10	0.000102984	up
14RT	BX_AAAchr09_1g00012	RNS3	5.82702	11.3257	198	373	0.828	0.906	0.958753	1.98702e-14	2.23981e-09	up
1_5_7RT	BX_AAAchr11_2g02397	MT4A	0.635884	1.23526	5900	5763	0.222	0.35	0.957869	1.99516e-57	2.24898e-52	up
0_11RT	BX_AAAchr10_1g03385	CML46	0.603667	1.17228	3447	3235	0.261	0.413	0.957382	4.17065e-45	4.70124e-40	up
10RT	BX_AAAchr10_3g02008	SALT	1.61488	3.1345	462	695	0.197	0.247	0.956762	1.10196e-05	1	up
10RT	BX_AAAchr11_3g00471	TIP2-2	0.873775	1.69578	462	695	0.095	0.145	0.956538	0.0139726	1	up
10RT	BX_AAAchr10_3g03793	GRXS3	1.25379	2.43162	462	695	0.223	0.246	0.955564	8.62571e-07	0.0972307	up
4RT	BX_AAAchr07_3g02647	CML45	0.521762	1.01122	2271	1910	0.199	0.287	0.954502	6.18716e-15	6.97429e-10	up
16_12RT	BX_AAAchr10_3g02435	RBL1	12.302	23.8058	779	502	0.239	0.283	0.952415	0.0127759	1	up
14RT	BX_AAAchr06_3g00745	SBT2.2	5.36283	10.3746	198	373	0.758	0.764	0.951974	4.71019e-08	0.00530942	up
14RT	BX_AAAchr09_3g00830	RNS1	1.1352	2.19552	198	373	0.409	0.584	0.951555	5.99246e-07	0.0675482	up
18RT	BX_AAAchr11_2g02095	RBL2	0.753399	1.45712	61	80	0.328	0.4	0.95154	0.0476725	1	up
4RT	BX_AAAchr10_1g02392	SALT	0.642919	1.24247	2271	1910	0.266	0.384	0.950391	1.8316e-21	2.06461e-16	up
4RT	BX_AAAchr02_1g01839	ZAT10	0.634962	1.22657	2271	1910	0.21	0.269	0.949784	9.59725e-12	1.08182e-06	up
10RT	BX_AAAchr10_3g02635	WRKY6	0.924494	1.78402	462	695	0.152	0.186	0.948322	0.000252921	1	up
14RT	BX_AAAchr04_3g02191	BX_AAAchr04_3g02191	0.86567	1.67012	198	373	0.414	0.52	0.94798	5.34889e-06	0.602937	up
10RT	BX_AAAchr09_3g00145	WRKY75	0.619519	1.19516	462	695	0.115	0.131	0.947872	0.00107953	1	up
10RT	BX_AAAchr07_2g02679	CML46	1.15934	2.23356	462	695	0.18	0.25	0.945975	0.000133024	1	up
10RT	BX_AAAchr07_1g02604	CML46	1.16885	2.24782	462	695	0.186	0.253	0.943379	3.99549e-05	1	up
4RT	BX_AAAchr08_2g00710	ERF11	0.777002	1.49363	2271	1910	0.336	0.46	0.942742	1.61603e-35	1.82162e-30	up
10RT	BX_AAAchr03_3g01341	NHL6	0.882123	1.69496	462	695	0.136	0.216	0.942119	8.95499e-05	1	up
4RT	BX_AAAchr05_3g01246	BX_AAAchr05_3g01246	1.31637	2.52892	2271	1910	0.414	0.597	0.941903	3.17536e-42	3.57933e-37	up
9RT	BX_AAAchr11_2g02199	BX_AAAchr11_2g02199	0.691983	1.32921	929	974	0.226	0.34	0.941666	4.95191e-08	0.0055819	up
10RT	BX_AAAchr04_3g02224	AATP1	0.542607	1.04191	462	695	0.152	0.148	0.94113	5.3873e-05	1	up
0_11RT	BX_AAAchr09_3g03420	CAF1-11	0.662226	1.27138	3447	3235	0.292	0.477	0.940899	1.38186e-59	1.55766e-54	up
14RT	BX_AAAchr05_3g01073	AOP1.2	1.1529	2.21198	198	373	0.419	0.568	0.940007	3.19764e-06	0.360445	up
10RT	BX_AAAchr07_2g02064	WRKY71	0.553959	1.05957	462	695	0.115	0.14	0.935496	0.0193095	1	up
4RT	BX_AAAchr08_3g00735	ERF4	0.826834	1.58113	2271	1910	0.33	0.47	0.935203	2.56191e-33	2.88783e-28	up
3_8RT	BX_AAAchr09_1g00326	BX_AAAchr09_1g00326	14.1093	26.9562	3544	3163	0.841	0.937	0.933965	3.9493e-114	4.45173e-109	up
15_17RT	BX_AAAchr09_3g03420	CAF1-11	0.713306	1.36285	356	445	0.225	0.371	0.933939	1.0299e-05	1	up
4RT	BX_AAAchr10_3g03641	EXO	1.3584	2.59006	2271	1910	0.444	0.579	0.931023	3.79235e-39	4.27481e-34	up
15_17RT	BX_AAAchr09_3g01165	BX_AAAchr09_3g01165	13.5101	25.7586	356	445	0.949	0.978	0.931007	1.19952e-14	1.35212e-09	up
6_13RT	BX_AAAchr09_3g01166	BX_AAAchr09_3g01166	6.08279	11.5969	2181	1986	0.781	0.89	0.930918	6.84699e-61	7.71806e-56	up
10RT	BX_AAAchr07_3g02138	PIP1-2	0.70091	1.33634	462	695	0.147	0.148	0.93089	3.62464e-06	0.408576	up
15_17RT	BX_AAAchr03_2g00924	SAP1	0.719926	1.37251	356	445	0.289	0.339	0.930804	0.00441693	1	up
10RT	BX_AAAchr06_2g00377	BX_AAAchr06_2g00377	0.590568	1.12564	462	695	0.143	0.131	0.930455	7.86807e-05	1	up
10RT	BX_AAAchr09_2g03246	NHL10	1.11752	2.12949	462	695	0.193	0.24	0.930146	0.000387063	1	up
10RT	BX_AAAchr01_3g00269	BX_AAAchr01_3g00269	1.35418	2.5793	462	695	0.149	0.219	0.929509	0.000592559	1	up
1_5_7RT	BX_AAAchr11_2g02199	BX_AAAchr11_2g02199	0.756102	1.44014	5900	5763	0.223	0.344	0.929466	1.48815e-53	1.67747e-48	up
14RT	BX_AAAchr11_3g00977	ALAAT2	2.09982	3.98853	198	373	0.641	0.786	0.925558	4.28307e-10	4.82796e-05	up
14RT	BX_AAAchr07_3g01751	RBCS	1.82111	3.45489	198	373	0.566	0.702	0.923784	5.0691e-09	0.000571399	up
0_11RT	BX_AAAchr08_2g03948	BX_AAAchr08_2g03948	0.583539	1.10657	3447	3235	0.246	0.362	0.923083	6.27989e-33	7.07882e-28	up
14RT	BX_AAAchr02_3g00682	BX_AAAchr02_3g00682	1.40599	2.6654	198	373	0.5	0.67	0.922712	1.68878e-06	0.190362	up
10RT	BX_AAAchr10_1g03385	CML46	0.979679	1.85696	462	695	0.182	0.216	0.922488	1.83186e-05	1	up
15_17RT	BX_AAAchr01_3g01435	GSTU17	0.80637	1.52808	356	445	0.315	0.382	0.922123	0.00379638	1	up
10RT	BX_AAAchr10_2g01177	WRKY71	0.54549	1.03346	462	695	0.121	0.134	0.921739	0.00478942	1	up
16_12RT	BX_AAAchr05_3g01246	BX_AAAchr05_3g01246	1.37931	2.60774	779	502	0.494	0.655	0.9188	7.44969e-15	8.39744e-10	up
4RT	BX_AAAchr04_2g00419	RPI2	0.816961	1.54424	2271	1910	0.308	0.439	0.918475	6.52458e-26	7.35464e-21	up
6_13RT	BX_AAAchr09_1g00326	BX_AAAchr09_1g00326	4.45286	8.41417	2181	1986	0.712	0.855	0.918075	1.02882e-61	1.1597e-56	up
14RT	BX_AAAchr06_2g03820	At5g08100	0.65361	1.23452	198	373	0.333	0.45	0.917341	0.00112723	1	up
16_12RT	BX_AAAchr10_3g02553	AGP16	1.38487	2.61401	779	502	0.307	0.436	0.916464	8.00566e-07	0.0902414	up
15_17RT	BX_AAAchr10_3g02902	BX_AAAchr10_3g02902	0.553108	1.04369	356	445	0.272	0.36	0.915938	0.00258049	1	up
14RT	BX_AAAchr08_3g03655	ADH1	2.37208	4.47218	198	373	0.626	0.743	0.9148	2.2328e-07	0.0251686	up
9RT	BX_AAAchr10_3g03417	BX_AAAchr10_3g03417	1.6056	3.02429	929	974	0.122	0.149	0.913443	0.0270449	1	up
2RT	BX_AAAchr10_2g01455	SALT	0.5857	1.10304	2712	2340	0.246	0.361	0.913136	1.38844e-19	1.56507e-14	up
2RT	BX_AAAchr05_3g01246	BX_AAAchr05_3g01246	1.39853	2.6326	2712	2340	0.445	0.589	0.91253	3.8644e-44	4.35603e-39	up
4RT	BX_AAAchr09_2g02935	BX_AAAchr09_2g02935	0.574119	1.08023	2271	1910	0.228	0.297	0.911798	6.9665e-14	7.85277e-09	up
1_5_7RT	BX_AAAchr10_1g02392	SALT	0.853726	1.60534	5900	5763	0.244	0.42	0.910954	5.56181e-92	6.26938e-87	up
10RT	BX_AAAchr06_2g02449	BX_AAAchr06_2g02449	1.22627	2.30483	462	695	0.119	0.22	0.910326	3.75511e-05	1	up
9RT	BX_AAAchr06_1g00808	TIP2-2	2.24274	4.21346	929	974	0.423	0.566	0.909713	2.98332e-14	3.36286e-09	up
6_13RT	BX_AAAchr10_1g02392	SALT	1.22612	2.30219	2181	1986	0.291	0.475	0.908844	1.07969e-35	1.21705e-30	up
15_17RT	BX_AAAchr04_2g01292	GSTF11	6.87419	12.8955	356	445	0.23	0.375	0.907592	3.85902e-05	1	up
16_12RT	BX_AAAchr07_2g03048	ILL1	1.36249	2.55425	779	502	0.472	0.62	0.906604	7.97107e-14	8.98515e-09	up
14RT	BX_AAAchr09_3g01183	BX_AAAchr09_3g01183	1.30666	2.44514	198	373	0.465	0.558	0.903987	4.26808e-06	0.481107	up
10RT	BX_AAAchr07_2g02924	SBT3.17	0.978035	1.82965	462	695	0.275	0.242	0.903545	4.46686e-11	5.03513e-06	up
18RT	BX_AAAchr03_1g00679	XTH23	1.13469	2.12266	61	80	0.23	0.45	0.903511	0.0179123	1	up
14RT	BX_AAAchr07_1g00289	XTH	0.654805	1.22386	198	373	0.308	0.432	0.902196	0.000677946	1	up
15_17RT	BX_AAAchr01_1g00252	BPS1	0.561141	1.04826	356	445	0.27	0.398	0.901449	0.000100172	1	up
9RT	BX_AAAchr11_2g02024	TIP2-2	0.693379	1.29486	929	974	0.141	0.189	0.90098	0.000277014	1	up
14RT	BX_AAAchr09_2g03008	VIT1	0.565681	1.05469	198	373	0.278	0.349	0.898644	0.0127368	1	up
6_13RT	BX_AAAchr03_3g02206	PLP2	0.542054	1.01026	2181	1986	0.233	0.393	0.898096	1.10254e-28	1.24281e-23	up
15_17RT	BX_AAAchr10_3g03639	EXO	0.630722	1.17511	356	445	0.194	0.294	0.897615	0.00269774	1	up
4RT	BX_AAAchr01_2g01580	BX_AAAchr01_2g01580	0.869031	1.61897	2271	1910	0.22	0.282	0.897517	1.54536e-11	1.74196e-06	up
4RT	BX_AAAchr02_2g00756	BX_AAAchr02_2g00756	0.981768	1.82892	2271	1910	0.35	0.508	0.89747	1.53679e-32	1.7323e-27	up
4RT	BX_AAAchr03_1g03060	rsca	0.56684	1.05524	2271	1910	0.223	0.258	0.896439	6.08024e-11	6.85377e-06	up
6_13RT	BX_AAAchr10_1g02393	SALT	1.31563	2.44651	2181	1986	0.319	0.514	0.894923	3.86087e-40	4.35205e-35	up
10RT	BX_AAAchr07_3g02079	BX_AAAchr07_3g02079	0.58816	1.09307	462	695	0.11	0.148	0.893991	0.00869291	1	up
10RT	BX_AAAchr08_3g01524	At5g17165	0.606162	1.12637	462	695	0.182	0.151	0.893794	9.05966e-08	0.0102122	up
9RT	BX_AAAchr05_3g01759	RHA1B	0.539223	1.00162	929	974	0.231	0.36	0.893258	1.14332e-09	0.000128878	up
16_12RT	BX_AAAchr03_2g03681	BX_AAAchr03_2g03681	1.43843	2.67106	779	502	0.526	0.62	0.892872	7.07217e-11	7.97189e-06	up
14RT	BX_AAAchr05_3g00487	HCT1	0.779475	1.4474	198	373	0.348	0.52	0.892804	5.98317e-05	1	up
9RT	BX_AAAchr01_2g00245	BPS1	0.567402	1.05325	929	974	0.295	0.402	0.892294	4.34165e-09	0.000489399	up
14RT	BX_AAAchr03_1g00694	BX_AAAchr03_1g00694	0.540274	1.00274	198	373	0.283	0.44	0.89206	0.000104619	1	up
18RT	BX_AAAchr04_3g04498	SPL8	3.0618	5.68012	61	80	0.607	0.762	0.89152	0.0117582	1	up
10RT	BX_AAAchr08_2g01152	GSVIVT00037159001	1.09332	2.02479	462	695	0.136	0.197	0.889001	0.00157364	1	up
9RT	BX_AAAchr04_1g03004	BX_AAAchr04_1g03004	2.03682	3.77154	929	974	0.07	0.112	0.888801	0.00433747	1	up
10RT	BX_AAAchr03_3g02206	PLP2	1.61844	2.9961	462	695	0.26	0.269	0.888443	1.68048e-06	0.189427	up
14RT	BX_AAAchr04_1g01006	RNALX	1.16237	2.14989	198	373	0.409	0.496	0.887135	0.000637918	1	up
1_5_7RT	BX_AAAchr10_2g01456	JAL33	1.6524	3.05523	5900	5763	0.404	0.609	0.886672	2.41458e-125	2.72176e-120	up
16_12RT	BX_AAAchr10_2g01456	JAL33	1.12349	2.07675	779	502	0.433	0.61	0.886284	3.76235e-12	4.24099e-07	up
3_8RT	BX_AAAchr10_3g02011	BX_AAAchr10_3g02011	0.848376	1.5673	3544	3163	0.195	0.272	0.88543	4.33971e-16	4.89181e-11	up
10RT	BX_AAAchr03_2g00924	SAP1	2.0422	3.77224	462	695	0.357	0.376	0.88526	5.19905e-13	5.86047e-08	up
14RT	BX_AAAchr06_1g00683	BX_AAAchr06_1g00683	5.28978	9.76828	198	373	0.692	0.823	0.884883	5.19477e-07	0.0585565	up
4RT	BX_AAAchr07_2g02064	WRKY71	0.876618	1.61876	2271	1910	0.294	0.41	0.884796	2.48252e-21	2.79835e-16	up
6_13RT	BX_AAAchr08_2g01339	GSVIVT00037159001	1.0425	1.923	2181	1986	0.353	0.536	0.883243	3.38999e-35	3.82127e-30	up
14RT	BX_AAAchr04_2g03691	Os10g0467600	0.574121	1.05861	198	373	0.354	0.434	0.882624	0.000134533	1	up
3_8RT	BX_AAAchr10_1g03385	CML46	1.15209	2.12355	3544	3163	0.354	0.532	0.882164	9.70917e-62	1.09444e-56	up
14RT	BX_AAAchr01_2g00606	BX_AAAchr01_2g00606	0.666712	1.22853	198	373	0.318	0.45	0.881697	0.000229832	1	up
0_11RT	BX_AAAchr05_3g01246	BX_AAAchr05_3g01246	1.20415	2.21845	3447	3235	0.5	0.68	0.881491	5.05697e-77	5.70032e-72	up
10RT	BX_AAAchr08_3g02885	HIPP14	0.759745	1.39926	462	695	0.143	0.199	0.880994	0.00629302	1	up
10RT	BX_AAAchr09_2g02935	BX_AAAchr09_2g02935	1.28671	2.36745	462	695	0.199	0.253	0.879602	5.53742e-05	1	up
14RT	BX_AAAchr10_2g01947	At2g25737	0.805532	1.48188	198	373	0.338	0.434	0.879335	0.00133502	1	up
10RT	BX_AAAchr01_1g01838	HIPP02	0.682759	1.25554	462	695	0.076	0.122	0.878761	0.0154366	1	up
15_17RT	BX_AAAchr05_3g01246	BX_AAAchr05_3g01246	1.3003	2.3907	356	445	0.433	0.569	0.878534	2.00945e-07	0.0226509	up
6_13RT	BX_AAAchr09_2g00238	BX_AAAchr09_2g00238	2.61969	4.81599	2181	1986	0.542	0.692	0.878411	1.02888e-44	1.15977e-39	up
10RT	BX_AAAchr03_2g01201	ATJ8	1.08553	1.99224	462	695	0.186	0.209	0.875934	3.71621e-05	1	up
14RT	BX_AAAchr10_3g02644	Os11g0148500	1.3849	2.54066	198	373	0.505	0.676	0.87538	9.70009e-08	0.0109341	up
10RT	BX_AAAchr07_1g01044	ISS1	0.969487	1.77814	462	695	0.225	0.226	0.875005	1.83056e-07	0.0206345	up
3_8RT	BX_AAAchr04_2g00554	At5g55050	1.18147	2.16638	3544	3163	0.268	0.315	0.874641	2.02373e-22	2.28119e-17	up
15_17RT	BX_AAAchr09_3g01164	BX_AAAchr09_3g01164	1.2086	2.2137	356	445	0.376	0.492	0.873063	4.32162e-05	1	up
1_5_7RT	BX_AAAchr10_1g02393	SALT	1.21792	2.22861	5900	5763	0.294	0.469	0.87167	2.14255e-90	2.41513e-85	up
4RT	BX_AAAchr09_3g01659	At1g18250	1.20157	2.19781	2271	1910	0.46	0.596	0.871089	8.14991e-54	9.18674e-49	up
1_5_7RT	BX_AAAchr03_1g00405	Sb03g046810	1.60967	2.93677	5900	5763	0.455	0.609	0.867428	8.88998e-112	1.0021e-106	up
9RT	BX_AAAchr02_1g00667	BX_AAAchr02_1g00667	0.751517	1.37063	929	974	0.278	0.376	0.866876	5.41492e-07	0.061038	up
10RT	BX_AAAchr10_1g02393	SALT	3.3615	6.12938	462	695	0.279	0.338	0.866616	1.85499e-05	1	up
14RT	BX_AAAchr08_1g01151	BHLH147	1.17007	2.13339	198	373	0.434	0.568	0.866496	4.31286e-05	1	up
6_13RT	BX_AAAchr03_3g03020	COS-1	1.74253	3.1769	2181	1986	0.569	0.724	0.866403	2.9126e-59	3.28315e-54	up
10RT	BX_AAAchr08_1g02214	JAL19	1.70239	3.10017	462	695	0.255	0.252	0.864748	2.42775e-05	1	up
4RT	BX_AAAchr10_1g02393	SALT	0.99281	1.80705	2271	1910	0.319	0.447	0.863985	3.041e-21	3.42788e-16	up
1_5_7RT	BX_AAAchr09_3g03420	CAF1-11	1.0327	1.87925	5900	5763	0.344	0.493	0.863675	8.54173e-77	9.62841e-72	up
1_5_7RT	BX_AAAchr07_3g00422	ERF4	0.582473	1.05922	5900	5763	0.216	0.344	0.862634	3.21925e-57	3.62881e-52	up
10RT	BX_AAAchr07_1g01023	BX_AAAchr07_1g01023	0.733989	1.33442	462	695	0.095	0.128	0.862297	0.037954	1	up
10RT	BX_AAAchr01_1g01836	Os05g0277500	5.20723	9.46007	462	695	0.528	0.495	0.861321	8.91791e-15	1.00524e-09	up
3_8RT	BX_AAAchr03_1g00405	Sb03g046810	0.7468	1.35636	3544	3163	0.309	0.462	0.860861	1.48704e-47	1.67622e-42	up
4RT	BX_AAAchr07_2g02679	CML46	0.759801	1.37893	2271	1910	0.263	0.382	0.859766	6.80002e-19	7.66512e-14	up
10RT	BX_AAAchr03_1g02972	BX_AAAchr03_1g02972	0.687345	1.24702	462	695	0.162	0.171	0.859289	0.00082256	1	up
4RT	BX_AAAchr07_1g02604	CML46	0.808707	1.46611	2271	1910	0.273	0.388	0.858221	7.82607e-18	8.82171e-13	up
6_13RT	BX_AAAchr10_3g02015	JAL19	1.22933	2.22746	2181	1986	0.358	0.397	0.85748	3.27124e-05	1	up
14RT	BX_AAAchr08_2g01510	At5g17165	0.757621	1.37234	198	373	0.369	0.501	0.857007	0.000151489	1	up
10RT	BX_AAAchr07_1g00578	WRKY71	0.575498	1.0423	462	695	0.089	0.105	0.856775	0.00208579	1	up
3_8RT	BX_AAAchr09_3g01165	BX_AAAchr09_3g01165	63.7314	115.313	3544	3163	0.984	0.998	0.855484	2.25953e-124	2.54699e-119	up
4RT	BX_AAAchr02_1g00789	BX_AAAchr02_1g00789	0.997528	1.80486	2271	1910	0.352	0.512	0.855395	1.05714e-31	1.19163e-26	up
3_8RT	BX_AAAchr11_2g02199	BX_AAAchr11_2g02199	0.702179	1.26967	3544	3163	0.216	0.356	0.854451	2.8592e-37	3.22295e-32	up
1_5_7RT	BX_AAAchr03_1g03072	COS-1	0.837298	1.51219	5900	5763	0.257	0.384	0.85275	5.78016e-57	6.51552e-52	up
14RT	BX_AAAchr06_1g03173	At1g77060	0.840722	1.51767	198	373	0.313	0.416	0.852078	0.000386085	1	up
10RT	BX_AAAchr01_2g01917	BX_AAAchr01_2g01917	0.598538	1.07941	462	695	0.132	0.127	0.850617	0.00119397	1	up
4RT	BX_AAAchr10_1g03583	BX_AAAchr10_1g03583	2.96662	5.34744	2271	1910	0.673	0.797	0.850006	2.844e-55	3.20582e-50	up
1_5_7RT	BX_AAAchr06_3g00872	TIP2-2	1.10593	1.99311	5900	5763	0.215	0.34	0.849707	1.73516e-51	1.95591e-46	up
15_17RT	BX_AAAchr11_3g02564	MT4A	2.79081	5.02517	356	445	0.649	0.706	0.848466	6.44884e-10	7.26927e-05	up
15_17RT	BX_AAAchr08_1g00493	SSL3	0.925495	1.66643	356	445	0.301	0.33	0.848392	0.0165268	1	up
6_13RT	BX_AAAchr09_2g01104	BX_AAAchr09_2g01104	42.5406	76.5421	2181	1986	0.992	0.996	0.847412	1.54661e-86	1.74337e-81	up
9RT	BX_AAAchr05_3g01246	BX_AAAchr05_3g01246	1.25352	2.25535	929	974	0.475	0.617	0.847314	7.50783e-15	8.46298e-10	up
14RT	BX_AAAchr09_1g02360	UBC5A	0.839578	1.51055	198	373	0.414	0.531	0.847265	0.000136714	1	up
0_11RT	BX_AAAchr02_1g00667	BX_AAAchr02_1g00667	0.60648	1.09115	3447	3235	0.283	0.413	0.847208	9.02662e-34	1.0175e-28	up
14RT	BX_AAAchr06_2g04099	GSTZ5	1.01322	1.82283	198	373	0.369	0.52	0.847171	0.000262493	1	up
10RT	BX_AAAchr05_3g01246	BX_AAAchr05_3g01246	2.55831	4.60083	462	695	0.4	0.432	0.846679	6.16929e-13	6.95415e-08	up
18RT	BX_AAAchr03_3g01045	PCKR1	2.18387	3.92633	61	80	0.574	0.662	0.846265	0.0172589	1	up
10RT	BX_AAAchr01_1g00642	BX_AAAchr01_1g00642	0.950415	1.7079	462	695	0.106	0.167	0.845523	0.00202155	1	up
10RT	BX_AAAchr09_3g01534	TIFY10B	0.770213	1.38259	462	695	0.216	0.197	0.843966	1.76489e-07	0.0198942	up
10RT	BX_AAAchr05_3g03143	CYP92C6	1.1316	2.03044	462	695	0.173	0.183	0.843373	0.00105364	1	up
2RT	BX_AAAchr09_3g03420	CAF1-11	0.863063	1.54857	2712	2340	0.273	0.396	0.843326	9.84125e-24	1.10933e-18	up
14RT	BX_AAAchr01_3g00270	BX_AAAchr01_3g00270	0.761762	1.36679	198	373	0.288	0.365	0.843298	0.0161255	1	up
14RT	BX_AAAchr08_3g03996	BX_AAAchr08_3g03996	4.50452	8.07859	198	373	0.49	0.635	0.842715	1.03554e-06	0.116728	up
16_12RT	BX_AAAchr10_3g03432	RHC2A	0.580396	1.03882	779	502	0.312	0.438	0.839732	1.34584e-07	0.0151705	up
9RT	BX_AAAchr02_3g00619	BX_AAAchr02_3g00619	0.660293	1.18179	929	974	0.296	0.37	0.839697	8.3705e-06	0.94354	up
10RT	BX_AAAchr06_3g02458	BX_AAAchr06_3g02458	1.92127	3.43801	462	695	0.234	0.286	0.839476	1.64779e-05	1	up
10RT	BX_AAAchr06_2g00891	At2g33490	1.08454	1.94001	462	695	0.171	0.204	0.838924	0.000353326	1	up
18RT	BX_AAAchr09_3g03060	CML41	1.5052	2.69206	61	80	0.361	0.675	0.838714	0.000926824	1	up
10RT	BX_AAAchr05_3g00687	AGP16	1.30603	2.33524	462	695	0.16	0.245	0.838339	0.000254052	1	up
16_12RT	BX_AAAchr10_1g02925	AGP16	1.56121	2.78907	779	502	0.331	0.404	0.837079	0.000125068	1	up
14RT	BX_AAAchr06_1g03974	GSTZ5	0.959204	1.71278	198	373	0.399	0.469	0.836365	0.00243246	1	up
10RT	BX_AAAchr03_1g02826	ADT6	0.566147	1.00954	462	695	0.143	0.145	0.834337	0.000285328	1	up
14RT	BX_AAAchr05_2g00362	At5g17165	0.979101	1.74229	198	373	0.379	0.509	0.831387	0.000343546	1	up
1_5_7RT	BX_AAAchr07_2g00422	ERF4	0.753833	1.34092	5900	5763	0.264	0.406	0.83082	1.4498e-65	1.63425e-60	up
14RT	BX_AAAchr02_1g00891	PER60	6.90027	12.2687	198	373	0.848	0.928	0.830247	4.35172e-12	4.90534e-07	up
10RT	BX_AAAchr09_2g00489	CYP73A11	0.594649	1.05735	462	695	0.136	0.137	0.830231	0.00171328	1	up
10RT	BX_AAAchr03_2g02969	CYP74A2	0.665658	1.18352	462	695	0.203	0.16	0.830139	9.47218e-08	0.0106772	up
10RT	BX_AAAchr10_1g02392	SALT	2.67855	4.76036	462	695	0.253	0.314	0.829594	4.80914e-06	0.542096	up
18RT	BX_AAAchr05_3g03480	RPS4	1.24559	2.21322	61	80	0.525	0.637	0.829272	0.0415181	1	up
2RT	BX_AAAchr03_2g03105	COS-1	0.608206	1.07831	2712	2340	0.156	0.247	0.826035	5.85687e-16	6.60198e-11	up
10RT	BX_AAAchr02_2g00631	BX_AAAchr02_2g00631	4.28474	7.58483	462	695	0.5	0.547	0.823895	1.92767e-15	2.17291e-10	up
0_11RT	BX_AAAchr03_1g00870	BX_AAAchr03_1g00870	2.30693	4.08375	3447	3235	0.384	0.519	0.823893	7.94981e-28	8.96119e-23	up
10RT	BX_AAAchr09_3g02438	BX_AAAchr09_3g02438	0.756525	1.33915	462	695	0.121	0.121	0.823773	0.000424543	1	up
18RT	BX_AAAchr03_3g03020	COS-1	2.9524	5.22436	61	80	0.672	0.688	0.823342	0.000844813	1	up
15_17RT	BX_AAAchr04_1g01332	GSTF11	9.73115	17.2157	356	445	0.317	0.447	0.823038	0.000681289	1	up
16_12RT	BX_AAAchr01_2g01794	BX_AAAchr01_2g01794	0.597686	1.05703	779	502	0.101	0.151	0.822446	0.0242214	1	up
6_13RT	BX_AAAchr08_2g03948	BX_AAAchr08_2g03948	0.71347	1.26072	2181	1986	0.228	0.373	0.821232	4.11842e-25	4.64237e-20	up
4RT	BX_AAAchr09_3g00305	ABCG36	0.664014	1.17248	2271	1910	0.308	0.349	0.820187	1.08561e-11	1.22373e-06	up
6_13RT	BX_AAAchr09_3g01164	BX_AAAchr09_3g01164	3.31797	5.85612	2181	1986	0.684	0.822	0.819624	8.81512e-63	9.93657e-58	up
10RT	BX_AAAchr01_1g00590	tprkb	0.585668	1.03341	462	695	0.132	0.117	0.819149	0.000527884	1	up
14RT	BX_AAAchr08_3g01524	At5g17165	0.788729	1.39162	198	373	0.374	0.525	0.819081	0.000254685	1	up
14RT	BX_AAAchr05_1g00387	At5g17165	1.25556	2.21497	198	373	0.374	0.536	0.818909	6.4266e-05	1	up
4RT	BX_AAAchr10_1g03296	BX_AAAchr10_1g03296	1.43486	2.53048	2271	1910	0.429	0.551	0.818451	9.48905e-31	1.06962e-25	up
14RT	BX_AAAchr08_2g00140	UBQ4	2.89549	5.10467	198	373	0.702	0.853	0.817989	1.28675e-11	1.45045e-06	up
14RT	BX_AAAchr03_2g01062	BX_AAAchr03_2g01062	1.28763	2.26868	198	373	0.455	0.563	0.817094	7.43595e-05	1	up
4RT	BX_AAAchr03_3g02267	BHLH162	0.746796	1.31573	2271	1910	0.267	0.365	0.816992	3.19457e-17	3.60099e-12	up
10RT	BX_AAAchr03_2g01979	ANN4	0.642928	1.13259	462	695	0.132	0.135	0.816799	0.000728787	1	up
1_5_7RT	BX_AAAchr05_3g01246	BX_AAAchr05_3g01246	1.32358	2.33139	5900	5763	0.419	0.585	0.816694	8.52186e-90	9.60601e-85	up
16_12RT	BX_AAAchr07_3g02992	BX_AAAchr07_3g02992	0.967726	1.7045	779	502	0.399	0.494	0.816612	2.81885e-08	0.00317746	up
14RT	BX_AAAchr03_1g01800	TSJT1	1.22035	2.14624	198	373	0.051	0.466	0.81447	1.86344e-31	2.10051e-26	up
14RT	BX_AAAchr02_1g00733	BX_AAAchr02_1g00733	1.95966	3.44538	198	373	0.596	0.74	0.81403	6.21483e-08	0.00700548	up
10RT	BX_AAAchr06_3g03675	SCPL42	1.27938	2.24913	462	695	0.113	0.148	0.813881	0.00686721	1	up
6_13RT	BX_AAAchr10_3g03520	XTH25	0.769219	1.35225	2181	1986	0.281	0.419	0.813817	2.80753e-22	3.1647e-17	up
3_8RT	BX_AAAchr05_3g01246	BX_AAAchr05_3g01246	1.3338	2.3416	3544	3163	0.472	0.651	0.811909	4.13676e-67	4.66304e-62	up
14RT	BX_AAAchr08_3g04055	HDHD3	0.588209	1.03243	198	373	0.303	0.399	0.811531	0.00103901	1	up
14RT	BX_AAAchr07_2g01774	RBCS	2.45822	4.31342	198	373	0.662	0.759	0.811196	1.17981e-07	0.013299	up
9RT	BX_AAAchr04_2g03000	BX_AAAchr04_2g03000	1.90558	3.34336	929	974	0.081	0.115	0.811038	0.0208426	1	up
3_8RT	BX_AAAchr01_3g01589	LOX1.1	0.678721	1.19077	3544	3163	0.274	0.391	0.810917	4.85672e-33	5.4746e-28	up
3_8RT	BX_AAAchr07_2g00422	ERF4	0.630225	1.1052	3544	3163	0.228	0.372	0.810271	4.84152e-39	5.45745e-34	up
3_8RT	BX_AAAchr08_2g02354	DIR1	1.07295	1.87909	3544	3163	0.131	0.193	0.808392	1.92333e-12	2.16802e-07	up
0_11RT	BX_AAAchr08_2g01339	GSVIVT00037159001	1.03703	1.81551	3447	3235	0.378	0.538	0.807863	4.22854e-46	4.76649e-41	up
6_13RT	BX_AAAchr10_2g01455	SALT	1.34732	2.35839	2181	1986	0.287	0.457	0.807662	1.7112e-30	1.9289e-25	up
9RT	BX_AAAchr08_2g01339	GSVIVT00037159001	0.706308	1.23605	929	974	0.272	0.351	0.807283	2.1719e-05	1	up
10RT	BX_AAAchr05_3g00824	WRKY70	5.18885	9.07917	462	695	0.487	0.528	0.807136	1.01591e-14	1.14515e-09	up
10RT	BX_AAAchr04_1g02909	CML8	0.899231	1.57139	462	695	0.167	0.196	0.805213	0.00026674	1	up
10RT	BX_AAAchr07_3g02812	SYP22	0.607508	1.06147	462	695	0.121	0.115	0.804986	0.000156249	1	up
4RT	BX_AAAchr07_1g03262	BX_AAAchr07_1g03262	13.1184	22.918	2271	1910	0.948	0.961	0.804885	3.81923e-20	4.30511e-15	up
9RT	BX_AAAchr08_1g02215	JAL19	0.633075	1.10555	929	974	0.253	0.423	0.804216	2.26974e-14	2.5585e-09	up
14RT	BX_AAAchr02_3g00743	RMA1	0.604476	1.05481	198	373	0.227	0.381	0.803131	0.000334296	1	up
4RT	BX_AAAchr10_3g02905	BX_AAAchr10_3g02905	2.63862	4.60387	2271	1910	0.591	0.701	0.803042	8.79608e-48	9.91512e-43	up
1_5_7RT	BX_AAAchr10_3g02008	SALT	0.701772	1.22169	5900	5763	0.188	0.309	0.79971	3.63134e-51	4.09332e-46	up
15_17RT	BX_AAAchr02_2g00756	BX_AAAchr02_2g00756	0.630094	1.0967	356	445	0.239	0.312	0.79943	0.0288538	1	up
4RT	BX_AAAchr03_2g02334	BHLH162	1.25524	2.18418	2271	1910	0.338	0.46	0.799082	1.4755e-21	1.66321e-16	up
10RT	BX_AAAchr05_2g02427	LSM3B	1.49315	2.59636	462	695	0.366	0.291	0.798089	1.51863e-16	1.71183e-11	up
9RT	BX_AAAchr10_3g02827	BX_AAAchr10_3g02827	1.82314	3.1692	929	974	0.26	0.266	0.797661	0.0257719	1	up
15_17RT	BX_AAAchr04_2g02956	BBI	3.90919	6.79398	356	445	0.68	0.78	0.797374	7.42529e-08	0.00836993	up
6_13RT	BX_AAAchr03_2g00294	Sb03g046810	1.79322	3.11564	2181	1986	0.545	0.699	0.796942	3.04252e-38	3.42959e-33	up
4RT	BX_AAAchr03_1g00405	Sb03g046810	1.69843	2.95067	2271	1910	0.509	0.629	0.796807	1.90525e-43	2.14763e-38	up
6_13RT	BX_AAAchr04_2g02956	BBI	8.77442	15.2356	2181	1986	0.84	0.941	0.796064	8.36844e-76	9.43307e-71	up
10RT	BX_AAAchr10_2g01543	SDC1	0.620713	1.07474	462	695	0.126	0.114	0.791886	3.41691e-05	1	up
2RT	BX_AAAchr10_3g03432	RHC2A	0.627617	1.08669	2712	2340	0.271	0.377	0.791885	4.4017e-20	4.96168e-15	up
16_12RT	BX_AAAchr07_2g01781	XTH23	0.690647	1.19503	779	502	0.243	0.319	0.790934	0.000202969	1	up
10RT	BX_AAAchr08_3g01773	HSR201	0.651723	1.12757	462	695	0.093	0.108	0.790792	0.034652	1	up
14RT	BX_AAAchr01_2g01169	BX_AAAchr01_2g01169	1.31961	2.28286	198	373	0.379	0.496	0.790688	0.000640321	1	up
2RT	BX_AAAchr11_3g02564	MT4A	1.73967	3.00945	2712	2340	0.459	0.579	0.790647	1.15179e-31	1.29832e-26	up
10RT	BX_AAAchr06_1g03989	BX_AAAchr06_1g03989	0.707823	1.22393	462	695	0.149	0.137	0.789975	4.35087e-05	1	up
10RT	BX_AAAchr02_2g01749	BX_AAAchr02_2g01749	8.77711	15.171	462	695	0.271	0.422	0.78949	4.1311e-07	0.0465666	up
2RT	BX_AAAchr09_2g01169	ERF4	0.593451	1.02543	2712	2340	0.242	0.362	0.788929	3.9164e-23	4.41464e-18	up
14RT	BX_AAAchr03_1g00091	infA	3.22594	5.57035	198	373	0.763	0.863	0.788026	1.0339e-08	0.00116544	up
10RT	BX_AAAchr08_1g02834	BX_AAAchr08_1g02834	0.880422	1.52016	462	695	0.167	0.188	0.78789	0.00124842	1	up
6_13RT	BX_AAAchr03_3g00277	Sb03g046810	1.48923	2.57104	2181	1986	0.502	0.644	0.787744	1.60274e-33	1.80663e-28	up
15_17RT	BX_AAAchr09_3g01166	BX_AAAchr09_3g01166	3.63227	6.27064	356	445	0.663	0.708	0.787723	4.6402e-06	0.523052	up
10RT	BX_AAAchr08_1g02215	JAL19	3.42073	5.90274	462	695	0.32	0.357	0.787064	0.000429906	1	up
4RT	BX_AAAchr02_1g00667	BX_AAAchr02_1g00667	1.79949	3.10512	2271	1910	0.488	0.616	0.787026	1.85896e-26	2.09546e-21	up
1_5_7RT	BX_AAAchr08_1g02215	JAL19	0.92099	1.58827	5900	5763	0.249	0.432	0.786135	1.03882e-95	1.17097e-90	up
15_17RT	BX_AAAchr03_3g03387	CYP75B3	0.730034	1.25832	356	445	0.152	0.171	0.785376	0.0410092	1	up
15_17RT	BX_AAAchr01_3g00810	LECCVA1	1.03091	1.77592	356	445	0.334	0.387	0.784595	0.00609441	1	up
4RT	BX_AAAchr07_2g02547	GASA14	2.5791	4.4422	2271	1910	0.619	0.716	0.784384	1.01999e-48	1.14975e-43	up
3_8RT	BX_AAAchr01_1g01931	LOX1.5	2.59309	4.46529	3544	3163	0.47	0.569	0.784056	5.68316e-42	6.40617e-37	up
9RT	BX_AAAchr10_3g02015	JAL19	1.96232	3.37623	929	974	0.41	0.423	0.782824	0.0426962	1	up
15_17RT	BX_AAAchr04_3g01332	GSTF11	5.28275	9.08138	356	445	0.242	0.315	0.781611	0.0365254	1	up
14RT	BX_AAAchr02_2g00856	PER60	8.43604	14.4982	198	373	0.864	0.903	0.781234	6.40778e-11	7.22297e-06	up
10RT	BX_AAAchr04_1g02064	At5g47530	1.73891	2.98589	462	695	0.253	0.288	0.779945	2.93473e-05	1	up
4RT	BX_AAAchr05_3g00714	BX_AAAchr05_3g00714	0.587152	1.00819	2271	1910	0.242	0.277	0.779855	3.12897e-09	0.000352704	up
15_17RT	BX_AAAchr05_3g00889	CML36	0.64801	1.11237	356	445	0.287	0.357	0.779454	0.00589758	1	up
14RT	BX_AAAchr04_3g05014	PME2.2	0.826402	1.41826	198	373	0.278	0.483	0.779136	7.39027e-06	0.833046	up
10RT	BX_AAAchr07_1g01391	At2g25060	3.37975	5.79941	462	695	0.31	0.364	0.778971	2.68963e-08	0.0030318	up
0_11RT	BX_AAAchr03_3g02206	PLP2	0.689076	1.18239	3447	3235	0.29	0.416	0.778885	3.65903e-30	4.12453e-25	up
14RT	BX_AAAchr09_1g00342	BX_AAAchr09_1g00342	0.944351	1.62032	198	373	0.369	0.517	0.778822	0.000271604	1	up
16_12RT	BX_AAAchr07_1g02961	ILL1	1.38705	2.37934	779	502	0.497	0.588	0.778502	3.93035e-09	0.000443037	up
14RT	BX_AAAchr08_1g02551	UXS2	1.85229	3.17505	198	373	0.545	0.665	0.777431	0.000201794	1	up
1_5_7RT	BX_AAAchr10_1g03385	CML46	0.983356	1.68533	5900	5763	0.276	0.423	0.777182	7.22031e-65	8.13888e-60	up
16_12RT	BX_AAAchr08_2g01690	BX_AAAchr08_2g01690	0.864659	1.48167	779	502	0.329	0.41	0.776954	0.00012938	1	up
16_12RT	BX_AAAchr06_2g00700	WEB1	2.72847	4.67298	779	502	0.254	0.273	0.776227	0.000164759	1	up
10RT	BX_AAAchr04_2g02905	CML8	1.09853	1.88106	462	695	0.232	0.227	0.775919	7.70183e-07	0.0868166	up
3_8RT	BX_AAAchr10_1g03183	DIR21	0.620636	1.06247	3544	3163	0.152	0.212	0.775502	3.04168e-12	3.42864e-07	up
6_13RT	BX_AAAchr08_3g03996	BX_AAAchr08_3g03996	7.52633	12.8794	2181	1986	0.672	0.748	0.775035	2.44085e-27	2.75137e-22	up
4RT	BX_AAAchr01_1g00465	CPK4	0.721282	1.23424	2271	1910	0.211	0.245	0.774901	6.36699e-09	0.0007177	up
15_17RT	BX_AAAchr02_1g00821	BX_AAAchr02_1g00821	0.76542	1.30902	356	445	0.351	0.402	0.774091	0.00215338	1	up
10RT	BX_AAAchr09_3g00699	GRXC9	1.85773	3.17638	462	695	0.268	0.304	0.77381	2.3671e-06	0.266825	up
4RT	BX_AAAchr08_2g01357	ACA7	1.3571	2.31895	2271	1910	0.26	0.376	0.772907	7.36042e-17	8.29682e-12	up
10RT	BX_AAAchr05_3g03709	HSPRO2	0.755807	1.29114	462	695	0.154	0.183	0.772476	0.00709651	1	up
10RT	BX_AAAchr10_3g03458	H2B	2.54554	4.34546	462	695	0.413	0.399	0.771517	1.46541e-11	1.65184e-06	up
4RT	BX_AAAchr08_1g02215	JAL19	1.18229	2.01816	2271	1910	0.306	0.433	0.771399	1.77104e-17	1.99635e-12	up
15_17RT	BX_AAAchr10_1g03385	CML46	0.848209	1.44779	356	445	0.295	0.393	0.771287	0.00245525	1	up
9RT	BX_AAAchr03_2g02723	BX_AAAchr03_2g02723	1.05957	1.80818	929	974	0.252	0.342	0.771006	3.91217e-06	0.440987	up
14RT	BX_AAAchr03_1g00714	ARF5	0.953417	1.62691	198	373	0.384	0.52	0.770889	0.000202322	1	up
15_17RT	BX_AAAchr11_3g02693	CHI3	3.74283	6.38296	356	445	0.146	0.229	0.770078	0.010497	1	up
10RT	BX_AAAchr05_3g00921	ESK1	0.822319	1.4019	462	695	0.147	0.178	0.769539	0.00136676	1	up
4RT	BX_AAAchr01_1g00252	BPS1	0.717293	1.22052	2271	1910	0.327	0.444	0.766783	2.65202e-20	2.98941e-15	up
14RT	BX_AAAchr05_3g01258	BOI	0.836243	1.42214	198	373	0.298	0.378	0.765998	0.00262547	1	up
9RT	BX_AAAchr09_1g00732	BX_AAAchr09_1g00732	1.01626	1.72805	929	974	0.157	0.223	0.765809	0.00124976	1	up
9RT	BX_AAAchr09_3g01602	BX_AAAchr09_3g01602	0.926536	1.57506	929	974	0.113	0.168	0.765424	0.00133354	1	up
14RT	BX_AAAchr04_3g02452	DIM	2.10233	3.57301	198	373	0.667	0.772	0.765124	1.24505e-06	0.140345	up
10RT	BX_AAAchr03_2g00212	UBP1B	1.25824	2.13619	462	695	0.208	0.219	0.763591	2.50395e-05	1	up
1_5_7RT	BX_AAAchr08_2g03948	BX_AAAchr08_2g03948	0.624623	1.0595	5900	5763	0.219	0.306	0.762235	7.45926e-33	8.40823e-28	up
10RT	BX_AAAchr07_3g01437	UCC1	5.61742	9.51598	462	695	0.396	0.472	0.760434	2.88147e-08	0.00324806	up
9RT	BX_AAAchr10_3g03520	XTH25	1.27814	2.16471	929	974	0.34	0.488	0.760086	1.41291e-10	1.59266e-05	up
4RT	BX_AAAchr06_2g04001	NAC068	1.00763	1.70652	2271	1910	0.382	0.487	0.760025	1.48724e-20	1.67644e-15	up
10RT	BX_AAAchr07_3g01054	At5g11010	1.46974	2.48847	462	695	0.182	0.223	0.759663	0.00116018	1	up
14RT	BX_AAAchr03_2g02275	PLP2	1.37881	2.33295	198	373	0.429	0.558	0.758691	8.28481e-05	1	up
2RT	BX_AAAchr03_1g00405	Sb03g046810	0.816177	1.38065	2712	2340	0.311	0.442	0.758325	2.05932e-26	2.3213e-21	up
10RT	BX_AAAchr08_3g02776	CPN10	0.79344	1.34196	462	695	0.225	0.176	0.758079	9.84932e-10	0.000111024	up
18RT	BX_AAAchr05_2g02315	VIT_07s0104g01170	0.730873	1.23601	61	80	0.393	0.613	0.757915	0.025025	1	up
0_11RT	BX_AAAchr09_1g00326	BX_AAAchr09_1g00326	5.59122	9.45361	3447	3235	0.766	0.889	0.757692	2.45284e-86	2.76489e-81	up
16_12RT	BX_AAAchr04_2g02956	BBI	2.81856	4.765	779	502	0.671	0.787	0.757497	1.78286e-13	2.00967e-08	up
10RT	BX_AAAchr05_3g01226	BX_AAAchr05_3g01226	0.923431	1.55988	462	695	0.171	0.171	0.756297	3.41134e-05	1	up
10RT	BX_AAAchr05_3g00803	ESK1	0.680243	1.14893	462	695	0.119	0.118	0.756079	0.00316205	1	up
4RT	BX_AAAchr04_3g04250	RHA1A	0.658441	1.11171	2271	1910	0.23	0.314	0.755567	9.33996e-12	1.05282e-06	up
0_11RT	BX_AAAchr03_2g00294	Sb03g046810	1.41459	2.38756	3447	3235	0.49	0.643	0.755109	1.30367e-53	1.46952e-48	up
10RT	BX_AAAchr03_1g01619	ATJ8	0.779403	1.31532	462	695	0.154	0.157	0.754895	0.00687211	1	up
9RT	BX_AAAchr08_2g03069	BX_AAAchr08_2g03069	0.724491	1.22258	929	974	0.313	0.394	0.754802	1.64816e-05	1	up
14RT	BX_AAAchr02_3g00819	PER60	6.61768	11.1657	198	373	0.828	0.866	0.754664	7.43537e-09	0.00083813	up
10RT	BX_AAAchr11_2g00057	PIP2-2	1.06439	1.79573	462	695	0.121	0.161	0.754488	0.017253	1	up
4RT	BX_AAAchr08_1g01439	ACA7	1.49904	2.52753	2271	1910	0.281	0.428	0.753654	7.29236e-23	8.22009e-18	up
4RT	BX_AAAchr05_3g01561	FAD7A-1	1.08087	1.82233	2271	1910	0.422	0.512	0.753536	3.907e-23	4.40405e-18	up
15_17RT	BX_AAAchr01_2g01169	BX_AAAchr01_2g01169	0.611176	1.03017	356	445	0.258	0.29	0.753126	0.0163478	1	up
10RT	BX_AAAchr10_2g01455	SALT	3.62125	6.08909	462	695	0.29	0.314	0.749723	0.000121274	1	up
0_11RT	BX_AAAchr03_1g00679	XTH23	1.22493	2.05886	3447	3235	0.353	0.511	0.749098	4.941e-40	5.56959e-35	up
6_13RT	BX_AAAchr09_3g00235	BX_AAAchr09_3g00235	5.44877	9.15519	2181	1986	0.694	0.801	0.748649	1.47985e-39	1.66811e-34	up
3_8RT	BX_AAAchr02_2g00756	BX_AAAchr02_2g00756	0.700016	1.17581	3544	3163	0.3	0.416	0.748109	1.413e-30	1.59276e-25	up
0_11RT	BX_AAAchr08_3g03996	BX_AAAchr08_3g03996	7.05733	11.8519	3447	3235	0.72	0.769	0.747917	1.82079e-37	2.05243e-32	up
14RT	BX_AAAchr07_1g03260	BX_AAAchr07_1g03260	3.21186	5.39303	198	373	0.737	0.794	0.747667	0.00010267	1	up
15_17RT	BX_AAAchr01_1g01183	LECCVA1	1.04638	1.75587	356	445	0.346	0.398	0.746724	0.010144	1	up
4RT	BX_AAAchr06_3g04008	NAC068	0.896251	1.50365	2271	1910	0.339	0.457	0.746433	3.89372e-20	4.38908e-15	up
1_5_7RT	BX_AAAchr06_1g00808	TIP2-2	1.0764	1.80473	5900	5763	0.225	0.335	0.745517	3.82518e-40	4.31182e-35	up
10RT	BX_AAAchr06_2g01555	NAR2.1	2.40161	4.02518	462	695	0.262	0.273	0.745024	8.6568e-05	1	up
10RT	BX_AAAchr04_3g02520	TIM13	0.727687	1.21953	462	695	0.214	0.167	0.744852	8.27842e-08	0.0093316	up
4RT	BX_AAAchr11_2g02568	PBP1	7.24238	12.118	2271	1910	0.859	0.899	0.742604	3.8061e-81	4.29031e-76	up
10RT	BX_AAAchr03_1g00993	BX_AAAchr03_1g00993	2.36248	3.95289	462	695	0.368	0.376	0.742581	6.14574e-11	6.9276e-06	up
9RT	BX_AAAchr10_1g03385	CML46	1.0097	1.68868	929	974	0.271	0.454	0.741905	1.01097e-15	1.13959e-10	up
9RT	BX_AAAchr04_1g02961	BBI	8.09261	13.5315	929	974	0.855	0.913	0.741637	7.68583e-19	8.66363e-14	up
10RT	BX_AAAchr04_3g01473	CAR11	0.879124	1.46991	462	695	0.197	0.171	0.741526	1.93243e-05	1	up
3_8RT	BX_AAAchr02_1g01839	ZAT10	0.919895	1.53782	3544	3163	0.317	0.41	0.741287	2.16413e-23	2.43945e-18	up
16_12RT	BX_AAAchr02_3g00619	BX_AAAchr02_3g00619	0.882227	1.47313	779	502	0.361	0.476	0.739593	7.53097e-06	0.848906	up
1_5_7RT	BX_AAAchr02_2g00631	BX_AAAchr02_2g00631	1.00848	1.6834	5900	5763	0.272	0.399	0.739141	1.13117e-49	1.27508e-44	up
16_12RT	BX_AAAchr07_1g02236	MT4A	4.04886	6.75796	779	502	0.226	0.261	0.739056	0.0247434	1	up
16_12RT	BX_AAAchr03_2g02253	GIP1L	1.63919	2.73481	779	502	0.322	0.388	0.738421	0.00159838	1	up
10RT	BX_AAAchr04_2g00575	PER5	0.693452	1.15675	462	695	0.128	0.141	0.738131	0.00752998	1	up
18RT	BX_AAAchr06_1g01278	BX_AAAchr06_1g01278	1.61652	2.69434	61	80	0.525	0.613	0.737004	0.0401578	1	up
15_17RT	BX_AAAchr08_2g01339	GSVIVT00037159001	0.922271	1.53699	356	445	0.256	0.366	0.736787	0.00183999	1	up
4RT	BX_AAAchr03_2g02292	BX_AAAchr03_2g02292	2.26795	3.77867	2271	1910	0.601	0.668	0.736463	8.04206e-24	9.06518e-19	up
16_12RT	BX_AAAchr09_3g01165	BX_AAAchr09_3g01165	10.272	17.1087	779	502	0.959	0.972	0.736007	4.67127e-21	5.26555e-16	up
15_17RT	BX_AAAchr09_2g01104	BX_AAAchr09_2g01104	21.1823	35.2774	356	445	0.986	0.998	0.735879	1.57506e-12	1.77544e-07	up
4RT	BX_AAAchr05_1g02183	fosB	1.38352	2.30418	2271	1910	0.353	0.467	0.735872	6.20416e-20	6.99346e-15	up
6_13RT	BX_AAAchr06_3g02419	GLYI-11	0.670274	1.11554	2181	1986	0.384	0.519	0.734833	3.4365e-25	3.8737e-20	up
16_12RT	BX_AAAchr08_2g03069	BX_AAAchr08_2g03069	1.71967	2.86022	779	502	0.525	0.596	0.733961	5.65377e-08	0.00637305	up
14RT	BX_AAAchr09_2g00808	RNS3	4.13547	6.87715	198	373	0.722	0.807	0.733746	8.97811e-07	0.101203	up
15_17RT	BX_AAAchr08_1g02215	JAL19	0.771752	1.28312	356	445	0.272	0.382	0.73337	0.00108489	1	up
9RT	BX_AAAchr11_2g02397	MT4A	0.603833	1.00362	929	974	0.212	0.312	0.732892	2.68387e-06	0.302532	up
14RT	BX_AAAchr11_1g01205	SRP	0.725631	1.20582	198	373	0.273	0.413	0.73263	0.00177225	1	up
15_17RT	BX_AAAchr11_2g02568	PBP1	4.02599	6.68916	356	445	0.702	0.787	0.732467	1.22624e-08	0.00138224	up
15_17RT	BX_AAAchr03_1g00870	BX_AAAchr03_1g00870	2.03172	3.37401	356	445	0.337	0.44	0.731736	0.00498518	1	up
18RT	BX_AAAchr03_3g01990	RPS27B	0.801735	1.33127	61	80	0.23	0.438	0.731532	0.0313562	1	up
16_12RT	BX_AAAchr08_1g02834	BX_AAAchr08_1g02834	2.02013	3.35401	779	502	0.54	0.618	0.731414	1.52708e-08	0.00172136	up
10RT	BX_AAAchr06_2g04001	NAC068	0.75792	1.25705	462	695	0.152	0.165	0.729848	0.0026493	1	up
10RT	BX_AAAchr03_2g02610	SAP4	1.32618	2.19268	462	695	0.19	0.252	0.725378	0.000928081	1	up
9RT	BX_AAAchr10_3g03641	EXO	0.615061	1.01688	929	974	0.243	0.328	0.725251	1.90894e-05	1	up
0_11RT	BX_AAAchr09_3g01165	BX_AAAchr09_3g01165	30.1919	49.9129	3447	3235	0.979	0.994	0.725247	4.43496e-110	4.99918e-105	up
0_11RT	BX_AAAchr03_3g00277	Sb03g046810	1.01869	1.68375	3447	3235	0.424	0.555	0.724911	2.07261e-42	2.33628e-37	up
10RT	BX_AAAchr04_2g02708	PLIM2B	1.50999	2.49337	462	695	0.195	0.247	0.723518	0.00152781	1	up
10RT	BX_AAAchr05_3g01238	ACR8	0.853438	1.40926	462	695	0.126	0.151	0.723509	0.0117848	1	up
4RT	BX_AAAchr01_2g00632	BX_AAAchr01_2g00632	0.610854	1.00858	2271	1910	0.249	0.291	0.723334	5.08989e-07	0.0573742	up
14RT	BX_AAAchr04_2g02154	BX_AAAchr04_2g02154	0.92849	1.53283	198	373	0.434	0.52	0.723181	0.00010604	1	up
10RT	BX_AAAchr08_3g02487	AGP14	0.743088	1.22533	462	695	0.136	0.137	0.721489	0.00487746	1	up
0_11RT	BX_AAAchr03_3g03020	COS-1	1.88383	3.10555	3447	3235	0.589	0.747	0.72115	3.78078e-76	4.26177e-71	up
3_8RT	BX_AAAchr07_1g02736	PRA1B4	0.864692	1.42442	3544	3163	0.336	0.476	0.72005	4.39459e-37	4.95367e-32	up
3_8RT	BX_AAAchr05_3g00042	MA4_106O17.50	0.760453	1.25259	3544	3163	0.19	0.246	0.719911	1.42884e-11	1.61062e-06	up
10RT	BX_AAAchr10_2g02186	BX_AAAchr10_2g02186	3.80371	6.26194	462	695	0.429	0.429	0.719187	2.48947e-08	0.00280618	up
10RT	BX_AAAchr05_3g03618	Os05g0128200	0.643107	1.05844	462	695	0.175	0.138	0.718724	4.96466e-07	0.0559626	up
16_12RT	BX_AAAchr03_1g03598	AGPEP3	1.23508	2.03201	779	502	0.448	0.558	0.718264	9.06316e-07	0.102162	up
10RT	BX_AAAchr11_1g00051	PIP2-2	1.33478	2.19433	462	695	0.188	0.212	0.717142	0.00250755	1	up
1_5_7RT	BX_AAAchr03_1g00870	BX_AAAchr03_1g00870	1.35813	2.23215	5900	5763	0.316	0.432	0.716777	2.17132e-37	2.44756e-32	up
10RT	BX_AAAchr04_2g03844	BX_AAAchr04_2g03844	0.667155	1.09611	462	695	0.119	0.122	0.716211	0.00838228	1	up
4RT	BX_AAAchr08_2g01339	GSVIVT00037159001	2.53157	4.15762	2271	1910	0.523	0.653	0.715702	4.68069e-31	5.27616e-26	up
9RT	BX_AAAchr09_3g01164	BX_AAAchr09_3g01164	0.978902	1.6062	929	974	0.378	0.475	0.714356	1.05636e-06	0.119075	up
10RT	BX_AAAchr03_1g00871	BX_AAAchr03_1g00871	4.89965	8.03511	462	695	0.45	0.468	0.713627	5.56303e-09	0.000627076	up
3_8RT	BX_AAAchr09_2g01142	DIR21	0.616159	1.00937	3544	3163	0.171	0.239	0.711987	3.13788e-13	3.53708e-08	up
4RT	BX_AAAchr11_2g02397	MT4A	0.941849	1.5424	2271	1910	0.331	0.403	0.711546	3.50012e-15	3.9454e-10	up
3_8RT	BX_AAAchr09_3g01166	BX_AAAchr09_3g01166	21.2883	34.8605	3544	3163	0.902	0.942	0.711533	2.74474e-69	3.09393e-64	up
18RT	BX_AAAchr03_2g01101	PCKR1	1.80443	2.95479	61	80	0.541	0.613	0.711486	0.0333015	1	up
10RT	BX_AAAchr02_1g01587	PIP2-6	1.76938	2.89698	462	695	0.312	0.283	0.71127	2.76468e-11	3.1164e-06	up
10RT	BX_AAAchr08_2g02810	HIPP14	1.02539	1.67871	462	695	0.203	0.194	0.711129	1.15914e-05	1	up
4RT	BX_AAAchr05_3g00824	WRKY70	3.1802	5.2058	2271	1910	0.596	0.686	0.710983	2.40229e-28	2.70791e-23	up
10RT	BX_AAAchr03_1g00317	TIFY10A	2.44809	4.00485	462	695	0.355	0.338	0.710067	2.04544e-11	2.30566e-06	up
9RT	BX_AAAchr07_2g00422	ERF4	0.619645	1.01347	929	974	0.244	0.346	0.709706	1.04931e-06	0.11828	up
16_12RT	BX_AAAchr05_3g01226	BX_AAAchr05_3g01226	0.647512	1.05885	779	502	0.279	0.38	0.709431	4.93646e-05	1	up
10RT	BX_AAAchr03_1g00405	Sb03g046810	1.33672	2.18424	462	695	0.275	0.249	0.708387	2.60875e-06	0.294063	up
0_11RT	BX_AAAchr11_3g02564	MT4A	1.62797	2.65963	3447	3235	0.502	0.613	0.708118	1.90578e-37	2.14823e-32	up
6_13RT	BX_AAAchr11_3g02564	MT4A	1.41407	2.30757	2181	1986	0.471	0.606	0.706488	1.98755e-26	2.24041e-21	up
10RT	BX_AAAchr03_3g02922	BX_AAAchr03_3g02922	2.45155	4.0002	462	695	0.413	0.361	0.706358	3.58713e-12	4.04348e-07	up
1_5_7RT	BX_AAAchr10_3g03520	XTH25	1.7177	2.80269	5900	5763	0.359	0.522	0.706302	4.11993e-74	4.64407e-69	up
10RT	BX_AAAchr10_3g03432	RHC2A	0.881204	1.43621	462	695	0.175	0.209	0.704658	0.004084	1	up
14RT	BX_AAAchr02_1g02741	tal	1.27142	2.07046	198	373	0.54	0.606	0.703466	6.45093e-06	0.727161	up
6_13RT	BX_AAAchr10_3g02013	JAL23	1.42835	2.32557	2181	1986	0.345	0.393	0.70319	0.000185487	1	up
4RT	BX_AAAchr05_3g00832	NAC068	0.97324	1.58273	2271	1910	0.361	0.453	0.701487	3.11921e-16	3.51604e-11	up
18RT	BX_AAAchr01_2g00570	GB1	2.13125	3.4646	61	80	0.639	0.75	0.700961	0.0394051	1	up
14RT	BX_AAAchr07_1g03348	AMY1.3	0.662362	1.0762	198	373	0.369	0.408	0.700177	0.00234146	1	up
4RT	BX_AAAchr08_1g02214	JAL19	0.668152	1.08543	2271	1910	0.215	0.315	0.699939	5.73369e-13	6.46313e-08	up
3_8RT	BX_AAAchr03_3g03020	COS-1	1.91479	3.10721	3544	3163	0.567	0.703	0.698406	1.15656e-65	1.3037e-60	up
2RT	BX_AAAchr04_2g02956	BBI	4.87497	7.90581	2712	2340	0.692	0.79	0.697508	4.01338e-33	4.52397e-28	up
16_12RT	BX_AAAchr05_3g01986	BX_AAAchr05_3g01986	0.73646	1.1935	779	502	0.303	0.39	0.696446	0.000309419	1	up
14RT	BX_AAAchr05_3g00667	CESA1	1.01429	1.64148	198	373	0.444	0.531	0.694472	0.00198822	1	up
10RT	BX_AAAchr10_3g03520	XTH25	1.12004	1.81086	462	695	0.175	0.199	0.693075	0.00161243	1	up
10RT	BX_AAAchr07_2g01461	At2g25060	3.31933	5.36279	462	695	0.303	0.347	0.692075	7.33376e-08	0.00826676	up
4RT	BX_AAAchr06_1g03883	NAC068	0.762801	1.23241	2271	1910	0.282	0.387	0.692033	8.34822e-15	9.41028e-10	up
16_12RT	BX_AAAchr03_1g00975	ANN5	0.764901	1.23506	779	502	0.334	0.39	0.691168	0.00136419	1	up
16_12RT	BX_AAAchr09_1g00326	BX_AAAchr09_1g00326	2.36682	3.81981	779	502	0.662	0.737	0.690529	5.09792e-11	5.74648e-06	up
4RT	BX_AAAchr10_3g03662	ATL6	0.738638	1.19172	2271	1910	0.28	0.382	0.690033	1.44302e-14	1.6266e-09	up
14RT	BX_AAAchr04_3g04289	At4g12490	0.787562	1.27011	198	373	0.293	0.346	0.689422	0.0395983	1	up
14RT	BX_AAAchr08_3g00352	Os04g0650000	0.907538	1.46315	198	373	0.364	0.485	0.688985	0.00169379	1	up
14RT	BX_AAAchr03_3g02989	CBSX3	2.14307	3.4518	198	373	0.662	0.81	0.687648	8.59989e-10	9.69397e-05	up
4RT	BX_AAAchr01_2g00245	BPS1	0.686036	1.10435	2271	1910	0.34	0.416	0.686762	2.91915e-16	3.29053e-11	up
14RT	BX_AAAchr05_3g02403	PLAT1	1.82388	2.93542	198	373	0.641	0.697	0.686527	3.6437e-06	0.410725	up
1_5_7RT	BX_AAAchr09_3g01164	BX_AAAchr09_3g01164	4.51484	7.2607	5900	5763	0.717	0.813	0.685422	6.69279e-146	7.54425e-141	up
4RT	BX_AAAchr11_3g02173	TIP2-2	0.650496	1.04592	2271	1910	0.257	0.258	0.685076	2.55819e-06	0.288365	up
6_13RT	BX_AAAchr10_3g02008	SALT	0.804846	1.29341	2181	1986	0.215	0.345	0.684327	1.8711e-20	2.10914e-15	up
4RT	BX_AAAchr10_3g03196	BX_AAAchr10_3g03196	1.43144	2.29898	2271	1910	0.478	0.571	0.683487	4.02836e-22	4.54085e-17	up
10RT	BX_AAAchr07_3g02950	ABCA7	1.24309	1.9951	462	695	0.227	0.232	0.682487	8.31813e-05	1	up
10RT	BX_AAAchr04_1g03405	BX_AAAchr04_1g03405	0.655435	1.05134	462	695	0.121	0.141	0.681624	0.0167245	1	up
10RT	BX_AAAchr10_3g00141	MtrDRAFT_AC149210g1v1	0.806373	1.29326	462	695	0.184	0.173	0.681421	8.65004e-05	1	up
10RT	BX_AAAchr04_3g00744	SDT1	0.666972	1.06953	462	695	0.156	0.131	0.681198	2.57209e-05	1	up
10RT	BX_AAAchr03_1g02604	SAP4	1.26584	2.02881	462	695	0.206	0.24	0.680496	0.00102673	1	up
0_11RT	BX_AAAchr06_1g02308	GLYI-11	0.844413	1.35253	3447	3235	0.449	0.588	0.679577	6.86525e-49	7.73865e-44	up
10RT	BX_AAAchr10_1g01802	ERG1	0.855849	1.37015	462	695	0.21	0.177	0.67884	2.44641e-06	0.275764	up
10RT	BX_AAAchr02_1g01557	BX_AAAchr02_1g01557	2.02843	3.24636	462	695	0.359	0.317	0.67843	8.39345e-12	9.46127e-07	up
9RT	BX_AAAchr11_3g02564	MT4A	1.44403	2.31025	929	974	0.46	0.583	0.677911	1.41247e-09	0.000159216	up
1_5_7RT	BX_AAAchr09_1g00347	BX_AAAchr09_1g00347	0.785667	1.25697	5900	5763	0.258	0.339	0.677897	4.9856e-24	5.61987e-19	up
1_5_7RT	BX_AAAchr09_2g01104	BX_AAAchr09_2g01104	65.0855	104.121	5900	5763	0.984	0.996	0.677853	1.55727e-225	1.75538e-220	up
9RT	BX_AAAchr10_3g02991	CML46	0.67842	1.0848	929	974	0.213	0.323	0.677104	3.34368e-07	0.0376907	up
10RT	BX_AAAchr09_2g00306	ABCG36	1.34873	2.15499	462	695	0.216	0.217	0.676043	2.07879e-05	1	up
4RT	BX_AAAchr04_2g03191	WRKY11	0.723009	1.15404	2271	1910	0.229	0.31	0.674537	8.81762e-10	9.9394e-05	up
10RT	BX_AAAchr04_3g04290	AZI1	1.1525	1.83694	462	695	0.214	0.206	0.672488	5.93835e-07	0.0669382	up
2RT	BX_AAAchr03_1g00870	BX_AAAchr03_1g00870	12.3815	19.7301	2712	2340	0.522	0.601	0.672208	6.68592e-10	7.5365e-05	up
16_12RT	BX_AAAchr03_2g01382	BX_AAAchr03_2g01382	2.70814	4.31504	779	502	0.234	0.273	0.672052	0.00674624	1	up
10RT	BX_AAAchr03_1g00814	BX_AAAchr03_1g00814	0.653814	1.04171	462	695	0.13	0.14	0.671918	0.00658696	1	up
10RT	BX_AAAchr04_1g00745	SDT1	1.27156	2.02423	462	695	0.16	0.187	0.670729	0.00262233	1	up
16_12RT	BX_AAAchr11_3g02564	MT4A	1.83931	2.92774	779	502	0.433	0.574	0.67059	2.06049e-06	0.232262	up
14RT	BX_AAAchr11_3g00613	JGB	1.38637	2.20664	198	373	0.49	0.649	0.670507	7.5588e-06	0.852043	up
10RT	BX_AAAchr06_1g01410	BX_AAAchr06_1g01410	0.990343	1.57628	462	695	0.206	0.194	0.670474	0.000126318	1	up
10RT	BX_AAAchr08_3g01926	SARD1	1.07628	1.71199	462	695	0.117	0.193	0.669569	0.00220941	1	up
4RT	BX_AAAchr10_3g02991	CML46	0.8374	1.33202	2271	1910	0.272	0.387	0.669566	6.04001e-16	6.80842e-11	up
4RT	BX_AAAchr05_3g02831	ERF2	0.825759	1.31346	2271	1910	0.391	0.458	0.669509	1.65342e-21	1.86376e-16	up
15_17RT	BX_AAAchr07_1g01637	APX1	0.786309	1.25045	356	445	0.413	0.427	0.66921	4.27131e-06	0.481471	up
14RT	BX_AAAchr11_3g00042	EMB1144	0.969705	1.5419	198	373	0.424	0.534	0.669036	0.0010099	1	up
10RT	BX_AAAchr01_2g02201	TPRP-F1	0.781854	1.24225	462	695	0.182	0.138	0.667921	1.01574e-06	0.114496	up
9RT	BX_AAAchr03_1g00870	BX_AAAchr03_1g00870	20.2624	32.1901	929	974	0.875	0.917	0.667811	3.40456e-12	3.83769e-07	up
10RT	BX_AAAchr04_3g03257	BPS1	0.681514	1.08268	462	695	0.195	0.158	0.667716	1.06279e-06	0.1198	up
15_17RT	BX_AAAchr08_2g02402	BX_AAAchr08_2g02402	1.36829	2.17267	356	445	0.407	0.42	0.667055	0.0230392	1	up
14RT	BX_AAAchr04_3g04941	UAM3	0.977164	1.55142	198	373	0.434	0.496	0.666866	0.00863283	1	up
16_12RT	BX_AAAchr01_2g01857	PER72	1.00277	1.59176	779	502	0.289	0.345	0.666585	0.00963124	1	up
14RT	BX_AAAchr10_3g02244	ALS1	0.64848	1.02937	198	373	0.369	0.44	0.666543	0.00467272	1	up
10RT	BX_AAAchr08_3g02456	DIR1	1.97746	3.13826	462	695	0.232	0.247	0.666295	0.00037021	1	up
10RT	BX_AAAchr03_1g02950	PSK3	3.15717	5.00795	462	695	0.364	0.309	0.665573	1.51307e-13	1.70557e-08	up
10RT	BX_AAAchr07_3g00422	ERF4	1.23622	1.96001	462	695	0.186	0.236	0.664884	0.011068	1	up
10RT	BX_AAAchr04_1g02926	RPL37A	0.840087	1.32963	462	695	0.232	0.174	0.662351	1.6136e-08	0.00181889	up
10RT	BX_AAAchr07_2g02185	PIP1-2	1.26773	2.006	462	695	0.238	0.201	0.662024	1.645e-08	0.00185428	up
10RT	BX_AAAchr07_3g00162	CML11	0.727749	1.15157	462	695	0.177	0.14	0.662018	1.17408e-07	0.0132345	up
10RT	BX_AAAchr04_2g02076	At5g47530	1.07488	1.70029	462	695	0.19	0.193	0.661562	1.52077e-05	1	up
10RT	BX_AAAchr08_2g03403	CHIT3	2.79024	4.4131	462	695	0.288	0.301	0.661386	7.53633e-06	0.849511	up
9RT	BX_AAAchr05_2g00986	BX_AAAchr05_2g00986	0.6376	1.00824	929	974	0.271	0.342	0.661028	9.55175e-05	1	up
1_5_7RT	BX_AAAchr09_3g01165	BX_AAAchr09_3g01165	40.6013	64.1939	5900	5763	0.968	0.988	0.660907	5.17344e-174	5.83161e-169	up
4RT	BX_AAAchr10_1g03385	CML46	1.50285	2.37557	2271	1910	0.368	0.526	0.660537	4.2513e-26	4.79215e-21	up
3_8RT	BX_AAAchr08_3g02885	HIPP14	0.754761	1.19286	3544	3163	0.262	0.371	0.660269	3.78448e-24	4.26594e-19	up
1_5_7RT	BX_AAAchr08_3g03996	BX_AAAchr08_3g03996	8.27448	13.0659	5900	5763	0.659	0.699	0.659063	1.40231e-38	1.58071e-33	up
10RT	BX_AAAchr03_2g03075	CBSX3	1.01051	1.59556	462	695	0.316	0.224	0.658922	7.23618e-15	8.15677e-10	up
15_17RT	BX_AAAchr05_3g00743	BX_AAAchr05_3g00743	2.39891	3.78576	356	445	0.629	0.607	0.658184	0.000180725	1	up
10RT	BX_AAAchr04_2g00622	TRI1	0.879315	1.38523	462	695	0.242	0.167	0.655617	2.17055e-12	2.44668e-07	up
4RT	BX_AAAchr01_3g00744	DIR1	1.0807	1.7023	2271	1910	0.387	0.44	0.655473	4.65864e-23	5.25131e-18	up
4RT	BX_AAAchr06_2g03200	MPAO1	0.828875	1.30562	2271	1910	0.339	0.419	0.655444	8.20591e-18	9.24986e-13	up
15_17RT	BX_AAAchr09_3g03019	GSTU19	0.919859	1.44868	356	445	0.309	0.371	0.655202	0.021296	1	up
10RT	BX_AAAchr10_1g03583	BX_AAAchr10_1g03583	3.75731	5.9145	462	695	0.444	0.43	0.654542	7.14361e-12	8.05243e-07	up
15_17RT	BX_AAAchr09_3g00235	BX_AAAchr09_3g00235	1.55256	2.4429	356	445	0.41	0.436	0.65391	0.0158823	1	up
14RT	BX_AAAchr05_3g01225	SR45A	2.32086	3.64781	198	373	0.732	0.804	0.652349	1.93791e-07	0.0218445	up
15_17RT	BX_AAAchr06_3g01383	Os07g0626600	0.849583	1.33507	356	445	0.416	0.488	0.652032	0.00162838	1	up
3_8RT	BX_AAAchr08_1g02147	DIR1	2.58502	4.06054	3544	3163	0.285	0.349	0.651474	2.40461e-16	2.71053e-11	up
1_5_7RT	BX_AAAchr04_2g02956	BBI	11.9015	18.6875	5900	5763	0.834	0.92	0.650928	6.21694e-160	7.00786e-155	up
10RT	BX_AAAchr06_1g00245	BX_AAAchr06_1g00245	2.04943	3.21651	462	695	0.355	0.317	0.650249	2.46074e-10	2.7738e-05	up
3_8RT	BX_AAAchr03_1g00679	XTH23	1.10973	1.74107	3544	3163	0.306	0.422	0.649713	9.21888e-25	1.03917e-19	up
4RT	BX_AAAchr08_3g01524	At5g17165	0.648588	1.01754	2271	1910	0.332	0.358	0.649637	3.06006e-10	3.44936e-05	up
0_11RT	BX_AAAchr09_3g01166	BX_AAAchr09_3g01166	7.80507	12.2414	3447	3235	0.819	0.911	0.649282	3.72075e-73	4.1941e-68	up
10RT	BX_AAAchr05_2g01245	CYS6	0.658668	1.03307	462	695	0.126	0.124	0.649234	0.00971996	1	up
10RT	BX_AAAchr10_1g01931	CML27	0.860857	1.3499	462	695	0.184	0.16	0.648941	1.22542e-07	0.0138132	up
10RT	BX_AAAchr07_3g02779	PRA1B4	0.707636	1.10902	462	695	0.175	0.165	0.648128	0.000461036	1	up
14RT	BX_AAAchr04_2g00183	rps3	1.42423	2.23161	198	373	0.551	0.635	0.647863	0.000404489	1	up
16_12RT	BX_AAAchr09_2g01104	BX_AAAchr09_2g01104	14.731	23.0808	779	502	0.973	0.992	0.647835	2.16512e-17	2.44057e-12	up
10RT	BX_AAAchr07_1g00398	ERF4	1.2798	2.00515	462	695	0.173	0.23	0.647747	0.0128673	1	up
16_12RT	BX_AAAchr10_3g03641	EXO	0.879217	1.37741	779	502	0.33	0.436	0.647604	3.67142e-05	1	up
1_5_7RT	BX_AAAchr09_1g00326	BX_AAAchr09_1g00326	8.07718	12.6463	5900	5763	0.757	0.871	0.646784	1.27562e-118	1.43791e-113	up
14RT	BX_AAAchr05_2g02346	CDKG-2	0.822916	1.28817	198	373	0.399	0.504	0.646446	0.00438855	1	up
10RT	BX_AAAchr05_3g01603	RPL17A	1.12293	1.75748	462	695	0.292	0.197	0.646195	2.30999e-14	2.60387e-09	up
2RT	BX_AAAchr09_1g00347	BX_AAAchr09_1g00347	0.644166	1.00665	2712	2340	0.24	0.318	0.643982	5.47802e-10	6.17494e-05	up
3_8RT	BX_AAAchr10_3g02013	JAL23	4.72599	7.38281	3544	3163	0.455	0.485	0.643543	7.31684e-09	0.000824768	up
10RT	BX_AAAchr06_2g04115	BX_AAAchr06_2g04115	0.69212	1.08119	462	695	0.154	0.128	0.64345	5.89628e-06	0.664641	up
10RT	BX_AAAchr10_3g02191	BX_AAAchr10_3g02191	1.5946	2.4905	462	695	0.147	0.194	0.643211	0.0339262	1	up
10RT	BX_AAAchr01_2g00632	BX_AAAchr01_2g00632	9.04454	14.1252	462	695	0.539	0.591	0.643149	6.51776e-10	7.34695e-05	up
14RT	BX_AAAchr09_2g00362	At5g06060	1.35988	2.12268	198	373	0.429	0.525	0.642373	0.0135654	1	up
10RT	BX_AAAchr03_3g03261	BHLH148	1.4302	2.232	462	695	0.26	0.25	0.642083	9.9209e-06	1	up
6_13RT	BX_AAAchr06_2g02412	GLYI-11	1.19314	1.86182	2181	1986	0.528	0.657	0.641909	7.03319e-32	7.92795e-27	up
14RT	BX_AAAchr09_3g03229	UBC11	0.958925	1.49603	198	373	0.434	0.534	0.641591	0.00362337	1	up
4RT	BX_AAAchr05_3g01226	BX_AAAchr05_3g01226	0.930091	1.45062	2271	1910	0.343	0.442	0.641166	7.12875e-14	8.03567e-09	up
15_17RT	BX_AAAchr02_1g00667	BX_AAAchr02_1g00667	0.715213	1.11549	356	445	0.292	0.29	0.641158	0.0331973	1	up
0_11RT	BX_AAAchr09_2g01104	BX_AAAchr09_2g01104	50.451	78.6345	3447	3235	0.994	0.998	0.64028	2.0393e-93	2.29874e-88	up
10RT	BX_AAAchr08_2g01402	TIP1-1	5.71774	8.90883	462	695	0.511	0.496	0.639783	4.26539e-09	0.000480803	up
10RT	BX_AAAchr08_1g02147	DIR1	1.85625	2.89159	462	695	0.245	0.217	0.63944	7.8193e-07	0.0881407	up
6_13RT	BX_AAAchr03_1g03433	TOGT1	0.654107	1.0188	2181	1986	0.368	0.473	0.639195	1.4764e-19	1.66423e-14	up
10RT	BX_AAAchr01_2g01096	DIR1	1.63305	2.54341	462	695	0.249	0.279	0.639161	6.78773e-05	1	up
4RT	BX_AAAchr08_1g02216	JAL19	0.846968	1.31909	2271	1910	0.219	0.299	0.639101	5.58327e-09	0.000629357	up
6_13RT	BX_AAAchr05_3g01246	BX_AAAchr05_3g01246	1.00976	1.57253	2181	1986	0.451	0.575	0.639021	2.01172e-20	2.26765e-15	up
9RT	BX_AAAchr04_2g01462	PER72	0.910625	1.41794	929	974	0.225	0.258	0.638814	0.0432335	1	up
9RT	BX_AAAchr01_1g00252	BPS1	0.683488	1.06427	929	974	0.322	0.426	0.638802	1.0032e-06	0.113083	up
15_17RT	BX_AAAchr03_3g03020	COS-1	1.6609	2.58566	356	445	0.441	0.519	0.638538	0.000280769	1	up
4RT	BX_AAAchr03_2g03350	BHLH148	1.12537	1.75176	2271	1910	0.359	0.441	0.638358	3.7196e-12	4.19281e-07	up
10RT	BX_AAAchr05_2g02468	FQR1	5.18686	8.07272	462	695	0.565	0.517	0.638185	1.91531e-13	2.15898e-08	up
16_12RT	BX_AAAchr01_1g01812	PER72	0.835816	1.30074	779	502	0.234	0.263	0.63801	0.0182123	1	up
2RT	BX_AAAchr07_2g02547	GASA14	3.45348	5.37341	2712	2340	0.559	0.663	0.637771	1.32399e-24	1.49242e-19	up
14RT	BX_AAAchr05_3g01203	BX_AAAchr05_3g01203	19.1122	29.7166	198	373	0.975	0.968	0.636774	0.000169706	1	up
4RT	BX_AAAchr04_1g02013	DIR1	1.44824	2.25168	2271	1910	0.41	0.468	0.636667	1.7398e-17	1.96114e-12	up
10RT	BX_AAAchr11_3g02585	BX_AAAchr11_3g02585	1.56273	2.42966	462	695	0.312	0.285	0.63665	3.03333e-09	0.000341923	up
14RT	BX_AAAchr09_1g00833	KIN7D	0.76327	1.18664	198	373	0.348	0.405	0.63655	0.0324219	1	up
16_12RT	BX_AAAchr02_1g00667	BX_AAAchr02_1g00667	0.780251	1.21219	779	502	0.322	0.424	0.635541	0.000139349	1	up
16_12RT	BX_AAAchr10_2g01455	SALT	0.711347	1.10479	779	502	0.263	0.42	0.63508	1.74894e-08	0.00197144	up
15_17RT	BX_AAAchr06_2g02412	GLYI-11	0.747555	1.16021	356	445	0.34	0.425	0.634064	0.00621363	1	up
0_11RT	BX_AAAchr09_2g00238	BX_AAAchr09_2g00238	2.46056	3.81696	3447	3235	0.59	0.727	0.633419	3.31003e-50	3.73113e-45	up
14RT	BX_AAAchr06_3g00682	BX_AAAchr06_3g00682	0.989869	1.5353	198	373	0.475	0.531	0.633163	0.000810204	1	up
10RT	BX_AAAchr07_1g03325	PBP1	0.713208	1.10613	462	695	0.11	0.111	0.633061	0.0128911	1	up
10RT	BX_AAAchr03_1g03060	rsca	0.649467	1.00702	462	695	0.162	0.104	0.632692	1.15962e-07	0.0130715	up
15_17RT	BX_AAAchr01_1g00643	BX_AAAchr01_1g00643	0.937062	1.45291	356	445	0.315	0.409	0.632673	0.0140017	1	up
9RT	BX_AAAchr09_1g00326	BX_AAAchr09_1g00326	2.70207	4.18723	929	974	0.637	0.776	0.631913	3.26453e-16	3.67984e-11	up
0_11RT	BX_AAAchr09_3g01164	BX_AAAchr09_3g01164	3.80746	5.89681	3447	3235	0.742	0.826	0.631094	5.80183e-69	6.53994e-64	up
15_17RT	BX_AAAchr06_2g03685	RPL44	1.46752	2.2723	356	445	0.562	0.625	0.630738	3.16674e-05	1	up
10RT	BX_AAAchr06_1g00905	CYTB5-B	0.933295	1.44509	462	695	0.18	0.176	0.630697	0.0101324	1	up
14RT	BX_AAAchr05_3g01056	BX_AAAchr05_3g01056	1.64309	2.54302	198	373	0.616	0.724	0.630103	3.75373e-05	1	up
9RT	BX_AAAchr06_1g02049	ATX1	0.653602	1.01154	929	974	0.354	0.438	0.629993	3.79763e-05	1	up
9RT	BX_AAAchr10_2g01456	JAL33	1.31535	2.03439	929	974	0.441	0.58	0.62911	2.09822e-13	2.36516e-08	up
14RT	BX_AAAchr05_3g01338	At2g23790	1.8227	2.81819	198	373	0.525	0.515	0.628665	0.0138306	1	up
3_8RT	BX_AAAchr08_3g02456	DIR1	1.8868	2.91694	3544	3163	0.205	0.255	0.628488	3.85188e-11	4.34192e-06	up
14RT	BX_AAAchr10_1g03618	CBR2	0.867746	1.3395	198	373	0.399	0.453	0.626294	0.0172534	1	up
10RT	BX_AAAchr09_3g03417	NHL10	2.46082	3.79767	462	695	0.305	0.342	0.625952	0.000103617	1	up
14RT	BX_AAAchr05_2g02557	GPAT3	1.73269	2.67378	198	373	0.616	0.71	0.625837	5.48627e-05	1	up
9RT	BX_AAAchr08_3g03185	BX_AAAchr08_3g03185	0.926355	1.42916	929	974	0.343	0.424	0.625471	9.60948e-05	1	up
0_11RT	BX_AAAchr11_3g00613	JGB	0.815541	1.25779	3447	3235	0.424	0.547	0.625	3.19074e-30	3.59666e-25	up
15_17RT	BX_AAAchr04_1g02961	BBI	5.25326	8.09797	356	445	0.753	0.816	0.624336	1.95231e-06	0.220068	up
2RT	BX_AAAchr10_1g03385	CML46	0.863821	1.33142	2712	2340	0.246	0.358	0.624106	1.19706e-17	1.34936e-12	up
4RT	BX_AAAchr03_1g00944	At1g18250	1.42413	2.19471	2271	1910	0.522	0.578	0.623922	1.36525e-34	1.53894e-29	up
0_11RT	BX_AAAchr08_2g00831	B34	0.973007	1.49951	3447	3235	0.458	0.559	0.623914	1.13983e-33	1.28484e-28	up
15_17RT	BX_AAAchr10_1g03321	ARPN	1.41745	2.18259	356	445	0.424	0.488	0.622704	0.0098561	1	up
0_11RT	BX_AAAchr04_2g02956	BBI	9.25767	14.2527	3447	3235	0.875	0.944	0.622505	2.26517e-81	2.55334e-76	up
10RT	BX_AAAchr05_3g00743	BX_AAAchr05_3g00743	16.8648	25.9425	462	695	0.844	0.8	0.621298	3.20041e-16	3.60757e-11	up
10RT	BX_AAAchr05_3g00832	NAC068	1.62967	2.50666	462	695	0.245	0.259	0.621161	0.000219278	1	up
3_8RT	BX_AAAchr02_1g00789	BX_AAAchr02_1g00789	0.770518	1.18445	3544	3163	0.309	0.413	0.62025	1.96835e-23	2.21877e-18	up
14RT	BX_AAAchr04_3g04942	SAG39	1.09469	1.68208	198	373	0.364	0.507	0.619673	0.00162667	1	up
10RT	BX_AAAchr07_3g02721	NAC068	0.867833	1.33341	462	695	0.152	0.147	0.619571	0.00433384	1	up
1_5_7RT	BX_AAAchr10_3g02905	BX_AAAchr10_3g02905	0.711177	1.09249	5900	5763	0.242	0.294	0.619272	3.00492e-16	3.38721e-11	up
10RT	BX_AAAchr04_3g04289	At4g12490	1.71786	2.63644	462	695	0.227	0.213	0.617946	2.21234e-05	1	up
10RT	BX_AAAchr10_3g03660	RIBA1	1.1725	1.79946	462	695	0.249	0.226	0.617932	8.08898e-08	0.00911806	up
10RT	BX_AAAchr07_1g02924	ABCA7	2.08852	3.20429	462	695	0.292	0.286	0.617498	1.85348e-08	0.00208928	up
4RT	BX_AAAchr03_2g03105	COS-1	1.15809	1.77676	2271	1910	0.319	0.396	0.617455	6.27398e-13	7.07216e-08	up
10RT	BX_AAAchr04_3g01412	spp27	1.20103	1.84215	462	695	0.262	0.216	0.617081	1.96992e-09	0.000222053	up
2RT	BX_AAAchr01_3g00270	BX_AAAchr01_3g00270	0.723001	1.10873	2712	2340	0.262	0.347	0.616776	5.56225e-11	6.26988e-06	up
1_5_7RT	BX_AAAchr03_3g03020	COS-1	3.7402	5.72537	5900	5763	0.707	0.794	0.61424	1.25836e-107	1.41844e-102	up
4RT	BX_AAAchr01_3g01871	B34	0.710519	1.08725	2271	1910	0.309	0.364	0.613663	3.1544e-10	3.55571e-05	up
10RT	BX_AAAchr06_3g00244	RH32	1.17302	1.79487	462	695	0.186	0.203	0.613611	0.00235469	1	up
4RT	BX_AAAchr02_2g00631	BX_AAAchr02_2g00631	1.85598	2.83972	2271	1910	0.493	0.573	0.613544	7.10756e-16	8.01179e-11	up
10RT	BX_AAAchr05_3g00867	MED26B	0.924922	1.41488	462	695	0.24	0.196	0.61322	1.39205e-08	0.00156915	up
2RT	BX_AAAchr09_1g00326	BX_AAAchr09_1g00326	2.4956	3.81688	2712	2340	0.569	0.71	0.612988	1.44693e-36	1.63101e-31	up
14RT	BX_AAAchr05_3g01452	UBC5	0.800586	1.22359	198	373	0.268	0.421	0.611926	0.000904609	1	up
10RT	BX_AAAchr06_2g02214	ERF110	1.18259	1.80501	462	695	0.141	0.142	0.610015	0.0326956	1	up
10RT	BX_AAAchr05_3g01407	F3H-2	1.35362	2.06598	462	695	0.171	0.165	0.609965	0.00489479	1	up
2RT	BX_AAAchr02_2g00756	BX_AAAchr02_2g00756	0.751349	1.14659	2712	2340	0.264	0.352	0.609725	3.5412e-13	3.99171e-08	up
16_12RT	BX_AAAchr10_3g02295	BX_AAAchr10_3g02295	1.02796	1.5674	779	502	0.293	0.371	0.608541	0.00232388	1	up
3_8RT	BX_AAAchr10_3g02015	JAL19	4.33304	6.60388	3544	3163	0.479	0.515	0.607923	8.17222e-06	0.921189	up
1_5_7RT	BX_AAAchr03_1g00756	LIP	0.951013	1.44937	5900	5763	0.144	0.176	0.607839	3.34686e-07	0.0377265	up
16_12RT	BX_AAAchr05_3g00876	BX_AAAchr05_3g00876	1.88778	2.87642	779	502	0.465	0.534	0.607553	9.61046e-05	1	up
3_8RT	BX_AAAchr09_2g00489	CYP73A11	0.718137	1.09409	3544	3163	0.264	0.324	0.607328	5.63873e-13	6.35608e-08	up
10RT	BX_AAAchr06_3g03856	TIFY10B	1.76564	2.68987	462	695	0.344	0.296	0.607316	6.41967e-10	7.23637e-05	up
16_12RT	BX_AAAchr05_3g01364	PIP1-2	1.91373	2.91519	779	502	0.517	0.544	0.607177	0.0047052	1	up
4RT	BX_AAAchr03_1g00753	CAX3	0.722629	1.1004	2271	1910	0.369	0.421	0.606638	1.25391e-12	1.41344e-07	up
15_17RT	BX_AAAchr03_1g03568	AGP20	0.741489	1.12856	356	445	0.368	0.443	0.605924	0.0017828	1	up
4RT	BX_AAAchr01_3g00270	BX_AAAchr01_3g00270	0.955998	1.45457	2271	1910	0.346	0.367	0.605465	2.1086e-06	0.237686	up
3_8RT	BX_AAAchr03_1g00975	ANN5	0.676262	1.02882	3544	3163	0.301	0.402	0.605269	1.21315e-21	1.36749e-16	up
1_5_7RT	BX_AAAchr03_3g00277	Sb03g046810	1.18797	1.80725	5900	5763	0.384	0.496	0.605252	1.50216e-43	1.69326e-38	up
14RT	BX_AAAchr05_3g01387	BX_AAAchr05_3g01387	0.843082	1.28252	198	373	0.424	0.534	0.605179	0.00273526	1	up
10RT	BX_AAAchr08_1g01130	RPL29A	0.984743	1.49756	462	695	0.247	0.183	0.604743	8.3082e-09	0.000936517	up
2RT	BX_AAAchr11_3g00613	JGB	1.60637	2.44281	2712	2340	0.52	0.632	0.60471	3.24813e-28	3.66136e-23	up
1_5_7RT	BX_AAAchr01_3g01871	B34	0.803692	1.22184	5900	5763	0.306	0.406	0.604281	3.54038e-32	3.99079e-27	up
14RT	BX_AAAchr05_3g01072	AOP1.2	1.12634	1.71225	198	373	0.404	0.542	0.604199	0.000983362	1	up
9RT	BX_AAAchr03_3g03020	COS-1	2.55684	3.88489	929	974	0.516	0.604	0.603493	1.43374e-07	0.0161614	up
3_8RT	BX_AAAchr09_2g01104	BX_AAAchr09_2g01104	90.3898	137.19	3544	3163	0.993	0.999	0.601942	1.25134e-86	1.41054e-81	up
10RT	BX_AAAchr01_2g00245	BPS1	1.25944	1.91105	462	695	0.292	0.246	0.601548	7.24824e-09	0.000817037	up
10RT	BX_AAAchr11_2g02368	HSPRO2	0.971462	1.47396	462	695	0.219	0.18	0.601415	5.16861e-07	0.0582616	up
16_12RT	BX_AAAchr03_1g01789	BX_AAAchr03_1g01789	6.75336	10.2463	779	502	0.47	0.524	0.601414	0.011456	1	up
0_11RT	BX_AAAchr09_3g00235	BX_AAAchr09_3g00235	4.66182	7.07211	3447	3235	0.735	0.814	0.601235	6.70073e-50	7.55319e-45	up
1_5_7RT	BX_AAAchr11_3g02564	MT4A	2.46368	3.73635	5900	5763	0.543	0.65	0.600791	3.32582e-59	3.74893e-54	up
2RT	BX_AAAchr09_3g01165	BX_AAAchr09_3g01165	11.7316	17.7907	2712	2340	0.938	0.974	0.600727	3.83639e-71	4.32446e-66	up
10RT	BX_AAAchr04_3g02750	BX_AAAchr04_3g02750	0.916633	1.38891	462	695	0.139	0.15	0.599487	0.0188137	1	up
10RT	BX_AAAchr05_3g00883	BON3	2.39231	3.62414	462	695	0.377	0.355	0.599212	4.61532e-08	0.00520248	up
10RT	BX_AAAchr06_3g04129	BX_AAAchr06_3g04129	0.662243	1.00302	462	695	0.152	0.127	0.598849	0.000455396	1	up
10RT	BX_AAAchr07_2g00422	ERF4	1.6628	2.51829	462	695	0.255	0.268	0.598801	8.67196e-05	1	up
4RT	BX_AAAchr06_3g00355	BX_AAAchr06_3g00355	0.882244	1.33586	2271	1910	0.264	0.291	0.598461	9.66332e-08	0.0108927	up
10RT	BX_AAAchr01_1g02146	TPRP-F1	0.854688	1.29342	462	695	0.167	0.157	0.597663	0.00355237	1	up
6_13RT	BX_AAAchr01_1g01183	LECCVA1	5.01067	7.5807	2181	1986	0.729	0.793	0.597317	1.76771e-30	1.9926e-25	up
2RT	BX_AAAchr09_3g01659	At1g18250	1.5093	2.2821	2712	2340	0.508	0.627	0.596447	3.49398e-30	3.93848e-25	up
14RT	BX_AAAchr10_2g01260	TSJT1	0.682016	1.03047	198	373	0.146	0.316	0.595352	2.79391e-05	1	up
10RT	BX_AAAchr08_2g00035	LSM5	0.815113	1.23041	462	695	0.26	0.174	0.594013	5.3568e-12	6.03829e-07	up
4RT	BX_AAAchr01_1g01105	DIR1	2.53441	3.82436	2271	1910	0.539	0.581	0.593549	1.91298e-23	2.15635e-18	up
14RT	BX_AAAchr01_1g00393	ENO1	1.17135	1.76685	198	373	0.384	0.491	0.592967	0.0125331	1	up
14RT	BX_AAAchr11_1g00993	ALAAT2	0.676513	1.02017	198	373	0.338	0.418	0.592543	0.0444105	1	up
9RT	BX_AAAchr10_3g02905	BX_AAAchr10_3g02905	0.727173	1.09642	929	974	0.253	0.308	0.592362	0.00312853	1	up
9RT	BX_AAAchr03_1g00679	XTH23	2.28433	3.44189	929	974	0.414	0.548	0.591411	2.55626e-09	0.000288147	up
4RT	BX_AAAchr01_1g00643	BX_AAAchr01_1g00643	1.38531	2.08674	2271	1910	0.396	0.418	0.591004	1.44173e-07	0.0162514	up
4RT	BX_AAAchr06_3g04106	MPK5	0.898283	1.35291	2271	1910	0.322	0.404	0.590775	1.32763e-09	0.000149653	up
10RT	BX_AAAchr10_1g03011	WRKY6	0.884576	1.33133	462	695	0.173	0.176	0.589755	0.00211292	1	up
10RT	BX_AAAchr03_3g02898	PSK3	2.27683	3.42566	462	695	0.249	0.196	0.589333	1.82789e-08	0.00206044	up
10RT	BX_AAAchr06_1g02397	TIFY9	0.808621	1.21615	462	695	0.154	0.135	0.588721	0.00491973	1	up
4RT	BX_AAAchr04_3g00864	At3g19950	0.707555	1.06334	2271	1910	0.325	0.398	0.587621	2.33042e-10	2.62689e-05	up
10RT	BX_AAAchr10_3g02905	BX_AAAchr10_3g02905	1.63543	2.45719	462	695	0.245	0.263	0.587305	0.000661406	1	up
2RT	BX_AAAchr02_1g00655	MAP1B	0.711155	1.06843	2712	2340	0.269	0.359	0.587196	5.92175e-13	6.67512e-08	up
4RT	BX_AAAchr03_1g00870	BX_AAAchr03_1g00870	1.53253	2.30232	2271	1910	0.376	0.425	0.587144	8.45768e-06	0.953367	up
14RT	BX_AAAchr07_1g01704	RBCS	1.62673	2.44088	198	373	0.53	0.582	0.585397	0.000246025	1	up
4RT	BX_AAAchr03_1g00681	XTH23	1.05199	1.57584	2271	1910	0.279	0.295	0.582952	9.6289e-06	1	up
14RT	BX_AAAchr01_2g00376	ENO2	1.5304	2.29209	198	373	0.429	0.469	0.582719	0.0466974	1	up
3_8RT	BX_AAAchr04_2g02956	BBI	9.17866	13.7428	3544	3163	0.839	0.937	0.582315	5.31229e-83	5.98812e-78	up
4RT	BX_AAAchr06_3g03180	MPAO1	0.822506	1.23146	2271	1910	0.346	0.421	0.582209	3.44899e-13	3.88777e-08	up
4RT	BX_AAAchr10_2g01455	SALT	0.856628	1.28218	2271	1910	0.256	0.379	0.5818	3.23457e-17	3.64607e-12	up
10RT	BX_AAAchr07_1g00565	BX_AAAchr07_1g00565	1.0352	1.54899	462	695	0.201	0.191	0.581367	0.00185312	1	up
16_12RT	BX_AAAchr09_1g00427	NTF2B	1.60149	2.39597	779	502	0.401	0.434	0.581161	0.00798968	1	up
10RT	BX_AAAchr04_1g03605	ATG8CL	0.954107	1.42733	462	695	0.201	0.165	0.581051	1.53107e-05	1	up
15_17RT	BX_AAAchr01_3g01472	usf	0.735126	1.09966	356	445	0.368	0.418	0.580931	0.0115525	1	up
6_13RT	BX_AAAchr03_3g03411	TOGT1	0.691973	1.03505	2181	1986	0.373	0.484	0.58084	5.68965e-18	6.41349e-13	up
10RT	BX_AAAchr11_1g00648	ERD15	0.715128	1.06949	462	695	0.238	0.158	0.58058	6.37421e-10	7.18514e-05	up
10RT	BX_AAAchr01_1g00252	BPS1	1.28883	1.92376	462	695	0.292	0.252	0.577831	8.14271e-09	0.000917863	up
10RT	BX_AAAchr06_2g00257	RH32	2.05144	3.06201	462	695	0.325	0.298	0.577822	1.68855e-08	0.00190336	up
16_12RT	BX_AAAchr06_2g03511	BX_AAAchr06_2g03511	5.87332	8.76597	779	502	0.574	0.574	0.577729	0.00189329	1	up
10RT	BX_AAAchr11_2g00116	NIP2	1.13783	1.69819	462	695	0.184	0.203	0.57768	0.00118618	1	up
9RT	BX_AAAchr11_3g02173	TIP2-2	2.34953	3.50625	929	974	0.321	0.411	0.577536	0.000119293	1	up
10RT	BX_AAAchr08_3g00629	CXE17	1.04555	1.56028	462	695	0.271	0.19	0.577497	8.78462e-12	9.9022e-07	up
4RT	BX_AAAchr03_1g03072	COS-1	1.35376	2.01969	2271	1910	0.384	0.461	0.577122	1.16493e-13	1.31313e-08	up
3_8RT	BX_AAAchr08_2g02810	HIPP14	0.725268	1.0815	3544	3163	0.268	0.353	0.576377	3.23235e-16	3.64357e-11	up
16_12RT	BX_AAAchr09_2g01209	NTF2B	1.36659	2.03638	779	502	0.422	0.502	0.575391	0.000677819	1	up
15_17RT	BX_AAAchr10_3g03531	At4g30220	0.681749	1.01559	356	445	0.365	0.431	0.574941	0.00285085	1	up
4RT	BX_AAAchr07_3g02721	NAC068	0.929051	1.38368	2271	1910	0.282	0.358	0.574633	1.03341e-09	0.000116488	up
1_5_7RT	BX_AAAchr03_2g00294	Sb03g046810	1.66112	2.47256	5900	5763	0.449	0.56	0.573818	4.93146e-46	5.55884e-41	up
2RT	BX_AAAchr01_1g00643	BX_AAAchr01_1g00643	0.801207	1.19223	2712	2340	0.286	0.363	0.573363	2.25428e-09	0.000254106	up
16_12RT	BX_AAAchr10_1g02392	SALT	0.715771	1.06507	779	502	0.28	0.424	0.573307	5.18422e-07	0.0584376	up
16_12RT	BX_AAAchr08_2g01677	EMB2758	7.99091	11.8844	779	502	0.748	0.793	0.572629	3.10691e-07	0.0350217	up
10RT	BX_AAAchr02_1g00667	BX_AAAchr02_1g00667	4.63208	6.88773	462	695	0.513	0.524	0.572358	1.73259e-09	0.000195301	up
9RT	BX_AAAchr09_3g01166	BX_AAAchr09_3g01166	2.91714	4.33725	929	974	0.679	0.768	0.572211	5.72796e-13	6.45668e-08	up
16_12RT	BX_AAAchr04_3g04667	RPL35	0.751019	1.11665	779	502	0.429	0.476	0.572191	1.6301e-05	1	up
14RT	BX_AAAchr03_1g03040	CBSX3	1.86503	2.77231	198	373	0.636	0.761	0.571865	1.83995e-05	1	up
15_17RT	BX_AAAchr09_3g00322	BX_AAAchr09_3g00322	1.07161	1.59162	356	445	0.48	0.483	0.570666	0.00123152	1	up
2RT	BX_AAAchr04_1g02887	BX_AAAchr04_1g02887	0.970405	1.44098	2712	2340	0.294	0.353	0.570348	1.01946e-10	1.14915e-05	up
2RT	BX_AAAchr03_3g03020	COS-1	2.75969	4.09751	2712	2340	0.47	0.585	0.570222	2.27779e-22	2.56757e-17	up
14RT	BX_AAAchr05_3g01200	BX_AAAchr05_3g01200	5.40414	8.02237	198	373	0.692	0.791	0.569956	0.00126529	1	up
14RT	BX_AAAchr05_3g03389	BX_AAAchr05_3g03389	1.17683	1.74691	198	373	0.455	0.555	0.569858	0.00746593	1	up
6_13RT	BX_AAAchr01_1g00643	BX_AAAchr01_1g00643	0.885451	1.31371	2181	1986	0.34	0.445	0.569113	4.31596e-12	4.86504e-07	up
14RT	BX_AAAchr04_2g00880	Os01g0760600	0.857218	1.27163	198	373	0.404	0.445	0.568892	0.017423	1	up
10RT	BX_AAAchr05_3g00816	BX_AAAchr05_3g00816	1.43854	2.13336	462	695	0.329	0.26	0.568488	3.71901e-10	4.19214e-05	up
10RT	BX_AAAchr10_3g01876	RPS20B	0.767581	1.13771	462	695	0.24	0.145	0.567684	3.80986e-12	4.29455e-07	up
16_12RT	BX_AAAchr09_3g01164	BX_AAAchr09_3g01164	1.00996	1.49679	779	502	0.385	0.468	0.567528	0.000558793	1	up
6_13RT	BX_AAAchr06_1g02308	GLYI-11	0.863611	1.27948	2181	1986	0.437	0.578	0.567054	3.47295e-23	3.91478e-18	up
15_17RT	BX_AAAchr07_3g02897	NAC078	0.788424	1.16806	356	445	0.396	0.449	0.567015	0.00530929	1	up
10RT	BX_AAAchr09_3g01659	At1g18250	0.751681	1.11246	462	695	0.184	0.165	0.565499	4.06622e-05	1	up
10RT	BX_AAAchr07_2g00602	BX_AAAchr07_2g00602	1.16486	1.72384	462	695	0.227	0.203	0.565433	9.33196e-07	0.105192	up
15_17RT	BX_AAAchr03_1g02658	UBQ11	1.03621	1.53334	356	445	0.435	0.512	0.565322	0.00451396	1	up
14RT	BX_AAAchr04_1g03437	TRX1	2.66156	3.9378	198	373	0.747	0.81	0.565101	1.04031e-06	0.117265	up
16_12RT	BX_AAAchr04_2g03008	At2g02240	1.91948	2.83925	779	502	0.39	0.454	0.56477	0.00232435	1	up
10RT	BX_AAAchr08_3g01812	At5g49770	1.08898	1.61046	462	695	0.169	0.199	0.564459	0.0100222	1	up
16_12RT	BX_AAAchr08_3g03185	BX_AAAchr08_3g03185	2.46019	3.63819	779	502	0.546	0.663	0.564433	2.57517e-06	0.290279	up
1_5_7RT	BX_AAAchr06_1g02308	GLYI-11	1.14439	1.69103	5900	5763	0.447	0.585	0.563285	1.01316e-61	1.14205e-56	up
15_17RT	BX_AAAchr08_2g01402	TIP1-1	2.1777	3.21755	356	445	0.48	0.463	0.563136	0.0446179	1	up
14RT	BX_AAAchr08_3g00922	TSJT1	1.17533	1.73601	198	373	0.46	0.523	0.562664	0.0176003	1	up
6_13RT	BX_AAAchr04_1g02961	BBI	13.2004	19.4887	2181	1986	0.928	0.961	0.562052	2.09564e-55	2.36224e-50	up
14RT	BX_AAAchr07_1g01141	IAA27	0.876127	1.29343	198	373	0.394	0.453	0.561934	0.0326115	1	up
3_8RT	BX_AAAchr10_3g03641	EXO	1.35277	1.99695	3544	3163	0.417	0.535	0.561848	3.87225e-27	4.36488e-22	up
14RT	BX_AAAchr11_3g02173	TIP2-2	0.72192	1.06504	198	373	0.197	0.322	0.560938	0.00431547	1	up
14RT	BX_AAAchr04_1g03444	ycf15-A	0.751865	1.10882	198	373	0.374	0.45	0.56042	0.0189539	1	up
2RT	BX_AAAchr09_3g01164	BX_AAAchr09_3g01164	1.02583	1.51237	2712	2340	0.349	0.438	0.559978	4.40439e-13	4.96471e-08	up
15_17RT	BX_AAAchr10_3g03265	A70	0.773034	1.13952	356	445	0.354	0.407	0.559757	0.0211727	1	up
4RT	BX_AAAchr07_3g02897	NAC078	0.89704	1.32172	2271	1910	0.432	0.467	0.55912	1.21785e-16	1.37279e-11	up
16_12RT	BX_AAAchr04_1g02961	BBI	4.12637	6.07368	779	502	0.765	0.839	0.557686	7.79919e-07	0.0879141	up
10RT	BX_AAAchr02_2g00756	BX_AAAchr02_2g00756	1.42406	2.09533	462	695	0.234	0.239	0.557142	0.000323946	1	up
10RT	BX_AAAchr05_3g03480	RPS4	0.939923	1.38291	462	695	0.297	0.197	0.557048	3.71808e-12	4.19109e-07	up
15_17RT	BX_AAAchr08_3g00551	BX_AAAchr08_3g00551	0.720438	1.05994	356	445	0.346	0.429	0.556972	0.00968583	1	up
1_5_7RT	BX_AAAchr11_2g02412	DHAR1	0.993158	1.46093	5900	5763	0.387	0.492	0.556741	6.97572e-39	7.86317e-34	up
6_13RT	BX_AAAchr09_3g03019	GSTU19	3.82824	5.62965	2181	1986	0.64	0.745	0.556354	3.26155e-23	3.67649e-18	up
10RT	BX_AAAchr09_2g00254	RPL5	1.09452	1.60766	462	695	0.281	0.2	0.554625	4.6545e-09	0.000524664	up
4RT	BX_AAAchr06_3g00872	TIP2-2	1.30622	1.91859	2271	1910	0.292	0.388	0.554622	2.42634e-10	2.73502e-05	up
10RT	BX_AAAchr04_1g02137	Ipo5	0.803104	1.17899	462	695	0.216	0.171	0.553837	1.4745e-06	0.166208	up
9RT	BX_AAAchr02_2g00756	BX_AAAchr02_2g00756	0.793579	1.1647	929	974	0.316	0.413	0.553459	2.27172e-05	1	up
9RT	BX_AAAchr07_1g03248	PI21	1.60502	2.35553	929	974	0.397	0.448	0.553436	0.000589606	1	up
14RT	BX_AAAchr05_3g00974	BX_AAAchr05_3g00974	1.4668	2.15097	198	373	0.535	0.662	0.552284	0.000616718	1	up
4RT	BX_AAAchr02_3g00619	BX_AAAchr02_3g00619	1.53098	2.24348	2271	1910	0.482	0.515	0.551257	3.79428e-11	4.27699e-06	up
10RT	BX_AAAchr03_1g00679	XTH23	2.42479	3.55253	462	695	0.297	0.296	0.550972	4.05862e-05	1	up
14RT	BX_AAAchr10_2g00727	pol	0.913087	1.33746	198	373	0.409	0.528	0.550621	0.00333028	1	up
16_12RT	BX_AAAchr03_3g03594	AGPEP3	1.0559	1.5464	779	502	0.438	0.502	0.550391	0.000464394	1	up
2RT	BX_AAAchr10_3g03641	EXO	1.60875	2.35602	2712	2340	0.428	0.516	0.550381	1.65859e-14	1.8696e-09	up
10RT	BX_AAAchr04_3g00864	At3g19950	0.721345	1.05596	462	695	0.182	0.158	0.549737	0.000294429	1	up
6_13RT	BX_AAAchr11_2g00640	JGB	0.759844	1.11207	2181	1986	0.404	0.505	0.549417	1.95111e-14	2.19932e-09	up
16_12RT	BX_AAAchr08_3g01706	LTI6B	8.01159	11.7218	779	502	0.778	0.805	0.549023	3.29056e-07	0.0370919	up
14RT	BX_AAAchr04_3g03011	At5g47720	0.885458	1.29548	198	373	0.434	0.499	0.548939	0.00975785	1	up
10RT	BX_AAAchr05_3g00624	ACA7	1.58964	2.32481	462	695	0.197	0.167	0.548387	0.000957636	1	up
9RT	BX_AAAchr05_3g00824	WRKY70	2.54268	3.7165	929	974	0.536	0.606	0.547577	0.000113472	1	up
3_8RT	BX_AAAchr07_1g03224	UGD4	1.03375	1.51093	3544	3163	0.437	0.549	0.547504	4.38371e-27	4.94141e-22	up
10RT	BX_AAAchr08_3g02888	HIPP39	1.90598	2.78503	462	695	0.368	0.296	0.547136	2.33486e-11	2.6319e-06	up
16_12RT	BX_AAAchr09_3g01166	BX_AAAchr09_3g01166	2.60366	3.80446	779	502	0.693	0.733	0.547132	0.000140925	1	up
1_5_7RT	BX_AAAchr09_3g01166	BX_AAAchr09_3g01166	10.2816	15.0149	5900	5763	0.814	0.891	0.546333	4.57063e-95	5.15211e-90	up
10RT	BX_AAAchr04_3g00327	At2g42960	2.66532	3.89027	462	695	0.452	0.386	0.545545	7.29244e-12	8.22018e-07	up
4RT	BX_AAAchr05_3g03682	BX_AAAchr05_3g03682	1.01946	1.48762	2271	1910	0.393	0.447	0.545159	5.41481e-14	6.10368e-09	up
10RT	BX_AAAchr08_3g02497	BX_AAAchr08_3g02497	1.50772	2.20006	462	695	0.258	0.235	0.545141	7.21173e-07	0.0812921	up
9RT	BX_AAAchr06_3g00974	CYTB5-B	1.15444	1.68427	929	974	0.437	0.51	0.544897	6.21477e-05	1	up
10RT	BX_AAAchr11_1g00283	RPS17	1.192	1.73886	462	695	0.305	0.224	0.544724	2.78332e-11	3.13741e-06	up
2RT	BX_AAAchr07_1g02736	PRA1B4	0.816334	1.19081	2712	2340	0.25	0.342	0.544655	1.77406e-12	1.99976e-07	up
1_5_7RT	BX_AAAchr03_3g02206	PLP2	0.924996	1.34918	5900	5763	0.293	0.413	0.544516	2.98489e-41	3.36463e-36	up
9RT	BX_AAAchr10_1g02393	SALT	0.883837	1.28903	929	974	0.327	0.476	0.544384	5.92558e-11	6.67943e-06	up
14RT	BX_AAAchr10_1g00285	UBC10	1.23552	1.80181	198	373	0.399	0.571	0.544291	0.000244691	1	up
10RT	BX_AAAchr02_1g02161	EMB1444	1.05721	1.54118	462	695	0.154	0.147	0.543728	0.00343488	1	up
18RT	BX_AAAchr11_3g00938	RPL38A	3.12791	4.55951	61	80	0.754	0.775	0.543665	0.018637	1	up
16_12RT	BX_AAAchr01_3g00270	BX_AAAchr01_3g00270	0.762029	1.11041	779	502	0.323	0.388	0.543112	0.00229755	1	up
10RT	BX_AAAchr06_1g02110	ERF110	1.09123	1.58987	462	695	0.177	0.141	0.54291	5.15813e-06	0.581435	up
14RT	BX_AAAchr07_1g03261	BX_AAAchr07_1g03261	2.83442	4.12654	198	373	0.717	0.807	0.541865	6.957e-05	1	up
10RT	BX_AAAchr10_2g01009	CML27	1.20355	1.75183	462	695	0.221	0.178	0.54153	1.15324e-06	0.129995	up
2RT	BX_AAAchr09_3g01166	BX_AAAchr09_3g01166	2.79036	4.05909	2712	2340	0.632	0.724	0.54069	1.74381e-24	1.96566e-19	up
6_13RT	BX_AAAchr11_2g02412	DHAR1	0.845149	1.22935	2181	1986	0.394	0.533	0.540569	5.55694e-20	6.2639e-15	up
1_5_7RT	BX_AAAchr01_3g00744	DIR1	1.58052	2.29849	5900	5763	0.383	0.464	0.540257	4.99402e-32	5.62936e-27	up
10RT	BX_AAAchr08_1g02722	RPP3A	0.749229	1.08947	462	695	0.219	0.151	0.540083	5.26191e-08	0.00593133	up
1_5_7RT	BX_AAAchr06_3g02486	LEA5-D	0.801389	1.1652	5900	5763	0.235	0.285	0.53995	1.43973e-11	1.62289e-06	up
1_5_7RT	BX_AAAchr01_3g00067	BX_AAAchr01_3g00067	0.819647	1.19113	5900	5763	0.315	0.432	0.539208	1.36337e-39	1.53682e-34	up
9RT	BX_AAAchr03_1g00814	BX_AAAchr03_1g00814	1.08672	1.57829	929	974	0.408	0.482	0.538338	8.23008e-05	1	up
4RT	BX_AAAchr10_3g03793	GRXS3	1.98255	2.87716	2271	1910	0.53	0.575	0.53727	6.69381e-16	7.54539e-11	up
10RT	BX_AAAchr08_2g03412	AGP16	0.715222	1.03773	462	695	0.208	0.142	0.536909	2.34071e-07	0.0263849	up
3_8RT	BX_AAAchr10_3g03643	EXO	0.752548	1.09187	3544	3163	0.194	0.258	0.536884	3.48197e-10	3.92495e-05	up
2RT	BX_AAAchr10_3g03520	XTH25	1.68442	2.44292	2712	2340	0.34	0.453	0.53633	5.41315e-16	6.10182e-11	up
10RT	BX_AAAchr06_3g00355	BX_AAAchr06_3g00355	0.923511	1.33917	462	695	0.195	0.168	0.53609	7.96407e-06	0.897726	up
10RT	BX_AAAchr08_3g00928	SUMO1	1.06697	1.54708	462	695	0.288	0.212	0.535983	1.7288e-10	1.94874e-05	up
3_8RT	BX_AAAchr08_2g01339	GSVIVT00037159001	1.00543	1.45778	3544	3163	0.338	0.451	0.535918	1.08547e-22	1.22357e-17	up
4RT	BX_AAAchr03_2g00924	SAP1	2.10065	3.04533	2271	1910	0.59	0.647	0.535739	4.71937e-21	5.31977e-16	up
4RT	BX_AAAchr10_2g01177	WRKY71	1.3074	1.89513	2271	1910	0.41	0.498	0.535555	9.94398e-12	1.12091e-06	up
16_12RT	BX_AAAchr01_2g01265	PCKR1	0.818385	1.18612	779	502	0.395	0.432	0.535349	0.0041496	1	up
10RT	BX_AAAchr11_3g02133	RPL29A	0.824138	1.19399	462	695	0.221	0.167	0.534777	3.83083e-07	0.0431819	up
4RT	BX_AAAchr02_1g02788	TIFY10A	0.900755	1.30491	2271	1910	0.292	0.333	0.534695	2.94976e-06	0.332503	up
2RT	BX_AAAchr02_1g01557	BX_AAAchr02_1g01557	1.10872	1.60587	2712	2340	0.353	0.435	0.534419	5.68094e-11	6.40367e-06	up
10RT	BX_AAAchr05_2g01895	SAMS	0.713367	1.03295	462	695	0.212	0.137	0.533986	1.05865e-09	0.000119334	up
10RT	BX_AAAchr06_2g04454	HIRL1	2.40157	3.47728	462	695	0.219	0.281	0.533961	0.0116929	1	up
14RT	BX_AAAchr06_2g03021	CAL1	1.04392	1.51134	198	373	0.505	0.56	0.533781	0.00579051	1	up
10RT	BX_AAAchr10_3g03619	BX_AAAchr10_3g03619	0.708605	1.02581	462	695	0.123	0.127	0.533649	0.0487947	1	up
0_11RT	BX_AAAchr11_2g02095	RBL2	0.815106	1.17998	3447	3235	0.355	0.464	0.533647	1.64236e-21	1.8513e-16	up
10RT	BX_AAAchr09_3g01716	CCP2	1.23957	1.7941	462	695	0.314	0.224	0.533386	2.65392e-12	2.99155e-07	up
14RT	BX_AAAchr06_3g04133	BX_AAAchr06_3g04133	2.86921	4.15098	198	373	0.773	0.802	0.532782	2.05903e-06	0.232098	up
15_17RT	BX_AAAchr03_2g01062	BX_AAAchr03_2g01062	0.819628	1.18539	356	445	0.326	0.389	0.532268	0.0300691	1	up
15_17RT	BX_AAAchr03_1g00679	XTH23	1.56963	2.26991	356	445	0.351	0.434	0.532186	0.0170675	1	up
10RT	BX_AAAchr06_2g04430	RPS30A	3.7268	5.38875	462	695	0.548	0.482	0.532002	4.9764e-15	5.6095e-10	up
10RT	BX_AAAchr03_1g02989	BHLH25	1.50324	2.17316	462	695	0.221	0.196	0.531685	0.000298344	1	up
10RT	BX_AAAchr06_1g03752	RPL15	0.801075	1.15796	462	695	0.232	0.157	0.531521	3.27463e-10	3.69122e-05	up
14RT	BX_AAAchr05_3g02551	ENO1	1.63338	2.36095	198	373	0.621	0.646	0.531483	0.000917194	1	up
14RT	BX_AAAchr08_2g00907	TSJT1	0.973525	1.40716	198	373	0.449	0.528	0.531449	0.00421291	1	up
1_5_7RT	BX_AAAchr01_2g00632	BX_AAAchr01_2g00632	0.822848	1.18936	5900	5763	0.231	0.297	0.531428	4.74245e-16	5.34579e-11	up
10RT	BX_AAAchr08_3g03185	BX_AAAchr08_3g03185	1.18755	1.71596	462	695	0.21	0.2	0.530988	0.000210165	1	up
15_17RT	BX_AAAchr04_1g01356	BX_AAAchr04_1g01356	0.877961	1.2679	356	445	0.41	0.443	0.530161	0.0200249	1	up
15_17RT	BX_AAAchr09_1g00729	OFUT7	1.66276	2.40037	356	445	0.576	0.636	0.529647	0.000339221	1	up
16_12RT	BX_AAAchr02_1g01587	PIP2-6	6.53773	9.43594	779	502	0.887	0.91	0.529371	6.60782e-08	0.00744847	up
2RT	BX_AAAchr03_1g00679	XTH23	2.26008	3.26021	2712	2340	0.376	0.483	0.528574	5.6107e-15	6.3245e-10	up
10RT	BX_AAAchr09_2g00232	BX_AAAchr09_2g00232	0.898382	1.29586	462	695	0.223	0.174	0.528465	4.79333e-07	0.0540314	up
4RT	BX_AAAchr11_3g02564	MT4A	2.81783	4.06131	2271	1910	0.64	0.669	0.527341	7.64432e-24	8.61683e-19	up
10RT	BX_AAAchr05_3g01321	NHL6	2.94935	4.24908	462	695	0.435	0.406	0.526738	3.5404e-09	0.000399081	up
9RT	BX_AAAchr08_2g02850	BX_AAAchr08_2g02850	0.770006	1.10935	929	974	0.168	0.188	0.526717	0.0281467	1	up
1_5_7RT	BX_AAAchr04_1g02013	DIR1	1.56536	2.25483	5900	5763	0.353	0.428	0.5265	4.16369e-24	4.6934e-19	up
1_5_7RT	BX_AAAchr01_2g01580	BX_AAAchr01_2g01580	1.84998	2.66301	5900	5763	0.266	0.315	0.525524	6.95469e-10	7.83947e-05	up
3_8RT	BX_AAAchr10_3g02805	DIR1	2.55075	3.67043	3544	3163	0.256	0.291	0.525011	4.64243e-08	0.00523304	up
10RT	BX_AAAchr09_2g00968	At2g23090	1.07564	1.5474	462	695	0.253	0.206	0.524603	3.39864e-06	0.383102	up
2RT	BX_AAAchr02_2g00620	MAP1B	0.919612	1.32282	2712	2340	0.345	0.431	0.524468	2.39741e-12	2.70241e-07	up
9RT	BX_AAAchr01_3g01871	B34	1.37041	1.97106	929	974	0.431	0.522	0.524327	3.9138e-05	1	up
10RT	BX_AAAchr03_2g03674	BX_AAAchr03_2g03674	0.868774	1.24932	462	695	0.169	0.155	0.524033	0.00410508	1	up
3_8RT	BX_AAAchr09_2g00238	BX_AAAchr09_2g00238	2.6404	3.79683	3544	3163	0.559	0.64	0.524022	1.71596e-29	1.93426e-24	up
15_17RT	BX_AAAchr06_1g00625	BX_AAAchr06_1g00625	0.756697	1.08793	356	445	0.376	0.436	0.523746	0.0403361	1	up
1_5_7RT	BX_AAAchr04_2g02650	CSP3	0.917164	1.31855	5900	5763	0.284	0.369	0.523657	4.0144e-24	4.52512e-19	up
10RT	BX_AAAchr03_1g01598	RPL39	0.781565	1.12351	462	695	0.223	0.157	0.52352	6.80102e-08	0.00766624	up
15_17RT	BX_AAAchr03_1g03373	cystm1	0.698	1.00298	356	445	0.326	0.319	0.522931	0.0152002	1	up
15_17RT	BX_AAAchr09_3g01659	At1g18250	1.36333	1.95877	356	445	0.455	0.53	0.522788	0.00404354	1	up
10RT	BX_AAAchr08_1g02189	BX_AAAchr08_1g02189	1.63658	2.35122	462	695	0.225	0.213	0.522704	0.00011287	1	up
10RT	BX_AAAchr08_2g02354	DIR1	2.25164	3.23424	462	695	0.247	0.237	0.522433	0.000391765	1	up
14RT	BX_AAAchr07_2g00669	SDH8A	1.27436	1.83033	198	373	0.545	0.614	0.522288	0.00133896	1	up
2RT	BX_AAAchr09_2g01104	BX_AAAchr09_2g01104	16.7608	24.07	2712	2340	0.967	0.989	0.522145	9.71973e-57	1.09563e-51	up
14RT	BX_AAAchr02_3g02166	SUS1	2.2577	3.2417	198	373	0.652	0.708	0.521875	0.000321539	1	up
3_8RT	BX_AAAchr01_1g01836	Os05g0277500	2.82057	4.04968	3544	3163	0.457	0.504	0.521808	4.97708e-14	5.61026e-09	up
2RT	BX_AAAchr11_2g02199	BX_AAAchr11_2g02199	0.740054	1.06223	2712	2340	0.203	0.281	0.521339	3.96247e-10	4.46658e-05	up
15_17RT	BX_AAAchr10_1g02436	ETC1	1.48202	2.1271	356	445	0.199	0.196	0.521295	0.02369	1	up
10RT	BX_AAAchr05_2g02460	KIC	1.57221	2.25655	462	695	0.329	0.272	0.521291	1.27207e-10	1.4339e-05	up
1_5_7RT	BX_AAAchr08_2g01339	GSVIVT00037159001	4.14248	5.94523	5900	5763	0.549	0.665	0.521228	1.63098e-45	1.83847e-40	up
10RT	BX_AAAchr01_1g01105	DIR1	0.944976	1.35617	462	695	0.173	0.176	0.52114	0.00385442	1	up
9RT	BX_AAAchr09_2g01104	BX_AAAchr09_2g01104	17.8821	25.6611	929	974	0.974	0.989	0.521068	3.44045e-22	3.87814e-17	up
10RT	BX_AAAchr11_3g02564	MT4A	1.25282	1.79775	462	695	0.294	0.227	0.520977	6.43104e-10	7.2492e-05	up
10RT	BX_AAAchr11_3g02173	TIP2-2	2.70205	3.87702	462	695	0.236	0.282	0.520881	0.0114501	1	up
10RT	BX_AAAchr05_3g00699	BX_AAAchr05_3g00699	21.4923	30.8356	462	695	0.924	0.938	0.520777	5.65279e-15	6.37194e-10	up
10RT	BX_AAAchr02_1g00789	BX_AAAchr02_1g00789	1.46753	2.10535	462	695	0.275	0.253	0.520637	1.98176e-05	1	up
18RT	BX_AAAchr04_2g00893	RGGB	1.0074	1.44515	61	80	0.508	0.412	0.520539	0.0093359	1	up
4RT	BX_AAAchr07_1g03248	PI21	4.01551	5.75853	2271	1910	0.743	0.768	0.520106	3.09411e-26	3.48774e-21	up
10RT	BX_AAAchr09_3g02698	WRKY11	1.11204	1.59451	462	695	0.193	0.2	0.519867	0.0132343	1	up
10RT	BX_AAAchr02_3g01465	At5g55050	1.02008	1.46262	462	695	0.221	0.132	0.519836	7.67023e-12	8.64604e-07	up
10RT	BX_AAAchr09_2g02864	RPL15	1.15653	1.65773	462	695	0.284	0.212	0.51937	1.56091e-09	0.000175949	up
18RT	BX_AAAchr03_1g01512	PCKR1	10.3487	14.8327	61	80	0.934	0.887	0.519329	0.0106745	1	up
3_8RT	BX_AAAchr06_3g02867	FLA6	3.03654	4.35	3544	3163	0.541	0.59	0.518573	4.08293e-15	4.60236e-10	up
3_8RT	BX_AAAchr05_1g00040	MA4_106O17.50	0.986409	1.41283	3544	3163	0.227	0.272	0.51829	5.03663e-09	0.000567739	up
10RT	BX_AAAchr08_1g02384	At2g28720	0.7928	1.13454	462	695	0.171	0.148	0.51703	0.000269043	1	up
10RT	BX_AAAchr03_2g02334	BHLH162	0.81723	1.16926	462	695	0.121	0.135	0.516733	0.0472524	1	up
9RT	BX_AAAchr09_3g01308	BX_AAAchr09_3g01308	1.3382	1.9142	929	974	0.483	0.566	0.516411	3.06996e-06	0.346052	up
10RT	BX_AAAchr06_1g00241	RPL44	0.73359	1.04914	462	695	0.251	0.153	0.516098	2.74928e-14	3.09905e-09	up
14RT	BX_AAAchr02_2g01681	FRL4A	0.825734	1.18041	198	373	0.419	0.45	0.515484	0.0105549	1	up
10RT	BX_AAAchr06_2g02085	BX_AAAchr06_2g02085	0.809248	1.15654	462	695	0.255	0.168	0.515111	5.14788e-10	5.8028e-05	up
10RT	BX_AAAchr09_3g00027	MBF1B	1.34943	1.92802	462	695	0.344	0.271	0.514745	2.30124e-10	2.594e-05	up
14RT	BX_AAAchr04_3g00998	RNALX	1.89518	2.70755	198	373	0.505	0.566	0.514628	0.0257952	1	up
15_17RT	BX_AAAchr09_3g02624	FPS1	1.03975	1.48511	356	445	0.472	0.537	0.514287	0.00219493	1	up
16_12RT	BX_AAAchr06_3g00713	WEB1	1.08249	1.54587	779	502	0.211	0.235	0.514029	0.0414318	1	up
4RT	BX_AAAchr10_2g01917	GRXS3	0.78926	1.12707	2271	1910	0.336	0.355	0.513955	3.35083e-11	3.77713e-06	up
1_5_7RT	BX_AAAchr04_2g02025	DIR1	2.49129	3.55716	5900	5763	0.419	0.479	0.513816	2.04167e-21	2.30142e-16	up
10RT	BX_AAAchr08_1g01411	TIP1-1	5.30442	7.57334	462	695	0.491	0.495	0.513727	3.0202e-07	0.0340444	up
4RT	BX_AAAchr08_2g01434	ACA7	3.91481	5.58698	2271	1910	0.585	0.694	0.513115	3.46245e-21	3.90295e-16	up
4RT	BX_AAAchr04_2g02025	DIR1	2.47178	3.52754	2271	1910	0.499	0.516	0.513093	6.15664e-16	6.93989e-11	up
10RT	BX_AAAchr07_3g02347	CNR10	3.04874	4.35078	462	695	0.31	0.337	0.513044	0.000603678	1	up
1_5_7RT	BX_AAAchr02_1g00667	BX_AAAchr02_1g00667	1.21004	1.72675	5900	5763	0.319	0.426	0.512967	2.4127e-32	2.71965e-27	up
9RT	BX_AAAchr06_1g02308	GLYI-11	0.8413	1.20001	929	974	0.408	0.484	0.512304	2.88882e-05	1	up
4RT	BX_AAAchr03_3g02206	PLP2	2.69208	3.83757	2271	1910	0.632	0.709	0.511458	2.11631e-20	2.38555e-15	up
16_12RT	BX_AAAchr10_3g02535	BX_AAAchr10_3g02535	0.984836	1.40331	779	502	0.466	0.556	0.510836	0.000332049	1	up
2RT	BX_AAAchr02_1g01633	CKS1	0.725336	1.03232	2712	2340	0.323	0.401	0.509109	4.84675e-11	5.46335e-06	up
0_11RT	BX_AAAchr11_2g02412	DHAR1	0.854495	1.21612	3447	3235	0.428	0.52	0.509094	1.55696e-20	1.75504e-15	up
10RT	BX_AAAchr06_3g02867	FLA6	2.87703	4.09396	462	695	0.409	0.329	0.508899	1.64502e-10	1.8543e-05	up
10RT	BX_AAAchr10_1g03226	BX_AAAchr10_1g03226	1.31603	1.87218	462	695	0.229	0.203	0.508489	7.09187e-05	1	up
10RT	BX_AAAchr03_2g01823	BX_AAAchr03_2g01823	1.26179	1.7948	462	695	0.331	0.246	0.508314	2.03246e-13	2.29102e-08	up
14RT	BX_AAAchr01_2g01082	PDI	1.40165	1.99289	198	373	0.581	0.63	0.507702	0.000159567	1	up
1_5_7RT	BX_AAAchr09_2g00238	BX_AAAchr09_2g00238	4.06075	5.77351	5900	5763	0.576	0.668	0.507692	3.07826e-44	3.46987e-39	up
10RT	BX_AAAchr08_2g03069	BX_AAAchr08_2g03069	1.26248	1.79343	462	695	0.193	0.194	0.506423	0.0114296	1	up
6_13RT	BX_AAAchr01_3g00069	BBI	12.6777	18.0084	2181	1986	0.928	0.961	0.506373	1.63425e-49	1.84216e-44	up
10RT	BX_AAAchr08_2g02391	AGP14	0.882796	1.25394	462	695	0.149	0.137	0.506269	0.00864282	1	up
1_5_7RT	BX_AAAchr10_3g03641	EXO	1.07252	1.52291	5900	5763	0.354	0.459	0.505782	2.43899e-32	2.74927e-27	up
14RT	BX_AAAchr04_1g00912	Os01g0760600	1.00522	1.42733	198	373	0.414	0.488	0.505768	0.0457887	1	up
2RT	BX_AAAchr11_2g00640	JGB	1.25398	1.78033	2712	2340	0.452	0.536	0.505593	9.44318e-14	1.06445e-08	up
10RT	BX_AAAchr06_3g02507	TIFY9	1.48726	2.10896	462	695	0.206	0.2	0.503847	0.000428637	1	up
10RT	BX_AAAchr04_3g02097	At5g47530	2.33021	3.30207	462	695	0.286	0.344	0.502892	0.00279156	1	up
15_17RT	BX_AAAchr10_1g02246	RPS20B	0.780417	1.10545	356	445	0.376	0.449	0.502262	0.0262138	1	up
3_8RT	BX_AAAchr10_3g03810	TIP4-4	3.50018	4.9543	3544	3163	0.531	0.579	0.501239	2.62606e-11	2.96015e-06	up
9RT	BX_AAAchr06_2g02412	GLYI-11	1.10354	1.5619	929	974	0.461	0.574	0.501131	1.38996e-08	0.00156679	up
1_5_7RT	BX_AAAchr09_3g00235	BX_AAAchr09_3g00235	6.9686	9.86214	5900	5763	0.675	0.759	0.501026	4.49765e-54	5.06984e-49	up
6_13RT	BX_AAAchr01_2g01169	BX_AAAchr01_2g01169	3.06476	4.33683	2181	1986	0.643	0.734	0.500854	3.98741e-20	4.49469e-15	up
10RT	BX_AAAchr09_3g00112	TIFY9	1.07232	1.51678	462	695	0.21	0.204	0.500241	0.00152427	1	up
10RT	BX_AAAchr05_2g00790	RPL23A	1.0597	1.49882	462	695	0.264	0.199	0.500132	9.9882e-08	0.0112589	up
9RT	BX_AAAchr03_1g00993	BX_AAAchr03_1g00993	1.87226	2.64777	929	974	0.617	0.669	0.499975	0.000110505	1	up
10RT	BX_AAAchr08_3g00922	TSJT1	0.726839	1.02775	462	695	0.236	0.154	0.499723	2.37722e-11	2.67965e-06	up
2RT	BX_AAAchr11_2g02488	AHP1	0.951689	1.34556	2712	2340	0.333	0.411	0.499598	2.90864e-11	3.27868e-06	up
14RT	BX_AAAchr02_2g01572	CKS2	0.969834	1.37046	198	373	0.429	0.464	0.498809	0.037406	1	up
4RT	BX_AAAchr04_3g00744	SDT1	0.832837	1.17683	2271	1910	0.307	0.298	0.498754	5.11815e-10	5.76928e-05	up
15_17RT	BX_AAAchr10_1g03648	A70	1.44931	2.04788	356	445	0.5	0.551	0.498739	0.00761955	1	up
14RT	BX_AAAchr11_3g02564	MT4A	2.48377	3.50861	198	373	0.621	0.625	0.498351	0.000133473	1	up
9RT	BX_AAAchr10_1g02392	SALT	0.745279	1.0528	929	974	0.297	0.418	0.498316	8.91996e-08	0.0100548	up
9RT	BX_AAAchr11_3g02578	DHAR1	0.864021	1.22052	929	974	0.405	0.494	0.498315	9.52041e-06	1	up
16_12RT	BX_AAAchr01_1g00643	BX_AAAchr01_1g00643	0.773391	1.09249	779	502	0.313	0.404	0.498295	0.000680251	1	up
15_17RT	BX_AAAchr02_2g02527	BX_AAAchr02_2g02527	1.26235	1.78144	356	445	0.503	0.575	0.496898	0.00573755	1	up
16_12RT	BX_AAAchr01_1g01693	BX_AAAchr01_1g01693	6.85287	9.67033	779	502	0.883	0.896	0.49685	1.59709e-12	1.80027e-07	up
4RT	BX_AAAchr02_3g00731	BX_AAAchr02_3g00731	1.96843	2.77741	2271	1910	0.565	0.606	0.496674	1.18648e-18	1.33743e-13	up
18RT	BX_AAAchr03_2g03494	BX_AAAchr03_2g03494	1.80029	2.53988	61	80	0.656	0.588	0.496508	0.0112626	1	up
15_17RT	BX_AAAchr05_3g01547	BX_AAAchr05_3g01547	1.01679	1.43423	356	445	0.469	0.474	0.496203	0.0291201	1	up
4RT	BX_AAAchr05_2g02745	BX_AAAchr05_2g02745	0.788107	1.11158	2271	1910	0.297	0.352	0.496093	1.39467e-06	0.15721	up
1_5_7RT	BX_AAAchr05_3g00743	BX_AAAchr05_3g00743	2.07807	2.93086	5900	5763	0.468	0.532	0.496062	4.35569e-14	4.90982e-09	up
10RT	BX_AAAchr10_3g02386	At5g01610	0.729124	1.02784	462	695	0.236	0.161	0.495324	9.25112e-09	0.0010428	up
1_5_7RT	BX_AAAchr01_1g00643	BX_AAAchr01_1g00643	1.80097	2.53818	5900	5763	0.352	0.449	0.495	1.32127e-27	1.48936e-22	up
4RT	BX_AAAchr01_1g01789	GSTU17	1.83315	2.58275	2271	1910	0.582	0.608	0.494565	8.36372e-24	9.42775e-19	up
4RT	BX_AAAchr03_2g03095	rsca	0.743672	1.04725	2271	1910	0.273	0.283	0.493816	7.91432e-05	1	up
10RT	BX_AAAchr02_3g02208	BX_AAAchr02_3g02208	1.02454	1.44264	462	695	0.167	0.2	0.493692	0.0352991	1	up
10RT	BX_AAAchr09_3g00235	BX_AAAchr09_3g00235	1.86676	2.62849	462	695	0.314	0.275	0.493681	1.08712e-07	0.0122543	up
6_13RT	BX_AAAchr10_3g03639	EXO	2.36799	3.33387	2181	1986	0.507	0.577	0.493518	1.57961e-10	1.78056e-05	up
14RT	BX_AAAchr11_2g00640	JGB	1.18732	1.67142	198	373	0.475	0.558	0.493331	0.00227266	1	up
6_13RT	BX_AAAchr10_1g03133	SHR	4.64413	6.53722	2181	1986	0.644	0.698	0.493259	1.16622e-18	1.31459e-13	up
4RT	BX_AAAchr06_3g01100	SN1	1.30598	1.83691	2271	1910	0.464	0.513	0.492113	9.52146e-14	1.07328e-08	up
15_17RT	BX_AAAchr10_3g03641	EXO	1.54162	2.16778	356	445	0.531	0.539	0.491737	0.000301105	1	up
16_12RT	BX_AAAchr09_3g00235	BX_AAAchr09_3g00235	1.19595	1.68141	779	502	0.426	0.434	0.491483	0.00222567	1	up
1_5_7RT	BX_AAAchr01_1g01575	BX_AAAchr01_1g01575	1.24178	1.74573	5900	5763	0.217	0.251	0.491392	2.54337e-07	0.0286694	up
14RT	BX_AAAchr10_2g02249	PGM1	1.64578	2.31298	198	373	0.581	0.67	0.490954	0.0150962	1	up
3_8RT	BX_AAAchr03_1g00869	BX_AAAchr03_1g00869	1.42286	1.99927	3544	3163	0.45	0.52	0.490654	6.27335e-17	7.07144e-12	up
10RT	BX_AAAchr03_1g03299	CFM3	1.39328	1.95726	462	695	0.234	0.206	0.490325	0.000122515	1	up
14RT	BX_AAAchr01_3g00730	PDI	2.21727	3.11476	198	373	0.697	0.753	0.490322	4.93423e-05	1	up
3_8RT	BX_AAAchr09_3g00497	CYP73A1	2.43087	3.41481	3544	3163	0.56	0.621	0.490319	1.15021e-18	1.29654e-13	up
10RT	BX_AAAchr06_2g03685	RPL44	0.990452	1.39067	462	695	0.264	0.187	0.489583	1.00893e-11	1.13729e-06	up
0_11RT	BX_AAAchr10_3g02013	JAL23	1.86178	2.61401	3447	3235	0.388	0.434	0.48956	2.93359e-06	0.33068	up
9RT	BX_AAAchr01_3g00069	BBI	10.0554	14.1178	929	974	0.881	0.921	0.489545	2.59768e-09	0.000292816	up
4RT	BX_AAAchr03_2g00121	FDH1	1.41638	1.98832	2271	1910	0.542	0.584	0.489312	1.79713e-17	2.02576e-12	up
4RT	BX_AAAchr05_1g00608	FAD7A-1	1.34077	1.88067	2271	1910	0.462	0.529	0.488155	1.29102e-09	0.000145526	up
1_5_7RT	BX_AAAchr03_1g00993	BX_AAAchr03_1g00993	1.9577	2.74569	5900	5763	0.537	0.623	0.487984	8.26588e-36	9.31746e-31	up
9RT	BX_AAAchr03_2g00924	SAP1	0.92026	1.29053	929	974	0.29	0.358	0.487811	0.00216318	1	up
10RT	BX_AAAchr08_3g01406	TIP1-1	5.89383	8.26436	462	695	0.511	0.495	0.487691	2.02271e-08	0.00228004	up
4RT	BX_AAAchr03_1g00993	BX_AAAchr03_1g00993	5.16028	7.23558	2271	1910	0.685	0.784	0.48765	2.02835e-35	2.2864e-30	up
9RT	BX_AAAchr01_3g00270	BX_AAAchr01_3g00270	0.976967	1.3693	929	974	0.336	0.407	0.487014	0.00325722	1	up
10RT	BX_AAAchr08_1g03669	BX_AAAchr08_1g03669	1.48381	2.0762	462	695	0.351	0.255	0.484618	2.03928e-13	2.29872e-08	up
1_5_7RT	BX_AAAchr03_2g01769	TOGT1	1.00314	1.40339	5900	5763	0.385	0.48	0.484348	8.51705e-33	9.60059e-28	up
14RT	BX_AAAchr10_1g03689	KATNAL2	1.44797	2.02564	198	373	0.53	0.606	0.48431	0.0205588	1	up
10RT	BX_AAAchr06_3g01564	NAR2.1	3.13356	4.38333	462	695	0.281	0.295	0.484208	0.00609364	1	up
0_11RT	BX_AAAchr06_2g02412	GLYI-11	1.24066	1.73454	3447	3235	0.549	0.656	0.483411	1.07669e-33	1.21367e-28	up
9RT	BX_AAAchr09_3g01165	BX_AAAchr09_3g01165	13.2539	18.5281	929	974	0.948	0.979	0.4833	2.23139e-20	2.51526e-15	up
9RT	BX_AAAchr08_1g00538	BX_AAAchr08_1g00538	0.858691	1.20001	929	974	0.449	0.536	0.482791	1.18809e-06	0.133923	up
9RT	BX_AAAchr10_3g03443	BX_AAAchr10_3g03443	1.11111	1.55262	929	974	0.38	0.391	0.48266	0.043526	1	up
0_11RT	BX_AAAchr01_1g00643	BX_AAAchr01_1g00643	0.876364	1.22457	3447	3235	0.352	0.448	0.482623	3.64589e-16	4.10972e-11	up
3_8RT	BX_AAAchr09_3g01164	BX_AAAchr09_3g01164	6.10962	8.53653	3544	3163	0.818	0.866	0.48256	5.42742e-48	6.11789e-43	up
10RT	BX_AAAchr11_2g00396	BX_AAAchr11_2g00396	0.864524	1.20786	462	695	0.219	0.163	0.482432	1.74934e-07	0.0197189	up
10RT	BX_AAAchr03_3g03587	BX_AAAchr03_3g03587	0.887426	1.23978	462	695	0.214	0.154	0.482339	1.04072e-06	0.117312	up
16_12RT	BX_AAAchr04_1g03023	PVA13	1.10896	1.549	779	502	0.526	0.612	0.482092	0.000144046	1	up
9RT	BX_AAAchr07_2g02547	GASA14	7.30741	10.2038	929	974	0.727	0.766	0.481667	4.16819e-06	0.469847	up
4RT	BX_AAAchr09_3g01534	TIFY10B	1.28706	1.79722	2271	1910	0.503	0.537	0.48166	1.42365e-14	1.60476e-09	up
6_13RT	BX_AAAchr09_3g00831	RNS3	7.65145	10.6807	2181	1986	0.872	0.918	0.481201	9.52869e-36	1.07409e-30	up
15_17RT	BX_AAAchr11_2g02488	AHP1	1.1341	1.58313	356	445	0.427	0.503	0.481199	0.00966828	1	up
16_12RT	BX_AAAchr08_1g01707	LTI6B	5.31645	7.42017	779	502	0.807	0.849	0.480982	8.61543e-08	0.00971148	up
10RT	BX_AAAchr02_3g00698	ATJ11	0.769831	1.0744	462	695	0.13	0.104	0.480858	0.000665309	1	up
16_12RT	BX_AAAchr02_1g02277	TRX1	2.65821	3.70772	779	502	0.404	0.416	0.480064	0.0148153	1	up
10RT	BX_AAAchr05_3g01364	PIP1-2	1.81328	2.5282	462	695	0.325	0.252	0.479485	7.46818e-11	8.41828e-06	up
14RT	BX_AAAchr08_2g00340	Os04g0650000	0.774204	1.07936	198	373	0.318	0.434	0.479344	0.0188943	1	up
0_11RT	BX_AAAchr04_2g02025	DIR1	1.05354	1.46874	3447	3235	0.317	0.351	0.479294	9.30051e-07	0.104837	up
6_13RT	BX_AAAchr09_1g00012	RNS3	10.5557	14.7151	2181	1986	0.912	0.942	0.479278	1.49752e-40	1.68803e-35	up
1_5_7RT	BX_AAAchr04_1g02961	BBI	16.0727	22.4051	5900	5763	0.916	0.948	0.479211	2.89933e-140	3.26819e-135	up
14RT	BX_AAAchr03_1g00094	rpoA	4.07296	5.67541	198	373	0.768	0.85	0.478635	6.6626e-05	1	up
2RT	BX_AAAchr09_3g00235	BX_AAAchr09_3g00235	1.43873	2.0043	2712	2340	0.374	0.468	0.478276	1.86676e-11	2.10425e-06	up
14RT	BX_AAAchr09_3g02427	BX_AAAchr09_3g02427	0.854981	1.19092	198	373	0.455	0.477	0.478066	0.0222723	1	up
9RT	BX_AAAchr08_1g02834	BX_AAAchr08_1g02834	1.00172	1.3952	929	974	0.384	0.458	0.477946	0.000318729	1	up
14RT	BX_AAAchr05_3g00757	BX_AAAchr05_3g00757	1.74004	2.42298	198	373	0.616	0.702	0.477641	0.00167059	1	up
0_11RT	BX_AAAchr05_3g03403	KIC	0.729637	1.01588	3447	3235	0.341	0.431	0.47743	5.88767e-15	6.6367e-10	up
10RT	BX_AAAchr10_3g03391	UBC25	1.75213	2.43844	462	695	0.348	0.281	0.476824	9.12027e-10	0.000102805	up
10RT	BX_AAAchr04_2g01611	BX_AAAchr04_2g01611	3.91602	5.44816	462	695	0.532	0.485	0.476371	3.66232e-12	4.12824e-07	up
6_13RT	BX_AAAchr11_3g00613	JGB	0.986833	1.37271	2181	1986	0.478	0.576	0.476108	1.53228e-13	1.72722e-08	up
14RT	BX_AAAchr03_3g03460	TSJT1	1.4844	2.06407	198	373	0.566	0.641	0.475589	0.00172338	1	up
9RT	BX_AAAchr04_1g04626	BX_AAAchr04_1g04626	0.843081	1.17216	929	974	0.268	0.322	0.475378	0.0234199	1	up
1_5_7RT	BX_AAAchr06_2g02412	GLYI-11	1.73115	2.40632	5900	5763	0.557	0.663	0.475081	1.55897e-55	1.7573e-50	up
10RT	BX_AAAchr09_3g00322	BX_AAAchr09_3g00322	2.48209	3.44962	462	695	0.448	0.374	0.474866	1.11157e-11	1.25299e-06	up
2RT	BX_AAAchr10_1g03583	BX_AAAchr10_1g03583	1.15524	1.60522	2712	2340	0.341	0.394	0.474543	1.00052e-05	1	up
10RT	BX_AAAchr02_3g00619	BX_AAAchr02_3g00619	3.6388	5.05529	462	695	0.485	0.446	0.47432	7.6836e-12	8.6611e-07	up
16_12RT	BX_AAAchr04_1g03010	At2g02240	1.8322	2.54467	779	502	0.402	0.432	0.473883	0.0300911	1	up
6_13RT	BX_AAAchr03_2g00121	FDH1	0.761217	1.05648	2181	1986	0.395	0.499	0.472836	2.1702e-12	2.44629e-07	up
10RT	BX_AAAchr11_3g02614	BX_AAAchr11_3g02614	0.815758	1.13187	462	695	0.238	0.173	0.472448	4.37212e-07	0.0492834	up
10RT	BX_AAAchr02_1g02245	TUBA	1.02794	1.4262	462	695	0.229	0.17	0.472379	1.20236e-07	0.0135533	up
15_17RT	BX_AAAchr03_1g00993	BX_AAAchr03_1g00993	1.48328	2.05774	356	445	0.5	0.542	0.47224	0.0220401	1	up
16_12RT	BX_AAAchr04_1g03437	TRX1	3.70364	5.13719	779	502	0.816	0.861	0.472025	2.19972e-09	0.000247957	up
18RT	BX_AAAchr04_2g02487	RPS17	3.3207	4.60584	61	80	0.738	0.762	0.471964	0.0173637	1	up
10RT	BX_AAAchr06_3g02156	CCH	0.87034	1.20703	462	695	0.286	0.181	0.471765	7.2981e-12	8.22656e-07	up
15_17RT	BX_AAAchr05_2g02096	RPL39	0.814639	1.12966	356	445	0.39	0.463	0.471609	0.00907044	1	up
4RT	BX_AAAchr01_3g01435	GSTU17	2.71467	3.764	2271	1910	0.67	0.698	0.471472	7.44766e-23	8.39515e-18	up
10RT	BX_AAAchr06_3g04437	RPS30A	4.24363	5.88202	462	695	0.55	0.508	0.471002	5.63602e-12	6.35304e-07	up
15_17RT	BX_AAAchr09_2g00609	RGGB	0.912409	1.26462	356	445	0.413	0.456	0.470905	0.00266894	1	up
15_17RT	BX_AAAchr04_1g02137	Ipo5	1.57404	2.18142	356	445	0.534	0.622	0.470772	0.000280075	1	up
6_13RT	BX_AAAchr09_2g00808	RNS3	9.57901	13.2735	2181	1986	0.893	0.937	0.470601	4.9253e-35	5.5519e-30	up
10RT	BX_AAAchr11_2g02591	AHP2	1.51695	2.10185	462	695	0.383	0.265	0.470461	6.24027e-16	7.03415e-11	up
10RT	BX_AAAchr06_1g03993	BX_AAAchr06_1g03993	1.44013	1.99533	462	695	0.366	0.266	0.470399	1.17122e-12	1.32023e-07	up
1_5_7RT	BX_AAAchr11_3g02173	TIP2-2	2.67568	3.70658	5900	5763	0.292	0.328	0.470167	2.19717e-05	1	up
16_12RT	BX_AAAchr06_2g01355	BX_AAAchr06_2g01355	4.95891	6.86931	779	502	0.852	0.873	0.470135	1.46589e-08	0.00165238	up
15_17RT	BX_AAAchr09_2g01276	OEP163	1.43608	1.98826	356	445	0.556	0.58	0.469342	7.13933e-05	1	up
10RT	BX_AAAchr06_1g03678	BX_AAAchr06_1g03678	0.724212	1.00241	462	695	0.186	0.131	0.46894	1.65712e-07	0.0186794	up
3_8RT	BX_AAAchr09_3g00235	BX_AAAchr09_3g00235	4.39855	6.08593	3544	3163	0.67	0.743	0.46844	5.256e-29	5.92467e-24	up
10RT	BX_AAAchr03_3g02884	CYP74A2	1.11956	1.54903	462	695	0.258	0.201	0.468397	1.24972e-06	0.140871	up
4RT	BX_AAAchr09_3g03019	GSTU19	2.53181	3.50256	2271	1910	0.595	0.65	0.468224	4.65789e-16	5.25046e-11	up
6_13RT	BX_AAAchr02_2g01779	BX_AAAchr02_2g01779	1.92529	2.66188	2181	1986	0.518	0.636	0.467345	7.90605e-17	8.91186e-12	up
15_17RT	BX_AAAchr11_3g02112	GST3	9.34405	12.9183	356	445	0.888	0.888	0.467288	0.0126869	1	up
0_11RT	BX_AAAchr10_1g03583	BX_AAAchr10_1g03583	1.5423	2.13212	3447	3235	0.502	0.606	0.467178	8.32603e-22	9.38526e-17	up
10RT	BX_AAAchr09_2g00950	RPS19A	1.88238	2.60163	462	695	0.381	0.291	0.466838	1.10657e-12	1.24735e-07	up
16_12RT	BX_AAAchr03_1g00679	XTH23	2.50004	3.4539	779	502	0.454	0.592	0.466255	4.34709e-06	0.490013	up
3_8RT	BX_AAAchr03_3g00277	Sb03g046810	0.958188	1.32372	3544	3163	0.383	0.466	0.466176	4.29951e-16	4.84649e-11	up
10RT	BX_AAAchr04_3g00630	TRI1	1.09233	1.5086	462	695	0.284	0.201	0.465761	1.00589e-09	0.000113386	up
1_5_7RT	BX_AAAchr11_3g00613	JGB	1.28935	1.78048	5900	5763	0.459	0.548	0.465594	5.23342e-29	5.89922e-24	up
10RT	BX_AAAchr03_2g02339	BX_AAAchr03_2g02339	3.10309	4.28296	462	695	0.292	0.268	0.464892	6.20402e-05	1	up
4RT	BX_AAAchr10_3g03265	A70	1.17495	1.62091	2271	1910	0.456	0.513	0.464167	1.50777e-12	1.69959e-07	up
14RT	BX_AAAchr10_1g03500	BX_AAAchr10_1g03500	0.895036	1.23425	198	373	0.389	0.458	0.46357	0.0266086	1	up
16_12RT	BX_AAAchr07_2g02547	GASA14	1.37834	1.90025	779	502	0.481	0.554	0.463236	0.000318603	1	up
2RT	BX_AAAchr06_1g03601	AGP14	0.922175	1.27123	2712	2340	0.216	0.24	0.463066	0.0142177	1	up
16_12RT	BX_AAAchr09_2g00959	At5g15350	0.938732	1.29385	779	502	0.462	0.488	0.462842	0.000987011	1	up
0_11RT	BX_AAAchr06_3g02419	GLYI-11	0.742007	1.02242	3447	3235	0.411	0.511	0.462435	4.79702e-21	5.4073e-16	up
15_17RT	BX_AAAchr11_3g02133	RPL29A	0.980671	1.35088	356	445	0.419	0.485	0.462019	0.0293551	1	up
10RT	BX_AAAchr07_2g02881	FKBP15-1	1.05631	1.45499	462	695	0.32	0.2	0.461941	6.81913e-15	7.68666e-10	up
10RT	BX_AAAchr08_2g04037	vps13A	3.67403	5.0599	462	695	0.297	0.335	0.461733	0.000287162	1	up
1_5_7RT	BX_AAAchr03_2g01101	PCKR1	2.75002	3.78679	5900	5763	0.682	0.742	0.461522	2.33677e-72	2.63406e-67	up
2RT	BX_AAAchr01_3g01871	B34	1.55646	2.14143	2712	2340	0.423	0.503	0.460282	1.99442e-10	2.24815e-05	up
9RT	BX_AAAchr11_3g00613	JGB	1.32759	1.82634	929	974	0.512	0.589	0.460115	6.93698e-06	0.78195	up
10RT	BX_AAAchr09_1g00729	OFUT7	2.03705	2.80216	462	695	0.424	0.327	0.460043	6.7675e-14	7.62846e-09	up
1_5_7RT	BX_AAAchr07_2g02028	XTH6	0.747073	1.02768	5900	5763	0.261	0.325	0.460023	3.07472e-15	3.46589e-10	up
1_5_7RT	BX_AAAchr03_1g00679	XTH23	2.47965	3.4083	5900	5763	0.405	0.526	0.458899	1.37202e-39	1.54657e-34	up
10RT	BX_AAAchr02_1g02227	At2g34160	0.898384	1.23426	462	695	0.262	0.164	0.458192	3.4981e-11	3.94313e-06	up
10RT	BX_AAAchr06_3g04106	MPK5	1.06266	1.4596	462	695	0.203	0.193	0.457855	0.0115082	1	up
16_12RT	BX_AAAchr11_2g00640	JGB	0.970595	1.33216	779	502	0.481	0.514	0.456784	0.000230549	1	up
10RT	BX_AAAchr10_2g00178	MtrDRAFT_AC149210g1v1	1.15006	1.57843	462	695	0.249	0.201	0.456751	1.06662e-06	0.120231	up
1_5_7RT	BX_AAAchr11_2g00640	JGB	1.01718	1.39537	5900	5763	0.4	0.486	0.456027	4.0591e-24	4.57549e-19	up
9RT	BX_AAAchr03_3g00878	SAP1	0.807719	1.10801	929	974	0.313	0.362	0.455999	0.011271	1	up
4RT	BX_AAAchr09_1g01986	MST3	1.32683	1.82005	2271	1910	0.467	0.501	0.45597	1.11582e-09	0.000125777	up
10RT	BX_AAAchr09_3g00136	NTF2B	0.963533	1.32143	462	695	0.255	0.181	0.455653	2.04157e-08	0.0023013	up
10RT	BX_AAAchr11_2g02397	MT4A	1.25732	1.72411	462	695	0.221	0.194	0.455471	0.000334431	1	up
10RT	BX_AAAchr05_3g01726	RPL21A	2.9959	4.10719	462	695	0.474	0.409	0.455148	3.07015e-11	3.46074e-06	up
10RT	BX_AAAchr04_2g03691	Os10g0467600	0.891156	1.22165	462	695	0.271	0.167	0.455036	1.91017e-11	2.15318e-06	up
14RT	BX_AAAchr03_1g02337	BX_AAAchr03_1g02337	1.46793	2.01211	198	373	0.404	0.517	0.454901	0.0351455	1	up
10RT	BX_AAAchr09_1g02142	RPL15	0.8738	1.19745	462	695	0.251	0.164	0.454552	1.82512e-11	2.05731e-06	up
10RT	BX_AAAchr11_1g01723	CYP75A3	0.775349	1.06248	462	695	0.139	0.114	0.454471	0.00367315	1	up
10RT	BX_AAAchr03_3g00878	SAP1	1.70016	2.32921	462	695	0.314	0.282	0.454143	2.38003e-06	0.268282	up
14RT	BX_AAAchr03_1g00955	RAD23C	1.09108	1.49341	198	373	0.52	0.566	0.452819	0.0186066	1	up
18RT	BX_AAAchr05_3g03403	KIC	1.75312	2.3993	61	80	0.492	0.438	0.452664	0.043099	1	up
10RT	BX_AAAchr08_2g01118	RPL29A	1.26917	1.73681	462	695	0.292	0.217	0.452522	2.58843e-09	0.000291773	up
3_8RT	BX_AAAchr06_1g02308	GLYI-11	0.788026	1.0783	3544	3163	0.405	0.491	0.45239	4.34756e-19	4.90066e-14	up
3_8RT	BX_AAAchr03_1g00870	BX_AAAchr03_1g00870	1.94396	2.6593	3544	3163	0.446	0.54	0.452029	1.15629e-14	1.3034e-09	up
4RT	BX_AAAchr10_3g02535	BX_AAAchr10_3g02535	0.79115	1.0822	2271	1910	0.363	0.396	0.451893	4.93883e-07	0.0556714	up
10RT	BX_AAAchr02_1g00574	RPL18B	1.61335	2.20658	462	695	0.335	0.271	0.451732	8.50049e-10	9.58192e-05	up
4RT	BX_AAAchr04_2g00731	SDT1	1.59829	2.18507	2271	1910	0.477	0.482	0.451128	4.4304e-08	0.00499404	up
9RT	BX_AAAchr06_1g00905	CYTB5-B	1.1329	1.54846	929	974	0.44	0.522	0.450785	0.000321617	1	up
9RT	BX_AAAchr02_1g01557	BX_AAAchr02_1g01557	1.29128	1.76469	929	974	0.39	0.465	0.450582	0.00159431	1	up
2RT	BX_AAAchr04_2g03357	BX_AAAchr04_2g03357	0.809376	1.10518	2712	2340	0.223	0.244	0.449356	0.0393517	1	up
1_5_7RT	BX_AAAchr02_3g00619	BX_AAAchr02_3g00619	1.05659	1.44189	5900	5763	0.295	0.389	0.448513	1.26099e-25	1.42142e-20	up
16_12RT	BX_AAAchr02_2g00631	BX_AAAchr02_2g00631	1.07875	1.47178	779	502	0.368	0.45	0.448157	0.00229568	1	up
1_5_7RT	BX_AAAchr08_2g03069	BX_AAAchr08_2g03069	0.788528	1.07536	5900	5763	0.244	0.318	0.447532	3.67837e-18	4.14634e-13	up
16_12RT	BX_AAAchr07_2g01360	BX_AAAchr07_2g01360	2.11882	2.88853	779	502	0.454	0.448	0.447056	0.00344406	1	up
10RT	BX_AAAchr03_2g03023	BHLH25	1.15606	1.57603	462	695	0.186	0.16	0.447048	6.91584e-05	1	up
6_13RT	BX_AAAchr10_3g02761	SHR	10.4783	14.2823	2181	1986	0.754	0.798	0.446823	6.72466e-16	7.58017e-11	up
14RT	BX_AAAchr03_3g01415	rps4	0.797742	1.08733	198	373	0.419	0.44	0.446746	0.0161524	1	up
9RT	BX_AAAchr01_3g00744	DIR1	1.34245	1.82968	929	974	0.435	0.496	0.446689	8.95513e-05	1	up
15_17RT	BX_AAAchr10_3g01860	NUDT23	1.40401	1.91342	356	445	0.396	0.465	0.44657	0.0196358	1	up
14RT	BX_AAAchr01_1g01095	PDI	1.56691	2.1343	198	373	0.581	0.651	0.445813	0.00379724	1	up
14RT	BX_AAAchr03_2g02292	BX_AAAchr03_2g02292	2.01308	2.74189	198	373	0.525	0.609	0.445746	0.0389173	1	up
3_8RT	BX_AAAchr10_1g03583	BX_AAAchr10_1g03583	1.66323	2.26522	3544	3163	0.521	0.615	0.44564	3.85245e-22	4.34256e-17	up
9RT	BX_AAAchr02_1g02375	LTI6B	2.79775	3.81022	929	974	0.576	0.599	0.445594	0.0119701	1	up
3_8RT	BX_AAAchr10_3g02012	JAL23	0.872803	1.18846	3544	3163	0.226	0.233	0.44532	0.00102513	1	up
10RT	BX_AAAchr09_2g00322	BX_AAAchr09_2g00322	1.09802	1.49481	462	695	0.255	0.193	0.445017	2.99837e-07	0.0337982	up
3_8RT	BX_AAAchr04_1g02572	BX_AAAchr04_1g02572	0.921056	1.25387	3544	3163	0.231	0.243	0.444987	4.36575e-09	0.000492116	up
16_12RT	BX_AAAchr02_2g02627	BX_AAAchr02_2g02627	7.56437	10.2946	779	502	0.656	0.689	0.444586	0.00343595	1	up
0_11RT	BX_AAAchr01_3g00744	DIR1	1.14452	1.55712	3447	3235	0.345	0.406	0.444103	1.197e-09	0.000134928	up
15_17RT	BX_AAAchr08_2g03946	BX_AAAchr08_2g03946	2.94901	4.01202	356	445	0.719	0.751	0.444087	0.000229038	1	up
14RT	BX_AAAchr01_3g02049	rpl22	1.94925	2.65138	198	373	0.646	0.702	0.443808	0.00626105	1	up
10RT	BX_AAAchr02_1g02426	BX_AAAchr02_1g02426	0.855009	1.16265	462	695	0.242	0.165	0.443358	5.33377e-08	0.00601233	up
10RT	BX_AAAchr08_1g03758	PR1	4.49971	6.11821	462	695	0.368	0.383	0.443269	0.000552012	1	up
4RT	BX_AAAchr11_3g00613	JGB	1.65169	2.24495	2271	1910	0.592	0.611	0.442718	1.86956e-16	2.1074e-11	up
10RT	BX_AAAchr04_3g04930	PAP27	0.792818	1.07703	462	695	0.18	0.144	0.441954	0.000570198	1	up
15_17RT	BX_AAAchr06_2g02851	RPL37A	1.36257	1.84979	356	445	0.534	0.569	0.440999	0.000754015	1	up
4RT	BX_AAAchr03_1g00172	BX_AAAchr03_1g00172	1.18498	1.6085	2271	1910	0.347	0.436	0.440824	1.66674e-09	0.000187879	up
2RT	BX_AAAchr02_3g00609	MAP1B	0.777452	1.05531	2712	2340	0.289	0.36	0.440792	1.64717e-08	0.00185672	up
10RT	BX_AAAchr03_1g00869	BX_AAAchr03_1g00869	2.12689	2.88665	462	695	0.353	0.275	0.440633	2.12e-08	0.0023897	up
4RT	BX_AAAchr03_2g02314	AOP1	2.54617	3.45435	2271	1910	0.618	0.652	0.440075	8.74393e-23	9.85633e-18	up
9RT	BX_AAAchr10_2g01455	SALT	0.78198	1.06092	929	974	0.278	0.428	0.44007	4.15815e-11	4.68715e-06	up
10RT	BX_AAAchr11_3g00844	BX_AAAchr11_3g00844	0.967073	1.31191	462	695	0.273	0.168	0.439937	1.93634e-12	2.18268e-07	up
14RT	BX_AAAchr03_3g02548	FK	1.11642	1.51451	198	373	0.52	0.528	0.439933	0.0014679	1	up
14RT	BX_AAAchr06_1g03993	BX_AAAchr06_1g03993	2.41672	3.27807	198	373	0.707	0.783	0.439777	0.000342805	1	up
6_13RT	BX_AAAchr01_3g00810	LECCVA1	5.09236	6.90697	2181	1986	0.697	0.776	0.439711	2.26471e-17	2.55283e-12	up
10RT	BX_AAAchr05_3g00863	LRR1	1.11277	1.50902	462	695	0.288	0.206	0.439417	7.35483e-10	8.29051e-05	up
4RT	BX_AAAchr06_3g03856	TIFY10B	1.10312	1.49591	2271	1910	0.406	0.413	0.439395	1.51428e-07	0.0170693	up
4RT	BX_AAAchr11_2g02412	DHAR1	1.16582	1.58083	2271	1910	0.464	0.496	0.439303	3.52655e-16	3.9752e-11	up
14RT	BX_AAAchr09_2g01123	BX_AAAchr09_2g01123	2.48346	3.36707	198	373	0.611	0.643	0.439125	0.00510747	1	up
4RT	BX_AAAchr02_2g02571	OPR5	0.789766	1.07052	2271	1910	0.284	0.269	0.43877	4.8925e-06	0.551492	up
10RT	BX_AAAchr09_1g00844	CCP2	0.987691	1.33874	462	695	0.236	0.174	0.438703	2.47374e-08	0.00278845	up
16_12RT	BX_AAAchr02_3g00731	BX_AAAchr02_3g00731	0.787018	1.06664	779	502	0.303	0.378	0.438554	0.0174397	1	up
2RT	BX_AAAchr08_2g03069	BX_AAAchr08_2g03069	1.31446	1.7813	2712	2340	0.372	0.434	0.438429	3.9961e-07	0.0450448	up
16_12RT	BX_AAAchr06_1g01278	BX_AAAchr06_1g01278	3.75238	5.08451	779	502	0.81	0.849	0.438294	3.11238e-07	0.0350834	up
4RT	BX_AAAchr09_2g00028	fosB	4.35615	5.90172	2271	1910	0.651	0.732	0.438074	5.28234e-16	5.95436e-11	up
3_8RT	BX_AAAchr01_3g01871	B34	1.28096	1.73507	3544	3163	0.344	0.426	0.437742	1.61823e-12	1.8241e-07	up
4RT	BX_AAAchr11_1g01004	TIFY10A	1.42169	1.92528	2271	1910	0.464	0.493	0.437431	7.34457e-08	0.00827895	up
1_5_7RT	BX_AAAchr10_3g03265	A70	1.03002	1.39483	5900	5763	0.409	0.503	0.437377	1.98066e-27	2.23264e-22	up
10RT	BX_AAAchr10_1g03296	BX_AAAchr10_1g03296	1.18381	1.60278	462	695	0.175	0.177	0.437099	0.00242573	1	up
1_5_7RT	BX_AAAchr01_3g01204	BX_AAAchr01_3g01204	1.36305	1.84474	5900	5763	0.219	0.267	0.436549	2.52558e-09	0.000284689	up
10RT	BX_AAAchr10_2g01297	BX_AAAchr10_2g01297	1.85718	2.51345	462	695	0.344	0.285	0.436533	1.18131e-07	0.0133159	up
16_12RT	BX_AAAchr09_3g01308	BX_AAAchr09_3g01308	1.45864	1.97388	779	502	0.516	0.572	0.436386	0.000144288	1	up
1_5_7RT	BX_AAAchr06_3g02419	GLYI-11	0.972926	1.3164	5900	5763	0.409	0.512	0.436159	6.80208e-35	7.66744e-30	up
16_12RT	BX_AAAchr01_2g01878	BX_AAAchr01_2g01878	1.2186	1.64859	779	502	0.412	0.464	0.435974	0.0200349	1	up
14RT	BX_AAAchr04_1g02148	BX_AAAchr04_1g02148	1.06609	1.44214	198	373	0.48	0.534	0.435845	0.0103618	1	up
3_8RT	BX_AAAchr07_3g02347	CNR10	1.00971	1.36582	3544	3163	0.244	0.297	0.435792	2.9584e-08	0.00333477	up
4RT	BX_AAAchr06_1g03739	TIFY10B	1.67173	2.26092	2271	1910	0.495	0.531	0.435547	8.375e-08	0.00944047	up
1_5_7RT	BX_AAAchr09_2g00028	fosB	1.24551	1.68433	5900	5763	0.313	0.394	0.435415	1.37426e-19	1.54909e-14	up
14RT	BX_AAAchr04_3g03154	BX_AAAchr04_3g03154	2.60815	3.52642	198	373	0.753	0.756	0.435165	4.79514e-05	1	up
16_12RT	BX_AAAchr05_1g00387	At5g17165	1.41899	1.9177	779	502	0.457	0.484	0.434484	0.0494139	1	up
3_8RT	BX_AAAchr06_3g00682	BX_AAAchr06_3g00682	0.924605	1.24914	3544	3163	0.463	0.532	0.433989	4.39107e-20	4.9497e-15	up
15_17RT	BX_AAAchr05_3g03403	KIC	1.03458	1.39749	356	445	0.379	0.429	0.433757	0.045257	1	up
15_17RT	BX_AAAchr11_1g01397	BOB1	2.48151	3.35145	356	445	0.671	0.706	0.43355	0.000897733	1	up
9RT	BX_AAAchr02_3g01809	LTI6B	2.27707	3.07359	929	974	0.494	0.522	0.432726	0.0169177	1	up
16_12RT	BX_AAAchr07_1g02736	PRA1B4	1.25891	1.6987	779	502	0.362	0.464	0.432229	0.00125207	1	up
9RT	BX_AAAchr06_3g00682	BX_AAAchr06_3g00682	0.794535	1.07173	929	974	0.416	0.488	0.431718	0.000576928	1	up
2RT	BX_AAAchr03_1g00681	XTH23	2.36772	3.19346	2712	2340	0.423	0.503	0.431603	5.2203e-10	5.88443e-05	up
4RT	BX_AAAchr03_1g00915	MPT3	0.83423	1.12503	2271	1910	0.344	0.374	0.431399	6.58891e-06	0.742716	up
3_8RT	BX_AAAchr10_3g02809	DIR21	2.21002	2.97949	3544	3163	0.426	0.457	0.430989	8.91142e-07	0.100451	up
10RT	BX_AAAchr10_3g03575	HCT1	0.899069	1.21204	462	695	0.206	0.168	0.430889	6.18026e-05	1	up
15_17RT	BX_AAAchr09_3g03103	RPS19A	1.55939	2.10169	356	445	0.559	0.584	0.430543	0.00112463	1	up
2RT	BX_AAAchr04_2g01179	CPN10	0.779612	1.05072	2712	2340	0.347	0.432	0.430497	7.60515e-11	8.57268e-06	up
0_11RT	BX_AAAchr09_3g01308	BX_AAAchr09_3g01308	0.863633	1.16391	3447	3235	0.422	0.511	0.430443	3.42934e-16	3.86562e-11	up
0_11RT	BX_AAAchr01_1g01183	LECCVA1	4.20849	5.67033	3447	3235	0.726	0.764	0.430121	6.8047e-21	7.6704e-16	up
2RT	BX_AAAchr08_3g03185	BX_AAAchr08_3g03185	1.4681	1.97805	2712	2340	0.378	0.447	0.430107	3.77644e-08	0.00425688	up
10RT	BX_AAAchr01_1g00643	BX_AAAchr01_1g00643	14.5066	19.5417	462	695	0.597	0.639	0.429839	2.41147e-07	0.0271826	up
16_12RT	BX_AAAchr11_2g02568	PBP1	9.35679	12.6039	779	502	0.884	0.916	0.429778	2.03788e-07	0.0229714	up
4RT	BX_AAAchr03_3g00277	Sb03g046810	1.3459	1.81298	2271	1910	0.468	0.505	0.429765	2.3505e-12	2.64954e-07	up
1_5_7RT	BX_AAAchr08_3g02475	At3g16150	1.50312	2.02467	5900	5763	0.436	0.502	0.429702	1.56615e-14	1.76539e-09	up
10RT	BX_AAAchr09_3g00305	ABCG36	2.38152	3.2078	462	695	0.353	0.309	0.429685	3.01057e-07	0.0339358	up
10RT	BX_AAAchr09_2g02340	BX_AAAchr09_2g02340	0.829803	1.11758	462	695	0.253	0.176	0.429496	7.89368e-09	0.000889791	up
0_11RT	BX_AAAchr09_3g03019	GSTU19	3.647	4.91159	3447	3235	0.676	0.753	0.429469	2.94689e-21	3.32179e-16	up
15_17RT	BX_AAAchr08_3g02475	At3g16150	0.80155	1.07941	356	445	0.309	0.281	0.429327	0.00407879	1	up
9RT	BX_AAAchr05_3g00743	BX_AAAchr05_3g00743	1.88034	2.53195	929	974	0.47	0.538	0.429238	0.00144749	1	up
3_8RT	BX_AAAchr08_2g01677	EMB2758	1.3735	1.84893	3544	3163	0.302	0.319	0.428806	3.42259e-05	1	up
1_5_7RT	BX_AAAchr02_2g00620	MAP1B	0.750531	1.01003	5900	5763	0.303	0.401	0.42837	7.67124e-28	8.64717e-23	up
10RT	BX_AAAchr07_3g02956	BX_AAAchr07_3g02956	0.945587	1.27196	462	695	0.208	0.163	0.427732	1.13891e-05	1	up
4RT	BX_AAAchr08_2g03670	BX_AAAchr08_2g03670	0.784448	1.05513	2271	1910	0.306	0.334	0.42762	0.000143493	1	up
3_8RT	BX_AAAchr11_2g02095	RBL2	0.985288	1.32509	3544	3163	0.376	0.439	0.427432	5.64437e-11	6.36244e-06	up
3_8RT	BX_AAAchr03_1g00993	BX_AAAchr03_1g00993	2.05522	2.76332	3544	3163	0.585	0.642	0.42709	1.06451e-16	1.19994e-11	up
10RT	BX_AAAchr05_3g00792	H2B	1.70417	2.29123	462	695	0.333	0.269	0.427029	1.86971e-08	0.00210757	up
4RT	BX_AAAchr10_3g03458	H2B	1.99375	2.68031	2271	1910	0.614	0.639	0.426895	1.36913e-14	1.54332e-09	up
10RT	BX_AAAchr01_3g01858	TPRP-F1	1.36591	1.83627	462	695	0.225	0.187	0.426888	2.84338e-06	0.320511	up
2RT	BX_AAAchr01_2g01096	DIR1	0.95228	1.28001	2712	2340	0.312	0.377	0.426663	1.99666e-06	0.225067	up
10RT	BX_AAAchr01_1g00465	CPK4	3.25558	4.37555	462	695	0.273	0.286	0.426539	0.0242045	1	up
10RT	BX_AAAchr09_3g00497	CYP73A1	1.79549	2.41275	462	695	0.264	0.242	0.426276	0.000127171	1	up
10RT	BX_AAAchr10_1g02558	RPP2B	0.785331	1.05527	462	695	0.21	0.14	0.426189	1.87971e-07	0.0211884	up
10RT	BX_AAAchr08_2g02617	At2g28720	0.97475	1.30911	462	695	0.214	0.158	0.425444	4.86012e-07	0.0547843	up
10RT	BX_AAAchr08_1g01760	RCD1	3.1388	4.21524	462	695	0.461	0.308	0.425391	4.46546e-18	5.03355e-13	up
0_11RT	BX_AAAchr04_1g02961	BBI	12.8888	17.3017	3447	3235	0.953	0.972	0.424785	1.90237e-49	2.14439e-44	up
10RT	BX_AAAchr11_1g01397	BOB1	1.6418	2.20272	462	695	0.394	0.279	0.42399	1.98227e-13	2.23445e-08	up
10RT	BX_AAAchr01_2g02503	WIH2	0.82448	1.10555	462	695	0.186	0.144	0.42317	1.15291e-05	1	up
9RT	BX_AAAchr09_2g00238	BX_AAAchr09_2g00238	1.60181	2.14764	929	974	0.434	0.486	0.423026	0.00203531	1	up
1_5_7RT	BX_AAAchr03_3g01045	PCKR1	3.40916	4.57043	5900	5763	0.718	0.764	0.422905	1.43147e-69	1.61358e-64	up
10RT	BX_AAAchr04_3g01948	TCTP	3.25976	4.36956	462	695	0.539	0.443	0.422712	5.57133e-13	6.28011e-08	up
10RT	BX_AAAchr05_3g01608	BX_AAAchr05_3g01608	1.38447	1.85566	462	695	0.361	0.249	0.422574	2.09517e-15	2.36172e-10	up
4RT	BX_AAAchr04_1g03385	MYB4	0.784816	1.05182	2271	1910	0.311	0.354	0.422421	1.38328e-05	1	up
4RT	BX_AAAchr03_2g00294	Sb03g046810	1.95141	2.6152	2271	1910	0.542	0.585	0.422385	6.76135e-14	7.62153e-09	up
3_8RT	BX_AAAchr03_2g00924	SAP1	1.01737	1.3634	3544	3163	0.372	0.43	0.422333	2.01284e-10	2.26891e-05	up
16_12RT	BX_AAAchr09_3g03019	GSTU19	0.90986	1.21914	779	502	0.348	0.446	0.42211	0.00174503	1	up
10RT	BX_AAAchr11_2g02515	RPL22B	2.12401	2.84558	462	695	0.394	0.306	0.421913	4.76916e-10	5.3759e-05	up
14RT	BX_AAAchr11_2g02591	AHP2	1.84227	2.46788	198	373	0.636	0.673	0.421771	0.0339551	1	up
3_8RT	BX_AAAchr01_2g01473	APS1	1.46523	1.96276	3544	3163	0.255	0.278	0.421737	2.442e-06	0.275267	up
2RT	BX_AAAchr01_2g01880	SDT1	0.89532	1.19927	2712	2340	0.259	0.307	0.421642	7.43174e-06	0.837721	up
10RT	BX_AAAchr01_2g01641	TIFY10B	0.951857	1.27463	462	695	0.188	0.147	0.421219	3.6971e-05	1	up
3_8RT	BX_AAAchr02_1g02375	LTI6B	4.12763	5.52575	3544	3163	0.643	0.689	0.420847	4.81817e-12	5.43114e-07	up
9RT	BX_AAAchr03_1g03178	BX_AAAchr03_1g03178	0.776322	1.03925	929	974	0.243	0.277	0.420771	0.0116873	1	up
16_12RT	BX_AAAchr04_2g01602	BX_AAAchr04_2g01602	0.763403	1.02167	779	502	0.384	0.426	0.420369	0.00122898	1	up
10RT	BX_AAAchr01_1g02681	RPL35AC	2.07746	2.7802	462	695	0.403	0.309	0.42035	1.88664e-13	2.12665e-08	up
14RT	BX_AAAchr04_3g04469	UBL5	1.44457	1.93319	198	373	0.581	0.611	0.420322	0.000367069	1	up
9RT	BX_AAAchr01_1g01105	DIR1	3.58047	4.79116	929	974	0.598	0.651	0.420213	8.18916e-05	1	up
3_8RT	BX_AAAchr01_3g01488	Os05g0277500	4.19959	5.61894	3544	3163	0.595	0.612	0.420041	8.98177e-12	1.01244e-06	up
16_12RT	BX_AAAchr03_1g00523	HSP81-3	0.913049	1.22104	779	502	0.44	0.496	0.419305	0.0100425	1	up
10RT	BX_AAAchr05_3g00559	COPT5	1.45143	1.93951	462	695	0.338	0.25	0.418189	1.39256e-11	1.56972e-06	up
2RT	BX_AAAchr03_3g02548	FK	0.779915	1.04202	2712	2340	0.378	0.425	0.417954	4.46511e-08	0.00503317	up
16_12RT	BX_AAAchr10_3g02937	SN1	1.4384	1.92173	779	502	0.448	0.492	0.417909	0.00419003	1	up
14RT	BX_AAAchr09_2g02994	rpoC2	1.90697	2.54756	198	373	0.636	0.721	0.417815	0.0217729	1	up
3_8RT	BX_AAAchr06_1g02797	PRX74	6.14897	8.2074	3544	3163	0.647	0.665	0.416576	1.47272e-11	1.66008e-06	up
16_12RT	BX_AAAchr06_2g04205	BX_AAAchr06_2g04205	0.787894	1.05164	779	502	0.444	0.508	0.416519	0.0144812	1	up
15_17RT	BX_AAAchr09_3g00614	RGGB	1.71372	2.28721	356	445	0.553	0.609	0.41644	0.00404219	1	up
1_5_7RT	BX_AAAchr07_2g02547	GASA14	6.02083	8.03278	5900	5763	0.752	0.826	0.415931	7.20749e-56	8.12443e-51	up
10RT	BX_AAAchr02_3g00761	BX_AAAchr02_3g00761	1.4884	1.98551	462	695	0.323	0.246	0.415722	7.97884e-10	8.99391e-05	up
2RT	BX_AAAchr04_1g01210	CPN10	1.03446	1.37957	2712	2340	0.413	0.5	0.415303	1.21325e-11	1.3676e-06	up
3_8RT	BX_AAAchr03_2g00294	Sb03g046810	1.34153	1.78875	3544	3163	0.441	0.534	0.415042	2.7891e-17	3.14393e-12	up
3_8RT	BX_AAAchr11_2g02568	PBP1	4.87181	6.4956	3544	3163	0.762	0.815	0.414998	7.03499e-29	7.92998e-24	up
2RT	BX_AAAchr06_2g00457	SN1	0.780913	1.04098	2712	2340	0.143	0.182	0.414659	0.00074526	1	up
10RT	BX_AAAchr01_2g02027	BX_AAAchr01_2g02027	1.06263	1.41615	462	695	0.249	0.191	0.4143	2.18627e-07	0.0246441	up
3_8RT	BX_AAAchr10_3g03265	A70	1.13947	1.51791	3544	3163	0.459	0.541	0.413696	3.50268e-17	3.9483e-12	up
10RT	BX_AAAchr07_1g01358	AGAP003155	0.873941	1.16393	462	695	0.212	0.17	0.413356	5.6424e-06	0.636023	up
15_17RT	BX_AAAchr03_1g00860	OFUT7	3.47262	4.62475	356	445	0.713	0.753	0.413342	7.66967e-05	1	up
4RT	BX_AAAchr09_1g00326	BX_AAAchr09_1g00326	19.5253	26.002	2271	1910	0.944	0.961	0.413279	1.82904e-31	2.06173e-26	up
1_5_7RT	BX_AAAchr02_1g01557	BX_AAAchr02_1g01557	7.27102	9.67925	5900	5763	0.694	0.744	0.412734	2.92309e-26	3.29497e-21	up
15_17RT	BX_AAAchr03_3g01045	PCKR1	3.14264	4.1833	356	445	0.68	0.701	0.412652	0.000901491	1	up
1_5_7RT	BX_AAAchr01_3g00069	BBI	17.1754	22.8614	5900	5763	0.93	0.955	0.41257	1.55496e-120	1.75278e-115	up
10RT	BX_AAAchr02_2g01798	GNT2	1.76854	2.35263	462	695	0.396	0.289	0.411694	5.14486e-13	5.79938e-08	up
4RT	BX_AAAchr09_3g01164	BX_AAAchr09_3g01164	6.69161	8.90092	2271	1910	0.865	0.863	0.411594	6.08974e-36	6.86447e-31	up
4RT	BX_AAAchr06_2g00715	ERF1A	0.755894	1.00513	2271	1910	0.243	0.299	0.411078	4.62745e-05	1	up
6_13RT	BX_AAAchr07_1g00568	BX_AAAchr07_1g00568	1.02471	1.36235	2181	1986	0.416	0.488	0.410848	1.38122e-07	0.0155694	up
3_8RT	BX_AAAchr07_2g02547	GASA14	2.2788	3.02928	3544	3163	0.524	0.605	0.410684	2.31609e-13	2.61075e-08	up
14RT	BX_AAAchr02_2g01674	FBL17	2.17776	2.89476	198	373	0.621	0.483	0.410582	4.00062e-06	0.450957	up
4RT	BX_AAAchr05_3g00553	CPN20	2.06155	2.73995	2271	1910	0.624	0.65	0.410398	1.33912e-25	1.50948e-20	up
10RT	BX_AAAchr04_3g02037	DIR1	1.34588	1.78847	462	695	0.219	0.196	0.410156	0.000612995	1	up
0_11RT	BX_AAAchr03_1g00993	BX_AAAchr03_1g00993	1.95742	2.60076	3447	3235	0.67	0.721	0.409961	1.68778e-18	1.9025e-13	up
16_12RT	BX_AAAchr02_1g01557	BX_AAAchr02_1g01557	1.23358	1.63877	779	502	0.426	0.484	0.409725	0.0312456	1	up
2RT	BX_AAAchr06_2g02412	GLYI-11	1.04148	1.38338	2712	2340	0.402	0.493	0.409531	1.06728e-11	1.20306e-06	up
1_5_7RT	BX_AAAchr01_3g00270	BX_AAAchr01_3g00270	1.55482	2.06453	5900	5763	0.326	0.401	0.409049	1.70961e-16	1.92711e-11	up
1_5_7RT	BX_AAAchr08_1g02834	BX_AAAchr08_1g02834	0.837437	1.11176	5900	5763	0.272	0.335	0.408745	4.15303e-13	4.68137e-08	up
15_17RT	BX_AAAchr01_3g00069	BBI	5.90211	7.8352	356	445	0.784	0.802	0.408735	0.0024701	1	up
16_12RT	BX_AAAchr03_1g00681	XTH23	2.07281	2.75163	779	502	0.457	0.504	0.408685	0.01048	1	up
2RT	BX_AAAchr08_1g02834	BX_AAAchr08_1g02834	1.87876	2.49307	2712	2340	0.445	0.521	0.408123	7.40117e-09	0.000834274	up
10RT	BX_AAAchr08_3g04080	STH-2	5.50409	7.30367	462	695	0.403	0.397	0.408111	0.000295429	1	up
14RT	BX_AAAchr09_3g02457	BX_AAAchr09_3g02457	2.41071	3.19876	198	373	0.702	0.751	0.408039	0.0268346	1	up
10RT	BX_AAAchr08_1g03759	PR1	2.30032	3.05188	462	695	0.195	0.235	0.407851	0.0119492	1	up
14RT	BX_AAAchr10_3g03815	IAA27	1.064	1.41146	198	373	0.48	0.56	0.407651	0.0425407	1	up
9RT	BX_AAAchr08_3g01524	At5g17165	0.781813	1.03679	929	974	0.37	0.435	0.407188	0.00468468	1	up
10RT	BX_AAAchr10_3g03796	TAX2	1.15112	1.5264	462	695	0.288	0.212	0.407063	9.00976e-09	0.0010156	up
1_5_7RT	BX_AAAchr04_1g03437	TRX1	2.10644	2.79309	5900	5763	0.626	0.717	0.407042	3.47944e-54	3.92209e-49	up
3_8RT	BX_AAAchr05_2g00096	B34	1.44173	1.91171	3544	3163	0.345	0.403	0.407041	3.60538e-07	0.0406406	up
6_13RT	BX_AAAchr06_1g03108	LOX1.6	1.26115	1.67226	2181	1986	0.462	0.552	0.40703	1.76965e-09	0.000199478	up
9RT	BX_AAAchr11_1g00648	ERD15	1.00881	1.33753	929	974	0.457	0.518	0.406888	0.00306723	1	up
6_13RT	BX_AAAchr03_2g01769	TOGT1	1.01868	1.3505	2181	1986	0.44	0.533	0.406755	1.13722e-10	1.28189e-05	up
16_12RT	BX_AAAchr07_1g01294	BX_AAAchr07_1g01294	2.60861	3.4578	779	502	0.492	0.476	0.406556	0.000340693	1	up
10RT	BX_AAAchr08_1g02584	HIPP39	1.58583	2.10205	462	695	0.31	0.245	0.406538	9.32521e-08	0.0105116	up
10RT	BX_AAAchr09_3g03364	At2g33490	0.917248	1.21552	462	695	0.188	0.16	0.406157	0.000192614	1	up
10RT	BX_AAAchr08_3g01136	RPL29A	1.03795	1.37535	462	695	0.271	0.197	0.406026	3.1038e-08	0.00349867	up
0_11RT	BX_AAAchr01_3g01435	GSTU17	1.48932	1.97341	3447	3235	0.529	0.599	0.406018	2.24106e-15	2.52617e-10	up
10RT	BX_AAAchr11_1g01549	PHOS32	1.3309	1.7632	462	695	0.323	0.236	0.405769	3.1164e-12	3.51287e-07	up
6_13RT	BX_AAAchr09_3g01308	BX_AAAchr09_3g01308	0.961559	1.2733	2181	1986	0.436	0.549	0.405087	5.35291e-13	6.03391e-08	up
16_12RT	BX_AAAchr02_3g00609	MAP1B	1.15133	1.52455	779	502	0.295	0.361	0.405054	0.048595	1	up
15_17RT	BX_AAAchr06_2g01358	TFT6	0.820763	1.08655	356	445	0.416	0.409	0.404677	0.0187001	1	up
10RT	BX_AAAchr09_2g02880	GSTU20	0.941586	1.24646	462	695	0.147	0.112	0.404631	0.000585819	1	up
15_17RT	BX_AAAchr10_1g03277	SBT1.8	1.12199	1.48521	356	445	0.424	0.438	0.404567	0.0349742	1	up
1_5_7RT	BX_AAAchr08_3g01342	GSVIVT00037159001	0.968928	1.28238	5900	5763	0.279	0.358	0.404328	4.82962e-19	5.44404e-14	up
9RT	BX_AAAchr10_3g03043	BX_AAAchr10_3g03043	0.821534	1.08723	929	974	0.409	0.479	0.404229	0.00084429	1	up
6_13RT	BX_AAAchr03_1g00870	BX_AAAchr03_1g00870	2.41609	3.19694	2181	1986	0.383	0.499	0.404003	1.68986e-13	1.90484e-08	up
10RT	BX_AAAchr05_2g02288	NAT3	1.25051	1.65465	462	695	0.29	0.204	0.403977	1.52741e-09	0.000172173	up
15_17RT	BX_AAAchr04_3g02563	At2g43090	1.41958	1.87765	356	445	0.522	0.553	0.40344	0.00833993	1	up
2RT	BX_AAAchr07_2g00797	ERF105	0.855244	1.13091	2712	2340	0.304	0.389	0.403041	9.58074e-10	0.000107996	up
16_12RT	BX_AAAchr06_3g02156	CCH	1.09461	1.44742	779	502	0.53	0.568	0.403037	0.00789543	1	up
4RT	BX_AAAchr10_1g02386	GIF1	1.62266	2.14558	2271	1910	0.517	0.565	0.402984	1.00694e-09	0.000113504	up
1_5_7RT	BX_AAAchr02_3g00839	BX_AAAchr02_3g00839	0.839817	1.1102	5900	5763	0.392	0.474	0.402636	1.49547e-21	1.68573e-16	up
10RT	BX_AAAchr08_2g01510	At5g17165	0.757823	1.00167	462	695	0.21	0.148	0.402427	5.61726e-07	0.0633189	up
10RT	BX_AAAchr08_1g00653	ACLA-2	1.23919	1.63778	462	695	0.251	0.178	0.40232	7.34437e-09	0.000827872	up
0_11RT	BX_AAAchr03_2g01101	PCKR1	2.86694	3.78841	3447	3235	0.8	0.834	0.402071	1.4863e-46	1.67539e-41	up
1_5_7RT	BX_AAAchr09_3g03019	GSTU19	4.01961	5.31146	5900	5763	0.635	0.697	0.402046	1.6765e-27	1.88978e-22	up
1_5_7RT	BX_AAAchr03_2g00924	SAP1	0.998036	1.31878	5900	5763	0.318	0.371	0.402007	4.3321e-10	4.88323e-05	up
15_17RT	BX_AAAchr11_1g01357	RPL27AC	0.783856	1.03554	356	445	0.354	0.434	0.401679	0.0141433	1	up
16_12RT	BX_AAAchr03_2g02351	CCT4	0.823711	1.08817	779	502	0.452	0.508	0.401655	0.001196	1	up
3_8RT	BX_AAAchr11_3g02564	MT4A	0.820249	1.08346	3544	3163	0.352	0.426	0.401468	1.22608e-11	1.38206e-06	up
10RT	BX_AAAchr05_3g00872	GPX4	1.26349	1.6686	462	695	0.318	0.235	0.4012	5.0052e-10	5.64196e-05	up
10RT	BX_AAAchr11_1g00903	TOM9-2	0.884254	1.16777	462	695	0.24	0.161	0.401183	3.42195e-09	0.00038573	up
4RT	BX_AAAchr05_3g00792	H2B	1.93743	2.5581	2271	1910	0.608	0.634	0.400911	3.48634e-18	3.92988e-13	up
14RT	BX_AAAchr04_1g00484	Os05g0310800	1.01258	1.33666	198	373	0.49	0.501	0.40057	0.0464856	1	up
1_5_7RT	BX_AAAchr08_3g03185	BX_AAAchr08_3g03185	0.913652	1.20578	5900	5763	0.268	0.317	0.400214	1.2786e-08	0.00144126	up
10RT	BX_AAAchr01_1g00591	CSC1	1.0024	1.32287	462	695	0.154	0.114	0.400177	0.000191995	1	up
18RT	BX_AAAchr03_2g01004	ANT1	2.37175	3.12975	61	80	0.721	0.688	0.400083	0.0291947	1	up
1_5_7RT	BX_AAAchr08_3g02828	RPS27AA	1.30183	1.71733	5900	5763	0.507	0.587	0.399598	6.95612e-34	7.84108e-29	up
3_8RT	BX_AAAchr05_2g02460	KIC	1.84459	2.43326	3544	3163	0.524	0.617	0.399575	1.22952e-17	1.38594e-12	up
10RT	BX_AAAchr07_3g02871	SBT3.17	1.92176	2.53496	462	695	0.394	0.291	0.39951	9.96078e-13	1.1228e-07	up
10RT	BX_AAAchr04_1g00633	TRI1	1.27581	1.68256	462	695	0.277	0.216	0.399212	1.94026e-08	0.0021871	up
15_17RT	BX_AAAchr03_3g03594	AGPEP3	1.1335	1.49468	356	445	0.402	0.42	0.399016	0.0214907	1	up
1_5_7RT	BX_AAAchr09_2g03008	VIT1	0.772554	1.01872	5900	5763	0.326	0.396	0.399	3.04353e-17	3.43073e-12	up
9RT	BX_AAAchr03_3g01045	PCKR1	4.34444	5.72858	929	974	0.809	0.806	0.398999	1.35495e-12	1.52733e-07	up
1_5_7RT	BX_AAAchr09_2g00808	RNS3	10.8135	14.256	5900	5763	0.895	0.917	0.398728	3.06181e-85	3.45133e-80	up
6_13RT	BX_AAAchr09_2g02340	BX_AAAchr09_2g02340	0.795791	1.04914	2181	1986	0.422	0.498	0.398701	2.57384e-08	0.00290129	up
15_17RT	BX_AAAchr03_1g03040	CBSX3	1.43356	1.88974	356	445	0.567	0.602	0.398561	0.0110764	1	up
6_13RT	BX_AAAchr01_3g01435	GSTU17	1.43805	1.8949	2181	1986	0.517	0.579	0.39798	3.63193e-09	0.000409398	up
4RT	BX_AAAchr03_1g01619	ATJ8	0.879944	1.15923	2271	1910	0.361	0.398	0.397647	1.76863e-06	0.199364	up
14RT	BX_AAAchr04_3g01030	CXP;2-2	0.913547	1.20342	198	373	0.328	0.424	0.397554	0.0391042	1	up
4RT	BX_AAAchr09_3g00028	fosB	1.50005	1.97588	2271	1910	0.365	0.439	0.397464	5.1939e-08	0.00585467	up
9RT	BX_AAAchr06_2g00263	UCC1	4.04379	5.32594	929	974	0.477	0.479	0.397318	0.00221363	1	up
3_8RT	BX_AAAchr01_2g01879	Os05g0277500	3.50333	4.61363	3544	3163	0.56	0.59	0.397167	1.67021e-08	0.00188269	up
4RT	BX_AAAchr06_3g02486	LEA5-D	1.71728	2.26146	2271	1910	0.455	0.454	0.397107	5.00866e-07	0.0564586	up
4RT	BX_AAAchr08_2g03948	BX_AAAchr08_2g03948	0.853904	1.12446	2271	1910	0.266	0.291	0.397052	8.62248e-05	1	up
6_13RT	BX_AAAchr06_3g00988	BX_AAAchr06_3g00988	0.805955	1.06129	2181	1986	0.386	0.469	0.397001	9.91589e-09	0.00111774	up
4RT	BX_AAAchr01_3g01258	TIFY10B	0.898803	1.18311	2271	1910	0.358	0.36	0.396463	5.37618e-06	0.606014	up
3_8RT	BX_AAAchr06_2g02412	GLYI-11	1.37844	1.8141	3544	3163	0.543	0.634	0.396198	2.26267e-22	2.55053e-17	up
15_17RT	BX_AAAchr09_3g01598	OFUT7	2.48775	3.27293	356	445	0.657	0.715	0.39573	0.000426999	1	up
4RT	BX_AAAchr04_1g00745	SDT1	1.16159	1.52792	2271	1910	0.373	0.362	0.39543	4.13159e-07	0.0465721	up
10RT	BX_AAAchr05_3g01709	EARLI1	1.44511	1.90082	462	695	0.201	0.18	0.39542	8.50236e-05	1	up
9RT	BX_AAAchr03_2g01101	PCKR1	3.4812	4.57871	929	974	0.77	0.783	0.395348	7.71608e-12	8.69771e-07	up
10RT	BX_AAAchr10_2g00242	UBC10	2.53026	3.32728	462	695	0.353	0.295	0.395045	2.29859e-08	0.00259101	up
10RT	BX_AAAchr03_1g02312	ANN4	2.50384	3.29192	462	695	0.26	0.256	0.394773	0.0018409	1	up
3_8RT	BX_AAAchr04_2g02650	CSP3	0.873161	1.14793	3544	3163	0.264	0.297	0.39468	0.000243032	1	up
4RT	BX_AAAchr03_3g02247	AOP1	1.26344	1.6604	2271	1910	0.468	0.495	0.394145	2.99666e-14	3.37789e-09	up
2RT	BX_AAAchr04_3g03745	BX_AAAchr04_3g03745	0.870298	1.1437	2712	2340	0.261	0.274	0.394085	0.0062223	1	up
10RT	BX_AAAchr02_1g00821	BX_AAAchr02_1g00821	0.968909	1.27328	462	695	0.24	0.17	0.394084	2.64697e-07	0.0298372	up
6_13RT	BX_AAAchr11_3g02578	DHAR1	1.99096	2.61611	2181	1986	0.642	0.733	0.393944	2.07883e-16	2.34329e-11	up
4RT	BX_AAAchr09_2g03309	UBQ11	0.984435	1.29349	2271	1910	0.239	0.223	0.393861	1.26708e-05	1	up
6_13RT	BX_AAAchr03_3g01045	PCKR1	3.66044	4.80877	2181	1986	0.816	0.853	0.393645	1.19136e-25	1.34293e-20	up
3_8RT	BX_AAAchr08_2g02378	At3g16150	1.72994	2.27235	3544	3163	0.518	0.561	0.39344	1.65451e-10	1.86499e-05	up
1_5_7RT	BX_AAAchr09_3g00614	RGGB	1.80572	2.37168	5900	5763	0.551	0.63	0.393312	5.85774e-36	6.60296e-31	up
6_13RT	BX_AAAchr02_2g01380	BX_AAAchr02_2g01380	5.66314	7.43757	2181	1986	0.663	0.707	0.393224	5.83562e-09	0.000657803	up
2RT	BX_AAAchr05_2g00096	B34	0.849953	1.11584	2712	2340	0.279	0.359	0.39263	8.59574e-09	0.000968929	up
4RT	BX_AAAchr01_2g01096	DIR1	5.2675	6.91029	2271	1910	0.715	0.694	0.391623	1.06845e-18	1.20438e-13	up
6_13RT	BX_AAAchr06_3g00682	BX_AAAchr06_3g00682	0.772193	1.01259	2181	1986	0.43	0.516	0.390969	8.49129e-10	9.57155e-05	up
15_17RT	BX_AAAchr03_2g02340	BX_AAAchr03_2g02340	1.12409	1.47373	356	445	0.354	0.308	0.390679	0.000975923	1	up
0_11RT	BX_AAAchr09_3g00292	At1g61340	0.897573	1.17674	3447	3235	0.306	0.373	0.390651	3.27621e-09	0.000369301	up
16_12RT	BX_AAAchr04_2g01599	BX_AAAchr04_2g01599	1.04222	1.36543	779	502	0.496	0.508	0.389669	0.000145444	1	up
3_8RT	BX_AAAchr01_3g00069	BBI	9.93182	13.0109	3544	3163	0.906	0.955	0.38959	2.68211e-50	3.02333e-45	up
6_13RT	BX_AAAchr06_2g03219	LOX1.6	1.30097	1.70365	2181	1986	0.479	0.575	0.389012	5.63453e-10	6.35136e-05	up
10RT	BX_AAAchr03_1g00975	ANN5	2.71495	3.55479	462	695	0.348	0.302	0.388823	2.05776e-06	0.231955	up
4RT	BX_AAAchr05_3g00743	BX_AAAchr05_3g00743	2.50547	3.28037	2271	1910	0.63	0.624	0.388762	2.30195e-09	0.00025948	up
6_13RT	BX_AAAchr09_3g02337	NPK1	0.97295	1.27388	2181	1986	0.449	0.551	0.388754	7.78736e-11	8.77807e-06	up
10RT	BX_AAAchr05_2g02128	At2g23930	0.78109	1.02254	462	695	0.223	0.148	0.388555	2.91024e-09	0.000328048	up
0_11RT	BX_AAAchr03_1g02736	BX_AAAchr03_1g02736	1.47888	1.93595	3447	3235	0.525	0.624	0.388512	4.4966e-18	5.06866e-13	up
10RT	BX_AAAchr11_1g01704	RPS27B	4.31193	5.6445	462	695	0.58	0.499	0.388505	3.04091e-13	3.42778e-08	up
10RT	BX_AAAchr07_2g02547	GASA14	2.64701	3.46499	462	695	0.403	0.335	0.388477	2.04962e-12	2.31037e-07	up
16_12RT	BX_AAAchr10_1g03438	BX_AAAchr10_1g03438	0.817702	1.07024	779	502	0.442	0.464	0.388247	0.0141139	1	up
16_12RT	BX_AAAchr09_3g01659	At1g18250	1.05113	1.37519	779	502	0.472	0.506	0.387655	0.000728577	1	up
0_11RT	BX_AAAchr11_2g02568	PBP1	4.05504	5.30461	3447	3235	0.751	0.825	0.387522	4.99141e-24	5.62641e-19	up
10RT	BX_AAAchr10_3g02681	FFC	1.15718	1.51339	462	695	0.284	0.196	0.387137	6.65004e-10	7.49606e-05	up
16_12RT	BX_AAAchr05_3g01755	SCE1	0.952205	1.24523	779	502	0.492	0.52	0.387033	0.0067257	1	up
14RT	BX_AAAchr07_3g02871	SBT3.17	1.49176	1.94994	198	373	0.611	0.638	0.386395	0.00919216	1	up
4RT	BX_AAAchr05_3g03762	FAD7	0.796176	1.04064	2271	1910	0.361	0.395	0.386266	7.89018e-07	0.0889397	up
14RT	BX_AAAchr03_2g03075	CBSX3	2.53601	3.31377	198	373	0.737	0.802	0.385899	0.000695199	1	up
2RT	BX_AAAchr11_2g02568	PBP1	9.64266	12.5994	2712	2340	0.814	0.856	0.385846	1.48152e-18	1.67e-13	up
6_13RT	BX_AAAchr10_1g03583	BX_AAAchr10_1g03583	1.46452	1.91346	2181	1986	0.457	0.565	0.385737	4.98048e-12	5.6141e-07	up
1_5_7RT	BX_AAAchr11_2g02024	TIP2-2	1.0411	1.36011	5900	5763	0.147	0.18	0.385591	1.25247e-05	1	up
14RT	BX_AAAchr03_2g03533	RCS3	0.913763	1.19356	198	373	0.414	0.48	0.385348	0.0446914	1	up
6_13RT	BX_AAAchr02_1g01557	BX_AAAchr02_1g01557	5.32341	6.95181	2181	1986	0.643	0.701	0.385033	1.20793e-06	0.13616	up
15_17RT	BX_AAAchr11_3g02746	CPN10-1	0.929536	1.2138	356	445	0.433	0.479	0.384909	0.0322494	1	up
10RT	BX_AAAchr10_3g01860	NUDT23	1.36771	1.78594	462	695	0.286	0.216	0.384902	4.67771e-08	0.00527281	up
2RT	BX_AAAchr08_3g01406	TIP1-1	0.934591	1.21984	2712	2340	0.286	0.309	0.384243	0.0343579	1	up
10RT	BX_AAAchr01_3g00270	BX_AAAchr01_3g00270	16.3192	21.2977	462	695	0.613	0.652	0.384127	3.53073e-06	0.397991	up
15_17RT	BX_AAAchr08_1g02720	RPL12	0.929351	1.21287	356	445	0.427	0.436	0.384092	0.0268106	1	up
1_5_7RT	BX_AAAchr09_3g01308	BX_AAAchr09_3g01308	1.35861	1.77277	5900	5763	0.467	0.552	0.383845	1.02954e-24	1.16052e-19	up
2RT	BX_AAAchr04_1g03405	BX_AAAchr04_1g03405	1.33164	1.73749	2712	2340	0.283	0.315	0.383777	0.0185838	1	up
10RT	BX_AAAchr10_2g00759	Cwc25	1.14283	1.49094	462	695	0.31	0.178	0.383588	2.94873e-15	3.32387e-10	up
3_8RT	BX_AAAchr03_3g00878	SAP1	0.92935	1.2122	3544	3163	0.374	0.421	0.383295	1.3214e-10	1.48951e-05	up
2RT	BX_AAAchr05_3g00098	B34	0.919514	1.19917	2712	2340	0.302	0.347	0.38305	0.000752947	1	up
6_13RT	BX_AAAchr03_2g02314	AOP1	3.49571	4.55835	2181	1986	0.713	0.778	0.382915	6.33485e-18	7.14077e-13	up
1_5_7RT	BX_AAAchr06_3g01132	CYP51	0.779592	1.01656	5900	5763	0.371	0.446	0.382861	7.06083e-19	7.95911e-14	up
6_13RT	BX_AAAchr03_1g00679	XTH23	1.56469	2.04017	2181	1986	0.379	0.482	0.382789	1.0629e-10	1.19812e-05	up
0_11RT	BX_AAAchr06_1g02288	BX_AAAchr06_1g02288	5.44922	7.10491	3447	3235	0.821	0.877	0.382761	5.04304e-33	5.68461e-28	up
0_11RT	BX_AAAchr01_1g01789	GSTU17	1.1083	1.44499	3447	3235	0.48	0.525	0.382685	2.48576e-12	2.80199e-07	up
10RT	BX_AAAchr10_1g03571	RBX1A	0.788884	1.02855	462	695	0.266	0.173	0.382682	1.74168e-09	0.000196326	up
10RT	BX_AAAchr11_2g02228	snr-4	1.25174	1.632	462	695	0.281	0.213	0.382675	3.05919e-09	0.000344838	up
0_11RT	BX_AAAchr09_1g00012	RNS3	10.085	13.1482	3447	3235	0.926	0.949	0.382646	8.73991e-37	9.85181e-32	up
16_12RT	BX_AAAchr07_1g03224	UGD4	1.01743	1.32646	779	502	0.434	0.522	0.382617	0.00276153	1	up
3_8RT	BX_AAAchr06_3g03270	At1g77060	1.53977	2.00717	3544	3163	0.495	0.557	0.382423	2.18133e-13	2.45884e-08	up
6_13RT	BX_AAAchr11_2g02591	AHP2	2.25884	2.94119	2181	1986	0.7	0.798	0.3808	6.36663e-22	7.17659e-17	up
9RT	BX_AAAchr06_2g01355	BX_AAAchr06_2g01355	3.21308	4.18228	929	974	0.73	0.792	0.380322	1.88233e-05	1	up
1_5_7RT	BX_AAAchr09_3g01659	At1g18250	2.95319	3.84392	5900	5763	0.673	0.749	0.380291	5.1989e-47	5.8603e-42	up
10RT	BX_AAAchr05_1g00091	At2g27730	0.877476	1.14161	462	695	0.279	0.173	0.379597	9.8163e-12	1.10651e-06	up
15_17RT	BX_AAAchr11_2g02199	BX_AAAchr11_2g02199	0.794908	1.03404	356	445	0.242	0.33	0.37939	0.0194479	1	up
6_13RT	BX_AAAchr05_3g00434	PSAG	1.22376	1.59174	2181	1986	0.432	0.526	0.379253	2.7715e-10	3.12409e-05	up
6_13RT	BX_AAAchr04_1g04025	BX_AAAchr04_1g04025	2.35782	3.06648	2181	1986	0.525	0.594	0.379118	2.33393e-09	0.000263086	up
14RT	BX_AAAchr10_3g01810	TSJT1	1.82406	2.37216	198	373	0.242	0.501	0.379029	3.82259e-09	0.00043089	up
0_11RT	BX_AAAchr07_1g03248	PI21	0.848606	1.10353	3447	3235	0.361	0.407	0.378916	3.24515e-06	0.365799	up
6_13RT	BX_AAAchr03_2g02275	PLP2	1.4227	1.85005	2181	1986	0.42	0.522	0.378916	2.75327e-10	3.10354e-05	up
6_13RT	BX_AAAchr03_2g01101	PCKR1	3.05297	3.96955	2181	1986	0.783	0.826	0.378752	2.55663e-23	2.88188e-18	up
0_11RT	BX_AAAchr03_2g02275	PLP2	2.01505	2.6197	3447	3235	0.528	0.592	0.378569	5.77317e-10	6.50763e-05	up
16_12RT	BX_AAAchr08_2g03591	BX_AAAchr08_2g03591	3.66135	4.75941	779	502	0.363	0.353	0.378397	0.021111	1	up
9RT	BX_AAAchr10_1g01813	At5g06060	1.26063	1.6387	929	974	0.468	0.501	0.378379	0.00202345	1	up
4RT	BX_AAAchr05_3g03618	Os05g0128200	0.87686	1.13979	2271	1910	0.34	0.393	0.378312	4.32663e-05	1	up
6_13RT	BX_AAAchr04_3g03576	UBC22	2.17258	2.82323	2181	1986	0.638	0.712	0.37792	5.14189e-16	5.79604e-11	up
15_17RT	BX_AAAchr04_1g02887	BX_AAAchr04_1g02887	1.28115	1.66398	356	445	0.407	0.404	0.377172	0.0258792	1	up
1_5_7RT	BX_AAAchr01_1g01105	DIR1	4.38063	5.68866	5900	5763	0.523	0.578	0.376942	1.3736e-16	1.54835e-11	up
10RT	BX_AAAchr09_3g00203	NAR2.1	7.75229	10.0654	462	695	0.513	0.488	0.376699	4.90568e-09	0.000552978	up
2RT	BX_AAAchr03_1g00944	At1g18250	4.19824	5.45039	2712	2340	0.733	0.807	0.376568	1.29166e-24	1.45599e-19	up
9RT	BX_AAAchr03_2g01062	BX_AAAchr03_2g01062	0.8982	1.16542	929	974	0.364	0.441	0.375707	0.00113224	1	up
2RT	BX_AAAchr11_3g02578	DHAR1	0.933037	1.21053	2712	2340	0.381	0.443	0.375595	4.71437e-07	0.0531413	up
1_5_7RT	BX_AAAchr01_1g01183	LECCVA1	4.70637	6.10556	5900	5763	0.692	0.72	0.375502	3.99489e-29	4.50312e-24	up
10RT	BX_AAAchr05_2g00096	B34	1.01995	1.32307	462	695	0.195	0.165	0.375355	0.00670126	1	up
6_13RT	BX_AAAchr02_1g02245	TUBA	8.42766	10.9311	2181	1986	0.913	0.947	0.375235	1.35153e-26	1.52347e-21	up
4RT	BX_AAAchr07_1g02736	PRA1B4	1.21738	1.57901	2271	1910	0.342	0.424	0.375212	3.87037e-08	0.00436275	up
4RT	BX_AAAchr08_3g01450	ACA7	0.870446	1.12894	2271	1910	0.295	0.323	0.3751	0.00190212	1	up
6_13RT	BX_AAAchr09_2g02869	PARA	2.10643	2.7309	2181	1986	0.515	0.595	0.374557	7.62702e-08	0.00859733	up
4RT	BX_AAAchr11_3g00991	TIFY10A	3.00314	3.89256	2271	1910	0.667	0.705	0.37424	8.60732e-09	0.000970234	up
15_17RT	BX_AAAchr06_3g04437	RPS30A	6.86034	8.89173	356	445	0.871	0.863	0.374178	1.15428e-08	0.00130113	up
1_5_7RT	BX_AAAchr01_3g00108	BX_AAAchr01_3g00108	0.957993	1.24157	5900	5763	0.374	0.431	0.374044	2.05629e-11	2.31789e-06	up
0_11RT	BX_AAAchr01_3g00069	BBI	12.5555	16.2708	3447	3235	0.946	0.971	0.373964	2.43868e-42	2.74893e-37	up
2RT	BX_AAAchr03_3g03594	AGPEP3	1.12689	1.46029	2712	2340	0.314	0.355	0.373879	0.00107323	1	up
1_5_7RT	BX_AAAchr11_1g01357	RPL27AC	0.788967	1.02225	5900	5763	0.373	0.463	0.373664	9.12544e-23	1.02864e-17	up
3_8RT	BX_AAAchr06_3g02895	PRX74	7.02695	9.10409	3544	3163	0.69	0.7	0.37361	1.78508e-10	2.01217e-05	up
4RT	BX_AAAchr10_2g01297	BX_AAAchr10_2g01297	1.69022	2.18958	2271	1910	0.539	0.554	0.373425	1.30409e-10	1.47e-05	up
10RT	BX_AAAchr09_2g00238	BX_AAAchr09_2g00238	1.15197	1.49232	462	695	0.221	0.183	0.373424	8.66787e-05	1	up
0_11RT	BX_AAAchr04_3g05019	At1g51060	3.23486	4.19002	3447	3235	0.612	0.692	0.373244	1.39748e-18	1.57527e-13	up
10RT	BX_AAAchr10_1g00285	UBC10	2.04206	2.64346	462	695	0.355	0.265	0.372391	2.71155e-10	3.05651e-05	up
9RT	BX_AAAchr02_3g00570	Hypk	0.896019	1.15992	929	974	0.475	0.534	0.372385	0.000276524	1	up
10RT	BX_AAAchr04_2g02149	IPO5	0.792654	1.02602	462	695	0.225	0.141	0.372258	4.51571e-10	5.0902e-05	up
6_13RT	BX_AAAchr09_3g00292	At1g61340	1.64943	2.13495	2181	1986	0.446	0.52	0.372211	3.49515e-07	0.039398	up
9RT	BX_AAAchr02_2g01835	THI1-2	0.788407	1.02014	929	974	0.383	0.426	0.371718	0.00984915	1	up
3_8RT	BX_AAAchr08_1g02497	CLP	0.900824	1.1654	3544	3163	0.394	0.445	0.37147	6.13084e-10	6.9108e-05	up
15_17RT	BX_AAAchr11_3g02382	snr-4	2.38558	3.08592	356	445	0.652	0.685	0.371346	0.00109793	1	up
4RT	BX_AAAchr10_3g03391	UBC25	1.44931	1.87468	2271	1910	0.524	0.547	0.371262	1.98202e-14	2.23418e-09	up
4RT	BX_AAAchr11_2g00640	JGB	1.40308	1.81479	2271	1910	0.533	0.555	0.371183	1.13079e-09	0.000127465	up
4RT	BX_AAAchr10_1g03293	BX_AAAchr10_1g03293	0.989231	1.27939	2271	1910	0.445	0.484	0.371048	2.2614e-07	0.025491	up
10RT	BX_AAAchr08_2g03225	CYP90B1	1.27517	1.64914	462	695	0.279	0.2	0.371001	4.7932e-09	0.000540299	up
3_8RT	BX_AAAchr06_2g02903	PRX74	8.46267	10.9432	3544	3163	0.707	0.711	0.370842	1.05499e-10	1.18921e-05	up
1_5_7RT	BX_AAAchr02_2g01779	BX_AAAchr02_2g01779	1.08909	1.40829	5900	5763	0.362	0.434	0.370789	2.94063e-16	3.31473e-11	up
15_17RT	BX_AAAchr10_1g03269	3BETAHSD/D2	1.03363	1.33653	356	445	0.458	0.521	0.370745	0.0340605	1	up
1_5_7RT	BX_AAAchr03_2g02314	AOP1	3.61688	4.67668	5900	5763	0.671	0.729	0.37073	4.51312e-39	5.08728e-34	up
10RT	BX_AAAchr06_1g02377	LEA5-D	0.992355	1.28286	462	695	0.19	0.137	0.370402	2.62146e-06	0.295496	up
10RT	BX_AAAchr01_2g01082	PDI	1.01347	1.31013	462	695	0.307	0.191	0.37037	8.27784e-13	9.33095e-08	up
16_12RT	BX_AAAchr11_3g00057	LTI6B	3.0021	3.88069	779	502	0.689	0.709	0.370331	0.000477372	1	up
1_5_7RT	BX_AAAchr10_2g01316	RPS20B	0.861075	1.11294	5900	5763	0.393	0.472	0.370122	1.39389e-19	1.57122e-14	up
2RT	BX_AAAchr06_1g01135	CIF1	1.37678	1.77913	2712	2340	0.345	0.375	0.369844	0.000385537	1	up
1_5_7RT	BX_AAAchr09_3g03488	GLYI-11	1.27271	1.64342	5900	5763	0.49	0.579	0.368764	1.23366e-28	1.39061e-23	up
16_12RT	BX_AAAchr02_1g02724	BX_AAAchr02_1g02724	3.28413	4.2403	779	502	0.524	0.56	0.368643	0.0450762	1	up
10RT	BX_AAAchr04_1g02952	RPL35AC	1.92337	2.48325	462	695	0.392	0.278	0.368575	6.57723e-13	7.41399e-08	up
16_12RT	BX_AAAchr06_3g04113	GSTZ5	0.898881	1.16045	779	502	0.407	0.476	0.368447	0.0305621	1	up
10RT	BX_AAAchr10_2g00872	ERG1	0.794695	1.02575	462	695	0.193	0.145	0.368168	1.98021e-05	1	up
0_11RT	BX_AAAchr10_3g03265	A70	1.07321	1.3848	3447	3235	0.509	0.587	0.367715	3.56488e-16	4.0184e-11	up
1_5_7RT	BX_AAAchr11_3g02578	DHAR1	2.11487	2.72878	5900	5763	0.601	0.689	0.367668	3.43525e-41	3.87228e-36	up
15_17RT	BX_AAAchr09_2g01508	OFUT7	2.8307	3.65226	356	445	0.733	0.703	0.36762	9.53538e-05	1	up
10RT	BX_AAAchr09_3g00116	GILP	0.838704	1.08142	462	695	0.227	0.168	0.366655	2.38509e-05	1	up
10RT	BX_AAAchr04_1g04445	RPS12	1.2946	1.66923	462	695	0.32	0.226	0.366653	2.39772e-10	2.70275e-05	up
16_12RT	BX_AAAchr09_3g02427	BX_AAAchr09_3g02427	1.06965	1.37902	779	502	0.526	0.558	0.366467	0.00609316	1	up
16_12RT	BX_AAAchr06_2g00253	RPL44	1.01241	1.30517	779	502	0.508	0.544	0.366418	0.00096873	1	up
16_12RT	BX_AAAchr03_1g00944	At1g18250	2.4938	3.21349	779	502	0.643	0.699	0.365785	0.000317636	1	up
15_17RT	BX_AAAchr05_3g00605	FKBP12	8.77478	11.306	356	445	0.938	0.917	0.365656	7.50505e-13	8.45984e-08	up
1_5_7RT	BX_AAAchr01_2g01879	Os05g0277500	1.03587	1.33457	5900	5763	0.25	0.266	0.365503	0.0138333	1	up
6_13RT	BX_AAAchr06_2g00066	CDKB2-1	2.13924	2.7559	2181	1986	0.561	0.668	0.365413	5.3577e-13	6.03931e-08	up
1_5_7RT	BX_AAAchr04_3g00803	RPL10A	1.98101	2.55146	5900	5763	0.573	0.663	0.365069	2.55128e-37	2.87586e-32	up
1_5_7RT	BX_AAAchr03_2g00121	FDH1	1.1813	1.52136	5900	5763	0.442	0.526	0.36496	3.5329e-22	3.98236e-17	up
16_12RT	BX_AAAchr05_3g01328	DOF1.7	0.962988	1.24004	779	502	0.277	0.319	0.364761	0.0396718	1	up
1_5_7RT	BX_AAAchr08_2g02378	At3g16150	2.215	2.85203	5900	5763	0.542	0.604	0.36467	2.23e-15	2.51371e-10	up
0_11RT	BX_AAAchr09_2g00028	fosB	1.29105	1.66223	3447	3235	0.356	0.43	0.36455	1.67252e-09	0.00018853	up
1_5_7RT	BX_AAAchr01_1g01789	GSTU17	1.80933	2.32926	5900	5763	0.551	0.614	0.364402	1.75297e-24	1.97599e-19	up
10RT	BX_AAAchr04_3g04469	UBL5	1.27855	1.6456	462	695	0.327	0.227	0.364078	3.71093e-12	4.18304e-07	up
4RT	BX_AAAchr07_1g03261	BX_AAAchr07_1g03261	4.26963	5.4945	2271	1910	0.808	0.802	0.363869	4.56141e-05	1	up
6_13RT	BX_AAAchr03_3g03191	NRPA1	1.40062	1.80231	2181	1986	0.503	0.598	0.36376	2.95871e-10	3.33512e-05	up
2RT	BX_AAAchr10_3g02466	Os02g0805200	1.3646	1.7551	2712	2340	0.422	0.444	0.363054	4.28455e-08	0.00482963	up
4RT	BX_AAAchr09_3g00513	ALA1	1.10673	1.42337	2271	1910	0.448	0.455	0.362984	1.03142e-06	0.116263	up
6_13RT	BX_AAAchr06_3g03199	LOX1.6	0.987003	1.26925	2181	1986	0.402	0.494	0.362816	5.83149e-09	0.000657337	up
4RT	BX_AAAchr02_2g00856	PER60	5.97788	7.68693	2271	1910	0.825	0.813	0.362767	1.18546e-21	1.33627e-16	up
10RT	BX_AAAchr11_3g02192	MSBP2	0.839955	1.08011	462	695	0.26	0.17	0.36276	7.06009e-10	7.95828e-05	up
1_5_7RT	BX_AAAchr06_3g03270	At1g77060	1.7611	2.2646	5900	5763	0.435	0.472	0.36276	9.00009e-11	1.01451e-05	up
15_17RT	BX_AAAchr09_3g02457	BX_AAAchr09_3g02457	2.06133	2.65057	356	445	0.626	0.649	0.36271	0.0231109	1	up
4RT	BX_AAAchr09_2g01104	BX_AAAchr09_2g01104	124.972	160.676	2271	1910	0.996	0.998	0.362541	5.82345e-31	6.56431e-26	up
10RT	BX_AAAchr09_1g01030	BX_AAAchr09_1g01030	1.08997	1.4012	462	695	0.29	0.184	0.36234	2.09099e-11	2.357e-06	up
16_12RT	BX_AAAchr09_3g01367	AGD12	1.26052	1.61997	779	502	0.576	0.643	0.361921	0.00749904	1	up
9RT	BX_AAAchr03_1g00317	TIFY10A	0.815533	1.048	929	974	0.311	0.33	0.361787	0.039171	1	up
10RT	BX_AAAchr11_2g02568	PBP1	4.46866	5.74213	462	695	0.545	0.475	0.361739	3.65741e-14	4.12271e-09	up
10RT	BX_AAAchr03_1g01675	spp27	1.14547	1.47177	462	695	0.284	0.19	0.361586	2.93417e-11	3.30746e-06	up
0_11RT	BX_AAAchr03_2g01769	TOGT1	1.03414	1.32858	3447	3235	0.484	0.551	0.361431	1.8976e-12	2.13902e-07	up
15_17RT	BX_AAAchr06_1g01278	BX_AAAchr06_1g01278	4.35394	5.59168	356	445	0.778	0.778	0.360954	0.000177882	1	up
14RT	BX_AAAchr03_1g00090	rps8	1.00108	1.28551	198	373	0.46	0.488	0.360749	0.0437344	1	up
10RT	BX_AAAchr02_2g01865	DCS	0.872664	1.1206	462	695	0.186	0.128	0.360739	1.75036e-06	0.197304	up
6_13RT	BX_AAAchr06_1g03173	At1g77060	1.13894	1.4625	2181	1986	0.384	0.42	0.360718	0.000689628	1	up
10RT	BX_AAAchr07_1g03262	BX_AAAchr07_1g03262	21.8446	28.0452	462	695	0.883	0.824	0.360473	2.96403e-09	0.000334112	up
6_13RT	BX_AAAchr03_1g01974	UGT73C3	1.03151	1.32429	2181	1986	0.476	0.565	0.360425	1.53158e-09	0.000172643	up
10RT	BX_AAAchr05_3g01319	GSTU10	3.11388	3.99662	462	695	0.288	0.327	0.360055	0.0017574	1	up
14RT	BX_AAAchr04_3g04419	AHB1	1.54364	0.199973	198	373	0.46	0.091	-2.94783	2.81902e-23	3.17765e-18	down
10RT	BX_AAAchr05_3g00808	POT1	1.05039	0.165184	462	695	0.175	0.026	-2.66804	3.32939e-18	3.75295e-13	down
14RT	BX_AAAchr02_3g02107	BX_AAAchr02_3g02107	5.87742	0.947664	198	373	0.611	0.271	-2.63261	7.67698e-25	8.65365e-20	down
14RT	BX_AAAchr09_1g00353	BX_AAAchr09_1g00353	1.0312	0.184931	198	373	0.354	0.105	-2.47863	3.05515e-13	3.44382e-08	down
10RT	BX_AAAchr05_3g00668	HY5	1.96732	0.360645	462	695	0.312	0.046	-2.44725	1.1602e-34	1.3078e-29	down
10RT	BX_AAAchr05_3g01146	CYP87A3	1.24038	0.229799	462	695	0.136	0.032	-2.43183	2.53172e-10	2.8538e-05	down
3_8RT	BX_AAAchr05_3g00668	HY5	1.02442	0.192345	3544	3163	0.308	0.09	-2.41242	5.99519e-122	6.7579e-117	down
14RT	BX_AAAchr09_2g01133	BX_AAAchr09_2g01133	1.14389	0.21741	198	373	0.409	0.105	-2.39492	2.14216e-16	2.41469e-11	down
4RT	BX_AAAchr04_1g02438	EARLI1	3.42733	0.666664	2271	1910	0.412	0.193	-2.36188	3.44807e-61	3.88673e-56	down
4RT	BX_AAAchr04_2g02441	EARLI1	5.25662	1.05407	2271	1910	0.518	0.217	-2.31805	1.51718e-102	1.7102e-97	down
1_5_7RT	BX_AAAchr05_3g00668	HY5	1.17205	0.242147	5900	5763	0.264	0.078	-2.27461	3.47002e-170	3.91148e-165	down
14RT	BX_AAAchr03_1g00949	BX_AAAchr03_1g00949	1.14408	0.240552	198	373	0.389	0.145	-2.2493	1.10609e-11	1.2468e-06	down
14RT	BX_AAAchr02_1g02724	BX_AAAchr02_1g02724	5.29145	1.14254	198	373	0.662	0.271	-2.21132	1.45824e-23	1.64376e-18	down
14RT	BX_AAAchr03_3g02796	BX_AAAchr03_3g02796	1.32567	0.299739	198	373	0.485	0.134	-2.14457	3.74564e-19	4.22216e-14	down
14RT	BX_AAAchr04_2g04036	AHB1	1.9069	0.43774	198	373	0.525	0.182	-2.12283	8.53064e-18	9.61591e-13	down
14RT	BX_AAAchr07_3g02714	GASA6	1.99204	0.458097	198	373	0.48	0.206	-2.12028	6.83044e-16	7.6994e-11	down
14RT	BX_AAAchr04_2g03041	RPP1A	1.42497	0.333534	198	373	0.485	0.18	-2.0947	7.17266e-15	8.08516e-10	down
14RT	BX_AAAchr02_2g02627	BX_AAAchr02_2g02627	10.4536	2.46335	198	373	0.682	0.391	-2.08526	7.94358e-22	8.95416e-17	down
14RT	BX_AAAchr10_3g02834	zmpB	26.5042	6.29614	198	373	0.753	0.501	-2.07366	1.27182e-25	1.43362e-20	down
4RT	BX_AAAchr01_1g01464	BX_AAAchr01_1g01464	1.95958	0.475046	2271	1910	0.243	0.11	-2.04417	5.40109e-32	6.08821e-27	down
6_13RT	BX_AAAchr01_1g01464	BX_AAAchr01_1g01464	1.6933	0.416327	2181	1986	0.203	0.09	-2.02378	5.51339e-26	6.2148e-21	down
4RT	BX_AAAchr04_3g02455	EARLI1	3.09645	0.766685	2271	1910	0.384	0.195	-2.01377	2.93064e-44	3.30347e-39	down
18RT	BX_AAAchr02_2g01259	RPL6	1.0685	0.270531	61	80	0.344	0.175	-1.98133	0.0329614	1	down
10RT	BX_AAAchr03_1g00949	BX_AAAchr03_1g00949	1.45305	0.373247	462	695	0.297	0.066	-1.96059	1.05468e-24	1.18886e-19	down
15_17RT	BX_AAAchr04_1g02438	EARLI1	3.27582	0.858197	356	445	0.312	0.184	-1.93235	5.31035e-05	1	down
10RT	BX_AAAchr08_1g03278	SDR1	1.52075	0.400802	462	695	0.299	0.081	-1.92355	4.98953e-21	5.6243e-16	down
4RT	BX_AAAchr05_3g00668	HY5	1.48364	0.392226	2271	1910	0.411	0.135	-1.91911	2.19606e-92	2.47544e-87	down
15_17RT	BX_AAAchr04_1g02431	EARLI1	2.93628	0.783586	356	445	0.306	0.184	-1.90569	3.83553e-05	1	down
2RT	BX_AAAchr08_2g02457	ELIP1	2.244	0.602072	2712	2340	0.282	0.103	-1.89789	2.27235e-63	2.56143e-58	down
4RT	BX_AAAchr04_3g02462	EARLI1	1.43959	0.388995	2271	1910	0.268	0.112	-1.88756	5.12394e-39	5.7758e-34	down
4RT	BX_AAAchr04_2g02434	At4g12500	3.51145	0.954231	2271	1910	0.411	0.248	-1.87955	5.8146e-38	6.55433e-33	down
18RT	BX_AAAchr02_1g01985	OFUT7	1.47285	0.404745	61	80	0.361	0.25	-1.86326	0.0319369	1	down
18RT	BX_AAAchr08_3g00352	Os04g0650000	1.52952	0.420789	61	80	0.459	0.138	-1.86166	6.69791e-05	1	down
14RT	BX_AAAchr06_2g02462	ACP1	1.72602	0.480857	198	373	0.525	0.244	-1.84355	2.71107e-14	3.05598e-09	down
4RT	BX_AAAchr08_2g02457	ELIP1	1.13221	0.31636	2271	1910	0.252	0.067	-1.83917	1.60927e-60	1.81401e-55	down
14RT	BX_AAAchr10_3g02405	EF1	1.97296	0.551397	198	373	0.641	0.271	-1.83901	9.63287e-21	1.08584e-15	down
18RT	BX_AAAchr09_3g03347	BX_AAAchr09_3g03347	1.07528	0.301078	61	80	0.344	0.2	-1.83616	0.0325658	1	down
14RT	BX_AAAchr03_1g02859	BX_AAAchr03_1g02859	1.35132	0.37936	198	373	0.485	0.172	-1.83246	1.06288e-14	1.1981e-09	down
14RT	BX_AAAchr11_3g00434	CBSX5	1.43091	0.402132	198	373	0.475	0.198	-1.83093	8.94863e-13	1.00871e-07	down
14RT	BX_AAAchr07_1g02667	GASA6	2.52689	0.713532	198	373	0.566	0.276	-1.82417	1.58043e-14	1.78149e-09	down
0_11RT	BX_AAAchr08_2g02457	ELIP1	1.0228	0.293468	3447	3235	0.246	0.08	-1.80089	2.17999e-77	2.45733e-72	down
10RT	BX_AAAchr09_1g00131	At5g22580	1.09325	0.314694	462	695	0.136	0.043	-1.79627	1.00603e-07	0.0113402	down
18RT	BX_AAAchr04_2g03690	At4g13200	1.69168	0.487305	61	80	0.443	0.25	-1.79535	0.0159556	1	down
14RT	BX_AAAchr10_1g03222	DIR1	34.3798	10.0491	198	373	0.833	0.619	-1.77449	1.63252e-17	1.84021e-12	down
18RT	BX_AAAchr09_1g00342	BX_AAAchr09_1g00342	1.37349	0.402361	61	80	0.41	0.238	-1.77103	0.00261789	1	down
14RT	BX_AAAchr09_3g01753	PR1	1.26445	0.371381	198	373	0.278	0.147	-1.76726	0.000668966	1	down
14RT	BX_AAAchr05_2g02819	FAD7	1.57911	0.466759	198	373	0.48	0.225	-1.75814	4.10625e-11	4.62865e-06	down
14RT	BX_AAAchr04_3g00693	RPL6	1.06596	0.321053	198	373	0.47	0.196	-1.73096	6.99485e-13	7.88473e-08	down
10RT	BX_AAAchr06_3g01066	BX_AAAchr06_3g01066	2.93881	0.885413	462	695	0.245	0.095	-1.73069	7.7654e-11	8.75332e-06	down
4RT	BX_AAAchr04_1g02431	EARLI1	2.86657	0.869574	2271	1910	0.39	0.203	-1.72083	2.37597e-43	2.67824e-38	down
14RT	BX_AAAchr01_3g00430	TSJT1	1.34549	0.412352	198	373	0.465	0.204	-1.70594	5.45485e-11	6.14881e-06	down
10RT	BX_AAAchr10_3g02012	JAL23	1.09784	0.337853	462	695	0.169	0.05	-1.69991	3.63384e-10	4.09613e-05	down
14RT	BX_AAAchr05_3g03403	KIC	1.47523	0.454576	198	373	0.414	0.204	-1.69813	4.99932e-08	0.00563534	down
15_17RT	BX_AAAchr04_2g02441	EARLI1	2.93645	0.911207	356	445	0.351	0.191	-1.68811	1.50541e-06	0.169692	down
15_17RT	BX_AAAchr04_3g02462	EARLI1	1.12139	0.348605	356	445	0.188	0.11	-1.68534	0.000894041	1	down
9RT	BX_AAAchr08_3g02539	ELIP1	1.26576	0.400503	929	974	0.29	0.098	-1.65988	3.89049e-26	4.38544e-21	down
18RT	BX_AAAchr02_2g02627	BX_AAAchr02_2g02627	1.71604	0.543018	61	80	0.377	0.212	-1.65982	0.0251998	1	down
4RT	BX_AAAchr10_3g02834	zmpB	3.37402	1.07739	2271	1910	0.486	0.293	-1.64684	1.86579e-44	2.10315e-39	down
10RT	BX_AAAchr10_3g02013	JAL23	6.49562	2.11348	462	695	0.374	0.201	-1.6198	8.11513e-10	9.14754e-05	down
18RT	BX_AAAchr06_2g01849	GSVIVT00023967001	1.18866	0.388487	61	80	0.344	0.162	-1.61314	0.0277357	1	down
14RT	BX_AAAchr01_2g01722	BX_AAAchr01_2g01722	1.2175	0.401291	198	373	0.404	0.177	-1.60095	1.01966e-08	0.00114938	down
18RT	BX_AAAchr01_1g00908	VHA-F	1.26322	0.416908	61	80	0.393	0.225	-1.59907	0.0375012	1	down
14RT	BX_AAAchr02_1g02822	At5g64080	3.47873	1.15427	198	373	0.722	0.33	-1.59149	1.73057e-20	1.95074e-15	down
14RT	BX_AAAchr03_1g00523	HSP81-3	1.33167	0.4424	198	373	0.51	0.233	-1.58959	4.96705e-12	5.59896e-07	down
14RT	BX_AAAchr11_1g01835	COR410	1.55135	0.519202	198	373	0.343	0.174	-1.57897	9.49327e-06	1	down
14RT	BX_AAAchr04_2g00482	BX_AAAchr04_2g00482	1.13391	0.381148	198	373	0.343	0.19	-1.57263	5.12687e-06	0.577911	down
4RT	BX_AAAchr02_3g00125	BX_AAAchr02_3g00125	1.04107	0.352219	2271	1910	0.378	0.134	-1.56324	5.13744e-73	5.79103e-68	down
14RT	BX_AAAchr07_2g03324	BX_AAAchr07_2g03324	1.12029	0.379203	198	373	0.414	0.22	-1.56257	1.20503e-08	0.00135833	down
18RT	BX_AAAchr05_3g01927	BX_AAAchr05_3g01927	4.01193	1.35918	61	80	0.738	0.438	-1.56149	0.000155146	1	down
10RT	BX_AAAchr08_2g03513	SDR1	1.02488	0.348744	462	695	0.24	0.072	-1.55494	8.65714e-15	9.75851e-10	down
14RT	BX_AAAchr03_1g01038	ERF071	4.16913	1.42789	198	373	0.672	0.429	-1.5458	3.08873e-15	3.48168e-10	down
18RT	BX_AAAchr06_1g01831	BX_AAAchr06_1g01831	1.09955	0.378035	61	80	0.262	0.212	-1.54007	0.0361446	1	down
14RT	BX_AAAchr05_2g02460	KIC	2.76996	0.954422	198	373	0.601	0.34	-1.53706	3.9066e-10	4.4036e-05	down
18RT	BX_AAAchr08_2g03311	BX_AAAchr08_2g03311	1.09939	0.378825	61	80	0.41	0.225	-1.53685	0.0266032	1	down
3_8RT	BX_AAAchr05_3g01146	CYP87A3	1.23121	0.425096	3544	3163	0.269	0.141	-1.53399	5.81774e-42	6.55788e-37	down
4RT	BX_AAAchr09_2g02673	CYP76B6	1.04063	0.365084	2271	1910	0.314	0.116	-1.5109	1.95219e-54	2.20055e-49	down
10RT	BX_AAAchr09_2g02995	RSI-1	1.96921	0.691038	462	695	0.329	0.105	-1.51065	9.17201e-20	1.03389e-14	down
18RT	BX_AAAchr11_2g00055	BX_AAAchr11_2g00055	1.02225	0.366324	61	80	0.377	0.238	-1.48031	0.0271207	1	down
9RT	BX_AAAchr04_1g02438	EARLI1	1.25835	0.451263	929	974	0.292	0.154	-1.47929	3.20186e-13	3.6092e-08	down
15_17RT	BX_AAAchr08_2g02457	ELIP1	1.62948	0.584641	356	445	0.329	0.09	-1.47863	1.18993e-16	1.34132e-11	down
10RT	BX_AAAchr04_2g02703	ERG3	2.80419	1.01005	462	695	0.405	0.154	-1.47307	1.75958e-20	1.98343e-15	down
18RT	BX_AAAchr11_1g00454	MSBP2	1.72394	0.622569	61	80	0.475	0.288	-1.46926	0.0125513	1	down
15_17RT	BX_AAAchr04_3g02455	EARLI1	2.14649	0.776515	356	445	0.317	0.187	-1.46678	4.22096e-05	1	down
14RT	BX_AAAchr01_3g01511	RPS27AA	1.25105	0.455578	198	373	0.53	0.247	-1.45717	1.517e-11	1.70999e-06	down
18RT	BX_AAAchr06_1g03599	BX_AAAchr06_1g03599	1.41617	0.520258	61	80	0.459	0.225	-1.44452	0.00741885	1	down
14RT	BX_AAAchr08_2g02946	RPP3A	1.63084	0.59974	198	373	0.566	0.3	-1.44306	1.24329e-10	1.40146e-05	down
10RT	BX_AAAchr06_1g00991	BX_AAAchr06_1g00991	1.38193	0.510425	462	695	0.152	0.066	-1.43673	1.63991e-05	1	down
4RT	BX_AAAchr09_3g00760	WRKY75	3.51816	1.30163	2271	1910	0.638	0.346	-1.43443	1.214e-98	1.36845e-93	down
4RT	BX_AAAchr10_1g03222	DIR1	6.30517	2.35346	2271	1910	0.646	0.445	-1.42171	9.69211e-51	1.09251e-45	down
10RT	BX_AAAchr03_3g02848	GME-1	1.17802	0.440659	462	695	0.275	0.096	-1.41842	1.86365e-14	2.10074e-09	down
18RT	BX_AAAchr08_2g03475	AFC2	1.16395	0.436076	61	80	0.41	0.2	-1.41617	0.0192096	1	down
18RT	BX_AAAchr11_3g01014	BX_AAAchr11_3g01014	1.76935	0.663167	61	80	0.525	0.275	-1.41564	0.00969659	1	down
4RT	BX_AAAchr05_3g00823	EXPA2	1.61403	0.606248	2271	1910	0.341	0.138	-1.41254	6.7113e-53	7.56511e-48	down
14RT	BX_AAAchr07_2g02744	GASA6	2.54463	0.958454	198	373	0.596	0.343	-1.40858	1.23577e-11	1.39298e-06	down
14RT	BX_AAAchr03_2g02882	BX_AAAchr03_2g02882	1.87901	0.70853	198	373	0.535	0.263	-1.40694	2.20152e-11	2.4816e-06	down
9RT	BX_AAAchr08_2g02457	ELIP1	2.77647	1.04752	929	974	0.366	0.137	-1.40619	8.11243e-31	9.1445e-26	down
10RT	BX_AAAchr04_2g03397	IAA4	1.26253	0.476319	462	695	0.169	0.056	-1.40613	4.57775e-09	0.000516013	down
15_17RT	BX_AAAchr04_1g03448	BX_AAAchr04_1g03448	2.41618	0.913143	356	445	0.559	0.342	-1.40372	2.22227e-11	2.50499e-06	down
4RT	BX_AAAchr01_3g01078	At4g12490	1.55807	0.592219	2271	1910	0.255	0.139	-1.39541	8.62783e-22	9.72547e-17	down
14RT	BX_AAAchr04_3g00662	RPL23A	1.16115	0.443121	198	373	0.48	0.249	-1.38958	3.31607e-09	0.000373794	down
14RT	BX_AAAchr11_2g00131	COR410	3.22009	1.23338	198	373	0.53	0.306	-1.38441	9.8905e-09	0.00111488	down
14RT	BX_AAAchr01_1g01693	BX_AAAchr01_1g01693	1.03317	0.395733	198	373	0.429	0.196	-1.38425	5.61911e-09	0.000633397	down
14RT	BX_AAAchr04_2g03413	BX_AAAchr04_2g03413	1.96209	0.752221	198	373	0.394	0.279	-1.38305	0.000126454	1	down
14RT	BX_AAAchr10_3g02513	RPL34	1.26806	0.486137	198	373	0.485	0.263	-1.383	1.19325e-09	0.000134505	down
14RT	BX_AAAchr06_1g02360	ACP1	3.23648	1.24573	198	373	0.692	0.445	-1.37736	1.65196e-15	1.86212e-10	down
18RT	BX_AAAchr03_3g02074	BX_AAAchr03_3g02074	1.62358	0.628722	61	80	0.459	0.325	-1.36855	0.0404403	1	down
15_17RT	BX_AAAchr01_1g01464	BX_AAAchr01_1g01464	2.21954	0.872973	356	445	0.23	0.103	-1.34615	6.54296e-06	0.737536	down
14RT	BX_AAAchr03_2g03279	UCC1	1.52838	0.601568	198	373	0.515	0.282	-1.34506	2.23567e-09	0.000252009	down
10RT	BX_AAAchr04_1g02710	ERG3	5.81664	2.2929	462	695	0.574	0.275	-1.34298	1.81379e-24	2.04454e-19	down
4RT	BX_AAAchr09_1g00131	At5g22580	1.14827	0.453163	2271	1910	0.18	0.101	-1.34117	1.12941e-13	1.27309e-08	down
10RT	BX_AAAchr05_3g01414	PMEI9	1.83011	0.724624	462	695	0.214	0.071	-1.33651	3.93899e-12	4.4401e-07	down
10RT	BX_AAAchr06_2g00057	BHLH130	1.2036	0.476672	462	695	0.273	0.085	-1.33611	6.98904e-17	7.87819e-12	down
18RT	BX_AAAchr10_3g01624	SDH6	2.01136	0.796822	61	80	0.574	0.388	-1.33573	0.0249502	1	down
[truncated: 1,717 more rows]
